# Supplementary material for: Integrative genomic meta-analysis reveals novel molecular insights into cystic fibrosis and ΔF508-CFTR rescue
Source: Sci Rep. 2020 Nov 25;10:20553. doi: 10.1038/s41598-020-76347-0 (PMC7689470; doi:10.1038/s41598-020-76347-0)
Supplement: Supplementary file 2 — Additional File 1 - Individual Signatures [file 41598_2020_76347_MOESM2_ESM.xlsx]

## Sheet: NEDD8+C18
GeneID	Symbol	Long Name	Log2FC	Pval	PFP	Dirxn
100130829	LOC100130829		1.14966	0	0	UP
55138	FAM90A1	family with sequence similarity 90 member A1	1.04063	0	0	UP
3456	IFNB1	interferon beta 1	1.03815	0	0	UP
5956	OPN1LW	opsin 1, long wave sensitive	0.943017	1.734e-06	0.015	UP
729879	LOC729879		0.915222	3.17901e-06	0.0183333	UP
2891	GRIA2	glutamate ionotropic receptor AMPA type subunit 2	0.906207	3.17901e-06	0.0157143	UP
440050	KRTAP5-7	keratin associated protein 5-7	0.903735	4.62401e-06	0.02	UP
4189	DNAJB9	DnaJ heat shock protein family (Hsp40) member B9	0.891392	6.06901e-06	0.0233333	UP
1539	CYLC2	cylicin 2	0.854146	1.445e-05	0.0454545	UP
6354	CCL7	C-C motif chemokine ligand 7	0.836574	1.734e-06	0.012	UP
759	CA1	carbonic anhydrase 1	0.811576	9.97052e-05	0.0784091	UP
2849	GPR26	G protein-coupled receptor 26	0.804292	2.36981e-05	0.0630769	UP
26749	GAGE2E	G antigen 2E	0.800155	2.57211e-05	0.0593333	UP
341676	NEK5	NIMA related kinase 5	0.799862	4.53731e-05	0.0560714	UP
652882	LOC652882		0.796627	3.38131e-05	0.0615789	UP
728248	LOC728248	ABCB10 pseudogene 3	0.796109	1.5606e-05	0.045	UP
729479	LOC729479		0.795875	3.20791e-05	0.0652941	UP
220359	TIGD3	tigger transposable element derived 3	0.791825	4.16161e-05	0.0553846	UP
643640	LOC643640		0.789855	3.55471e-05	0.05125	UP
347468	OR13H1	olfactory receptor family 13 subfamily H member 1	0.784215	2.74551e-05	0.059375	UP
1668	DEFA3	defensin alpha 3	0.783087	1.3872e-05	0.048	UP
29881	NPC1L1	NPC1 like intracellular cholesterol transporter 1	0.780789	3.43911e-05	0.0517391	UP
140803	TRPM6	transient receptor potential cation channel subfamily M member 6	0.778511	4.97081e-05	0.0573333	UP
767610	SNORD114-29	small nucleolar RNA, C/D box 114-29	0.773575	3.41021e-05	0.059	UP
619373	MBOAT4	membrane bound O-acyltransferase domain containing 4	0.77356	3.41021e-05	0.0536364	UP
5806	PTX3	pentraxin 3	0.77052	4.13271e-05	0.0572	UP
3627	CXCL10	C-X-C motif chemokine ligand 10	0.769449	6.06901e-05	0.0636364	UP
5319	PLA2G1B	phospholipase A2 group IB	0.764259	3.20791e-05	0.0616667	UP
643496	LOC643496		0.757136	6.76261e-05	0.065	UP
8447	DOC2B	double C2 domain beta	0.7568	5.57771e-05	0.0603125	UP
100132202	LOC100132202	golgin subfamily A member 6-like protein 22	0.756511	6.56031e-05	0.0648571	UP
729809	LOC729809	dynamin 1 pseudogene 34	0.752782	6.30021e-05	0.0641176	UP
100008588	LOC100008588	RNA, 18S ribosomal N5	0.74921	4.24831e-05	0.0544444	UP
649963	LOC649963		0.742392	7.97642e-05	0.0707692	UP
100134805	LOC100134805		0.740792	5.31761e-05	0.0593548	UP
154664	ABCA13	ATP binding cassette subfamily A member 13	0.733798	7.94752e-05	0.0723684	UP
644808	LOC644808		0.728764	8.58332e-05	0.072439	UP
9435	CHST2	carbohydrate sulfotransferase 2	0.719459	0.000132651	0.0997826	UP
147658	ZNF534	zinc finger protein 534	0.712729	0.000111554	0.0857778	UP
126410	CYP4F22	cytochrome P450 family 4 subfamily F member 22	0.708852	0.000156349	0.106078	UP
732372	LOC732372		0.705566	0.000133229	0.0980851	UP
643955	LOC643955	zinc finger protein 733, pseudogene	0.702302	0.000143633	0.103542	UP
27181	SIGLEC8	sialic acid binding Ig like lectin 8	0.699731	6.90712e-05	0.0645946	UP
9514	GAL3ST1	galactose-3-O-sulfotransferase 1	0.675107	9.71042e-05	0.08	UP
641384	TMEM75	transmembrane protein 75	0.670313	0.000156349	0.1082	UP
649676	LOC649676		0.647914	9.71042e-05	0.0781395	UP
2740	GLP1R	glucagon like peptide 1 receptor	0.621878	0.000152303	0.107551	UP
4738	NEDD8	neural precursor cell expressed, developmentally down-regulated 8	-2.96794	0	0	DOWN
100128775	LOC100128775	neural precursor cell expressed, developmentally down-regulated 8 pseudogene	-1.71296	0	0	DOWN
219869	OR10G8	olfactory receptor family 10 subfamily G member 8	-1.2925	0	0	DOWN
5918	RARRES1	retinoic acid receptor responder 1	-1.08245	2.89001e-07	0.0025	DOWN
5327	PLAT	plasminogen activator, tissue type	-1.04889	2.89001e-07	0.002	DOWN
100133752	LOC100133752		-0.954538	1.445e-06	0.00833333	DOWN
130013	ACMSD	aminocarboxymuconate semialdehyde decarboxylase	-0.924937	3.46801e-06	0.0171429	DOWN
3852	KRT5	keratin 5	-0.913854	4.33501e-06	0.01875	DOWN
7905	REEP5	receptor accessory protein 5	-0.881086	8.09202e-06	0.028	DOWN
100133598	LOC100133598		-0.880182	0.000129761	0.084717	DOWN
2239	GPC4	glypican 4	-0.878329	8.38102e-06	0.0241667	DOWN
7360	UGP2	UDP-glucose pyrophosphorylase 2	-0.877454	8.09202e-06	0.0254545	DOWN
497661	C18orf32	chromosome 18 open reading frame 32	-0.862135	1.0982e-05	0.0271429	DOWN
643695	LOC643695		-0.860405	2.34091e-05	0.0352174	DOWN
5653	KLK6	kallikrein related peptidase 6	-0.850385	1.2716e-05	0.0275	DOWN
651965	LOC651965		-0.839833	1.2427e-05	0.0286667	DOWN
222659	PXT1	peroxisomal testis enriched protein 1	-0.835142	1.4161e-05	0.0257895	DOWN
26770	SNORD79	small nucleolar RNA, C/D box 79	-0.828051	1.5317e-05	0.0252381	DOWN
389151	LOC389151	proline rich 23B	-0.82411	1.3583e-05	0.0261111	DOWN
387332	TBPL2	TATA-box binding protein like 2	-0.821434	1.5606e-05	0.0245455	DOWN
729487	LOC729487		-0.82097	1.3294e-05	0.0270588	DOWN
100128785	GS85		-0.808183	2.71661e-05	0.0391667	DOWN
8933	FAM127A	retrotransposon Gag like 8C	-0.803766	3.35241e-05	0.0414286	DOWN
651315	LOC651315		-0.800594	9.50812e-05	0.0747727	DOWN
644338	LOC644338	ribosomal protein L37a pseudogene 8	-0.797688	3.72811e-05	0.0444828	DOWN
646082	LOC646082		-0.794158	3.84371e-05	0.0443333	DOWN
728622	LOC728622	S-phase kinase associated protein 1 pseudogene 2	-0.789367	8.67002e-06	0.0230769	DOWN
647719	LOC647719		-0.788474	2.97671e-05	0.0396154	DOWN
83900	KRTAP9-3	keratin associated protein 9-3	-0.787057	4.13271e-05	0.0446875	DOWN
149420	PDIK1L	PDLIM1 interacting kinase 1 like	-0.778361	6.06901e-05	0.0567568	DOWN
2590	GALNT2	polypeptide N-acetylgalactosaminyltransferase 2	-0.772752	5.66441e-05	0.0544444	DOWN
441548	LOC441548	BTB domain containing 7 pseudogene 1	-0.769632	4.85521e-05	0.0509091	DOWN
374977	C1orf175	maestro heat like repeat family member 7	-0.769138	1.5028e-05	0.026	DOWN
93668	HPYR1	Helicobacter pylori responsive 1	-0.766773	6.70481e-05	0.0610526	DOWN
378938	MALAT1	metastasis associated lung adenocarcinoma transcript 1	-0.766169	4.91301e-05	0.05	DOWN
200298	C22orf37	long intergenic non-protein coding RNA 528	-0.763	6.93602e-05	0.0615385	DOWN
401630	LOC401630	family with sequence similarity 224 member A	-0.762561	6.93602e-05	0.06	DOWN
641941	LOC641941		-0.749362	0.000161551	0.0901613	DOWN
1776	DNASE1L3	deoxyribonuclease 1 like 3	-0.740284	3.98821e-05	0.0445161	DOWN
648943	LOC648943		-0.73366	0.00010115	0.0777778	DOWN
219952	OR6Q1	olfactory receptor family 6 subfamily Q member 1 (gene/pseudogene)	-0.730896	0.000112999	0.0814583	DOWN
724029	MIR659	microRNA 659	-0.725699	0.000129183	0.0876471	DOWN
105	ADARB2	adenosine deaminase, RNA specific B2 (inactive)	-0.721648	0.000112132	0.0825532	DOWN
51616	TAF9L	TATA-box binding protein associated factor 9b	-0.720477	0.000150569	0.0898276	DOWN
1996	ELAVL4	ELAV like RNA binding protein 4	-0.717459	4.94191e-05	0.0488571	DOWN
283008	FAM22E	NUT family member 2E	-0.704536	8.49662e-05	0.0683721	DOWN
100127987	LOC100127987		-0.703667	0.000142766	0.0882143	DOWN
440550	LOC440550		-0.696933	0.000129472	0.0861538	DOWN
6532	SLC6A4	solute carrier family 6 member 4	-0.684898	0.000161262	0.0914754	DOWN
219855	SLC37A2	solute carrier family 37 member 2	-0.677047	0.000160684	0.0942373	DOWN
643968	LOC643968		-0.66506	0.000160973	0.0928333	DOWN
283284	IGSF22	immunoglobulin superfamily member 22	-0.621449	0.000123114	0.0869388	DOWN
642009	LOC642009		-0.607748	0.00013872	0.0872727	DOWN
442465	LOC442465	sarcoma antigen 4, pseudogene	-0.598412	0.000136119	0.0872222	DOWN

## Sheet: SIN3A
GeneID	Symbol	Long Name	Log2FC	Pval	PFP	Dirxn
10900	RUNDC3A	RUN domain containing 3A	1.27042	0	0	UP
866	SERPINA6	serpin family A member 6	1.18029	2.89001e-06	0.0142857	UP
644883	LOC644883		1.15615	0	0	UP
57084	SLC17A6	solute carrier family 17 member 6	1.09987	8.67002e-07	0.01	UP
759	CA1	carbonic anhydrase 1	1.06596	6.35801e-06	0.0183333	UP
6354	CCL7	C-C motif chemokine ligand 7	1.06215	2.31201e-06	0.016	UP
55138	FAM90A1	family with sequence similarity 90 member A1	1.05972	2.31201e-06	0.02	UP
162998	OR7D2	olfactory receptor family 7 subfamily D member 2	1.05562	2.89001e-06	0.0166667	UP
727834	LOC727834		1.00168	2.89001e-06	0.0125	UP
729879	LOC729879		0.975782	3.75701e-06	0.0144444	UP
341676	NEK5	NIMA related kinase 5	0.937323	6.35801e-06	0.02	UP
183	AGT	angiotensinogen	0.918551	8.09202e-06	0.02	UP
80114	BICC1	BicC family RNA binding protein 1	0.87773	1.156e-05	0.02	UP
147658	ZNF534	zinc finger protein 534	0.873629	1.156e-05	0.0222222	UP
54360	CYTL1	cytokine like 1	0.868508	1.156e-05	0.0210526	UP
606293	KLKP1	kallikrein pseudogene 1	0.866853	1.156e-05	0.0235294	UP
642669	LOC642669	chromosome 2 open reading frame 27A pseudogene	0.866443	1.0115e-05	0.021875	UP
94158	CDRT15P	CMT1A duplicated region transcript 15 pseudogene 1	0.864522	1.0115e-05	0.0233333	UP
83667	SESN2	sestrin 2	0.860107	1.156e-05	0.0190476	UP
10158	PDZK1IP1	PDZK1 interacting protein 1	0.85251	1.3294e-05	0.0209091	UP
283209	PGM2L1	phosphoglucomutase 2 like 1	0.835707	2.54321e-05	0.0352	UP
641384	TMEM75	transmembrane protein 75	0.835076	1.8496e-05	0.0266667	UP
93655	ST7OT3	ST7 overlapping transcript 3	0.81966	3.72811e-05	0.043	UP
646734	LOC646734		0.81747	3.32351e-05	0.0396552	UP
374655	ZNF710	zinc finger protein 710	0.816376	1.8207e-05	0.0273913	UP
406963	MIR187	microRNA 187	0.811015	2.68771e-05	0.0357692	UP
100127923	LOC100127923		0.808451	2.77441e-05	0.0355556	UP
389369	LOC389369		0.796336	4.36391e-05	0.0487097	UP
140803	TRPM6	transient receptor potential cation channel subfamily M member 6	0.783662	6.15571e-05	0.0591667	UP
387978	C14orf23	long intergenic non-protein coding RNA 1551	0.778941	5.89561e-05	0.06	UP
50486	G0S2	G0/G1 switch 2	0.769875	6.61811e-05	0.0602632	UP
26749	GAGE2E	G antigen 2E	0.768779	5.92451e-05	0.0585714	UP
651695	LOC651695		0.767125	6.87822e-05	0.0610256	UP
767610	SNORD114-29	small nucleolar RNA, C/D box 114-29	0.763262	5.57771e-05	0.0584848	UP
3162	HMOX1	heme oxygenase 1	0.762714	7.08052e-05	0.06125	UP
6520	SLC3A2	solute carrier family 3 member 2	0.762013	7.51402e-05	0.0634146	UP
246213	SLC17A8	solute carrier family 17 member 8	0.759329	4.65291e-05	0.0503125	UP
2532	DARC	atypical chemokine receptor 1 (Duffy blood group)	0.754649	7.51402e-05	0.0619048	UP
130612	TMEM198	transmembrane protein 198	0.752499	9.62372e-05	0.0666	UP
5878	RAB5C	RAB5C, member RAS oncogene family	0.752184	8.98792e-05	0.0661702	UP
81392	OR2AE1	olfactory receptor family 2 subfamily AE member 1	0.752012	7.71632e-05	0.062093	UP
10723	SLC12A7	solute carrier family 12 member 7	0.74966	8.90122e-05	0.0669565	UP
693221	MIR636	microRNA 636	0.747016	0.000104907	0.0672222	UP
414308	MRC1L1		0.734152	0.000102595	0.0682692	UP
643809	LOC643809		0.727984	0.000164152	0.0931148	UP
390564	LOC390564		0.726722	0.000143055	0.0853448	UP
100129912	LOC100129912		0.722262	0.000137853	0.0851786	UP
574433	MIR412	microRNA 412	0.722046	8.55442e-05	0.0657778	UP
390031	LOC390031	SSU72 pseudogene 2	0.71577	0.000112132	0.0705455	UP
2850	GPR27	G protein-coupled receptor 27	0.714424	8.98792e-05	0.0647917	UP
100129950	LOC100129950		0.713362	0.000180914	0.0978125	UP
401474	SAMD12	sterile alpha motif domain containing 12	0.706657	0.000102884	0.0671698	UP
391359	LOC391359	epithelial membrane protein 2 pseudogene	0.706551	0.000154326	0.089	UP
648680	LOC648680		0.704241	0.000204323	0.102464	UP
651933	LOC651933		0.69959	0.000230623	0.1064	UP
85416	ZIC5	Zic family member 5	0.699573	0.000173689	0.0953968	UP
100132202	LOC100132202	golgin subfamily A member 6-like protein 22	0.691874	0.000258078	0.108902	UP
57699	CPNE5	copine 5	0.691707	0.000219062	0.105278	UP
406981	MIR19B2	microRNA 19b-2	0.691121	0.00025461	0.108765	UP
389199	LOC389199	uncharacterized LOC389199	0.690989	0.000266748	0.108588	UP
283373	ANKRD52	ankyrin repeat domain 52	0.690309	0.000252587	0.10925	UP
9376	SLC22A8	solute carrier family 22 member 8	0.690139	0.000215883	0.105211	UP
729854	LOC729854		0.688041	0.000273973	0.108966	UP
26664	OR7C1	olfactory receptor family 7 subfamily C member 1	0.684249	0.000296515	0.111522	UP
100134805	LOC100134805		0.683878	0.000142766	0.0866667	UP
643722	LOC643722		0.682666	0.000190451	0.0998485	UP
652882	LOC652882		0.679955	0.000260968	0.108795	UP
654113	LOC654113		0.676822	0.000280909	0.109213	UP
100133847	LOC100133847		0.675565	0.000150569	0.0883051	UP
84074	QRICH2	glutamine rich 2	0.675146	0.000192185	0.0992537	UP
400696	LOC400696	galectin 14 pseudogene	0.672469	0.000293047	0.112667	UP
8368	HIST1H4L	histone cluster 1 H4 family member l	0.667054	0.000265303	0.109286	UP
64902	AGXT2	alanine--glyoxylate aminotransferase 2	0.666373	0.000296226	0.112637	UP
644327	LOC644327		0.664197	0.000204323	0.101	UP
131054	LOC131054	ralA binding protein 1 pseudogene	0.663151	0.000235536	0.105844	UP
100130166	LOC100130166		0.662553	0.000228022	0.108082	UP
245934	DEFB121	defensin beta 121	0.653641	0.000249986	0.109494	UP
50944	SHANK1	SH3 and multiple ankyrin repeat domains 1	0.651327	0.000244784	0.10859	UP
649676	LOC649676		0.642793	0.000100283	0.0680392	UP
57453	DSCAML1	DS cell adhesion molecule like 1	0.623678	0.000228022	0.106622	UP
4239	MFAP4	microfibril associated protein 4	0.612363	0.000230912	0.105132	UP
1668	DEFA3	defensin alpha 3	0.605539	9.53702e-05	0.0673469	UP
25942	SIN3A	SIN3 transcription regulator family member A	-2.24672	0	0	DOWN
29887	SNX10	sorting nexin 10	-1.4624	0	0	DOWN
440402	LOC440402		-1.44834	0	0	DOWN
100008588	LOC100008588	RNA, 18S ribosomal N5	-1.33139	0	0	DOWN
29903	CCDC106	coiled-coil domain containing 106	-1.08512	2.89001e-07	0.002	DOWN
642428	LOC642428		-1.05992	8.67002e-07	0.00428571	DOWN
87769	A2LD1	gamma-glutamylamine cyclotransferase	-1.05432	8.67002e-07	0.005	DOWN
122970	ACOT4	acyl-CoA thioesterase 4	-1.01924	8.67002e-07	0.00375	DOWN
257358	LOC257358	long intergenic non-protein coding RNA 1366	-1.00514	9.82602e-06	0.0154545	DOWN
151188	ARL6IP6	ADP ribosylation factor like GTPase 6 interacting protein 6	-1.00194	1.156e-06	0.00444444	DOWN
54664	TMEM106B	transmembrane protein 106B	-0.967211	2.89001e-06	0.01	DOWN
53820	DSCR6	ripply transcriptional repressor 3	-0.957979	2.89001e-06	0.00909091	DOWN
375337	FLJ36157	testis and ovary specific PAZ domain containing 1	-0.951949	4.91301e-06	0.010625	DOWN
100130955	LOC100130955		-0.944843	4.91301e-06	0.0113333	DOWN
100302239	MIR548F5	microRNA 548f-5	-0.924291	6.64701e-06	0.0115	DOWN
140690	CTCFL	CCCTC-binding factor like	-0.922133	4.62401e-06	0.0114286	DOWN
7639	ZNF85	zinc finger protein 85	-0.921008	4.62401e-06	0.0123077	DOWN
641810	LOC641810		-0.918909	5.49101e-06	0.0105556	DOWN
523	ATP6V1A	ATPase H+ transporting V1 subunit A	-0.915646	4.91301e-06	0.01	DOWN
643175	LOC643175		-0.909526	6.64701e-06	0.0121053	DOWN
5330	PLCB2	phospholipase C beta 2	-0.896132	7.80302e-06	0.0128571	DOWN
642365	LOC642365		-0.876127	1.0115e-05	0.0152174	DOWN
123591	C15orf27	transmembrane protein 266	-0.872184	1.2138e-05	0.0168	DOWN
54841	BIVM	basic, immunoglobulin-like variable motif containing	-0.869063	1.4161e-05	0.0175	DOWN
4683	NBN	nibrin	-0.867847	1.4161e-05	0.0168966	DOWN
644359	LOC644359		-0.86687	1.4161e-05	0.0163333	DOWN
651848	LOC651848		-0.865952	1.5028e-05	0.0167742	DOWN
8641	PCDHGB4	protocadherin gamma subfamily B, 4	-0.860884	1.5895e-05	0.0171875	DOWN
647157	LOC647157		-0.854991	1.3005e-05	0.0166667	DOWN
25960	GPR124	adhesion G protein-coupled receptor A2	-0.85374	1.7051e-05	0.0173529	DOWN
285141	LOC285141	glutamate rich 2	-0.849416	1.8496e-05	0.0182857	DOWN
402716	LOC402716	ribosomal protein L32 pseudogene 17	-0.846788	1.5895e-05	0.0166667	DOWN
9937	DCLRE1A	DNA cross-link repair 1A	-0.832839	2.57211e-05	0.0234211	DOWN
6935	ZEB1	zinc finger E-box binding homeobox 1	-0.832127	5.31761e-05	0.0334545	DOWN
100129536	LOC100129536		-0.828109	2.48541e-05	0.0232432	DOWN
8170	SLC14A2	solute carrier family 14 member 2	-0.82703	2.65881e-05	0.0235897	DOWN
167838	TXLNB	taxilin beta	-0.818947	3.32351e-05	0.02875	DOWN
7456	WASPIP	WAS/WASL interacting protein family member 1	-0.814745	3.61251e-05	0.0304878	DOWN
3295	HSD17B4	hydroxysteroid 17-beta dehydrogenase 4	-0.813104	4.10381e-05	0.0330233	DOWN
652837	LOC652837		-0.811023	4.07491e-05	0.0335714	DOWN
79139	DERL1	derlin 1	-0.808022	4.30611e-05	0.0323913	DOWN
5507	PPP1R3C	protein phosphatase 1 regulatory subunit 3C	-0.807539	4.13271e-05	0.0325	DOWN
9982	FGFBP1	fibroblast growth factor binding protein 1	-0.799945	4.85521e-05	0.0329412	DOWN
64446	DNAI2	dynein axonemal intermediate chain 2	-0.798713	4.13271e-05	0.0317778	DOWN
9127	P2RX6	purinergic receptor P2X 6	-0.798603	4.65291e-05	0.0335417	DOWN
152503	SH3D19	SH3 domain containing 19	-0.796137	4.76851e-05	0.033	DOWN
79782	LRRC31	leucine rich repeat containing 31	-0.792219	5.28871e-05	0.0338889	DOWN
9038	TAAR5	trace amine associated receptor 5	-0.791476	2.48541e-05	0.0238889	DOWN
9949	AMMECR1	Alport syndrome, mental retardation, midface hypoplasia and elliptocytosis chromosomal region gene 1	-0.785637	6.32911e-05	0.0377586	DOWN
646962	HRCT1	histidine rich carboxyl terminus 1	-0.783817	5.40431e-05	0.0333929	DOWN
8850	KAT2B	lysine acetyltransferase 2B	-0.7814	6.70481e-05	0.039322	DOWN
647197	LOC647197		-0.774488	7.36952e-05	0.0425	DOWN
26272	FBXO4	F-box protein 4	-0.774348	7.74522e-05	0.0432258	DOWN
644756	LOC644756		-0.773573	4.94191e-05	0.0322642	DOWN
54084	C21orf29	thrombospondin type laminin G domain and EAR repeats	-0.76866	8.09202e-05	0.0444444	DOWN
390142	OR5D13	olfactory receptor family 5 subfamily D member 13 (gene/pseudogene)	-0.766454	6.09791e-05	0.0370175	DOWN
147381	CBLN2	cerebellin 2 precursor	-0.766054	7.48512e-05	0.042459	DOWN
2852	GPER	G protein-coupled estrogen receptor 1	-0.765677	8.81452e-05	0.0469231	DOWN
644326	LOC644326		-0.762077	4.71071e-05	0.0332653	DOWN
647584	LOC647584		-0.75974	9.13242e-05	0.0478788	DOWN
79679	VTCN1	V-set domain containing T cell activation inhibitor 1	-0.752859	0.000108375	0.0559701	DOWN
646567	LOC646567	oligosaccharyltransferase complex subunit pseudogene 2	-0.752453	0.00011271	0.0573529	DOWN
100302283	MIR1227	microRNA 1227	-0.742911	0.000123114	0.06	DOWN
647134	LOC647134		-0.742768	0.000129761	0.0606757	DOWN
441763	LOC441763		-0.740295	0.000126293	0.0606944	DOWN
58505	OSTC	oligosaccharyltransferase complex non-catalytic subunit	-0.739717	0.000141321	0.0626923	DOWN
586	BCAT1	branched chain amino acid transaminase 1	-0.737139	0.000140165	0.062987	DOWN
442868	BPY2C	basic charge Y-linked 2C	-0.733231	0.000145656	0.063	DOWN
2203	FBP1	fructose-bisphosphatase 1	-0.732412	0.000153748	0.064878	DOWN
9870	KIAA0317	apoptosis resistant E3 ubiquitin protein ligase 1	-0.732403	0.000115889	0.0581159	DOWN
644766	LOC644766		-0.732121	0.000158083	0.0659036	DOWN
59285	CACNG6	calcium voltage-gated channel auxiliary subunit gamma 6	-0.729493	0.000169354	0.0673563	DOWN
27128	PSCD4	cytohesin 4	-0.727659	0.000166175	0.0668605	DOWN
5738	PTGFRN	prostaglandin F2 receptor inhibitor	-0.72481	0.000187272	0.0712088	DOWN
113802	C1orf59	HEN methyltransferase 1	-0.722981	0.000186983	0.0718889	DOWN
339541	MGC33556	armadillo-like helical domain containing 1	-0.722509	0.000146234	0.0624691	DOWN
574452	MIR494	microRNA 494	-0.722457	8.64112e-05	0.0467188	DOWN
646324	LOC646324	long intergenic non-protein coding RNA 607	-0.722219	0.000158083	0.065119	DOWN
126074	C19orf39	SWIM-type zinc finger 7 associated protein 1	-0.721788	0.000164441	0.0669412	DOWN
7032	TFF2	trefoil factor 2	-0.721046	0.000134096	0.0618667	DOWN
55619	DOCK10	dedicator of cytokinesis 10	-0.719327	0.000185538	0.0721348	DOWN
838	CASP5	caspase 5	-0.717875	0.000128316	0.0608219	DOWN
51397	COMMD10	COMM domain containing 10	-0.716526	0.000200566	0.0746237	DOWN
29993	PACSIN1	protein kinase C and casein kinase substrate in neurons 1	-0.714928	0.000217328	0.0791579	DOWN
255324	EPGN	epithelial mitogen	-0.709074	0.000182359	0.0717045	DOWN
150696	PROM2	prominin 2	-0.705556	0.000257789	0.0892	DOWN
100129631	LOC100129631	immunoglobulin heavy variable 2/OR16-5 (non-functional)	-0.700024	0.00018785	0.0706522	DOWN
54503	ZDHHC13	zinc finger DHHC-type containing 13	-0.697549	0.000289001	0.0952381	DOWN
6356	CCL11	C-C motif chemokine ligand 11	-0.696908	0.000244495	0.0854545	DOWN
81031	SLC2A10	solute carrier family 2 member 10	-0.696629	0.000294492	0.0934862	DOWN
7533	YWHAH	tyrosine 3-monooxygenase/tryptophan 5-monooxygenase activation protein eta	-0.696567	0.000299116	0.0924107	DOWN
284018	C17orf58	chromosome 17 open reading frame 58	-0.695834	0.000288423	0.0959615	DOWN
143888	KDELC2	KDEL motif containing 2	-0.695483	0.000301428	0.0914912	DOWN
646486	LOC646486	fatty acid binding protein 12	-0.69535	0.000142188	0.0622785	DOWN
651520	LOC651520		-0.695033	0.000284377	0.095534	DOWN
25963	TMEM87A	transmembrane protein 87A	-0.695021	0.000298538	0.0939091	DOWN
55635	DEPDC1	DEP domain containing 1	-0.694698	0.000292758	0.0937963	DOWN
653428	LOC653428		-0.693818	0.000220218	0.079375	DOWN
134492	NUDCD2	NudC domain containing 2	-0.693412	0.000300561	0.0920354	DOWN
652203	LOC652203		-0.689463	0.000275707	0.0935294	DOWN
57863	CADM3	cell adhesion molecule 3	-0.686684	0.000292758	0.0946729	DOWN
84103	C4orf17	chromosome 4 open reading frame 17	-0.686625	0.000298827	0.0931532	DOWN
160492	IFLTD1	lamin tail domain containing 1	-0.663555	0.000290157	0.094717	DOWN
653321	LOC653321		-0.663165	4.88411e-05	0.0325	DOWN
7448	VTN	vitronectin	-0.646277	0.000236692	0.0835714	DOWN

## Sheet: SYVN1
GeneID	Symbol	Long Name	Log2FC	Pval	PFP	Dirxn
729879	LOC729879		1.45181	0	0	UP
441644	LOC441644	REST corepressor 2 pseudogene	1.03825	1.445e-06	0.0125	UP
6354	CCL7	C-C motif chemokine ligand 7	1.02017	2.89001e-07	0.00333333	UP
651293	LOC651293		1.01942	0	0	UP
759	CA1	carbonic anhydrase 1	0.938611	2.1386e-05	0.0389474	UP
389369	LOC389369		0.918788	2.60101e-06	0.018	UP
55138	FAM90A1	family with sequence similarity 90 member A1	0.886653	8.09202e-06	0.035	UP
284355	TPRX1	tetrapeptide repeat homeobox 1	0.868908	4.91301e-06	0.0283333	UP
373861	HILS1	histone linker H1 domain, spermatid-specific 1 (pseudogene)	0.85231	8.95902e-06	0.0344444	UP
4015	LOX	lysyl oxidase	0.844894	1.156e-05	0.0363636	UP
4153	MBL2	mannose binding lectin 2	0.84108	7.22502e-06	0.0357143	UP
4189	DNAJB9	DnaJ heat shock protein family (Hsp40) member B9	0.839703	1.0693e-05	0.037	UP
649676	LOC649676		0.83759	2.97671e-05	0.0396154	UP
100129021	LOC100129021		0.832152	1.5317e-05	0.0311765	UP
374655	ZNF710	zinc finger protein 710	0.826095	1.3872e-05	0.0342857	UP
644883	LOC644883		0.817742	1.445e-05	0.0333333	UP
652802	LOC652802		0.817452	1.4739e-05	0.031875	UP
391001	PRAMEF21		0.810971	1.7629e-05	0.0338889	UP
91749	KIAA1919	major facilitator superfamily domain containing 4B	0.807113	1.3294e-05	0.0353846	UP
183	AGT	angiotensinogen	0.80228	2.1675e-05	0.0357143	UP
6338	SCNN1B	sodium channel epithelial 1 beta subunit	0.796275	2.1675e-05	0.0375	UP
1668	DEFA3	defensin alpha 3	0.795654	1.2716e-05	0.0366667	UP
341676	NEK5	NIMA related kinase 5	0.78558	3.20791e-05	0.0396429	UP
140803	TRPM6	transient receptor potential cation channel subfamily M member 6	0.778204	2.57211e-05	0.0386957	UP
100188847	MIR1225	microRNA 1225	0.766593	4.24831e-05	0.049	UP
642196	LOC642196		0.760205	3.55471e-05	0.0424138	UP
414308	MRC1L1		0.757407	4.30611e-05	0.0465625	UP
100134805	LOC100134805		0.752136	3.03451e-05	0.0388889	UP
347468	OR13H1	olfactory receptor family 13 subfamily H member 1	0.750554	2.71661e-05	0.0391667	UP
728248	LOC728248	ABCB10 pseudogene 3	0.748745	2.28311e-05	0.0359091	UP
147658	ZNF534	zinc finger protein 534	0.744806	4.73961e-05	0.0482353	UP
643930	LOC643930		0.741878	4.42171e-05	0.0463636	UP
647979	LOC647979	non-coding RNA activated by DNA damage	0.734207	8.32322e-05	0.064	UP
100130829	LOC100130829		0.733641	5.95341e-05	0.0515	UP
4829	NMBR	neuromedin B receptor	0.733585	5.57771e-05	0.0536111	UP
100132869	LOC100132869		0.722599	7.16722e-05	0.0590476	UP
693152	MIR567	microRNA 567	0.717349	5.75111e-05	0.0523684	UP
100132202	LOC100132202	golgin subfamily A member 6-like protein 22	0.716766	7.80302e-05	0.0627907	UP
651675	LOC651675		0.712873	8.78562e-05	0.066087	UP
643955	LOC643955	zinc finger protein 733, pseudogene	0.710836	8.14982e-05	0.0640909	UP
285513	GPRIN3	GPRIN family member 3	0.709038	5.92451e-05	0.0525641	UP
651695	LOC651695		0.704671	9.88382e-05	0.07125	UP
1539	CYLC2	cylicin 2	0.690602	6.76261e-05	0.0570732	UP
654113	LOC654113		0.68318	0.000119068	0.0807843	UP
646374	LOC646374		0.682264	0.000133807	0.0890385	UP
643285	LOC643285		0.68154	0.000148546	0.0901754	UP
7857	SCG2	secretogranin II	0.681282	0.000141032	0.0903704	UP
653424	LOC653424		0.679074	0.000114733	0.0794	UP
161502	C15orf26	cilia and flagella associated protein 161	0.677956	0.000105196	0.0742857	UP
100132055	LOC100132055		0.674639	0.000172822	0.101356	UP
574453	MIR495	microRNA 495	0.673779	0.000158661	0.0946552	UP
574459	MIR512-2	microRNA 512-2	0.673685	5.05751e-05	0.05	UP
284339	TMEM145	transmembrane protein 145	0.671371	0.000180625	0.102459	UP
144568	A2ML1	alpha-2-macroglobulin like 1	0.66969	0.000189873	0.105968	UP
3042	HBM	hemoglobin subunit mu	0.669586	0.000143344	0.0901818	UP
866	SERPINA6	serpin family A member 6	0.668993	9.07462e-05	0.0668085	UP
652879	LOC652879		0.664272	0.000217328	0.113939	UP
200315	APOBEC3A	apolipoprotein B mRNA editing enzyme catalytic subunit 3A	0.661777	0.0002286	0.116324	UP
642606	LOC642606		0.657219	0.000201144	0.10875	UP
84074	QRICH2	glutamine rich 2	0.655735	0.000203456	0.108308	UP
647961	LOC647961		0.647876	0.000200855	0.110317	UP
401105	FLJ42393	uncharacterized LOC401105	0.647262	0.000284088	0.131067	UP
85411	C6orf114		0.645163	0.000261546	0.125694	UP
727834	LOC727834		0.643852	0.000232357	0.116522	UP
100128838	LOC100128838		0.643584	0.000265303	0.125753	UP
735	C9	complement C9	0.637367	0.0002286	0.11806	UP
126326	GIPC3	GIPC PDZ domain containing family member 3	0.633985	0.00013872	0.090566	UP
347549	LOC347549	centromere protein V like 3	0.621664	0.000172822	0.0996667	UP
100134272	LOC100134272		0.620504	0.00024594	0.121571	UP
3355	HTR1F	5-hydroxytryptamine receptor 1F	0.618447	0.000277152	0.129595	UP
26749	GAGE2E	G antigen 2E	0.603988	0.000291024	0.130779	UP
642489	LOC642489	FK506 binding protein 1C	-2.02562	0	0	DOWN
84447	SYVN1	synoviolin 1	-1.94369	0	0	DOWN
2280	FKBP1A	FK506 binding protein 1A	-1.56345	0	0	DOWN
11339	OIP5	Opa interacting protein 5	-1.4427	0	0	DOWN
523	ATP6V1A	ATPase H+ transporting V1 subunit A	-1.33731	0	0	DOWN
79650	C16orf57	U6 snRNA biogenesis phosphodiesterase 1	-1.27908	0	0	DOWN
23705	CADM1	cell adhesion molecule 1	-1.18188	0	0	DOWN
51616	TAF9L	TATA-box binding protein associated factor 9b	-1.09507	0	0	DOWN
57214	KIAA1199	cell migration inducing hyaluronidase 1	-1.05102	5.78001e-07	0.00222222	DOWN
8763	CD164	CD164 molecule	-0.942105	1.445e-06	0.00416667	DOWN
57631	LRCH2	leucine rich repeats and calponin homology domain containing 2	-0.932642	1.445e-06	0.005	DOWN
9813	KIAA0494	EF-hand calcium binding domain 14	-0.925728	1.445e-06	0.00454545	DOWN
648733	LOC648733		-0.923024	2.023e-06	0.00538462	DOWN
55970	GNG12	G protein subunit gamma 12	-0.905788	2.023e-06	0.005	DOWN
81626	C1orf14	SHC binding and spindle associated 1 like	-0.901753	2.60101e-06	0.006	DOWN
9093	DNAJA3	DnaJ heat shock protein family (Hsp40) member A3	-0.884289	3.17901e-06	0.00647059	DOWN
22948	CCT5	chaperonin containing TCP1 subunit 5	-0.883443	3.17901e-06	0.00611111	DOWN
130013	ACMSD	aminocarboxymuconate semialdehyde decarboxylase	-0.873868	3.17901e-06	0.006875	DOWN
79139	DERL1	derlin 1	-0.870833	5.20201e-06	0.00947368	DOWN
128506	C20orf123	osteoclast stimulatory transmembrane protein	-0.868138	7.51402e-06	0.0113043	DOWN
9457	FHL5	four and a half LIM domains 5	-0.861701	6.93602e-06	0.0109091	DOWN
652680	LOC652680		-0.85935	8.12092e-05	0.0413235	DOWN
10966	RAB40B	RAB40B, member RAS oncogene family	-0.858476	5.78001e-06	0.01	DOWN
493	ATP2B4	ATPase plasma membrane Ca2+ transporting 4	-0.856351	6.06901e-06	0.01	DOWN
652819	LOC652819		-0.845444	9.53702e-06	0.01375	DOWN
10360	NPM3	nucleophosmin/nucleoplasmin 3	-0.84446	1.0404e-05	0.0133333	DOWN
168544	ZNF467	zinc finger protein 467	-0.841733	1.0404e-05	0.0144	DOWN
10054	UBA2	ubiquitin like modifier activating enzyme 2	-0.841459	1.0404e-05	0.0124138	DOWN
84709	C4orf49	mitochondria localized glutamic acid rich protein	-0.840457	1.0404e-05	0.012	DOWN
5276	SERPINI2	serpin family I member 2	-0.839774	1.0404e-05	0.0128571	DOWN
139804	CXorf55	RBMX like 3	-0.834239	1.156e-05	0.0129032	DOWN
11067	C10orf10	DEPP1, autophagy regulator	-0.831604	1.0404e-05	0.0138462	DOWN
10898	CPSF4	cleavage and polyadenylation specific factor 4	-0.829535	1.2427e-05	0.0130303	DOWN
142940	TRUB1	TruB pseudouridine synthase family member 1	-0.822628	1.2427e-05	0.0134375	DOWN
586	BCAT1	branched chain amino acid transaminase 1	-0.812196	1.5895e-05	0.0161765	DOWN
8099	CDK2AP1	cyclin dependent kinase 2 associated protein 1	-0.80081	1.7629e-05	0.0174286	DOWN
221830	TWISTNB	TWIST neighbor	-0.797341	1.9941e-05	0.0186486	DOWN
94241	TP53INP1	tumor protein p53 inducible nuclear protein 1	-0.797006	1.7918e-05	0.0172222	DOWN
652670	LOC652670	ribosomal protein S3a pseudogene 15	-0.784337	2.2542e-05	0.0205263	DOWN
6653	SORL1	sortilin related receptor 1	-0.777771	2.94781e-05	0.0237209	DOWN
2631	GBAS	nipsnap homolog 2	-0.77763	2.42761e-05	0.021	DOWN
80112	WBSCR23		-0.775847	3.09231e-05	0.0232609	DOWN
8789	FBP2	fructose-bisphosphatase 2	-0.775692	3.00561e-05	0.0236364	DOWN
154796	AMOT	angiomotin	-0.775119	3.06341e-05	0.0235556	DOWN
4085	MAD2L1	mitotic arrest deficient 2 like 1	-0.775116	2.54321e-05	0.0214634	DOWN
79993	ELOVL7	ELOVL fatty acid elongase 7	-0.772243	3.09231e-05	0.022766	DOWN
23212	RRS1	ribosome biogenesis regulator homolog	-0.767815	3.93041e-05	0.0283333	DOWN
127068	OR2T34	olfactory receptor family 2 subfamily T member 34	-0.766765	3.95931e-05	0.0279592	DOWN
57061	HYMAI	hydatidiform mole associated and imprinted	-0.766283	5.05751e-05	0.0324074	DOWN
26770	SNORD79	small nucleolar RNA, C/D box 79	-0.756697	4.73961e-05	0.0309434	DOWN
494336	MIR424	microRNA 424	-0.754975	4.27721e-05	0.0296	DOWN
4311	MME	membrane metalloendopeptidase	-0.747081	5.49101e-05	0.0345455	DOWN
83879	CDCA7	cell division cycle associated 7	-0.745653	6.09791e-05	0.0357627	DOWN
79770	TXNDC15	thioredoxin domain containing 15	-0.742277	5.75111e-05	0.0343103	DOWN
26138	C8orf71	long intergenic non-protein coding RNA 588	-0.741678	6.64701e-05	0.0383333	DOWN
645263	LOC645263		-0.740136	5.72221e-05	0.0347368	DOWN
25800	SLC39A6	solute carrier family 39 member 6	-0.737612	6.84932e-05	0.0388525	DOWN
100132561	LOC100132561		-0.731805	0.000123114	0.0495349	DOWN
768218	MIR766	microRNA 766	-0.730095	7.88972e-05	0.0413636	DOWN
91612	CHURC1	churchill domain containing 1	-0.728995	7.28282e-05	0.04	DOWN
642785	LOC642785		-0.725237	7.31172e-05	0.0389231	DOWN
646156	LOC646156		-0.724924	8.14982e-05	0.0408696	DOWN
26248	OR2K2	olfactory receptor family 2 subfamily K member 2	-0.723977	4.36391e-05	0.0296078	DOWN
55863	TMEM126B	transmembrane protein 126B	-0.723194	9.07462e-05	0.0442254	DOWN
693170	MIR585	microRNA 585	-0.717366	8.61222e-05	0.0425714	DOWN
767604	SNORD114-24	small nucleolar RNA, C/D box 114-24	-0.716967	7.31172e-05	0.0395312	DOWN
51523	CXXC5	CXXC finger protein 5	-0.71646	9.79712e-05	0.0434615	DOWN
729069	LOC729069		-0.714304	9.79712e-05	0.0429114	DOWN
84824	FCRLA	Fc receptor like A	-0.708792	0.000138431	0.0532222	DOWN
647543	LOC647543		-0.708439	9.39252e-05	0.0451389	DOWN
647130	LOC647130		-0.703594	0.000175712	0.064	DOWN
392215	LOC392215		-0.700476	7.97642e-05	0.041194	DOWN
100133592	LOC100133592		-0.697725	9.50812e-05	0.0450685	DOWN
144124	OR10A5	olfactory receptor family 10 subfamily A member 5	-0.695339	9.73932e-05	0.0437662	DOWN
151579	LOC151579	basic leucine zipper and W2 domains 1 pseudogene 2	-0.695298	0.000128316	0.0504545	DOWN
4245	MGAT1	mannosyl (alpha-1,3-)-glycoprotein beta-1,2-N-acetylglucosaminyltransferase	-0.693438	0.000125715	0.05	DOWN
161635	CSNK1A1P	casein kinase 1 alpha 1 pseudogene 1	-0.691932	0.000134385	0.0522472	DOWN
219960	OR10Q1	olfactory receptor family 10 subfamily Q member 1	-0.688442	0.000116467	0.0479762	DOWN
5330	PLCB2	phospholipase C beta 2	-0.687169	9.73932e-05	0.0443421	DOWN
645143	LOC645143		-0.68646	0.000184671	0.0645455	DOWN
100134222	LOC100134222		-0.684287	0.000150569	0.0572527	DOWN
3117	HLA-DQA1	major histocompatibility complex, class II, DQ alpha 1	-0.682114	0.000178313	0.0636082	DOWN
100129536	LOC100129536		-0.681327	0.000152592	0.0573913	DOWN
653680	LOC653680		-0.680107	9.56592e-05	0.0447297	DOWN
553	AVPR1B	arginine vasopressin receptor 1B	-0.679212	0.000202589	0.0674038	DOWN
10687	PNMA2	PNMA family member 2	-0.677861	0.000185538	0.0642	DOWN
11157	LSM6	LSM6 homolog, U6 small nuclear RNA and mRNA degradation associated	-0.675663	0.00018207	0.0642857	DOWN
400890	LOC400890		-0.672636	0.000208947	0.0688571	DOWN
11085	ADAM30	ADAM metallopeptidase domain 30	-0.672516	0.000195364	0.0662745	DOWN
147381	CBLN2	cerebellin 2 precursor	-0.668634	0.0002286	0.0719091	DOWN
360023	ZBTB41	zinc finger and BTB domain containing 41	-0.666348	0.000230912	0.071982	DOWN
648123	LOC648123		-0.664986	0.000276574	0.0825	DOWN
201140	LOC201140	dehydrogenase/reductase 7C	-0.663943	0.000218195	0.0705607	DOWN
256297	PTF1A	pancreas associated transcription factor 1a	-0.663652	0.000248252	0.0766964	DOWN
644607	LOC644607		-0.663585	9.65262e-05	0.0445333	DOWN
26586	CKAP2	cytoskeleton associated protein 2	-0.661126	0.000248252	0.0760177	DOWN
100130613	CXorf64	proline rich 32	-0.661019	0.000269349	0.0817544	DOWN
647868	LOC647868		-0.659569	0.000195942	0.0658252	DOWN
51659	GINS2	GINS complex subunit 2	-0.657474	0.000291024	0.085339	DOWN
350	APOH	apolipoprotein H	-0.657316	0.000111843	0.0466265	DOWN
347516	DGAT2L6	diacylglycerol O-acyltransferase 2 like 6	-0.655818	0.000159817	0.0588298	DOWN
442020	LOC442020		-0.654465	0.000269638	0.0811304	DOWN
23731	C9orf5	transmembrane protein 245	-0.654006	0.000285533	0.0844444	DOWN
23136	EPB41L3	erythrocyte membrane protein band 4.1 like 3	-0.650121	0.000122825	0.05	DOWN
390531	LOC390531	immunoglobulin heavy variable 1/OR15-9 (non-functional)	-0.637919	0.000219062	0.0701852	DOWN
27141	CIDEB	cell death inducing DFFA like effector b	-0.637683	0.000177446	0.0639583	DOWN
265	AMELX	amelogenin X-linked	-0.630478	0.00018785	0.0643564	DOWN
1796	DOK1	docking protein 1	-0.615528	0.000104618	0.0446914	DOWN

## Sheet: SYVN1+C18
GeneID	Symbol	Long Name	Log2FC	Pval	PFP	Dirxn
4015	LOX	lysyl oxidase	1.34657	0	0	UP
4189	DNAJB9	DnaJ heat shock protein family (Hsp40) member B9	1.19365	0	0	UP
651695	LOC651695		1.11989	0	0	UP
347468	OR13H1	olfactory receptor family 13 subfamily H member 1	1.01843	8.67002e-07	0.006	UP
341676	NEK5	NIMA related kinase 5	0.954124	2.89001e-06	0.0142857	UP
9435	CHST2	carbohydrate sulfotransferase 2	0.950748	7.51402e-06	0.0216667	UP
55138	FAM90A1	family with sequence similarity 90 member A1	0.946401	3.75701e-06	0.013	UP
866	SERPINA6	serpin family A member 6	0.938225	1.3005e-05	0.0236842	UP
284339	TMEM145	transmembrane protein 145	0.93702	2.60101e-06	0.015	UP
6354	CCL7	C-C motif chemokine ligand 7	0.927911	2.89001e-07	0.0025	UP
391359	LOC391359	epithelial membrane protein 2 pseudogene	0.918281	3.46801e-06	0.015	UP
100130829	LOC100130829		0.910357	3.75701e-06	0.0144444	UP
100128838	LOC100128838		0.906975	5.49101e-06	0.0172727	UP
644008	LOC644008		0.880607	7.51402e-06	0.02	UP
652882	LOC652882		0.87728	1.0404e-05	0.024	UP
80114	BICC1	BicC family RNA binding protein 1	0.863966	1.3005e-05	0.025	UP
3753	KCNE1	potassium voltage-gated channel subfamily E regulatory subunit 1	0.858375	2.28311e-05	0.0303846	UP
574453	MIR495	microRNA 495	0.855662	1.2716e-05	0.0258824	UP
649676	LOC649676		0.850451	1.9652e-05	0.0283333	UP
644690	LOC644690		0.848174	1.2716e-05	0.0275	UP
57453	DSCAML1	DS cell adhesion molecule like 1	0.846964	7.51402e-06	0.0185714	UP
3310	HSPA6	heat shock protein family A (Hsp70) member 6	0.838994	1.5317e-05	0.0240909	UP
140881	DEFB129	defensin beta 129	0.831899	1.5028e-05	0.0247619	UP
643809	LOC643809		0.827573	2.28311e-05	0.0316	UP
3759	KCNJ2	potassium voltage-gated channel subfamily J member 2	0.826383	1.7629e-05	0.0265217	UP
644787	LOC644787		0.813302	2.45651e-05	0.0314815	UP
1668	DEFA3	defensin alpha 3	0.810176	1.3005e-05	0.0225	UP
641384	TMEM75	transmembrane protein 75	0.799475	2.54321e-05	0.0314286	UP
641751	LOC641751		0.794696	3.29461e-05	0.0393103	UP
652231	LOC652231		0.786177	4.01711e-05	0.0448387	UP
6940	ZNF354A	zinc finger protein 354A	0.784732	4.19051e-05	0.0453125	UP
730077	LOC730077		0.770494	5.08641e-05	0.0488889	UP
651562	LOC651562		0.770491	6.15571e-05	0.0560526	UP
89780	WNT3A	Wnt family member 3A	0.769595	5.40431e-05	0.0505405	UP
441644	LOC441644	REST corepressor 2 pseudogene	0.764408	3.72811e-05	0.043	UP
100133817	LOC100133817		0.757231	4.59511e-05	0.0481818	UP
145501	ISM2	isthmin 2	0.753825	7.97642e-05	0.0627273	UP
100132869	LOC100132869		0.753633	7.22502e-05	0.0625	UP
647979	LOC647979	non-coding RNA activated by DNA damage	0.745467	0.00010115	0.0714286	UP
653544	LOC653544	double homeobox 4 like 6	0.740083	7.25392e-05	0.0612195	UP
10365	KLF2	Kruppel like factor 2	0.734124	0.000116178	0.0773077	UP
729879	LOC729879		0.732093	5.08641e-05	0.0502857	UP
94032	CAMK2N2	calcium/calmodulin dependent protein kinase II inhibitor 2	0.724444	0.000129472	0.0814545	UP
653889	LOC653889		0.724045	0.000108086	0.0733333	UP
135946	OR6B1	olfactory receptor family 6 subfamily B member 1	0.722338	9.42142e-05	0.0679167	UP
154664	ABCA13	ATP binding cassette subfamily A member 13	0.718385	8.35212e-05	0.0614894	UP
642196	LOC642196		0.717533	4.94191e-05	0.0502941	UP
100132202	LOC100132202	golgin subfamily A member 6-like protein 22	0.717021	0.000127449	0.0816667	UP
54329	GPR85	G protein-coupled receptor 85	0.715393	0.00010115	0.07	UP
91947	ARRDC4	arrestin domain containing 4	0.714257	0.000152303	0.0863934	UP
642426	LOC642426	long intergenic non-protein coding RNA 2297	0.712987	0.000146234	0.0857627	UP
652542	LOC652542		0.710211	0.000162996	0.0854545	UP
28962	OSTM1	osteoclastogenesis associated transmembrane protein 1	0.709765	0.000172822	0.0842254	UP
283464	GXYLT1	glucoside xylosyltransferase 1	0.709273	0.000172822	0.0866667	UP
205428	C3orf58	divergent protein kinase domain 2A	0.707973	0.000180336	0.0866667	UP
9258	MFHAS1	malignant fibrous histiocytoma amplified sequence 1	0.705614	0.000156927	0.0875806	UP
647681	LOC647681		0.705513	0.000167042	0.085	UP
5956	OPN1LW	opsin 1, long wave sensitive	0.705211	0.000159528	0.08625	UP
83552	MFRP	membrane frizzled-related protein	0.701772	0.000145367	0.0882456	UP
389369	LOC389369		0.701194	8.32322e-05	0.0626087	UP
161502	C15orf26	cilia and flagella associated protein 161	0.701133	0.000125715	0.0820755	UP
347549	LOC347549	centromere protein V like 3	0.694027	7.54292e-05	0.0621429	UP
645839	LOC645839		0.690867	0.000209236	0.0952632	UP
81392	OR2AE1	olfactory receptor family 2 subfamily AE member 1	0.690078	0.000161551	0.086	UP
414308	MRC1L1		0.686073	0.000191029	0.0893243	UP
5133	PDCD1	programmed cell death 1	0.685649	0.000165308	0.0853731	UP
648196	LOC648196		0.684882	0.000136119	0.0841071	UP
650922	LOC650922		0.681421	0.000262124	0.104253	UP
100130128	LOC100130128		0.680605	0.000223108	0.0977215	UP
400002	FLJ46363	CLEC12A antisense RNA 1	0.679021	0.000297671	0.108421	UP
100129950	LOC100129950		0.673593	0.000265881	0.104545	UP
651760	LOC651760		0.673218	0.000249697	0.100465	UP
8793	TNFRSF10D	TNF receptor superfamily member 10d	0.671558	0.000316745	0.110707	UP
650341	LOC650341		0.670916	0.000239871	0.1	UP
401602	LOC401602	adaptor related protein complex 2 subunit beta 1 pseudogene	0.670259	0.000330039	0.111961	UP
644779	LOC644779		0.669536	0.000159528	0.087619	UP
6520	SLC3A2	solute carrier family 3 member 2	0.66727	0.000325704	0.111584	UP
147664	FLJ32214	endogenous retrovirus group V member 1, envelope	0.666094	0.000223686	0.09675	UP
91749	KIAA1919	major facilitator superfamily domain containing 4B	0.665032	0.000305763	0.107959	UP
1183	CLCN4	chloride voltage-gated channel 4	0.66279	0.000304896	0.108763	UP
574517	MIR514-2	microRNA 514a-2	0.660543	0.000243339	0.100238	UP
650325	LOC650325		0.657723	0.000347379	0.114476	UP
759	CA1	carbonic anhydrase 1	0.655716	0.000336108	0.111827	UP
643069	LOC643069		0.651314	0.000145945	0.087069	UP
2641	GCG	glucagon	0.6508	0.000230334	0.0971951	UP
2850	GPR27	G protein-coupled receptor 27	0.649521	0.000288712	0.107419	UP
7429	VIL1	villin 1	0.647139	0.000370499	0.119813	UP
100134272	LOC100134272		0.646268	0.000268771	0.104494	UP
280659	SSX8	SSX family member 8, pseudogene	0.634596	0.000245073	0.0997647	UP
441869	LOC441869	ankyrin repeat domain 65	0.634554	0.000299116	0.107813	UP
100132791	LOC100132791		0.631624	0.000361251	0.117925	UP
643391	LOC643391		0.630174	0.000272239	0.104667	UP
50944	SHANK1	SH3 and multiple ankyrin repeat domains 1	0.625529	0.000333796	0.112136	UP
642489	LOC642489	FK506 binding protein 1C	-2.0121	0	0	DOWN
84447	SYVN1	synoviolin 1	-1.85688	0	0	DOWN
2280	FKBP1A	FK506 binding protein 1A	-1.65379	0	0	DOWN
79650	C16orf57	U6 snRNA biogenesis phosphodiesterase 1	-1.30201	0	0	DOWN
11339	OIP5	Opa interacting protein 5	-1.27596	0	0	DOWN
523	ATP6V1A	ATPase H+ transporting V1 subunit A	-1.18906	0	0	DOWN
57214	KIAA1199	cell migration inducing hyaluronidase 1	-1.15833	0	0	DOWN
5918	RARRES1	retinoic acid receptor responder 1	-1.15101	0	0	DOWN
6913	TBX15	T-box 15	-1.10282	5.78001e-07	0.00222222	DOWN
693165	MIR580	microRNA 580	-1.08945	5.78001e-07	0.00181818	DOWN
51616	TAF9L	TATA-box binding protein associated factor 9b	-1.07485	5.78001e-07	0.002	DOWN
23705	CADM1	cell adhesion molecule 1	-1.02731	8.67002e-07	0.0025	DOWN
3852	KRT5	keratin 5	-0.995962	1.445e-06	0.00384615	DOWN
55970	GNG12	G protein subunit gamma 12	-0.98285	1.734e-06	0.004	DOWN
22948	CCT5	chaperonin containing TCP1 subunit 5	-0.980305	1.734e-06	0.00428571	DOWN
26770	SNORD79	small nucleolar RNA, C/D box 79	-0.977584	2.023e-06	0.004375	DOWN
283008	FAM22E	NUT family member 2E	-0.954735	3.17901e-06	0.00647059	DOWN
586	BCAT1	branched chain amino acid transaminase 1	-0.928084	4.62401e-06	0.00888889	DOWN
10054	UBA2	ubiquitin like modifier activating enzyme 2	-0.905265	6.06901e-06	0.00954545	DOWN
26025	PCDHGA12	protocadherin gamma subfamily A, 12	-0.905096	5.78001e-06	0.01	DOWN
84125	LRRIQ1	leucine rich repeats and IQ motif containing 1	-0.897654	6.06901e-06	0.01	DOWN
441344	LOC441344		-0.886014	7.51402e-06	0.0113043	DOWN
100129162	LOC100129162	ribosomal L24 domain containing 1 pseudogene 2	-0.881717	7.80302e-06	0.0108	DOWN
154796	AMOT	angiomotin	-0.881472	7.80302e-06	0.01125	DOWN
650781	LOC650781		-0.881451	7.80302e-06	0.0103846	DOWN
51523	CXXC5	CXXC finger protein 5	-0.870616	1.0693e-05	0.0137037	DOWN
79770	TXNDC15	thioredoxin domain containing 15	-0.85889	1.3872e-05	0.0171429	DOWN
23212	RRS1	ribosome biogenesis regulator homolog	-0.855963	1.4161e-05	0.0168966	DOWN
493	ATP2B4	ATPase plasma membrane Ca2+ transporting 4	-0.841999	1.9363e-05	0.0216129	DOWN
9093	DNAJA3	DnaJ heat shock protein family (Hsp40) member A3	-0.839862	2.0808e-05	0.0225	DOWN
150350	ENTHD1	ENTH domain containing 1	-0.836487	1.7051e-05	0.0196667	DOWN
2631	GBAS	nipsnap homolog 2	-0.834955	2.2253e-05	0.0233333	DOWN
9813	KIAA0494	EF-hand calcium binding domain 14	-0.833009	2.45651e-05	0.022973	DOWN
83998	REG4	regenerating family member 4	-0.826908	2.65881e-05	0.0242105	DOWN
652553	LOC652553		-0.823687	2.45651e-05	0.0236111	DOWN
10898	CPSF4	cleavage and polyadenylation specific factor 4	-0.822248	2.97671e-05	0.02575	DOWN
654319	SNORA5A	small nucleolar RNA, H/ACA box 5A	-0.817419	2.94781e-05	0.0261538	DOWN
81626	C1orf14	SHC binding and spindle associated 1 like	-0.815875	2.97671e-05	0.025122	DOWN
646888	LOC646888		-0.813804	2.39871e-05	0.0237143	DOWN
10360	NPM3	nucleophosmin/nucleoplasmin 3	-0.813315	3.43911e-05	0.0270455	DOWN
1306	COL15A1	collagen type XV alpha 1 chain	-0.81053	3.61251e-05	0.0277778	DOWN
100313781	MIR718	microRNA 718	-0.806866	4.16161e-05	0.0288	DOWN
652819	LOC652819		-0.801942	4.07491e-05	0.0287755	DOWN
440021	KRTAP5-2	keratin associated protein 5-2	-0.801116	3.61251e-05	0.0271739	DOWN
148753	FAM163A	family with sequence similarity 163 member A	-0.800918	3.81481e-05	0.0280851	DOWN
5653	KLK6	kallikrein related peptidase 6	-0.797298	4.76851e-05	0.0323529	DOWN
79689	STEAP4	STEAP4 metalloreductase	-0.793758	4.97081e-05	0.0330769	DOWN
6507	SLC1A3	solute carrier family 1 member 3	-0.793471	5.14421e-05	0.0335849	DOWN
441315	FAM90A5	putative protein FAM90A5	-0.787551	4.04601e-05	0.0291667	DOWN
147495	APCDD1	APC down-regulated 1	-0.786335	5.80891e-05	0.0352632	DOWN
140462	ASB9	ankyrin repeat and SOCS box containing 9	-0.783444	6.12681e-05	0.0347541	DOWN
406988	MIR205	microRNA 205	-0.781054	5.54881e-05	0.0342857	DOWN
100133752	LOC100133752		-0.78088	5.51991e-05	0.0347273	DOWN
693129	MIR548C	microRNA 548c	-0.780042	5.92451e-05	0.0347458	DOWN
6653	SORL1	sortilin related receptor 1	-0.779633	6.41581e-05	0.0346875	DOWN
9038	TAAR5	trace amine associated receptor 5	-0.777927	5.80891e-05	0.0346552	DOWN
122945	C14orf148	NADP dependent oxidoreductase domain containing 1	-0.776835	6.06901e-05	0.035	DOWN
83879	CDCA7	cell division cycle associated 7	-0.776239	6.58921e-05	0.0335294	DOWN
4311	MME	membrane metalloendopeptidase	-0.772342	7.28282e-05	0.036	DOWN
57181	SLC39A10	solute carrier family 39 member 10	-0.771811	6.53141e-05	0.0347692	DOWN
100133005	LOC100133005	RAS p21 protein activator 4CD, pseudogene	-0.771319	3.26571e-05	0.0262791	DOWN
158983	H2BFWT	H2B histone family member W, testis specific	-0.771089	6.24241e-05	0.0348387	DOWN
25878	MXRA5	matrix remodeling associated 5	-0.769862	7.34062e-05	0.0357746	DOWN
60482	SLC5A7	solute carrier family 5 member 7	-0.76775	6.58921e-05	0.0340299	DOWN
645228	LOC645228		-0.767035	6.38691e-05	0.0350794	DOWN
8763	CD164	CD164 molecule	-0.762787	7.51402e-05	0.0361111	DOWN
100132938	LOC100132938	aquaporin 7 pseudogene 4	-0.759563	7.02272e-05	0.0352174	DOWN
652286	LOC652286		-0.752908	0.000111265	0.048125	DOWN
4778	NFE2	nuclear factor, erythroid 2	-0.752746	9.82602e-05	0.0447368	DOWN
25800	SLC39A6	solute carrier family 39 member 6	-0.748112	0.000105196	0.0460759	DOWN
6280	S100A9	S100 calcium binding protein A9	-0.744139	0.000114155	0.0487654	DOWN
652683	LOC652683		-0.743355	6.56031e-05	0.0343939	DOWN
644725	LOC644725		-0.741995	9.36362e-05	0.0432	DOWN
85279	KRTAP9-5		-0.739796	9.94162e-05	0.0446753	DOWN
11067	C10orf10	DEPP1, autophagy regulator	-0.736528	0.000117045	0.0493902	DOWN
652837	LOC652837		-0.734694	0.000123114	0.0507143	DOWN
2321	FLT1	fms related tyrosine kinase 1	-0.732893	8.75672e-05	0.0415068	DOWN
652102	LOC652102		-0.732513	0.000126582	0.0503448	DOWN
8309	ACOX2	acyl-CoA oxidase 2	-0.732286	0.000102595	0.0455128	DOWN
649495	LOC649495		-0.73068	0.000145945	0.0561111	DOWN
653618	LOC653618		-0.729088	0.000126582	0.0509302	DOWN
257194	NEGR1	neuronal growth regulator 1	-0.72892	0.00011849	0.0493976	DOWN
90523	C6orf142	muscular LMNA interacting protein	-0.726937	9.16132e-05	0.0428378	DOWN
51155	HN1	Jupiter microtubule associated homolog 1	-0.725119	0.000146812	0.0552174	DOWN
112817	C10orf65	4-hydroxy-2-oxoglutarate aldolase 1	-0.715617	0.000152303	0.0560638	DOWN
4245	MGAT1	mannosyl (alpha-1,3-)-glycoprotein beta-1,2-N-acetylglucosaminyltransferase	-0.714363	0.000163574	0.0595789	DOWN
3855	KRT7	keratin 7	-0.713406	0.000178313	0.0617	DOWN
6422	SFRP1	secreted frizzled related protein 1	-0.712975	0.000179758	0.0615842	DOWN
644785	LOC644785		-0.712319	0.000163863	0.0590625	DOWN
221830	TWISTNB	TWIST neighbor	-0.71181	0.000175423	0.0613131	DOWN
54457	TAF7L	TATA-box binding protein associated factor 7 like	-0.710615	0.000131784	0.0518182	DOWN
652586	LOC652586		-0.709264	0.000123114	0.0501176	DOWN
100130613	CXorf64	proline rich 32	-0.709235	0.000200566	0.0636697	DOWN
57631	LRCH2	leucine rich repeats and calponin homology domain containing 2	-0.707379	0.000195942	0.0627778	DOWN
27180	SIGLEC9	sialic acid binding Ig like lectin 9	-0.70679	0.000149702	0.0556989	DOWN
643287	LOC643287		-0.705206	0.000210681	0.0662727	DOWN
171546	C14orf147	serine palmitoyltransferase small subunit A	-0.704246	0.000218773	0.0675893	DOWN
646817	LOC646817	SET-like protein	-0.703161	0.000220218	0.0674336	DOWN
2831	NPBWR1	neuropeptides B and W receptor 1	-0.699395	0.000146812	0.0558242	DOWN
8099	CDK2AP1	cyclin dependent kinase 2 associated protein 1	-0.696665	0.000247963	0.0733333	DOWN
643423	LOC643423		-0.696441	0.000185538	0.0623301	DOWN
886	CCKAR	cholecystokinin A receptor	-0.695745	0.000180047	0.0610784	DOWN
130827	TMEM182	transmembrane protein 182	-0.695451	0.00021097	0.0657658	DOWN
142940	TRUB1	TruB pseudouridine synthase family member 1	-0.69264	0.000247674	0.0738793	DOWN
8358	HIST1H3B	histone cluster 1 H3 family member b	-0.692384	0.000246518	0.0748246	DOWN
729517	LOC729517		-0.689641	0.000171377	0.0605102	DOWN
100130897	LOC100130897		-0.688942	0.000195364	0.0631776	DOWN
407040	MIR34A	microRNA 34a	-0.688881	0.000189295	0.0617925	DOWN
94241	TP53INP1	tumor protein p53 inducible nuclear protein 1	-0.687907	0.00028062	0.0809167	DOWN
219869	OR10G8	olfactory receptor family 10 subfamily G member 8	-0.687553	0.000187272	0.0617143	DOWN
152519	NIPAL1	NIPA like domain containing 1	-0.686091	0.0002864	0.0812295	DOWN
100131579	LOC100131579		-0.686024	0.000306919	0.08496	DOWN
100133001	LOC100133001		-0.684329	0.000246807	0.0742609	DOWN
22808	MRAS	muscle RAS oncogene homolog	-0.681389	0.000308075	0.083937	DOWN
652342	LOC652342		-0.680343	0.000281487	0.0804959	DOWN
646748	LOC646748		-0.678001	0.000165597	0.0590722	DOWN
10197	PSME3	proteasome activator subunit 3	-0.674964	0.000363563	0.0931852	DOWN
6615	SNAI1	snail family transcriptional repressor 1	-0.671234	0.000287845	0.0809756	DOWN
653636	LOC653636		-0.669373	0.000350558	0.091203	DOWN
645146	LOC645146		-0.6684	0.000307497	0.0844444	DOWN
11255	HRH3	histamine receptor H3	-0.668087	0.000145945	0.0567416	DOWN
648553	LOC648553		-0.65558	0.000313855	0.084186	DOWN
57653	KIAA1529	SUGT1P4-STRA6LP-CCDC180 readthrough	-0.655027	0.000343044	0.0906107	DOWN
219870	OR10G9	olfactory receptor family 10 subfamily G member 9	-0.654464	0.000323392	0.0860769	DOWN
644767	LOC644767		-0.648826	0.000369054	0.0938971	DOWN
100124533	SCARNA27	small Cajal body-specific RNA 27	-0.648298	0.000349402	0.0915909	DOWN
494336	MIR424	microRNA 424	-0.633858	0.000359228	0.0927612	DOWN
408186	OVOS	alpha-2-macroglobulin like 1 pseudogene	-0.626295	0.000277152	0.0805882	DOWN
388387	FLJ31222	long intergenic non-protein coding RNA 671	-0.593993	0.000310676	0.0839844	DOWN

## Sheet: NEDD8
GeneID	Symbol	Long Name	Log2FC	Pval	PFP	Dirxn
3456	IFNB1	interferon beta 1	1.34287	0	0	UP
729879	LOC729879		1.21889	0	0	UP
282616	IL28A	interferon lambda 2	1.12202	0	0	UP
282618	IL29	interferon lambda 1	1.04567	0	0	UP
3627	CXCL10	C-X-C motif chemokine ligand 10	1.00673	2.89001e-07	0.002	UP
389369	LOC389369		0.949237	1.734e-06	0.00857143	UP
728835	LOC728835		0.944915	1.156e-06	0.00666667	UP
341676	NEK5	NIMA related kinase 5	0.93617	1.734e-06	0.0075	UP
282617	IL28B	interferon lambda 3	0.873834	2.89001e-06	0.0111111	UP
100132532	LOC100132532		0.832208	9.24802e-06	0.032	UP
9023	CH25H	cholesterol 25-hydroxylase	0.831881	9.24802e-06	0.0290909	UP
162998	OR7D2	olfactory receptor family 7 subfamily D member 2	0.825191	1.2138e-05	0.028	UP
3569	IL6	interleukin 6	0.824095	1.0404e-05	0.03	UP
649676	LOC649676		0.823194	2.62991e-05	0.0413636	UP
645336	LOC645336		0.810112	1.3583e-05	0.029375	UP
654134	LOC654134		0.803262	1.2138e-05	0.0323077	UP
347468	OR13H1	olfactory receptor family 13 subfamily H member 1	0.798192	1.2138e-05	0.03	UP
651655	LOC651655		0.796219	2.57211e-05	0.042381	UP
866	SERPINA6	serpin family A member 6	0.787977	0.000119935	0.0741071	UP
6314	ATXN7	ataxin 7	0.78769	2.77441e-05	0.0417391	UP
100132869	LOC100132869		0.778531	2.2253e-05	0.0405263	UP
3576	IL8	C-X-C motif chemokine ligand 8	0.771827	3.17901e-05	0.044	UP
647979	LOC647979	non-coding RNA activated by DNA damage	0.756698	3.29461e-05	0.0438462	UP
57453	DSCAML1	DS cell adhesion molecule like 1	0.738916	2.1964e-05	0.0422222	UP
154664	ABCA13	ATP binding cassette subfamily A member 13	0.738694	4.47951e-05	0.0574074	UP
374655	ZNF710	zinc finger protein 710	0.736994	2.28311e-05	0.0395	UP
652667	LOC652667		0.732223	6.18461e-05	0.0648485	UP
8322	FZD4	frizzled class receptor 4	0.730586	6.41581e-05	0.06	UP
221833	SP8	Sp8 transcription factor	0.730327	6.24241e-05	0.0617143	UP
9560	CCL4L1	C-C motif chemokine ligand 4 like 2	0.728229	6.18461e-05	0.0629412	UP
100128838	LOC100128838		0.724972	6.41581e-05	0.0616667	UP
3575	IL7R	interleukin 7 receptor	0.724156	6.90712e-05	0.0582927	UP
1668	DEFA3	defensin alpha 3	0.722212	1.4161e-05	0.0288235	UP
6367	CCL22	C-C motif chemokine ligand 22	0.716403	8.20762e-05	0.0660465	UP
406929	MIR138-1	microRNA 138-1	0.715703	7.77412e-05	0.0640476	UP
8748	ADAM20	ADAM metallopeptidase domain 20	0.714224	8.49662e-05	0.0653333	UP
1620	DBC1	BMP/retinoic acid inducible neural specific 1	0.712921	9.71042e-05	0.0685714	UP
135946	OR6B1	olfactory receptor family 6 subfamily B member 1	0.712165	6.61811e-05	0.0587179	UP
161502	C15orf26	cilia and flagella associated protein 161	0.70892	6.06901e-05	0.065625	UP
100134805	LOC100134805		0.706572	5.54881e-05	0.0685714	UP
4189	DNAJB9	DnaJ heat shock protein family (Hsp40) member B9	0.706243	9.47922e-05	0.0713043	UP
64396	GMCL1L	germ cell-less, spermatogenesis associated 2	0.704611	5.83781e-05	0.0696552	UP
10158	PDZK1IP1	PDZK1 interacting protein 1	0.70266	9.65262e-05	0.0695833	UP
6352	CCL5	C-C motif chemokine ligand 5	0.700652	0.000112999	0.0724074	UP
652871	LOC652871		0.699602	0.000124848	0.0732203	UP
644690	LOC644690		0.699227	8.23652e-05	0.0647727	UP
767610	SNORD114-29	small nucleolar RNA, C/D box 114-29	0.699156	6.06901e-05	0.0677419	UP
642606	LOC642606		0.693774	0.000119935	0.0715517	UP
7365	UGT2B10	UDP glucuronosyltransferase family 2 member B10	0.693281	0.000126582	0.0706452	UP
6527	SLC5A4	solute carrier family 5 member 4	0.691544	0.000119935	0.072807	UP
574433	MIR412	microRNA 412	0.686432	6.56031e-05	0.0597368	UP
646734	LOC646734		0.685697	0.000126871	0.0696825	UP
441644	LOC441644	REST corepressor 2 pseudogene	0.684321	0.00010115	0.0673077	UP
651695	LOC651695		0.683849	0.000157505	0.0838462	UP
1586	CYP17A1	cytochrome P450 family 17 subfamily A member 1	0.683604	0.000136119	0.0735937	UP
647683	LOC647683		0.678808	0.000125715	0.0713115	UP
100132217	LOC100132217		0.663202	0.000198254	0.098	UP
171490	SPANXF1		0.659344	0.000206924	0.0980822	UP
643805	LOC643805		0.657678	0.000218773	0.102297	UP
10800	CYSLTR1	cysteinyl leukotriene receptor 1	0.65641	0.000230334	0.103506	UP
284355	TPRX1	tetrapeptide repeat homeobox 1	0.655928	0.000241894	0.103333	UP
64101	LRRC4	leucine rich repeat containing 4	0.65237	0.00019941	0.0971831	UP
100126343	MIR874	microRNA 874	0.652009	0.000230912	0.102436	UP
644420	LOC644420		0.643919	0.00019652	0.0985507	UP
140881	DEFB129	defensin beta 129	0.643235	0.000164152	0.0860606	UP
2557	GABRA4	gamma-aminobutyric acid type A receptor alpha4 subunit	0.642387	0.000228889	0.104211	UP
641994	LOC641994		0.64195	0.000171955	0.0875	UP
100302279	MIR1262	microRNA 1262	0.641543	0.000219929	0.101467	UP
1582	CYP8B1	cytochrome P450 family 8 subfamily B member 1	0.629473	9.94162e-05	0.067451	UP
100302254	MIR1282	microRNA 1282	0.621101	0.000167042	0.0862687	UP
642196	LOC642196		0.614783	0.000202011	0.0970833	UP
4738	NEDD8	neural precursor cell expressed, developmentally down-regulated 8	-2.94947	0	0	DOWN
100128775	LOC100128775	neural precursor cell expressed, developmentally down-regulated 8 pseudogene	-1.83946	0	0	DOWN
100132938	LOC100132938	aquaporin 7 pseudogene 4	-1.19585	0	0	DOWN
5507	PPP1R3C	protein phosphatase 1 regulatory subunit 3C	-1.00512	5.78001e-07	0.005	DOWN
8497	PPFIA4	PTPRF interacting protein alpha 4	-0.991735	5.78001e-07	0.004	DOWN
84634	KISS1R	KISS1 receptor	-0.973849	5.78001e-07	0.00333333	DOWN
10252	SPRY1	sprouty RTK signaling antagonist 1	-0.942174	1.156e-06	0.00571429	DOWN
51268	PIPOX	pipecolic acid and sarcosine oxidase	-0.939824	2.60101e-06	0.0075	DOWN
6676	SPAG4	sperm associated antigen 4	-0.92438	1.156e-06	0.005	DOWN
652593	LOC652593		-0.910364	1.734e-06	0.00666667	DOWN
7360	UGP2	UDP-glucose pyrophosphorylase 2	-0.901941	1.734e-06	0.006	DOWN
407055	MIR99A	microRNA 99a	-0.897139	6.64701e-06	0.0109524	DOWN
646845	LOC646845		-0.897012	4.33501e-06	0.01	DOWN
11170	FAM107A	family with sequence similarity 107 member A	-0.891137	3.17901e-06	0.00846154	DOWN
497661	C18orf32	chromosome 18 open reading frame 32	-0.889457	2.31201e-06	0.00727273	DOWN
693174	MIR589	microRNA 589	-0.880413	4.33501e-06	0.00882353	DOWN
3099	HK2	hexokinase 2	-0.875747	3.17901e-06	0.00785714	DOWN
430	ASCL2	achaete-scute family bHLH transcription factor 2	-0.863476	4.33501e-06	0.009375	DOWN
431707	LHX8	LIM homeobox 8	-0.853503	4.97081e-05	0.0409524	DOWN
167359	MGC42105	NIM1 serine/threonine protein kinase	-0.850537	5.49101e-06	0.0105556	DOWN
55197	P15RS	regulation of nuclear pre-mRNA domain containing 1A	-0.845159	5.49101e-06	0.01	DOWN
7905	REEP5	receptor accessory protein 5	-0.844604	6.06901e-06	0.0105	DOWN
347541	MAGEB5	MAGE family member B5	-0.840645	0.0001445	0.0819672	DOWN
149420	PDIK1L	PDLIM1 interacting kinase 1 like	-0.802566	1.2427e-05	0.0195455	DOWN
5058	PAK1	p21 (RAC1) activated kinase 1	-0.80087	1.7629e-05	0.0265217	DOWN
284716	FAM80A	ribosomal modification protein rimK like family member A	-0.791841	2.0519e-05	0.0284	DOWN
8933	FAM127A	retrotransposon Gag like 8C	-0.784575	1.9941e-05	0.02875	DOWN
55801	IL26	interleukin 26	-0.782566	2.54321e-05	0.0303448	DOWN
100288287	KRTAP22-2	keratin associated protein 22-2	-0.776244	2.51431e-05	0.0310714	DOWN
54495	TMX3	thioredoxin related transmembrane protein 3	-0.773636	2.42761e-05	0.0323077	DOWN
648456	LOC648456		-0.771962	4.24831e-05	0.0408333	DOWN
961	CD47	CD47 molecule	-0.762211	2.91891e-05	0.0325806	DOWN
51014	TMED7	transmembrane p24 trafficking protein 7	-0.759054	3.46801e-05	0.0363636	DOWN
26022	TMEM98	transmembrane protein 98	-0.757332	3.87261e-05	0.0382857	DOWN
914	CD2	CD2 molecule	-0.741535	4.33501e-05	0.0405405	DOWN
10810	WASF3	WAS protein family member 3	-0.741139	4.53731e-05	0.03925	DOWN
55076	TMEM45A	transmembrane protein 45A	-0.724277	7.10942e-05	0.0559091	DOWN
353322	ANKRD37	ankyrin repeat domain 37	-0.722264	7.19612e-05	0.0541304	DOWN
100131844	LOC100131844		-0.721855	4.50841e-05	0.04	DOWN
650238	LOC650238		-0.720788	8.20762e-05	0.0591667	DOWN
9457	FHL5	four and a half LIM domains 5	-0.720466	8.38102e-05	0.0591837	DOWN
22843	PPM1E	protein phosphatase, Mg2+/Mn2+ dependent 1E	-0.719604	7.25392e-05	0.0534043	DOWN
643123	LOC643123		-0.719505	0.000100283	0.0642593	DOWN
642121	LOC642121		-0.716592	4.65291e-05	0.0392683	DOWN
652819	LOC652819		-0.714847	3.26571e-05	0.0353125	DOWN
387733	IFITM5	interferon induced transmembrane protein 5	-0.711567	3.46801e-05	0.0352941	DOWN
84986	ARHGAP19	Rho GTPase activating protein 19	-0.710784	8.93012e-05	0.0594231	DOWN
4154	MBNL1	muscleblind like splicing regulator 1	-0.699795	8.98792e-05	0.0586792	DOWN
645227	LOC645227		-0.699077	8.43882e-05	0.0584	DOWN
3350	HTR1A	5-hydroxytryptamine receptor 1A	-0.697024	0.000108375	0.0669643	DOWN
100302202	MIR1266	microRNA 1266	-0.696046	8.58332e-05	0.0582353	DOWN
5641	LGMN	legumain	-0.688555	0.000146523	0.0792188	DOWN
9341	VAMP3	vesicle associated membrane protein 3	-0.687098	0.000148257	0.0789231	DOWN
2239	GPC4	glypican 4	-0.68309	0.000145078	0.0809677	DOWN
2590	GALNT2	polypeptide N-acetylgalactosaminyltransferase 2	-0.682796	0.000125137	0.0721667	DOWN
55723	ASF1B	anti-silencing function 1B histone chaperone	-0.679374	0.000155193	0.0801493	DOWN
26035	GLCE	glucuronic acid epimerase	-0.675708	0.000189295	0.0909722	DOWN
400723	LOC400723		-0.67423	0.000148546	0.0778788	DOWN
650853	LOC650853		-0.673966	0.000171377	0.0872059	DOWN
401994	OR14I1	olfactory receptor family 14 subfamily I member 1	-0.671838	0.000110109	0.0668421	DOWN
29923	C7orf68	hypoxia inducible lipid droplet associated	-0.668789	0.000183515	0.092029	DOWN
81626	C1orf14	SHC binding and spindle associated 1 like	-0.668263	0.000208947	0.0964	DOWN
285780	FLJ33708	LY86 antisense RNA 1	-0.667438	0.000119935	0.070339	DOWN
100132622	LOC100132622		-0.666148	0.000146523	0.0804762	DOWN
645273	LOC645273		-0.663002	0.000228022	0.0962195	DOWN
10699	CORIN	corin, serine peptidase	-0.662283	0.000190451	0.090274	DOWN
5327	PLAT	plasminogen activator, tissue type	-0.661078	0.000225131	0.0961728	DOWN
121601	TMEM16D	anoctamin 4	-0.659425	0.000221374	0.09575	DOWN
91694	LONRF1	LON peptidase N-terminal domain and ring finger 1	-0.657099	0.000216461	0.0985526	DOWN
644288	LOC644288		-0.654657	0.000218484	0.0981818	DOWN
651965	LOC651965		-0.650267	0.000189295	0.0922535	DOWN
649470	LOC649470		-0.649959	0.000229467	0.0956627	DOWN
648733	LOC648733		-0.634794	0.000218773	0.0970513	DOWN
2147	F2	coagulation factor II, thrombin	-0.634592	0.000184093	0.091	DOWN
641726	LOC641726		-0.612327	0.000241605	0.0995238	DOWN
100302207	MIR1974		-0.601766	7.16722e-05	0.0551111	DOWN

## Sheet: MIR138
GeneID	Symbol	Long Name	Log2FC	Pval	PFP	Dirxn
866	SERPINA6	serpin family A member 6	1.31228	0	0	UP
162998	OR7D2	olfactory receptor family 7 subfamily D member 2	1.14507	0	0	UP
161502	C15orf26	cilia and flagella associated protein 161	1.03057	2.89001e-07	0.00333333	UP
347468	OR13H1	olfactory receptor family 13 subfamily H member 1	1.00705	8.67002e-07	0.0075	UP
641384	TMEM75	transmembrane protein 75	1.00209	8.67002e-07	0.006	UP
644327	LOC644327		1.00032	1.445e-06	0.00625	UP
91749	KIAA1919	major facilitator superfamily domain containing 4B	0.986983	1.445e-06	0.00833333	UP
100134805	LOC100134805		0.96632	1.445e-06	0.00714286	UP
729879	LOC729879		0.948025	3.17901e-06	0.00916667	UP
147658	ZNF534	zinc finger protein 534	0.942522	2.31201e-06	0.008	UP
374655	ZNF710	zinc finger protein 710	0.94163	1.734e-06	0.00666667	UP
642196	LOC642196		0.927914	2.31201e-06	0.00727273	UP
389369	LOC389369		0.90091	3.46801e-06	0.008	UP
649676	LOC649676		0.889277	8.95902e-06	0.0182353	UP
1668	DEFA3	defensin alpha 3	0.886118	3.46801e-06	0.00857143	UP
651695	LOC651695		0.877974	4.91301e-06	0.010625	UP
57453	DSCAML1	DS cell adhesion molecule like 1	0.877407	3.17901e-06	0.00846154	UP
1545	CYP1B1	cytochrome P450 family 1 subfamily B member 1	0.837923	9.82602e-06	0.0188889	UP
64518	TEKT3	tektin 3	0.828014	1.2716e-05	0.0231579	UP
643640	LOC643640		0.809977	2.0808e-05	0.036	UP
84074	QRICH2	glutamine rich 2	0.802428	2.34091e-05	0.0368182	UP
54822	TRPM7	transient receptor potential cation channel subfamily M member 7	0.802346	2.39871e-05	0.036087	UP
642423	LOC642423		0.779483	3.00561e-05	0.0416	UP
100132202	LOC100132202	golgin subfamily A member 6-like protein 22	0.778476	3.26571e-05	0.0403571	UP
441328	FAM90A10	putative protein FAM90A10	0.766134	3.23681e-05	0.0414815	UP
80114	BICC1	BicC family RNA binding protein 1	0.765067	5.63551e-05	0.0629032	UP
648981	LOC648981		0.764556	4.91301e-05	0.0566667	UP
644328	LOC644328		0.754681	7.25392e-05	0.0738235	UP
389834	LOC389834	ankyrin repeat domain 57 pseudogene	0.754399	7.77412e-05	0.0768571	UP
246213	SLC17A8	solute carrier family 17 member 8	0.744228	4.65291e-05	0.0555172	UP
10800	CYSLTR1	cysteinyl leukotriene receptor 1	0.73695	9.36362e-05	0.0830769	UP
388730	TMEM81	transmembrane protein 81	0.736826	0.000101439	0.0797727	UP
55600	ITLN1	intelectin 1	0.731278	9.36362e-05	0.081	UP
6520	SLC3A2	solute carrier family 3 member 2	0.727575	0.000108375	0.0815217	UP
2850	GPR27	G protein-coupled receptor 27	0.724301	8.35212e-05	0.0781081	UP
646190	LOC646190		0.720805	0.000118779	0.085625	UP
26749	GAGE2E	G antigen 2E	0.719512	5.75111e-05	0.0621875	UP
140881	DEFB129	defensin beta 129	0.718396	0.00010115	0.0813953	UP
283373	ANKRD52	ankyrin repeat domain 52	0.707858	0.000161262	0.109412	UP
202500	TCTE1	t-complex-associated-testis-expressed 1	0.698068	0.000177735	0.111818	UP
57084	SLC17A6	solute carrier family 17 member 6	0.697876	0.000175423	0.114528	UP
647979	LOC647979	non-coding RNA activated by DNA damage	0.69649	0.000168198	0.111923	UP
653180	LOC653180		0.694096	0.000157216	0.1088	UP
84871	AGBL4	ATP/GTP binding protein like 4	0.693422	0.000185538	0.112632	UP
650014	LOC650014		0.688415	0.000110398	0.0812766	UP
348174	LOC348174	C-type lectin domain family 18 member A	0.686796	0.000204323	0.114032	UP
642620	LOC642620		0.682666	0.000203167	0.115246	UP
643158	LOC643158		0.68259	0.000193919	0.113729	UP
391001	PRAMEF21		0.674808	0.000188428	0.112414	UP
27181	SIGLEC8	sialic acid binding Ig like lectin 8	0.657847	0.000108375	0.0833333	UP
643286	LOC643286		0.636496	0.000211259	0.116032	UP
116151	C20orf108	family with sequence similarity 210 member B	-1.4742	0	0	DOWN
4784	NFIX	nuclear factor I X	-1.41647	0	0	DOWN
4814	NINJ1	ninjurin 1	-1.38542	0	0	DOWN
1466	CSRP2	cysteine and glycine rich protein 2	-1.38515	0	0	DOWN
26523	EIF2C1	argonaute 1, RISC catalytic component	-1.31934	0	0	DOWN
93099	DMKN	dermokine	-1.31787	0	0	DOWN
51015	ISOC1	isochorismatase domain containing 1	-1.19034	0	0	DOWN
652593	LOC652593		-1.14738	0	0	DOWN
6273	S100A2	S100 calcium binding protein A2	-1.07305	2.89001e-07	0.00111111	DOWN
5914	RARA	retinoic acid receptor alpha	-1.05827	2.89001e-07	0.001	DOWN
665	BNIP3L	BCL2 interacting protein 3 like	-1.01677	5.78001e-07	0.00181818	DOWN
896	CCND3	cyclin D3	-1.00759	5.78001e-07	0.00166667	DOWN
23654	PLXNB2	plexin B2	-0.937364	2.31201e-06	0.00615385	DOWN
8497	PPFIA4	PTPRF interacting protein alpha 4	-0.935793	2.31201e-06	0.00571429	DOWN
647584	LOC647584		-0.932222	2.89001e-06	0.00666667	DOWN
10550	ARL6IP5	ADP ribosylation factor like GTPase 6 interacting protein 5	-0.910018	4.04601e-06	0.00777778	DOWN
652819	LOC652819		-0.90483	3.75701e-06	0.00764706	DOWN
90523	C6orf142	muscular LMNA interacting protein	-0.903749	3.75701e-06	0.008125	DOWN
3486	IGFBP3	insulin like growth factor binding protein 3	-0.877845	8.09202e-06	0.014	DOWN
26789	SNORD59A	small nucleolar RNA, C/D box 59A	-0.875285	7.22502e-06	0.0131579	DOWN
1949	EFNB3	ephrin B3	-0.866224	1.1849e-05	0.0186364	DOWN
9457	FHL5	four and a half LIM domains 5	-0.865727	1.3294e-05	0.02	DOWN
81610	FAM83D	family with sequence similarity 83 member D	-0.865446	1.156e-05	0.0190476	DOWN
652522	LOC652522		-0.8555	1.9941e-05	0.0246429	DOWN
642018	LOC642018		-0.848867	1.8496e-05	0.0246154	DOWN
124976	SPNS2	sphingolipid transporter 2	-0.846627	1.7629e-05	0.0254167	DOWN
369	ARAF	A-Raf proto-oncogene, serine/threonine kinase	-0.844861	1.7629e-05	0.0244	DOWN
55076	TMEM45A	transmembrane protein 45A	-0.842888	1.8496e-05	0.0237037	DOWN
6455	SH3GL1	SH3 domain containing GRB2 like 1, endophilin A2	-0.832609	2.51431e-05	0.0280645	DOWN
4277	MICB	MHC class I polypeptide-related sequence B	-0.830369	2.54321e-05	0.0275	DOWN
64077	LHPP	phospholysine phosphohistidine inorganic pyrophosphate phosphatase	-0.828105	2.60101e-05	0.0272727	DOWN
4838	NODAL	nodal growth differentiation factor	-0.827124	2.60101e-05	0.0264706	DOWN
10979	FERMT2	fermitin family member 2	-0.824536	2.89001e-05	0.0285714	DOWN
6659	SOX4	SRY-box 4	-0.817536	3.20791e-05	0.03	DOWN
89790	SIGLEC10	sialic acid binding Ig like lectin 10	-0.817448	2.1386e-05	0.0255172	DOWN
9677	HISPPD2A	diphosphoinositol pentakisphosphate kinase 1	-0.815892	3.29461e-05	0.03	DOWN
23382	AHCYL2	adenosylhomocysteinase like 2	-0.810076	3.69921e-05	0.0328205	DOWN
836	CASP3	caspase 3	-0.805119	3.81481e-05	0.033	DOWN
125950	RAVER1	ribonucleoprotein, PTB binding 1	-0.794312	4.65291e-05	0.0392683	DOWN
6913	TBX15	T-box 15	-0.791048	4.94191e-05	0.0407143	DOWN
64319	FBRS	fibrosin	-0.781017	5.72221e-05	0.045	DOWN
84310	C7orf50	chromosome 7 open reading frame 50	-0.776205	6.15571e-05	0.0463043	DOWN
23097	CDC2L6	cyclin dependent kinase 19	-0.76826	7.05162e-05	0.0508333	DOWN
652870	LOC652870		-0.76578	5.98231e-05	0.046	DOWN
55802	DCP1A	decapping mRNA 1A	-0.765429	7.05162e-05	0.0497959	DOWN
1207	CLNS1A	chloride nucleotide-sensitive channel 1A	-0.760592	7.68742e-05	0.0501887	DOWN
55255	WDR41	WD repeat domain 41	-0.759657	7.65852e-05	0.0509615	DOWN
26609	VCX	variable charge X-linked	-0.75191	8.20762e-05	0.0516364	DOWN
148229	ATP8B3	ATPase phospholipid transporting 8B3	-0.748341	8.14982e-05	0.0522222	DOWN
167359	MGC42105	NIM1 serine/threonine protein kinase	-0.748011	9.33472e-05	0.0576786	DOWN
85441	PRIC285	helicase with zinc finger 2	-0.747641	9.97052e-05	0.0584746	DOWN
642662	LOC642662		-0.742541	7.10942e-05	0.0492	DOWN
2642	GCGR	glucagon receptor	-0.738664	7.36952e-05	0.05	DOWN
441317	FAM90A7	putative protein FAM90A7	-0.73728	0.000172244	0.0794667	DOWN
27090	ST6GALNAC4	ST6 N-acetylgalactosaminide alpha-2,6-sialyltransferase 4	-0.736255	0.000121091	0.0686885	DOWN
51087	YBX2	Y-box binding protein 2	-0.730619	0.000130628	0.0729032	DOWN
284276	LOC284276	long intergenic non-protein coding RNA 908	-0.728257	0.000132651	0.0717187	DOWN
80153	EDC3	enhancer of mRNA decapping 3	-0.725957	0.000134674	0.0716923	DOWN
65062	ALS2CR4	transmembrane protein 237	-0.724749	0.000143633	0.075303	DOWN
647543	LOC647543		-0.724602	0.000132362	0.0726984	DOWN
26248	OR2K2	olfactory receptor family 2 subfamily K member 2	-0.722946	9.50812e-05	0.0567241	DOWN
4601	MXI1	MAX interactor 1, dimerization protein	-0.721548	0.000148257	0.0765672	DOWN
400301	LOC400301		-0.721013	0.000119357	0.0688333	DOWN
7058	THBS2	thrombospondin 2	-0.717548	0.000165308	0.0794444	DOWN
245812	CNPY4	canopy FGF signaling regulator 4	-0.713494	0.000173111	0.0777922	DOWN
100133166	LOC100133166		-0.708011	0.000157505	0.0767606	DOWN
81626	C1orf14	SHC binding and spindle associated 1 like	-0.707936	0.000154615	0.0764286	DOWN
80023	NRSN2	neurensin 2	-0.706214	0.000194208	0.0850633	DOWN
100101267	POM121C	POM121 transmembrane nucleoporin C	-0.704919	0.000207791	0.0845882	DOWN
10381	TUBB3	tubulin beta 3 class III	-0.704808	0.000204034	0.0840476	DOWN
25878	MXRA5	matrix remodeling associated 5	-0.704343	0.000203456	0.0848193	DOWN
10513	APPBP2	amyloid beta precursor protein binding protein 2	-0.703604	0.000197965	0.085625	DOWN
149076	ZNF362	zinc finger protein 362	-0.703577	0.000190162	0.084359	DOWN
158584	FAAH2	fatty acid amide hydrolase 2	-0.70307	0.000199121	0.0850617	DOWN
645929	LOC645929		-0.693767	5.60661e-05	0.0451163	DOWN
392215	LOC392215		-0.69244	6.64701e-05	0.0489362	DOWN
83439	TCF7L1	transcription factor 7 like 1	-0.679321	0.000173111	0.0788158	DOWN
650140	LOC650140		-0.649304	0.000166175	0.0787671	DOWN

## Sheet: LowTmp-Mc
GeneID	Symbol	Long Name	Log2FC	Pval	PFP	Dirxn
282616	IL28A	interferon lambda 2	5.69921	0	0	UP
282617	IL28B	interferon lambda 3	5.27929	0	0	UP
282618	IL29	interferon lambda 1	5.07151	0	0	UP
3456	IFNB1	interferon beta 1	4.93233	0	0	UP
3552	IL1A	interleukin 1 alpha	3.61136	0	0	UP
9023	CH25H	cholesterol 25-hydroxylase	3.46608	0	0	UP
3569	IL6	interleukin 6	3.14741	0	0	UP
7128	TNFAIP3	TNF alpha induced protein 3	3.07163	0	0	UP
1113	CHGA	chromogranin A	3.05448	0	0	UP
221833	SP8	Sp8 transcription factor	3.03639	0	0	UP
401317	LOC401317		3.01885	0	0	UP
5820	PVT1	Pvt1 oncogene	2.95761	0	0	UP
93082	LINCR	neuralized E3 ubiquitin protein ligase 3	2.95459	0	0	UP
5743	PTGS2	prostaglandin-endoperoxide synthase 2	2.85208	0	0	UP
55110	MAGOHB	mago homolog B, exon junction complex subunit	2.77586	0	0	UP
2919	CXCL1	C-X-C motif chemokine ligand 1	2.77188	0	0	UP
3576	IL8	C-X-C motif chemokine ligand 8	2.74742	0	0	UP
54674	LRRN3	leucine rich repeat neuronal 3	2.71126	0	0	UP
115362	GBP5	guanylate binding protein 5	2.62582	0	0	UP
1958	EGR1	early growth response 1	2.56344	0	0	UP
8638	OASL	2'-5'-oligoadenylate synthetase like	2.55643	0	0	UP
1647	GADD45A	growth arrest and DNA damage inducible alpha	2.54511	0	0	UP
4283	CXCL9	C-X-C motif chemokine ligand 9	2.53798	0	0	UP
5366	PMAIP1	phorbol-12-myristate-13-acetate-induced protein 1	2.53328	0	0	UP
388125	NLF2	C2 calcium dependent domain containing 4B	2.52276	0	0	UP
57529	RGAG1	retrotransposon Gag like 9	2.51266	0	0	UP
3433	IFIT2	interferon induced protein with tetratricopeptide repeats 2	2.49721	0	0	UP
399491	LOC399491		2.4412	0	0	UP
467	ATF3	activating transcription factor 3	2.43	0	0	UP
3670	ISL1	ISL LIM homeobox 1	2.42218	0	0	UP
5734	PTGER4	prostaglandin E receptor 4	2.39352	0	0	UP
678	ZFP36L2	ZFP36 ring finger protein like 2	2.36645	0	0	UP
2920	CXCL2	C-X-C motif chemokine ligand 2	2.30193	0	0	UP
56829	ZC3HAV1	zinc finger CCCH-type containing, antiviral 1	2.27876	0	0	UP
92454	PRR8		2.24557	0	0	UP
2140	EYA3	EYA transcriptional coactivator and phosphatase 3	2.23811	0	0	UP
29126	CD274	CD274 molecule	2.23172	0	0	UP
7025	NR2F1	nuclear receptor subfamily 2 group F member 1	2.18954	0	0	UP
9314	KLF4	Kruppel like factor 4	2.15126	0	0	UP
8322	FZD4	frizzled class receptor 4	2.14573	0	0	UP
604	BCL6	B cell CLL/lymphoma 6	2.13864	0	0	UP
127700	OSCP1	organic solute carrier partner 1	2.13603	0	0	UP
56648	EIF5A2	eukaryotic translation initiation factor 5A2	2.13594	0	0	UP
10253	SPRY2	sprouty RTK signaling antagonist 2	2.13519	0	0	UP
80012	PHC3	polyhomeotic homolog 3	2.09721	0	0	UP
79132	DHX58	DExH-box helicase 58	2.05517	0	0	UP
100128309	LOC100128309		2.05491	0	0	UP
2353	FOS	Fos proto-oncogene, AP-1 transcription factor subunit	2.05483	0	0	UP
414062	CCL3L3	C-C motif chemokine ligand 3 like 3	2.04917	0	0	UP
23645	PPP1R15A	protein phosphatase 1 regulatory subunit 15A	2.04453	0	0	UP
89884	LHX4	LIM homeobox 4	2.03467	0	0	UP
4852	NPY	neuropeptide Y	2.02779	0	0	UP
5887	RAD23B	RAD23 homolog B, nucleotide excision repair protein	2.01922	0	0	UP
93653	ST7OT1	ST7 antisense RNA 1	2.00785	0	0	UP
256815	C10orf67	chromosome 10 open reading frame 67	2.0069	0	0	UP
1839	HBEGF	heparin binding EGF like growth factor	2.00268	0	0	UP
27	ABL2	ABL proto-oncogene 2, non-receptor tyrosine kinase	1.99289	0	0	UP
91543	RSAD2	radical S-adenosyl methionine domain containing 2	1.97506	0	0	UP
10769	PLK2	polo like kinase 2	1.97467	0	0	UP
9865	TRIL	TLR4 interactor with leucine rich repeats	1.96691	0	0	UP
27289	RND1	Rho family GTPase 1	1.9596	0	0	UP
100128274	LOC100128274		1.95495	0	0	UP
29094	HSPC159	galectin like	1.92492	0	0	UP
10602	CDC42EP3	CDC42 effector protein 3	1.90402	0	0	UP
130497	OSR1	odd-skipped related transciption factor 1	1.90278	0	0	UP
3437	IFIT3	interferon induced protein with tetratricopeptide repeats 3	1.89983	0	0	UP
1959	EGR2	early growth response 2	1.89625	0	0	UP
388796	LOC388796	small nucleolar RNA host gene 17	1.89613	0	0	UP
5715	PSMD9	proteasome 26S subunit, non-ATPase 9	1.89157	0	0	UP
25819	CCRN4L	nocturnin	1.88009	0	0	UP
439996	IFIT1L	interferon induced protein with tetratricopeptide repeats 1B	1.87934	0	0	UP
646626	LOC646626	uncharacterized LOC646626	1.87825	0	0	UP
121512	FGD4	FYVE, RhoGEF and PH domain containing 4	1.87703	0	0	UP
55937	APOM	apolipoprotein M	1.85707	0	0	UP
7056	THBD	thrombomodulin	1.85657	0	0	UP
4161	MC5R	melanocortin 5 receptor	1.85637	0	0	UP
3021	H3F3B	H3 histone family member 3B	1.85559	0	0	UP
9560	CCL4L1	C-C motif chemokine ligand 4 like 2	1.84999	0	0	UP
56261	RP5-1022P6.2	glycerophosphocholine phosphodiesterase 1	1.83067	0	0	UP
10693	CCT6B	chaperonin containing TCP1 subunit 6B	1.82849	0	0	UP
132660	LIN54	lin-54 DREAM MuvB core complex component	1.81992	0	0	UP
29886	SNX8	sorting nexin 8	1.81839	0	0	UP
26585	GREM1	gremlin 1, DAN family BMP antagonist	1.81582	0	0	UP
400214	LOC400214		1.80251	0	0	UP
64651	AXUD1	cysteine and serine rich nuclear protein 1	1.80077	0	0	UP
202151	RANBP3L	RAN binding protein 3 like	1.79914	0	0	UP
1490	CTGF	connective tissue growth factor	1.79234	0	0	UP
5533	PPP3CC	protein phosphatase 3 catalytic subunit gamma	1.79085	0	0	UP
2247	FGF2	fibroblast growth factor 2	1.79029	0	0	UP
8767	RIPK2	receptor interacting serine/threonine kinase 2	1.77595	0	0	UP
8676	STX11	syntaxin 11	1.77446	0	0	UP
56978	PRDM8	PR/SET domain 8	1.76911	0	0	UP
79627	OGFRL1	opioid growth factor receptor like 1	1.76759	0	0	UP
339290	LOC339290	long intergenic non-protein coding RNA 667	1.76347	0	0	UP
6303	SAT1	spermidine/spermine N1-acetyltransferase 1	1.76154	0	0	UP
9303	SNORD25	small nucleolar RNA, C/D box 25	1.75347	0	0	UP
5553	PRG2	proteoglycan 2, pro eosinophil major basic protein	1.73932	0	0	UP
285958	C7orf40	small nucleolar RNA host gene 15	1.73797	0	0	UP
57602	USP36	ubiquitin specific peptidase 36	1.73386	0	0	UP
220213	OTUD1	OTU deubiquitinase 1	1.73246	0	0	UP
375449	MAST4	microtubule associated serine/threonine kinase family member 4	1.72418	0	0	UP
10370	CITED2	Cbp/p300 interacting transactivator with Glu/Asp rich carboxy-terminal domain 2	1.72362	0	0	UP
255928	SYT14	synaptotagmin 14	1.7148	0	0	UP
64332	NFKBIZ	NFKB inhibitor zeta	1.71213	0	0	UP
56985	C17orf48	ADP-ribose/CDP-alcohol diphosphatase, manganese dependent	1.70707	0	0	UP
79846	C7orf63	cilia and flagella associated protein 69	1.7068	0	0	UP
51191	HERC5	HECT and RLD domain containing E3 ubiquitin protein ligase 5	1.70465	0	0	UP
441295	OR2A9P	olfactory receptor family 2 subfamily A member 9 pseudogene	1.70262	0	0	UP
146050	ZSCAN29	zinc finger and SCAN domain containing 29	1.70251	0	0	UP
84953	MICALCL	MICAL C-terminal like	1.6994	0	0	UP
64782	ISG20L1	apoptosis enhancing nuclease	1.69783	0	0	UP
100132418	LOC100132418		1.69337	0	0	UP
728835	LOC728835		1.68707	0	0	UP
9921	RNF10	ring finger protein 10	1.68591	0	0	UP
57162	PELI1	pellino E3 ubiquitin protein ligase 1	1.68497	0	0	UP
9586	CREB5	cAMP responsive element binding protein 5	1.67062	0	0	UP
114915	TIGA1	EPB41L4A antisense RNA 1	1.66933	0	0	UP
63971	KIF13A	kinesin family member 13A	1.66367	0	0	UP
3309	HSPA5	heat shock protein family A (Hsp70) member 5	1.65968	0	0	UP
1153	CIRBP	cold inducible RNA binding protein	1.65873	0	0	UP
201175	LOC201175		1.65129	0	0	UP
2012	EMP1	epithelial membrane protein 1	1.64876	0	0	UP
55785	FGD6	FYVE, RhoGEF and PH domain containing 6	1.64793	0	0	UP
3725	JUN	Jun proto-oncogene, AP-1 transcription factor subunit	1.64776	0	0	UP
154064	RAET1L	retinoic acid early transcript 1L	1.6475	0	0	UP
285943	LOC285943	HOXA cluster antisense RNA 2	1.64195	0	0	UP
355	FAS	Fas cell surface death receptor	1.64187	0	0	UP
22847	ZNF507	zinc finger protein 507	1.64089	0	0	UP
90226	UCN2	urocortin 2	1.63549	0	0	UP
8061	FOSL1	FOS like 1, AP-1 transcription factor subunit	1.61975	0	0	UP
25976	TIPARP	TCDD inducible poly(ADP-ribose) polymerase	1.61927	0	0	UP
5069	PAPPA	pappalysin 1	1.6186	0	0	UP
24147	FJX1	four-jointed box kinase 1	1.60912	0	0	UP
51444	RNF138	ring finger protein 138	1.58986	0	0	UP
150274	HSCB	HscB mitochondrial iron-sulfur cluster cochaperone	1.58924	0	0	UP
687	KLF9	Kruppel like factor 9	1.58491	0	0	UP
7029	TFDP2	transcription factor Dp-2	1.58152	0	0	UP
692205	SNORD89	small nucleolar RNA, C/D box 89	1.57783	0	0	UP
3659	IRF1	interferon regulatory factor 1	1.57627	0	0	UP
3656	IRAK2	interleukin 1 receptor associated kinase 2	1.57625	0	0	UP
51465	UBE2J1	ubiquitin conjugating enzyme E2 J1	1.57419	0	0	UP
1948	EFNB2	ephrin B2	1.57202	0	0	UP
55081	IFT57	intraflagellar transport 57	1.56796	0	0	UP
1506	CTRL	chymotrypsin like	1.56711	0	0	UP
115361	GBP4	guanylate binding protein 4	1.563	0	0	UP
6385	SDC4	syndecan 4	1.55326	0	0	UP
4609	MYC	MYC proto-oncogene, bHLH transcription factor	1.54667	0	0	UP
348738	C2orf48	chromosome 2 open reading frame 48	1.54513	0	0	UP
254778	C8orf46	vexin	1.54444	0	0	UP
114801	TMEM200A	transmembrane protein 200A	1.54324	0	0	UP
6352	CCL5	C-C motif chemokine ligand 5	1.53214	0	0	UP
1316	KLF6	Kruppel like factor 6	1.52951	0	0	UP
89838	FAM7A1	ULK4 pseudogene 1	1.52411	0	0	UP
80117	ARL14	ADP ribosylation factor like GTPase 14	1.52381	0	0	UP
2354	FOSB	FosB proto-oncogene, AP-1 transcription factor subunit	1.52244	0	0	UP
140735	DYNLL2	dynein light chain LC8-type 2	1.51992	0	0	UP
83737	ITCH	itchy E3 ubiquitin protein ligase	1.51826	0	0	UP
3575	IL7R	interleukin 7 receptor	1.51567	0	0	UP
90874	ZNF697	zinc finger protein 697	1.5126	0	0	UP
3491	CYR61	cysteine rich angiogenic inducer 61	1.50913	1.156e-06	0.000170213	UP
10124	ARL4A	ADP ribosylation factor like GTPase 4A	1.50828	0	0	UP
27097	TAF5L	TATA-box binding protein associated factor 5 like	1.50148	0	0	UP
79912	PYROXD1	pyridine nucleotide-disulphide oxidoreductase domain 1	1.50134	0	0	UP
728463	LOC728463	TGFB2 antisense RNA 1 (head to head)	1.49886	0	0	UP
10478	SLC25A17	solute carrier family 25 member 17	1.49885	0	0	UP
5732	PTGER2	prostaglandin E receptor 2	1.49724	0	0	UP
11060	WWP2	WW domain containing E3 ubiquitin protein ligase 2	1.4971	0	0	UP
256691	MAMDC2	MAM domain containing 2	1.49132	0	0	UP
645381	LOC645381	transducin like enhancer of split 1 pseudogene 1	1.48978	0	0	UP
7857	SCG2	secretogranin II	1.48722	0	0	UP
1969	EPHA2	EPH receptor A2	1.48629	0	0	UP
692213	SNORD110	small nucleolar RNA, C/D box 110	1.48434	0	0	UP
6891	TAP2	transporter 2, ATP binding cassette subfamily B member	1.48278	0	0	UP
135112	NCOA7	nuclear receptor coactivator 7	1.48227	0	0	UP
2526	FUT4	fucosyltransferase 4	1.47836	0	0	UP
7071	KLF10	Kruppel like factor 10	1.46881	0	0	UP
114548	NLRP3	NLR family pyrin domain containing 3	1.46818	0	0	UP
23160	WDR43	WD repeat domain 43	1.45954	0	0	UP
11062	DUS4L	dihydrouridine synthase 4 like	1.45735	0	0	UP
347252	IGFBPL1	insulin like growth factor binding protein like 1	1.45716	0	0	UP
390940	LOC390940	phospholipase A2 inhibitor and LY6/PLAUR domain containing	1.45517	0	0	UP
11098	PRSS23	serine protease 23	1.45489	0	0	UP
182	JAG1	jagged 1	1.45435	0	0	UP
3627	CXCL10	C-X-C motif chemokine ligand 10	1.45223	0	0	UP
495	ATP4A	ATPase H+/K+ transporting subunit alpha	1.45081	0	0	UP
80745	THUMPD2	THUMP domain containing 2	1.45035	0	0	UP
9636	ISG15	ISG15 ubiquitin-like modifier	1.44928	0	0	UP
7498	XDH	xanthine dehydrogenase	1.44183	0	0	UP
114789	SLC25A25	solute carrier family 25 member 25	1.44159	0	0	UP
79612	NARG1L	N(alpha)-acetyltransferase 16, NatA auxiliary subunit	1.43895	0	0	UP
55500	ETNK1	ethanolamine kinase 1	1.43851	0	0	UP
629	CFB	complement factor B	1.43826	0	0	UP
55356	SLC22A15	solute carrier family 22 member 15	1.43603	0	0	UP
22822	PHLDA1	pleckstrin homology like domain family A member 1	1.4325	0	0	UP
644860	LOC644860		1.4293	0	0	UP
3434	IFIT1	interferon induced protein with tetratricopeptide repeats 1	1.42811	0	0	UP
55602	CDKN2AIP	CDKN2A interacting protein	1.42525	0	0	UP
154043	CNKSR3	CNKSR family member 3	1.4202	0	0	UP
10365	KLF2	Kruppel like factor 2	1.41829	5.78001e-07	8.96861e-05	UP
493754	LOC493754	RAB guanine nucleotide exchange factor 1 pseudogene	1.41772	0	0	UP
143903	LAYN	layilin	1.41591	5.78001e-07	9.00901e-05	UP
9712	USP6NL	USP6 N-terminal like	1.41542	0	0	UP
83716	CRISPLD2	cysteine rich secretory protein LCCL domain containing 2	1.41537	0	0	UP
5997	RGS2	regulator of G protein signaling 2	1.41391	0	0	UP
152877	FAM53A	family with sequence similarity 53 member A	1.41315	8.67002e-07	0.000132743	UP
9262	STK17B	serine/threonine kinase 17b	1.41088	5.78001e-07	9.04977e-05	UP
6500	SKP1	S-phase kinase associated protein 1	1.40317	8.67002e-07	0.000133929	UP
23416	KCNH3	potassium voltage-gated channel subfamily H member 3	1.40288	1.156e-06	0.000175439	UP
4853	NOTCH2	notch 2	1.3977	1.156e-06	0.000176211	UP
22853	LMTK2	lemur tyrosine kinase 2	1.39693	1.156e-06	0.000173913	UP
5935	RBM3	RNA binding motif protein 3	1.39483	8.67002e-07	0.000133333	UP
132864	CPEB2	cytoplasmic polyadenylation element binding protein 2	1.39103	1.156e-06	0.000174672	UP
79156	PLEKHF1	pleckstrin homology and FYVE domain containing 1	1.38963	1.156e-06	0.00017316	UP
80714	PBX4	PBX homeobox 4	1.38892	1.156e-06	0.000172414	UP
729642	LOC729642		1.38766	1.156e-06	0.000165289	UP
654127	LOC654127		1.38745	1.156e-06	0.000166667	UP
146434	ZNF597	zinc finger protein 597	1.38675	1.156e-06	0.000171674	UP
7779	SLC30A1	solute carrier family 30 member 1	1.38365	1.156e-06	0.00017094	UP
5271	SERPINB8	serpin family B member 8	1.38148	1.156e-06	0.000169492	UP
25923	ATL3	atlastin GTPase 3	1.37727	1.156e-06	0.000167364	UP
85411	C6orf114		1.37383	1.445e-06	0.000204082	UP
650	BMP2	bone morphogenetic protein 2	1.37204	1.156e-06	0.000164609	UP
159013	CXorf38	chromosome X open reading frame 38	1.37188	1.156e-06	0.000165975	UP
54498	SMOX	spermine oxidase	1.36743	1.445e-06	0.000200803	UP
7057	THBS1	thrombospondin 1	1.36711	1.445e-06	0.00019685	UP
25898	RCHY1	ring finger and CHY zinc finger domain containing 1	1.35784	1.445e-06	0.000201613	UP
58491	ZNF71	zinc finger protein 71	1.35562	1.445e-06	0.000202429	UP
8204	NRIP1	nuclear receptor interacting protein 1	1.35454	1.156e-06	0.000163934	UP
8337	HIST2H2AA3	histone cluster 2 H2A family member a3	1.35375	1.445e-06	0.000198413	UP
4953	ODC1	ornithine decarboxylase 1	1.35355	1.445e-06	0.000197628	UP
130502	TTC32	tetratricopeptide repeat domain 32	1.35164	1.445e-06	0.000203252	UP
1318	SLC31A2	solute carrier family 31 member 2	1.34803	1.734e-06	0.000230769	UP
221710	LOC221710	small integral membrane protein 13	1.34703	1.445e-06	0.000199203	UP
55520	ELAC1	elaC ribonuclease Z 1	1.3467	1.445e-06	0.000195313	UP
57393	TMEM27	collectrin, amino acid transport regulator	1.34653	1.445e-06	0.0002	UP
4636	MYL5	myosin light chain 5	1.34622	1.734e-06	0.000229885	UP
207107	SFTA1P	surfactant associated 1, pseudogene	1.34519	2.023e-06	0.000259259	UP
4149	MAX	MYC associated factor X	1.34369	1.445e-06	0.000196078	UP
653610	LOC653610		1.34163	1.734e-06	0.00023166	UP
10116	FEM1B	fem-1 homolog B	1.34007	1.734e-06	0.000232558	UP
10196	PRMT3	protein arginine methyltransferase 3	1.33764	1.734e-06	0.000233463	UP
84981	C17orf91	MIR22 host gene	1.33735	2.023e-06	0.000250896	UP
220832	FABP5L3	fatty acid binding protein 5 pseudogene 3	1.33209	2.023e-06	0.000248227	UP
2081	ERN1	endoplasmic reticulum to nucleus signaling 1	1.32446	1.734e-06	0.000229008	UP
65258	MPPE1	metallophosphoesterase 1	1.32012	1.734e-06	0.000227273	UP
8844	KSR1	kinase suppressor of ras 1	1.31986	2.023e-06	0.000253623	UP
642732	LOC642732		1.31957	2.023e-06	0.000260223	UP
201164	PLD6	phospholipase D family member 6	1.31946	2.023e-06	0.000261194	UP
79609	C14orf138	valosin containing protein lysine methyltransferase	1.31758	2.023e-06	0.000264151	UP
6543	SLC8A2	solute carrier family 8 member A2	1.31743	2.60101e-06	0.000315789	UP
10944	C11orf58	chromosome 11 open reading frame 58	1.31407	1.734e-06	0.000228137	UP
222161	DKFZP586I1420	uncharacterized protein DKFZp586I1420	1.31175	2.023e-06	0.000263158	UP
118788	PIK3AP1	phosphoinositide-3-kinase adaptor protein 1	1.30923	2.023e-06	0.00025	UP
57491	AHRR	aryl-hydrocarbon receptor repressor	1.30806	2.023e-06	0.00025641	UP
7572	ZNF24	zinc finger protein 24	1.30773	2.023e-06	0.000262172	UP
58155	PTBP2	polypyrimidine tract binding protein 2	1.3044	2.023e-06	0.000251799	UP
26579	MYEOV	myeloma overexpressed	1.30385	2.023e-06	0.000254545	UP
203197	C9orf91	transmembrane protein 268	1.30375	2.023e-06	0.000258303	UP
5806	PTX3	pentraxin 3	1.30371	4.91301e-06	0.000532915	UP
8864	PER2	period circadian regulator 2	1.30326	2.023e-06	0.00024911	UP
58504	ARHGAP22	Rho GTPase activating protein 22	1.29968	2.60101e-06	0.0003125	UP
5676	PSG7	pregnancy specific beta-1-glycoprotein 7 (gene/pseudogene)	1.29887	4.91301e-06	0.00052795	UP
9969	MED13	mediator complex subunit 13	1.29705	2.023e-06	0.000255474	UP
643853	FLJ45032	transmembrane protein with metallophosphoesterase domain	1.29591	2.023e-06	0.000257353	UP
10564	ARFGEF2	ADP ribosylation factor guanine nucleotide exchange factor 2	1.28978	2.023e-06	0.00024735	UP
3146	HMGB1	high mobility group box 1	1.28953	2.31201e-06	0.00028169	UP
64792	RABL5	intraflagellar transport 22	1.28674	2.60101e-06	0.000311419	UP
6364	CCL20	C-C motif chemokine ligand 20	1.28591	2.60101e-06	0.000306122	UP
138151	NACC2	NACC family member 2	1.28396	2.60101e-06	0.000313589	UP
494514	C18orf56	TYMS opposite strand	1.28339	2.60101e-06	0.000310345	UP
440354	LOC440354	SMG1 pseudogene 2	1.28326	2.60101e-06	0.000314685	UP
595	CCND1	cyclin D1	1.27807	2.60101e-06	0.000309278	UP
9465	AKAP7	A-kinase anchoring protein 7	1.27669	2.60101e-06	0.000308219	UP
164312	C20orf75	leucine rich repeat neuronal 4	1.27572	2.60101e-06	0.000305085	UP
7042	TGFB2	transforming growth factor beta 2	1.27319	1.5606e-05	0.00133005	UP
284111	SLC13A5	solute carrier family 13 member 5	1.26744	2.60101e-06	0.000302013	UP
729989	LOC729989		1.26319	2.60101e-06	0.000298013	UP
23443	SLC35A3	solute carrier family 35 member A3	1.26226	2.60101e-06	0.000301003	UP
91614	DEPDC7	DEP domain containing 7	1.26201	4.33501e-06	0.000479233	UP
2118	ETV4	ETS variant 4	1.26085	2.60101e-06	0.00030303	UP
55968	NSFL1C	NSFL1 cofactor	1.26041	2.60101e-06	0.000304054	UP
6248	RSC1A1	regulator of solute carriers 1	1.25952	3.17901e-06	0.000363036	UP
163732	CITED4	Cbp/p300 interacting transactivator with Glu/Asp rich carboxy-terminal domain 4	1.25842	2.60101e-06	0.000299003	UP
2355	FOSL2	FOS like 2, AP-1 transcription factor subunit	1.25733	3.17901e-06	0.000360656	UP
259230	SGMS1	sphingomyelin synthase 1	1.25698	4.91301e-06	0.000534591	UP
79133	C20orf7	NADH:ubiquinone oxidoreductase complex assembly factor 5	1.25671	2.60101e-06	0.0003	UP
8660	IRS2	insulin receptor substrate 2	1.25633	3.46801e-06	0.00038835	UP
541469	LOC541469		1.25623	3.17901e-06	0.000361842	UP
3589	IL11	interleukin 11	1.25401	4.33501e-06	0.000473186	UP
5662	PSD	pleckstrin and Sec7 domain containing	1.25298	3.17901e-06	0.000359477	UP
1906	EDN1	endothelin 1	1.25204	4.33501e-06	0.00047619	UP
641941	LOC641941		1.248	5.78001e-06	0.00060423	UP
196792	FAM24B	family with sequence similarity 24 member B	1.24751	3.17901e-06	0.000358306	UP
10892	MALT1	MALT1 paracaspase	1.24683	3.17901e-06	0.000357143	UP
5446	PON3	paraoxonase 3	1.24603	4.91301e-06	0.000518293	UP
727935	LOC727935		1.2455	4.33501e-06	0.000474684	UP
5688	PSMA7	proteasome subunit alpha 7	1.24467	4.33501e-06	0.000477707	UP
10468	FST	follistatin	1.24305	6.93602e-06	0.000703812	UP
57476	GRAMD1B	GRAM domain containing 1B	1.24298	4.91301e-06	0.000526316	UP
79892	C10orf119	minichromosome maintenance complex binding protein	1.24272	4.04601e-06	0.000450161	UP
2304	FOXE1	forkhead box E1	1.24095	4.91301e-06	0.00053125	UP
79682	MLF1IP	centromere protein U	1.23925	4.91301e-06	0.000519878	UP
94137	RP1L1	RP1 like 1	1.23908	6.64701e-06	0.000690691	UP
2925	GRPR	gastrin releasing peptide receptor	1.23293	4.91301e-06	0.000521472	UP
94039	ZNF101	zinc finger protein 101	1.23102	4.91301e-06	0.000523077	UP
79630	C1orf54	chromosome 1 open reading frame 54	1.23025	4.91301e-06	0.000516717	UP
80328	ULBP2	UL16 binding protein 2	1.22551	4.91301e-06	0.000529595	UP
8089	YEATS4	YEATS domain containing 4	1.22423	4.91301e-06	0.000524691	UP
649604	LOC649604		1.22406	6.93602e-06	0.000691643	UP
91355	LRP5L	LDL receptor related protein 5 like	1.22398	6.93602e-06	0.000695652	UP
84879	MFSD2	major facilitator superfamily domain containing 2A	1.22257	8.38102e-06	0.000826211	UP
83538	TTC25	tetratricopeptide repeat domain 25	1.22165	6.93602e-06	0.000714286	UP
93474	ZNF670	zinc finger protein 670	1.21961	5.78001e-06	0.000606061	UP
10561	IFI44	interferon induced protein 44	1.2195	6.93602e-06	0.000701754	UP
112464	PRKCDBP	caveolae associated protein 3	1.21808	6.35801e-06	0.000662651	UP
645332	LOC645332	family with sequence similarity 86, member A pseudogene	1.21656	6.93602e-06	0.000716418	UP
6707	SPRR3	small proline rich protein 3	1.2136	6.93602e-06	0.000707965	UP
23037	PDZD2	PDZ domain containing 2	1.21153	6.93602e-06	0.000718563	UP
725	C4BPB	complement component 4 binding protein beta	1.21072	1.2716e-05	0.00111392	UP
84108	PCGF6	polycomb group ring finger 6	1.20865	6.93602e-06	0.000712166	UP
19	ABCA1	ATP binding cassette subfamily A member 1	1.20751	4.13271e-05	0.00296066	UP
85463	ZC3H12C	zinc finger CCCH-type containing 12C	1.20696	6.93602e-06	0.000697674	UP
7803	PTP4A1	protein tyrosine phosphatase type IVA, member 1	1.20631	6.93602e-06	0.000710059	UP
730020	LOC730020		1.20457	6.93602e-06	0.000705882	UP
5055	SERPINB2	serpin family B member 2	1.20195	6.93602e-06	0.000693642	UP
64645	HIAT1	major facilitator superfamily domain containing 14A	1.20134	6.93602e-06	0.000699708	UP
55287	TMEM40	transmembrane protein 40	1.20099	1.0404e-05	0.000954907	UP
730412	LOC730412		1.1989	8.95902e-06	0.000875706	UP
858	CAV2	caveolin 2	1.19765	1.1271e-05	0.00102094	UP
3669	ISG20	interferon stimulated exonuclease gene 20	1.19713	9.24802e-06	0.000888889	UP
6337	SCNN1A	sodium channel epithelial 1 alpha subunit	1.19626	9.24802e-06	0.000883978	UP
257397	MAP3K7IP3	TGF-beta activated kinase 1 (MAP3K7) binding protein 3	1.19578	8.09202e-06	0.000804598	UP
51090	PLLP	plasmolipin	1.19518	8.09202e-06	0.000802292	UP
3717	JAK2	Janus kinase 2	1.19513	8.95902e-06	0.000870787	UP
27314	RAB30	RAB30, member RAS oncogene family	1.19496	9.24802e-06	0.000886427	UP
5611	DNAJC3	DnaJ heat shock protein family (Hsp40) member C3	1.19146	8.38102e-06	0.000828571	UP
1244	ABCC2	ATP binding cassette subfamily C member 2	1.19137	9.53702e-06	0.000894309	UP
22898	DENND3	DENN domain containing 3	1.18844	9.24802e-06	0.000891365	UP
23143	LRCH1	leucine rich repeats and calponin homology domain containing 1	1.18782	9.24802e-06	0.000881543	UP
1837	DTNA	dystrobrevin alpha	1.18768	8.95902e-06	0.000873239	UP
7726	TRIM26	tripartite motif containing 26	1.18748	8.95902e-06	0.000880682	UP
118460	EXOSC6	exosome component 6	1.18446	8.95902e-06	0.000878187	UP
1848	DUSP6	dual specificity phosphatase 6	1.18348	9.82602e-06	0.000918919	UP
6428	SFRS3	serine and arginine rich splicing factor 3	1.18145	8.95902e-06	0.000868347	UP
7980	TFPI2	tissue factor pathway inhibitor 2	1.18103	1.0404e-05	0.000949868	UP
5971	RELB	RELB proto-oncogene, NF-kB subunit	1.18097	9.53702e-06	0.000901639	UP
57018	CCNL1	cyclin L1	1.17865	9.24802e-06	0.000876712	UP
55603	FAM46A	terminal nucleotidyltransferase 5A	1.17763	9.24802e-06	0.000879121	UP
54968	TMEM70	transmembrane protein 70	1.17661	9.53702e-06	0.000896739	UP
3169	FOXA1	forkhead box A1	1.17657	1.4161e-05	0.00122195	UP
151195	CCNYL1	cyclin Y like 1	1.17582	9.82602e-06	0.000916442	UP
6583	SLC22A4	solute carrier family 22 member 4	1.17405	9.53702e-06	0.000899183	UP
7189	TRAF6	TNF receptor associated factor 6	1.17347	9.82602e-06	0.000913978	UP
24138	IFIT5	interferon induced protein with tetratricopeptide repeats 5	1.17219	1.0404e-05	0.00096	UP
168850	ZNF800	zinc finger protein 800	1.17181	9.82602e-06	0.000911528	UP
57169	ZNFX1	zinc finger NFX1-type containing 1	1.17148	9.82602e-06	0.000909091	UP
4929	NR4A2	nuclear receptor subfamily 4 group A member 2	1.17146	1.6184e-05	0.00136253	UP
729375	LOC729375	family with sequence similarity 86, member A pseudogene	1.17024	1.2138e-05	0.00108808	UP
10371	SEMA3A	semaphorin 3A	1.16991	1.1271e-05	0.00101828	UP
201627	FAM116A	DENN domain containing 6A	1.16892	1.0404e-05	0.000957447	UP
440993	LOC440993	MIR570 host gene	1.16886	1.3294e-05	0.00115578	UP
29947	DNMT3L	DNA methyltransferase 3 like	1.16868	1.2138e-05	0.00108527	UP
27153	ZNF777	zinc finger protein 777	1.16771	1.0404e-05	0.000947368	UP
285315	C3orf33	chromosome 3 open reading frame 33	1.16674	1.1849e-05	0.00106771	UP
10579	TACC2	transforming acidic coiled-coil containing protein 2	1.16577	1.0404e-05	0.000952381	UP
5672	PSG4	pregnancy specific beta-1-glycoprotein 4	1.16572	2.62991e-05	0.00204036	UP
3257	HPS1	HPS1, biogenesis of lysosomal organelles complex 3 subunit 1	1.16224	1.1271e-05	0.00102362	UP
3600	IL15	interleukin 15	1.16219	1.2138e-05	0.00109091	UP
4919	ROR1	receptor tyrosine kinase like orphan receptor 1	1.16184	1.6473e-05	0.0013835	UP
824	CAPN2	calpain 2	1.16169	1.2716e-05	0.00111111	UP
80149	ZC3H12A	zinc finger CCCH-type containing 12A	1.16098	1.2138e-05	0.00107143	UP
27109	ATP5S	distal membrane arm assembly complex 2 like	1.16036	1.2138e-05	0.00108247	UP
84668	FAM126A	family with sequence similarity 126 member A	1.1598	1.2138e-05	0.00107969	UP
55915	LANCL2	LanC like 2	1.15894	1.2138e-05	0.0010687	UP
6648	SOD2	superoxide dismutase 2	1.15803	2.2542e-05	0.00180139	UP
729920	LOC729920	isoprenoid synthase domain containing	1.15696	1.3872e-05	0.0012	UP
2827	GPR3	G protein-coupled receptor 3	1.15527	1.7051e-05	0.00141827	UP
65117	RSRC2	arginine and serine rich coiled-coil 2	1.15486	1.2138e-05	0.00107692	UP
6591	SNAI2	snail family transcriptional repressor 2	1.15264	3.55471e-05	0.00262821	UP
83744	ZNF484	zinc finger protein 484	1.15157	1.2138e-05	0.00106599	UP
723790	HIST2H2AA4	histone cluster 2 H2A family member a4	1.15082	1.6184e-05	0.00136585	UP
3914	LAMB3	laminin subunit beta 3	1.14951	1.3872e-05	0.00120301	UP
134265	AFAP1L1	actin filament associated protein 1 like 1	1.14825	1.6762e-05	0.00140097	UP
10318	TNIP1	TNFAIP3 interacting protein 1	1.14776	1.3294e-05	0.00115869	UP
26146	TRAF3IP1	TRAF3 interacting protein 1	1.1454	1.5606e-05	0.00133663	UP
390	RND3	Rho family GTPase 3	1.14537	1.5606e-05	0.00134328	UP
221687	RNF182	ring finger protein 182	1.14289	1.5606e-05	0.00133995	UP
79940	C6orf155	long intergenic non-protein coding RNA 472	1.14167	1.6762e-05	0.00140436	UP
55290	BRF2	BRF2, RNA polymerase III transcription initiation factor subunit	1.13868	1.5606e-05	0.00133333	UP
11266	DUSP12	dual specificity phosphatase 12	1.13798	1.6184e-05	0.00137592	UP
56998	CTNNBIP1	catenin beta interacting protein 1	1.1374	1.6184e-05	0.00136919	UP
23764	MAFF	MAF bZIP transcription factor F	1.13446	1.7051e-05	0.00142169	UP
10100	TSPAN2	tetraspanin 2	1.13042	1.9074e-05	0.00154567	UP
197135	PATL2	PAT1 homolog 2	1.13032	1.734e-05	0.00143885	UP
85028	SNHG12	small nucleolar RNA host gene 12	1.12719	1.7629e-05	0.00145585	UP
340061	TMEM173	transmembrane protein 173	1.12655	2.48541e-05	0.00195011	UP
1843	DUSP1	dual specificity phosphatase 1	1.12483	1.7629e-05	0.00145238	UP
90589	ZNF625	zinc finger protein 625	1.12467	1.8785e-05	0.00153302	UP
84537	C21orf69		1.12464	2.1964e-05	0.00175926	UP
283518	KCNRG	potassium channel regulator	1.12447	1.8496e-05	0.00151659	UP
4330	MN1	MN1 proto-oncogene, transcriptional regulator	1.12419	2.31201e-05	0.00183066	UP
5292	PIM1	Pim-1 proto-oncogene, serine/threonine kinase	1.12356	1.7629e-05	0.00145933	UP
79101	TAF1D	TATA-box binding protein associated factor, RNA polymerase I subunit D	1.12327	1.7629e-05	0.00144893	UP
374467	FLJ44112		1.11989	2.1097e-05	0.00169767	UP
4860	NP	purine nucleoside phosphorylase	1.11877	1.9074e-05	0.0015493	UP
606500	SNORD68	small nucleolar RNA, C/D box 68	1.11759	2.54321e-05	0.00198646	UP
84791	C1orf97	long intergenic non-protein coding RNA 467	1.1174	2.48541e-05	0.0019457	UP
79872	CBLL1	Cbl proto-oncogene like 1	1.1147	1.9074e-05	0.00154206	UP
55269	PSPC1	paraspeckle component 1	1.11464	1.8785e-05	0.00153664	UP
6241	RRM2	ribonucleotide reductase regulatory subunit M2	1.1137	2.1675e-05	0.00174014	UP
1519	CTSO	cathepsin O	1.11277	2.45651e-05	0.00193622	UP
80352	RNF39	ring finger protein 39	1.11202	2.31201e-05	0.00183908	UP
57478	USP31	ubiquitin specific peptidase 31	1.11159	2.54321e-05	0.00198198	UP
145741	C2CD4A	C2 calcium dependent domain containing 4A	1.10721	3.29461e-05	0.0024622	UP
316	AOX1	aldehyde oxidase 1	1.10603	4.01711e-05	0.00289583	UP
55289	ACOXL	acyl-CoA oxidase like	1.10537	3.84371e-05	0.00280591	UP
441212	RP9P	RP9 pseudogene	1.10016	2.83221e-05	0.00215859	UP
441150	LOC441150	chromosome 6 open reading frame 226	1.10015	2.83221e-05	0.00217295	UP
9218	VAPA	VAMP associated protein A	1.09909	2.80331e-05	0.00215556	UP
9592	IER2	immediate early response 2	1.09898	2.65881e-05	0.00205817	UP
11072	DUSP14	dual specificity phosphatase 14	1.09859	3.49691e-05	0.00260776	UP
9411	ARHGAP29	Rho GTPase activating protein 29	1.09817	3.03451e-05	0.00229258	UP
201161	CENPV	centromere protein V	1.09763	2.57211e-05	0.002	UP
147949	ZNF583	zinc finger protein 583	1.09711	2.86111e-05	0.00217582	UP
79924	ADM2	adrenomedullin 2	1.09669	2.83221e-05	0.00216336	UP
80127	C14orf45	basal body orientation factor 1	1.09665	2.74551e-05	0.00211581	UP
9536	PTGES	prostaglandin E synthase	1.0955	4.88411e-05	0.00335984	UP
2150	F2RL1	F2R like trypsin receptor 1	1.09332	2.91891e-05	0.00221007	UP
127544	RNF19B	ring finger protein 19B	1.09318	2.83221e-05	0.00216814	UP
407006	MIR221	microRNA 221	1.0916	4.65291e-05	0.00324597	UP
10758	TRAF3IP2	TRAF3 interacting protein 2	1.0899	2.86111e-05	0.00217105	UP
729231	LOC729231		1.08942	3.55471e-05	0.0026226	UP
100302185	MIR1204	microRNA 1204	1.08785	3.49691e-05	0.00260215	UP
64854	USP46	ubiquitin specific peptidase 46	1.08585	3.29461e-05	0.00247289	UP
10125	RASGRP1	RAS guanyl releasing protein 1	1.08571	3.87261e-05	0.00282105	UP
7494	XBP1	X-box binding protein 1	1.08419	3.93041e-05	0.00285115	UP
80740	LY6G6C	lymphocyte antigen 6 family member G6C	1.08385	3.78591e-05	0.00277542	UP
728014	LOC728014		1.08288	3.29461e-05	0.00247826	UP
10328	COX4NB	ER membrane protein complex subunit 8	1.08192	3.52581e-05	0.00261242	UP
2517	FUCA1	alpha-L-fucosidase 1	1.08071	3.26571e-05	0.00246187	UP
128439	SNHG11	small nucleolar RNA host gene 11	1.08044	3.29461e-05	0.00246753	UP
10123	ARL4C	ADP ribosylation factor like GTPase 4C	1.07917	4.01711e-05	0.00290188	UP
114614	MIR155HG	MIR155 host gene	1.07749	4.88411e-05	0.00336653	UP
50613	UBQLN3	ubiquilin 3	1.07694	3.49691e-05	0.00259657	UP
10019	SH2B3	SH2B adaptor protein 3	1.07531	3.67031e-05	0.00269639	UP
1407	CRY1	cryptochrome circadian regulator 1	1.07517	4.88411e-05	0.00338	UP
6678	SPARC	secreted protein acidic and cysteine rich	1.07466	4.30611e-05	0.00304703	UP
27291	C10orf28	R3H domain and coiled-coil containing 1 like	1.07449	3.93041e-05	0.00284519	UP
219738	C10orf35	family with sequence similarity 241 member B	1.07447	4.30611e-05	0.00305955	UP
83903	GSG2	histone H3 associated protein kinase	1.07429	3.61251e-05	0.00265957	UP
8842	PROM1	prominin 1	1.07338	5.54881e-05	0.00371373	UP
5393	EXOSC9	exosome component 9	1.0711	3.87261e-05	0.00281513	UP
390928	FLJ16165	acid phosphatase 7, tartrate resistant (putative)	1.0707	4.01711e-05	0.00288382	UP
2241	FER	FER tyrosine kinase	1.0701	4.30611e-05	0.00304082	UP
199221	DZIP1L	DAZ interacting zinc finger protein 1 like	1.06721	4.01711e-05	0.00288981	UP
51110	LACTB2	lactamase beta 2	1.06695	4.21941e-05	0.00300412	UP
7538	ZFP36	ZFP36 ring finger protein	1.06633	4.30611e-05	0.00305328	UP
154810	AMOTL1	angiomotin like 1	1.06573	4.56621e-05	0.00319838	UP
2296	FOXC1	forkhead box C1	1.06539	4.42171e-05	0.00311609	UP
4084	MXD1	MAX dimerization protein 1	1.0647	4.16161e-05	0.00297521	UP
10045	SH2D3A	SH2 domain containing 3A	1.06335	4.71071e-05	0.00326653	UP
100129668	LOC100129668		1.06319	4.56621e-05	0.00320487	UP
10628	TXNIP	thioredoxin interacting protein	1.06282	8.75672e-05	0.00543011	UP
9957	HS3ST1	heparan sulfate-glucosamine 3-sulfotransferase 1	1.06248	4.56621e-05	0.00319192	UP
9564	BCAR1	BCAR1, Cas family scaffold protein	1.0585	4.68181e-05	0.00325956	UP
340542	BEX5	brain expressed X-linked 5	1.05232	4.94191e-05	0.00337945	UP
644113	LOC644113		1.0519	4.68181e-05	0.00325301	UP
100133055	LOC100133055		1.05183	5.46211e-05	0.00368421	UP
55721	IQCC	IQ motif containing C	1.04931	4.94191e-05	0.00339286	UP
55638	GOLSYN	syntabulin	1.04899	5.11531e-05	0.00349112	UP
88	ACTN2	actinin alpha 2	1.04854	5.46211e-05	0.00367704	UP
5439	POLR2J	RNA polymerase II subunit J	1.04806	4.88411e-05	0.00337325	UP
1649	DDIT3	DNA damage inducible transcript 3	1.0475	6.90712e-05	0.00443414	UP
8228	PNPLA4	patatin like phospholipase domain containing 4	1.04648	4.94191e-05	0.00338614	UP
642648	LOC642648	uncharacterized LOC642648	1.04617	5.28871e-05	0.00358824	UP
2113	ETS1	ETS proto-oncogene 1, transcription factor	1.04552	5.54881e-05	0.00370656	UP
150094	SIK1	salt inducible kinase 1	1.04367	5.51991e-05	0.00370155	UP
79091	C16orf68	methyltransferase like 22	1.04201	5.20201e-05	0.00353635	UP
64135	IFIH1	interferon induced with helicase C domain 1	1.04021	5.11531e-05	0.00348425	UP
1870	E2F2	E2F transcription factor 2	1.04018	5.78001e-05	0.00383142	UP
634	CEACAM1	carcinoembryonic antigen related cell adhesion molecule 1	1.039	5.92451e-05	0.00391221	UP
91947	ARRDC4	arrestin domain containing 4	1.03888	7.25392e-05	0.00463956	UP
654126	LOC654126		1.03849	5.51991e-05	0.00370874	UP
221079	ARL5B	ADP ribosylation factor like GTPase 5B	1.03843	5.92451e-05	0.00391969	UP
161742	SPRED1	sprouty related EVH1 domain containing 1	1.03731	5.98231e-05	0.00392789	UP
5191	PEX7	peroxisomal biogenesis factor 7	1.03639	6.09791e-05	0.00399621	UP
84858	ZNF503	zinc finger protein 503	1.03587	5.37541e-05	0.00363281	UP
100133463	LOC100133463		1.03515	7.86082e-05	0.00495446	UP
147	ADRA1B	adrenoceptor alpha 1B	1.035	6.21351e-05	0.00404896	UP
154	ADRB2	adrenoceptor beta 2	1.03446	6.12681e-05	0.004	UP
441046	LOC441046	glucuronidase, beta pseudogene 5	1.03438	5.92451e-05	0.00390476	UP
639	PRDM1	PR/SET domain 1	1.03407	5.78001e-05	0.00383877	UP
148753	FAM163A	family with sequence similarity 163 member A	1.03341	5.78001e-05	0.00384615	UP
9205	ZMYM5	zinc finger MYM-type containing 5	1.03327	5.95341e-05	0.00391635	UP
79786	KLHL36	kelch like family member 36	1.03223	5.54881e-05	0.00369942	UP
652183	LOC652183		1.03219	6.41581e-05	0.0041651	UP
3705	ITPK1	inositol-tetrakisphosphate 1-kinase	1.03214	7.71632e-05	0.00488117	UP
144455	E2F7	E2F transcription factor 7	1.03029	6.12681e-05	0.00400756	UP
81848	SPRY4	sprouty RTK signaling antagonist 4	1.02836	6.21351e-05	0.00404135	UP
9955	HS3ST3A1	heparan sulfate-glucosamine 3-sulfotransferase 3A1	1.02752	8.67002e-05	0.005386	UP
5784	PTPN14	protein tyrosine phosphatase, non-receptor type 14	1.02618	7.34062e-05	0.00468635	UP
7564	ZNF16	zinc finger protein 16	1.02438	6.44471e-05	0.00417603	UP
27113	BBC3	BCL2 binding component 3	1.02319	6.64701e-05	0.00429907	UP
653066	LOC653066		1.02304	7.65852e-05	0.00487132	UP
129607	CMPK2	cytidine/uridine monophosphate kinase 2	1.02179	6.90712e-05	0.00444238	UP
29948	OKL38	oxidative stress induced growth inhibitor 1	1.0206	6.64701e-05	0.00429104	UP
54708	MARCH5	membrane associated ring-CH-type finger 5	1.01989	6.99382e-05	0.00448148	UP
389383	C6orf126	colipase like 2	1.01936	9.65262e-05	0.00573883	UP
25841	ABTB2	ankyrin repeat and BTB domain containing 2	1.01884	6.76261e-05	0.00435754	UP
653994	LOC653994		1.01789	7.68742e-05	0.00487179	UP
9510	ADAMTS1	ADAM metallopeptidase with thrombospondin type 1 motif 1	1.01625	9.10352e-05	0.00553603	UP
57502	NLGN4X	neuroligin 4 X-linked	1.01581	7.80302e-05	0.00492701	UP
641977	SEPT13	septin 7 pseudogene 2	1.01483	7.62962e-05	0.00486188	UP
10435	CDC42EP2	CDC42 effector protein 2	1.01378	9.01682e-05	0.00553191	UP
92497	LOC92497		1.01372	8.09202e-05	0.00509091	UP
100129933	LOC100129933	glycine-N-acyltransferase like 1 pseudogene 2	1.01292	8.98792e-05	0.00554367	UP
56158	TEX12	testis expressed 12	1.01165	9.62372e-05	0.00574138	UP
57552	AADACL1	neutral cholesterol ester hydrolase 1	1.01077	9.36362e-05	0.00566434	UP
9804	TOMM20	translocase of outer mitochondrial membrane 20	1.01012	7.68742e-05	0.00488073	UP
10912	GADD45G	growth arrest and DNA damage inducible gamma	1.01007	8.12092e-05	0.00509982	UP
5891	RAGE	MOK protein kinase	1.00853	8.23652e-05	0.00515371	UP
165215	FAM171B	family with sequence similarity 171 member B	1.00774	9.07462e-05	0.0055477	UP
55038	CDCA4	cell division cycle associated 4	1.00751	8.61222e-05	0.00535971	UP
113263	GLCCI1	glucocorticoid induced 1	1.00639	8.14982e-05	0.0051087	UP
9706	ULK2	unc-51 like autophagy activating kinase 2	1.00579	9.01682e-05	0.00552212	UP
55199	FAM86C	family with sequence similarity 86 member C1	1.00376	8.61222e-05	0.00536937	UP
5564	PRKAB1	protein kinase AMP-activated non-catalytic subunit beta 1	1.00246	8.98792e-05	0.00555357	UP
9839	ZEB2	zinc finger E-box binding homeobox 2	1.00242	9.42142e-05	0.00567944	UP
10818	FRS2	fibroblast growth factor receptor substrate 2	0.999471	8.98792e-05	0.00553381	UP
56905	C15orf39	chromosome 15 open reading frame 39	0.997551	8.98792e-05	0.00556351	UP
414328	C9orf103	IDNK, gluconokinase	0.996546	9.45032e-05	0.00566724	UP
24145	PANX1	pannexin 1	0.996093	9.50812e-05	0.00569204	UP
100131940	LOC100131940	sorting nexin 5 pseudogene 1	0.995876	9.10352e-05	0.00555556	UP
24140	FTSJ1	FtsJ RNA methyltransferase homolog 1	0.995334	9.01682e-05	0.00554174	UP
23552	CCRK	cyclin dependent kinase 20	0.995123	9.42142e-05	0.00566957	UP
284098	PIGW	phosphatidylinositol glycan anchor biosynthesis class W	0.994718	9.42142e-05	0.00565972	UP
734	OSGIN2	oxidative stress induced growth inhibitor family member 2	0.993987	9.59482e-05	0.00573402	UP
144100	PLEKHA7	pleckstrin homology domain containing A7	0.993958	9.91272e-05	0.00585324	UP
8556	CDC14A	cell division cycle 14A	0.993674	9.10352e-05	0.00554577	UP
9693	RAPGEF2	Rap guanine nucleotide exchange factor 2	0.993616	9.10352e-05	0.00552632	UP
389903	CSAG3A	CSAG family member 3	0.993174	9.79712e-05	0.00580479	UP
55200	PLEKHG6	pleckstrin homology and RhoGEF domain containing G6	0.992108	9.42142e-05	0.00568935	UP
54149	C21orf91	chromosome 21 open reading frame 91	0.991339	9.62372e-05	0.0057315	UP
26813	SNORD36C	small nucleolar RNA, C/D box 36C	0.991312	0.000123114	0.00699507	UP
100129674	LOC100129674		0.990855	0.000104907	0.00613176	UP
8338	HIST2H2AC	histone cluster 2 H2A family member c	0.989137	9.68152e-05	0.00574614	UP
1545	CYP1B1	cytochrome P450 family 1 subfamily B member 1	0.987536	0.000110976	0.0064	UP
25900	IFFO1	intermediate filament family orphan 1	0.986861	9.91272e-05	0.00584327	UP
151473	SLC16A14	solute carrier family 16 member 14	0.986753	0.000104618	0.00613559	UP
9860	LRIG2	leucine rich repeats and immunoglobulin like domains 2	0.985351	0.000104907	0.00612142	UP
5819	PVRL2	nectin cell adhesion molecule 2	0.98351	9.94162e-05	0.00585034	UP
9846	GAB2	GRB2 associated binding protein 2	0.983128	9.88382e-05	0.00584615	UP
2005	ELK4	ELK4, ETS transcription factor	0.98306	0.000104618	0.00614601	UP
9975	NR1D2	nuclear receptor subfamily 1 group D member 2	0.982548	0.000132362	0.00744715	UP
26149	ZNF658	zinc finger protein 658	0.981977	0.000106352	0.00618487	UP
444	ASPH	aspartate beta-hydroxylase	0.981833	0.000108664	0.00627713	UP
5412	UBL3	ubiquitin like 3	0.980042	0.000146523	0.00804762	UP
125919	ZNF543	zinc finger protein 543	0.979644	0.000106641	0.00619128	UP
120103	SLC36A4	solute carrier family 36 member 4	0.979065	0.000115311	0.00661692	UP
54902	TTC19	tetratricopeptide repeat domain 19	0.979057	0.000107219	0.00620401	UP
81788	NUAK2	NUAK family kinase 2	0.978558	0.000142188	0.00783439	UP
79000	C1orf135	aurora kinase A and ninein interacting protein	0.977904	0.000119646	0.00682043	UP
114791	TUBGCP5	tubulin gamma complex associated protein 5	0.976737	0.000105196	0.00612795	UP
654	BMP6	bone morphogenetic protein 6	0.97458	0.000117334	0.00669967	UP
9750	FAM65B	RHO family interacting cell polarization regulator 2	0.971259	0.000137853	0.00766881	UP
83849	SYT15	synaptotagmin 15	0.971142	0.000113866	0.00655574	UP
5744	PTHLH	parathyroid hormone like hormone	0.970888	0.000117334	0.00671074	UP
9748	SLK	STE20 like kinase	0.970835	0.000115311	0.00660596	UP
246181	AFAR3	aldo-keto reductase family 7 like (gene/pseudogene)	0.970526	0.000137275	0.00764895	UP
140460	ASB7	ankyrin repeat and SOCS box containing 7	0.969996	0.000124559	0.00706557	UP
8999	CDKL2	cyclin dependent kinase like 2	0.969515	0.000121958	0.00694079	UP
80311	KLHL15	kelch like family member 15	0.968991	0.000115311	0.00662791	UP
267004	PGBD3	piggyBac transposable element derived 3	0.967822	0.000136986	0.00764516	UP
9487	PIGL	phosphatidylinositol glycan anchor biosynthesis class L	0.966889	0.000133229	0.00748377	UP
148523	C1orf51	circadian associated repressor of transcription	0.966779	0.000139298	0.00773676	UP
58492	ZNF77	zinc finger protein 77	0.965717	0.000130917	0.00737785	UP
645236	LOC645236		0.965695	0.00013583	0.00760518	UP
28984	C13orf15	regulator of cell cycle	0.96544	0.000130628	0.00738562	UP
57414	RHBDD2	rhomboid domain containing 2	0.965298	0.000124848	0.00707038	UP
53917	RAB24	RAB24, member RAS oncogene family	0.963746	0.000136408	0.0076252	UP
3667	IRS1	insulin receptor substrate 1	0.962428	0.000183226	0.00957704	UP
3553	IL1B	interleukin 1 beta	0.962313	0.000185249	0.00966817	UP
55132	LARP1B	La ribonucleoprotein domain family member 1B	0.961854	0.000130917	0.00738989	UP
23288	IQCE	IQ motif containing E	0.961678	0.000139298	0.00772436	UP
649086	LOC649086		0.958957	0.000149413	0.00818038	UP
200734	SPRED2	sprouty related EVH1 domain containing 2	0.957811	0.00014739	0.00808241	UP
54962	TIPIN	TIMELESS interacting protein	0.956915	0.000140454	0.007776	UP
388677	NOTCH2NL	notch 2 N-terminal like A	0.955068	0.00014161	0.00782748	UP
84986	ARHGAP19	Rho GTPase activating protein 19	0.954602	0.000165597	0.00891135	UP
147381	CBLN2	cerebellin 2 precursor	0.95329	0.000201722	0.0104179	UP
26063	DECR2	2,4-dienoyl-CoA reductase 2	0.953117	0.000143633	0.00790143	UP
63950	DMRTA2	DMRT like family A2	0.95292	0.000160973	0.00873041	UP
1585	CYP11B2	cytochrome P450 family 11 subfamily B member 2	0.951712	0.000219351	0.011129	UP
4616	GADD45B	growth arrest and DNA damage inducible beta	0.951561	0.000160684	0.00872841	UP
1437	CSF2	colony stimulating factor 2	0.951362	0.000160395	0.00872642	UP
8877	SPHK1	sphingosine kinase 1	0.951052	0.000151725	0.00829384	UP
8568	RRP1	ribosomal RNA processing 1	0.951018	0.000168198	0.00896764	UP
29970	SCHIP1	schwannomin interacting protein 1	0.950343	0.000206635	0.0106241	UP
55080	TAPBPL	TAP binding protein like	0.949484	0.000166753	0.00893189	UP
2852	GPER	G protein-coupled estrogen receptor 1	0.94861	0.000182648	0.00956127	UP
4792	NFKBIA	NFKB inhibitor alpha	0.947633	0.000181203	0.00952888	UP
440030	LOC440030		0.947163	0.000166175	0.00891473	UP
131870	NUDT16	nudix hydrolase 16	0.947118	0.000165597	0.00892523	UP
54108	CHRAC1	chromatin accessibility complex subunit 1	0.946664	0.000162129	0.00876563	UP
54617	INO80	INO80 complex subunit	0.945757	0.000152592	0.00832808	UP
11183	MAP4K5	mitogen-activated protein kinase kinase kinase kinase 5	0.945295	0.000162129	0.00877934	UP
23597	ACOT9	acyl-CoA thioesterase 9	0.945161	0.000168198	0.00895385	UP
548645	DNAJC25	DnaJ heat shock protein family (Hsp40) member C25	0.94515	0.000158083	0.00861417	UP
91137	SLC25A46	solute carrier family 25 member 46	0.944304	0.000166175	0.00892857	UP
2230	FDX1	ferredoxin 1	0.943229	0.000166753	0.00891808	UP
387914	SHISA2	shisa family member 2	0.942001	0.000269349	0.0132011	UP
10794	ZNF460	zinc finger protein 460	0.941964	0.000178024	0.00940458	UP
25843	MOBKL3	MOB family member 4, phocein	0.941686	0.000162129	0.00875195	UP
100129122	LOC100129122		0.941307	0.000189006	0.0098494	UP
26524	LATS2	large tumor suppressor kinase 2	0.938991	0.000310098	0.0146785	UP
649009	LOC649009		0.938912	0.00019074	0.00992481	UP
114625	ERMAP	erythroblast membrane associated protein (Scianna blood group)	0.938291	0.00017051	0.00904908	UP
8915	BCL10	B cell CLL/lymphoma 10	0.938102	0.000173978	0.00921899	UP
54475	NLE1	notchless homolog 1	0.937857	0.000178024	0.00941896	UP
7780	SLC30A2	solute carrier family 30 member 2	0.937391	0.000248252	0.0123954	UP
91860	CALML4	calmodulin like 4	0.937278	0.000168198	0.00898148	UP
144402	CPNE8	copine 8	0.93716	0.000181492	0.00951515	UP
26272	FBXO4	F-box protein 4	0.936569	0.000170221	0.00904762	UP
2297	FOXD1	forkhead box D1	0.935049	0.000180336	0.0095122	UP
7566	ZNF18	zinc finger protein 18	0.934069	0.000192474	0.01	UP
79172	CENPO	centromere protein O	0.931216	0.000181203	0.00951442	UP
8669	EIF3J	eukaryotic translation initiation factor 3 subunit J	0.930727	0.000195653	0.0101499	UP
83641	FAM107B	family with sequence similarity 107 member B	0.928711	0.0002023	0.0104322	UP
84002	B3GNT5	UDP-GlcNAc:betaGal beta-1,3-N-acetylglucosaminyltransferase 5	0.928399	0.000223108	0.0113031	UP
11129	SFRS16	CLK4 associating serine/arginine rich protein	0.928222	0.000209236	0.0106942	UP
121268	RHEBL1	RHEB like 1	0.92813	0.000206924	0.0106231	UP
144363	LYRM5	electron transfer flavoprotein regulatory factor 1	0.927265	0.000228311	0.0115497	UP
2014	EMP3	epithelial membrane protein 3	0.926626	0.000201144	0.0104036	UP
56902	PNO1	partner of NOB1 homolog	0.925844	0.000212415	0.0108247	UP
64940	STAG3L4	stromal antigen 3-like 4 (pseudogene)	0.924723	0.000215016	0.0109251	UP
54101	RIPK4	receptor interacting serine/threonine kinase 4	0.921619	0.00021386	0.0108824	UP
57404	CYP20A1	cytochrome P450 family 20 subfamily A member 1	0.921069	0.00020808	0.0106509	UP
10492	SYNCRIP	synaptotagmin binding cytoplasmic RNA interacting protein	0.92021	0.000207502	0.010637	UP
7443	VRK1	VRK serine/threonine kinase 1	0.918882	0.000229178	0.0115766	UP
405752	FSD1CL		0.917542	0.000255766	0.0126068	UP
647024	C6orf132	chromosome 6 open reading frame 132	0.914947	0.000235825	0.011895	UP
220	ALDH1A3	aldehyde dehydrogenase 1 family member A3	0.914939	0.00028062	0.0135615	UP
100302207	MIR1974		0.914267	0.000399977	0.0179043	UP
196463	P76	phospholipase B domain containing 2	0.911731	0.000252876	0.0125179	UP
196883	ADCY4	adenylate cyclase 4	0.910582	0.00029218	0.0139834	UP
22835	ZFP30	ZFP30 zinc finger protein	0.910444	0.000267326	0.0131206	UP
6731	SRP72	signal recognition particle 72	0.910275	0.000249119	0.0124207	UP
90060	CCDC120	coiled-coil domain containing 120	0.909947	0.000243917	0.0122496	UP
445571	CBWD3	COBW domain containing 3	0.909903	0.000253165	0.0124964	UP
81493	SYNC1	syncoilin, intermediate filament protein	0.909261	0.000259234	0.0127596	UP
90799	CCDC45	centrosomal protein 95	0.909177	0.000236692	0.0119214	UP
200232	C20orf106	family with sequence similarity 209 member A	0.909141	0.000247963	0.0123988	UP
79753	SNIP1	Smad nuclear interacting protein 1	0.909101	0.000238137	0.0119767	UP
1187	CLCNKA	chloride voltage-gated channel Ka	0.907562	0.000301428	0.0143466	UP
135458	HUS1B	HUS1 checkpoint clamp component B	0.90699	0.000278308	0.0135063	UP
155060	ZNF783	AI894139 pseudogene	0.906772	0.000250564	0.0124569	UP
79719	AAGAB	alpha and gamma adaptin binding protein	0.906362	0.000243917	0.0122319	UP
23080	AVL9	AVL9 cell migration associated	0.905853	0.000247674	0.0124023	UP
83648	C8orf13	family with sequence similarity 167 member A	0.905824	0.000252876	0.0125538	UP
8208	CHAF1B	chromatin assembly factor 1 subunit B	0.903976	0.000252876	0.0125358	UP
54899	PXK	PX domain containing serine/threonine kinase like	0.902877	0.00030663	0.0145742	UP
6520	SLC3A2	solute carrier family 3 member 2	0.90285	0.000252876	0.0125	UP
100133130	LOC100133130		0.900608	0.000318768	0.0149256	UP
9367	RAB9A	RAB9A, member RAS oncogene family	0.899243	0.000276574	0.0134979	UP
100130008	LOC100130008		0.899194	0.000288134	0.0138472	UP
646476	LOC646476	ribosomal protein L7a pseudogene 39	0.898962	0.000281776	0.0135983	UP
55216	C11orf57	NKAP domain containing 1	0.898623	0.000270505	0.013239	UP
54897	CASZ1	castor zinc finger 1	0.898109	0.000266459	0.0130966	UP
8602	NOP14	NOP14 nucleolar protein	0.897633	0.000280331	0.0135664	UP
9589	WTAP	WT1 associated protein	0.896887	0.000276574	0.0134789	UP
166815	TIGD2	tigger transposable element derived 2	0.896536	0.000289868	0.013892	UP
9088	PKMYT1	protein kinase, membrane associated tyrosine/threonine 1	0.896165	0.000278308	0.0134874	UP
10605	PAIP1	poly(A) binding protein interacting protein 1	0.895627	0.000284666	0.0136996	UP
57117	INTS12	integrator complex subunit 12	0.895221	0.000276574	0.0134599	UP
11174	ADAMTS6	ADAM metallopeptidase with thrombospondin type 1 motif 6	0.894225	0.000391018	0.0176172	UP
23361	ZNF629	zinc finger protein 629	0.893845	0.000284088	0.0136908	UP
1114	CHGB	chromogranin B	0.893812	0.000352292	0.0161886	UP
100131967	LOC100131967		0.893188	0.000326571	0.0151882	UP
63926	ANKRD5	ankyrin repeat and EF-hand domain containing 1	0.893097	0.000313855	0.0147755	UP
57761	TRIB3	tribbles pseudokinase 3	0.89308	0.000289579	0.0138974	UP
401427	OR2A7	olfactory receptor family 2 subfamily A member 7	0.893005	0.000319057	0.0149189	UP
286075	ZNF707	zinc finger protein 707	0.89263	0.000292469	0.0139779	UP
249	ALPL	alkaline phosphatase, biomineralization associated	0.89129	0.000352003	0.0161968	UP
29914	UBIAD1	UbiA prenyltransferase domain containing 1	0.891072	0.00031241	0.0147476	UP
121665	SPPL3	signal peptide peptidase like 3	0.890658	0.000322525	0.0150404	UP
3212	HOXB2	homeobox B2	0.890492	0.000301139	0.0143724	UP
114335	CGB1	chorionic gonadotropin subunit beta 1	0.889715	0.000314722	0.0147761	UP
57456	KIAA1143	KIAA1143	0.889551	0.000301139	0.0143526	UP
151827	LRRC34	leucine rich repeat containing 34	0.889282	0.000338998	0.0157028	UP
80235	PIGZ	phosphatidylinositol glycan anchor biosynthesis class Z	0.888287	0.00030952	0.0146914	UP
1965	EIF2S1	eukaryotic translation initiation factor 2 subunit alpha	0.887716	0.000328305	0.0152483	UP
54816	ZNF280D	zinc finger protein 280D	0.88738	0.000317901	0.0149051	UP
81603	TRIM8	tripartite motif containing 8	0.886836	0.000310676	0.0146858	UP
57228	SMAGP	small cell adhesion glycoprotein	0.88641	0.000321369	0.0150067	UP
494470	RNF165	ring finger protein 165	0.885521	0.000314433	0.0147826	UP
54795	TRPM4	transient receptor potential cation channel subfamily M member 4	0.885242	0.000391885	0.0176333	UP
64321	SOX17	SRY-box 17	0.883771	0.000342755	0.0158344	UP
731186	LOC731186		0.883184	0.000409803	0.0182497	UP
132430	PABPC4L	poly(A) binding protein cytoplasmic 4 like	0.88281	0.000473961	0.0204744	UP
116412	ZNF837	zinc finger protein 837	0.881543	0.000353737	0.0162119	UP
51582	AZIN1	antizyme inhibitor 1	0.881523	0.000352003	0.0162184	UP
116936	RNU86	small nucleolar RNA, C/D box 139	0.88086	0.000339576	0.0157086	UP
414236	C10orf55	chromosome 10 open reading frame 55	0.880312	0.000363852	0.0165876	UP
57568	SIPA1L2	signal induced proliferation associated 1 like 2	0.880191	0.000363274	0.0165831	UP
84261	FBXW9	F-box and WD repeat domain containing 9	0.880111	0.000325704	0.0151682	UP
441951	C20orf199	ZNFX1 antisense RNA 1	0.879375	0.000353159	0.0162069	UP
645176	LOC645176		0.87905	0.000356916	0.0163144	UP
22828	RBM16	SR-related CTD associated factor 8	0.878949	0.000330328	0.0153217	UP
650826	LOC650826		0.878229	0.000350269	0.01616	UP
57348	TTYH1	tweety family member 1	0.876615	0.000395931	0.0177461	UP
407738	FAM19A1	family with sequence similarity 19 member A1, C-C motif chemokine like	0.876373	0.00048292	0.0206551	UP
22881	ANKRD6	ankyrin repeat domain 6	0.875766	0.000382926	0.0173203	UP
375791	C9orf169	cysteine rich tail 1	0.875323	0.000526559	0.0220581	UP
80742	PRR3	proline rich 3	0.873843	0.000374834	0.0169987	UP
90	ACVR1	activin A receptor type 1	0.873651	0.000355471	0.0162698	UP
8771	TNFRSF6B	TNF receptor superfamily member 6b	0.87297	0.000371366	0.0168635	UP
4799	NFX1	nuclear transcription factor, X-box binding 1	0.871946	0.000368476	0.0167763	UP
78995	C17orf53	chromosome 17 open reading frame 53	0.871926	0.00038177	0.0172906	UP
375287	RBM43	RNA binding motif protein 43	0.870891	0.000403156	0.0180233	UP
55794	DDX28	DEAD-box helicase 28	0.870778	0.000371077	0.0168725	UP
100130506	LOC100130506		0.870263	0.000425698	0.0188604	UP
93210	PGAP3	post-GPI attachment to proteins 3	0.869658	0.000405179	0.0180903	UP
221662	RBM24	RNA binding motif protein 24	0.869411	0.000413271	0.0183805	UP
7832	BTG2	BTG anti-proliferation factor 2	0.868404	0.000394775	0.0177173	UP
91689	C22orf32	single-pass membrane protein with aspartate rich tail 1	0.867913	0.000392463	0.0176364	UP
57820	CCNB1IP1	cyclin B1 interacting protein 1	0.866897	0.000383504	0.0173238	UP
9760	TOX	thymocyte selection associated high mobility group box	0.866709	0.000446795	0.0195696	UP
4634	MYL3	myosin light chain 3	0.866555	0.000449396	0.0196587	UP
84695	LOXL3	lysyl oxidase like 3	0.866346	0.00038755	0.0174837	UP
9096	TBX18	T-box 18	0.863984	0.000408358	0.0182088	UP
440	ASNS	asparagine synthetase (glutamine-hydrolyzing)	0.863367	0.000479452	0.0205576	UP
128866	CHMP4B	charged multivesicular body protein 4B	0.863168	0.000429455	0.0190026	UP
1961	EGR4	early growth response 4	0.863083	0.000525403	0.0220364	UP
8898	MTMR2	myotubularin related protein 2	0.86255	0.0004309	0.0190179	UP
401428	OR2A20P	olfactory receptor family 2 subfamily A member 20 pseudogene	0.86224	0.000470782	0.0204135	UP
55258	FLJ10916	threonine synthase like 2	0.862158	0.000420207	0.018665	UP
8645	KCNK5	potassium two pore domain channel subfamily K member 5	0.861765	0.000434079	0.0191338	UP
80723	TMEM22	solute carrier family 35 member G2	0.861677	0.000438414	0.0192757	UP
134510	UBLCP1	ubiquitin like domain containing CTD phosphatase 1	0.860757	0.00048003	0.0205569	UP
23761	PISD	phosphatidylserine decarboxylase	0.8597	0.000476273	0.020472	UP
374354	NHLRC2	NHL repeat containing 2	0.859676	0.000430322	0.0190166	UP
148268	ZNF570	zinc finger protein 570	0.859553	0.000459222	0.0200126	UP
669	BPGM	bisphosphoglycerate mutase	0.859536	0.000545633	0.0226923	UP
653188	LOC653188	glucuronidase, beta pseudogene 3	0.859024	0.000473961	0.0204489	UP
652226	LOC652226		0.85826	0.000500549	0.0212776	UP
100302173	MIR1978		0.858132	0.000545633	0.0226651	UP
286319	TUSC1	tumor suppressor candidate 1	0.856784	0.000458933	0.0200252	UP
401127	LOC401127	WD repeat domain 5 pseudogene	0.8567	0.000439281	0.0192893	UP
22891	ZNF365	zinc finger protein 365	0.856627	0.000479163	0.0205707	UP
55109	AGGF1	angiogenic factor with G-patch and FHA domains 1	0.856278	0.000441882	0.019379	UP
151963	C3orf59	Mab-21 domain containing 2	0.855505	0.000534651	0.022343	UP
728408	LOC728408		0.855407	0.000449685	0.0196465	UP
163259	DENND2C	DENN domain containing 2C	0.854343	0.000497659	0.0212069	UP
114926	C8orf40	small integral membrane protein 19	0.854213	0.000467892	0.0203137	UP
3398	ID2	inhibitor of DNA binding 2	0.854039	0.000691579	0.0275691	UP
29880	ALG5	ALG5, dolichyl-phosphate beta-glucosyltransferase	0.853568	0.000495347	0.0211344	UP
2494	NR5A2	nuclear receptor subfamily 5 group A member 2	0.853253	0.000499682	0.0212669	UP
9404	LPXN	leupaxin	0.852925	0.000557771	0.0231138	UP
9214	FAIM3	Fc fragment of IgM receptor	0.852275	0.000467892	0.0203392	UP
440160	LOC440160		0.852102	0.000519045	0.0218226	UP
114757	CYGB	cytoglobin	0.851995	0.000473961	0.0205	UP
57325	CSRP2BP	lysine acetyltransferase 14	0.851519	0.000465869	0.0202767	UP
5277	PIGA	phosphatidylinositol glycan anchor biosynthesis class A	0.851482	0.000491301	0.0209877	UP
6372	CXCL6	C-X-C motif chemokine ligand 6	0.850666	0.000507485	0.0213886	UP
91768	CABLES1	Cdk5 and Abl enzyme substrate 1	0.850289	0.00047425	0.0204359	UP
51534	VTA1	vesicle trafficking 1	0.84904	0.000501994	0.0212868	UP
8507	ENC1	ectodermal-neural cortex 1	0.848875	0.00056095	0.0232177	UP
64412	GZF1	GDNF inducible zinc finger protein 1	0.847118	0.00053494	0.0223012	UP
9590	AKAP12	A-kinase anchoring protein 12	0.846872	0.000542165	0.0225752	UP
23464	GCAT	glycine C-acetyltransferase	0.846542	0.000575111	0.0236062	UP
9721	KIAA0514	G protein regulated inducer of neurite outgrowth 2	0.846538	0.000551991	0.0229017	UP
4824	NKX3-1	NK3 homeobox 1	0.846402	0.000502283	0.0212469	UP
374928	ZNF773	zinc finger protein 773	0.846375	0.00053494	0.0223281	UP
9191	DEDD	death effector domain containing	0.845888	0.000500838	0.0212638	UP
468	ATF4	activating transcription factor 4	0.845602	0.000570198	0.0234602	UP
330	BIRC3	baculoviral IAP repeat containing 3	0.845052	0.00050315	0.0212317	UP
29777	ABT1	activator of basal transcription 1	0.844574	0.00056673	0.0233731	UP
8927	BSN	bassoon presynaptic cytomatrix protein	0.844101	0.000532628	0.0222854	UP
221785	ZNF498	zinc finger and SCAN domain containing 25	0.843309	0.000563551	0.0232697	UP
860	RUNX2	runt related transcription factor 2	0.843184	0.000524825	0.0220388	UP
642477	LOC642477		0.842277	0.000575689	0.0236019	UP
644086	LOC644086		0.842089	0.000562973	0.0232736	UP
1824	DSC2	desmocollin 2	0.841126	0.000617305	0.025159	UP
84679	SLC9A7	solute carrier family 9 member A7	0.839553	0.000608635	0.0248349	UP
254427	C10orf47	proline and serine rich 2	0.838201	0.000634934	0.0256061	UP
51043	ZBTB7B	zinc finger and BTB domain containing 7B	0.837435	0.000603722	0.0246635	UP
667	DST	dystonin	0.837286	0.000573088	0.0235511	UP
729779	LOC729779	phosphoserine aminotransferase 1 pseudogene 3	0.836949	0.000619617	0.0252235	UP
162394	SLFN5	schlafen family member 5	0.836068	0.000627709	0.0254333	UP
4908	NTF3	neurotrophin 3	0.835613	0.000669903	0.0268598	UP
9734	HDAC9	histone deacetylase 9	0.835187	0.000580891	0.023787	UP
2791	GNG11	G protein subunit gamma 11	0.835102	0.00056673	0.0233452	UP
730427	LOC730427		0.834423	0.000631177	0.0255439	UP
54793	KCTD9	potassium channel tetramerization domain containing 9	0.833044	0.000627131	0.0254396	UP
54438	GFOD1	glucose-fructose oxidoreductase domain containing 1	0.832959	0.00074909	0.0293213	UP
9209	LRRFIP2	LRR binding FLII interacting protein 2	0.83283	0.000596497	0.0243972	UP
644391	LOC644391		0.829926	0.000713254	0.0282703	UP
375323	LHFPL4	LHFPL tetraspan subfamily member 4	0.829476	0.000626842	0.0254877	UP
3908	LAMA2	laminin subunit alpha 2	0.829194	0.000701116	0.027853	UP
79834	SGK269	pseudopodium enriched atypical kinase 1	0.828409	0.000811225	0.0311889	UP
2932	GSK3B	glycogen synthase kinase 3 beta	0.828116	0.000634356	0.0256126	UP
650832	LOC650832		0.82805	0.000627131	0.0254695	UP
1956	EGFR	epidermal growth factor receptor	0.82759	0.000636668	0.0256461	UP
6733	SRPK2	SRSF protein kinase 2	0.827317	0.000633489	0.0256075	UP
6457	SH3GL3	SH3 domain containing GRB2 like 3, endophilin A3	0.827013	0.000702272	0.027867	UP
4880	NPPC	natriuretic peptide C	0.826292	0.000744466	0.0292063	UP
100132369	LOC100132369		0.825768	0.000638113	0.0256744	UP
9990	SLC12A6	solute carrier family 12 member 6	0.825481	0.000677706	0.0271412	UP
55693	KDM4D	lysine demethylase 4D	0.825319	0.000687822	0.027451	UP
51200	CPA4	carboxypeptidase A4	0.824256	0.000860355	0.0326425	UP
113000	RPUSD1	RNA pseudouridine synthase domain containing 1	0.823582	0.000654008	0.0262834	UP
91687	CENPL	centromere protein L	0.823515	0.000683487	0.0273095	UP
645553	LOC645553	IGFL2 antisense RNA 1	0.823301	0.000682331	0.0272948	UP
414918	FAM116B	DENN domain containing 6B	0.821715	0.000699382	0.0278161	UP
100128242	LOC100128242	uncharacterized LOC100128242	0.820571	0.000695914	0.02771	UP
404093	CUEDC1	CUE domain containing 1	0.819869	0.000715277	0.0283181	UP
123283	TARSL2	threonyl-tRNA synthetase like 2	0.819732	0.000717589	0.0283771	UP
10232	MSLN	mesothelin	0.818944	0.000848217	0.0323238	UP
162979	ZNF296	zinc finger protein 296	0.817576	0.000721924	0.028516	UP
1543	CYP1A1	cytochrome P450 family 1 subfamily A member 1	0.816877	0.000830299	0.031781	UP
51251	NT5C3	5'-nucleotidase, cytosolic IIIA	0.815842	0.000736374	0.0289545	UP
3190	HNRPK	heterogeneous nuclear ribonucleoprotein K	0.815141	0.000730883	0.0288041	UP
57630	SH3RF1	SH3 domain containing ring finger 1	0.815116	0.000756026	0.0294927	UP
5504	PPP1R2	protein phosphatase 1 regulatory inhibitor subunit 2	0.814915	0.000741287	0.0291146	UP
55154	MSTO1	misato 1, mitochondrial distribution and morphology regulator	0.814708	0.000758338	0.0295495	UP
54887	UHRF1BP1	UHRF1 binding protein 1	0.814112	0.000723658	0.0285519	UP
4276	MICA		0.813932	0.000782614	0.0302908	UP
79943	ZNF696	zinc finger protein 696	0.813833	0.00073175	0.0288055	UP
64946	CENPH	centromere protein H	0.813513	0.000781458	0.0303139	UP
84522	JAGN1	jagunal homolog 1	0.813441	0.00080689	0.0310913	UP
3931	LCAT	lecithin-cholesterol acyltransferase	0.813388	0.000764985	0.0297416	UP
113763	C7orf29	ZBED6 C-terminal like	0.812988	0.000776545	0.0301571	UP
285193	DUSP28	dual specificity phosphatase 28	0.812092	0.000755159	0.0294921	UP
399949	C11orf88	chromosome 11 open reading frame 88	0.811096	0.000805734	0.0310814	UP
80700	UBXN6	UBX domain protein 6	0.810745	0.000754292	0.0294915	UP
3885	KRT34	keratin 34	0.810716	0.000819317	0.031465	UP
9063	PIAS2	protein inhibitor of activated STAT 2	0.809945	0.00076354	0.0297188	UP
148304	C1orf74	chromosome 1 open reading frame 74	0.80903	0.000810358	0.0311902	UP
51531	C9orf156	tRNA methyltransferase O	0.808779	0.000783192	0.0302793	UP
3163	HMOX2	heme oxygenase 2	0.80875	0.00082134	0.0315078	UP
10668	CGRRF1	cell growth regulator with ring finger domain 1	0.808743	0.000782325	0.0303135	UP
53407	STX18	syntaxin 18	0.807924	0.000848506	0.0322992	UP
400754	FLJ45337		0.807124	0.000851974	0.0323956	UP
115004	C6orf150	cyclic GMP-AMP synthase	0.806929	0.000873649	0.0330022	UP
51720	UIMC1	ubiquitin interaction motif containing 1	0.806743	0.000791284	0.030558	UP
57689	LRRC4C	leucine rich repeat containing 4C	0.804735	0.000910641	0.0339547	UP
4548	MTR	5-methyltetrahydrofolate-homocysteine methyltransferase	0.804011	0.000822496	0.0315172	UP
7486	WRN	Werner syndrome RecQ like helicase	0.803916	0.000859199	0.0326345	UP
3231	HOXD1	homeobox D1	0.803358	0.000955147	0.0352345	UP
57532	NUFIP2	nuclear FMR1 interacting protein 2	0.803214	0.000847928	0.0323484	UP
9260	PDLIM7	PDZ and LIM domain 7	0.80306	0.000885787	0.033279	UP
768211	RELL1	RELT like 1	0.802929	0.000874805	0.0330098	UP
4669	NAGLU	N-acetyl-alpha-glucosaminidase	0.802753	0.000887232	0.0332611	UP
11033	CENTA1	ArfGAP with dual PH domains 1	0.802526	0.000844171	0.0322406	UP
57167	SALL4	spalt like transcription factor 4	0.802384	0.000992428	0.0362619	UP
284349	ZNF283	zinc finger protein 283	0.802177	0.000838969	0.0320773	UP
11343	MGLL	monoglyceride lipase	0.801016	0.000867869	0.0328556	UP
153090	DAB2IP	DAB2 interacting protein	0.800982	0.00086758	0.0328806	UP
100134370	LOC100134370		0.800898	0.000878273	0.0331046	UP
3091	HIF1A	hypoxia inducible factor 1 subunit alpha	0.799991	0.000880585	0.0331556	UP
90637	ZFAND2A	zinc finger AN1-type containing 2A	0.799923	0.000886654	0.0332755	UP
55346	TCP11L1	t-complex 11 like 1	0.798952	0.000872782	0.0330055	UP
159686	CCDC147	cilia and flagella associated protein 58	0.798567	0.000887232	0.0332251	UP
339318	ZNF181	zinc finger protein 181	0.79855	0.000908329	0.0339417	UP
127943	FCRLB	Fc receptor like B	0.797601	0.000937229	0.0347216	UP
50862	RNF141	ring finger protein 141	0.796558	0.000905728	0.0338811	UP
8462	KLF11	Kruppel like factor 11	0.79634	0.000916132	0.034086	UP
2979	GUCA1B	guanylate cyclase activator 1B	0.796109	0.000944165	0.0349038	UP
3592	IL12A	interleukin 12A	0.79591	0.0010167	0.0368763	UP
9026	HIP1R	huntingtin interacting protein 1 related	0.795814	0.000924513	0.034324	UP
116228	FAM36A	cytochrome c oxidase assembly factor COX20	0.795226	0.000938674	0.034738	UP
113115	FAM54A	mitochondrial fission regulator 2	0.795093	0.000910063	0.0339698	UP
644033	LOC644033		0.795055	0.000915554	0.0341012	UP
1992	SERPINB1	serpin family B member 1	0.794297	0.00102335	0.0370397	UP
23545	ATP6V0A2	ATPase H+ transporting V0 subunit a2	0.794121	0.000919311	0.0341676	UP
163059	ZNF433	zinc finger protein 433	0.793652	0.000958904	0.0353355	UP
352954	GATS	CASTOR family member 3	0.793526	0.000959482	0.0353191	UP
9618	TRAF4	TNF receptor associated factor 4	0.79344	0.00108057	0.0387863	UP
11274	USP18	ubiquitin specific peptidase 18	0.792998	0.00100341	0.0365859	UP
9610	RIN1	Ras and Rab interactor 1	0.792192	0.000990983	0.0362474	UP
100133489	LOC100133489		0.79171	0.000947344	0.034984	UP
90850	ZNF598	zinc finger protein 598	0.791551	0.000973065	0.0357431	UP
57494	RIMKLB	ribosomal modification protein rimK like family member B	0.791074	0.00101208	0.0368632	UP
388722	C1orf53	chromosome 1 open reading frame 53	0.790419	0.0010011	0.0365401	UP
83861	RSPH3	radial spoke head 3 homolog	0.790135	0.000988671	0.0362778	UP
8604	SLC25A12	solute carrier family 25 member 12	0.789776	0.00106323	0.038283	UP
8565	YARS	tyrosyl-tRNA synthetase	0.789412	0.00101584	0.0369223	UP
65124	ANKRD57	sosondowah ankyrin repeat domain family member C	0.789397	0.00102104	0.0369948	UP
55486	PARL	presenilin associated rhomboid like	0.789037	0.000972776	0.0357705	UP
11193	WBP4	WW domain binding protein 4	0.78877	0.000988671	0.0362394	UP
4790	NFKB1	nuclear factor kappa B subunit 1	0.788639	0.000990405	0.0362646	UP
96626	LIMS3	LIM zinc finger domain containing 3	0.788051	0.00111959	0.039856	UP
5373	PMM2	phosphomannomutase 2	0.787745	0.00101555	0.0369506	UP
8613	PPAP2B	phospholipid phosphatase 3	0.787739	0.00101642	0.0369045	UP
89887	ZNF628	zinc finger protein 628	0.786772	0.00103289	0.0373459	UP
79149	ZSCAN5A	zinc finger and SCAN domain containing 5A	0.786174	0.00105456	0.0380501	UP
100129624	LOC100129624		0.78591	0.00115369	0.0406517	UP
56929	FEM1C	fem-1 homolog C	0.785804	0.00104821	0.0378601	UP
729369	LOC729369	ankyrin repeat domain-containing protein 36B-like	0.785089	0.00109907	0.0392872	UP
23650	TRIM29	tripartite motif containing 29	0.783731	0.00113057	0.0401231	UP
730081	LOC730081		0.783587	0.00113028	0.040154	UP
10447	FAM3C	family with sequence similarity 3 member C	0.783544	0.00105803	0.0381354	UP
388272	C16orf87	chromosome 16 open reading frame 87	0.783436	0.00108462	0.0388912	UP
649859	LOC649859		0.783277	0.00116323	0.0408629	UP
124936	CYB5D2	cytochrome b5 domain containing 2	0.782609	0.00116034	0.0408444	UP
57547	ZNF624	zinc finger protein 624	0.78256	0.00109618	0.0392244	UP
646561	LOC646561		0.782289	0.00123143	0.0428241	UP
90809	TMEM55B	phosphatidylinositol-4,5-bisphosphate 4-phosphatase 1	0.781904	0.00106699	0.0383784	UP
51195	RAPGEFL1	Rap guanine nucleotide exchange factor like 1	0.781611	0.00111785	0.0398352	UP
55345	C4orf21	zinc finger GRF-type containing 1	0.781528	0.00113259	0.0401537	UP
51388	NIP7	NIP7, nucleolar pre-rRNA processing protein	0.78131	0.0010719	0.0385151	UP
7553	ZNF7	zinc finger protein 7	0.781261	0.00111063	0.0396594	UP
5817	PVR	poliovirus receptor	0.781212	0.00108809	0.0389752	UP
3976	LIF	LIF, interleukin 6 family cytokine	0.780057	0.00113519	0.0402047	UP
57567	ZNF319	zinc finger protein 319	0.779899	0.00111207	0.0396701	UP
4117	MAK	male germ cell associated kinase	0.778349	0.00121958	0.0424975	UP
57591	MKL1	myocardin related transcription factor A	0.77832	0.00119155	0.0416465	UP
163087	ZNF383	zinc finger protein 383	0.778027	0.00113924	0.0402656	UP
55589	BMP2K	BMP2 inducible kinase	0.777897	0.00113577	0.040184	UP
83667	SESN2	sestrin 2	0.777478	0.00120195	0.0419677	UP
121441	NEDD1	neural precursor cell expressed, developmentally down-regulated 1	0.77737	0.00114964	0.0405505	UP
200014	CC2D1B	coiled-coil and C2 domain containing 1B	0.77733	0.00114415	0.040398	UP
9943	OXSR1	oxidative stress responsive 1	0.777302	0.00112739	0.0400925	UP
342977	NANOS3	nanos C2HC-type zinc finger 3	0.777296	0.0011612	0.0408333	UP
7403	UTX	lysine demethylase 6A	0.776442	0.00118288	0.0413852	UP
387791	LOC387791		0.776414	0.00116698	0.0409119	UP
161882	ZFPM1	zinc finger protein, FOG family member 1	0.774839	0.00120282	0.0419556	UP
55659	ZNF416	zinc finger protein 416	0.774545	0.00117797	0.0412551	UP
135295	SFRS13B	serine and arginine rich splicing factor 12	0.774183	0.00125484	0.0434635	UP
7039	TGFA	transforming growth factor alpha	0.774124	0.00122334	0.0425855	UP
54332	GDAP1	ganglioside induced differentiation associated protein 1	0.773377	0.00124184	0.0430993	UP
9653	HS2ST1	heparan sulfate 2-O-sulfotransferase 1	0.77222	0.00125108	0.0433768	UP
197320	ZNF778	zinc finger protein 778	0.772204	0.00127565	0.044008	UP
4675	NAP1L3	nucleosome assembly protein 1 like 3	0.772088	0.00134645	0.0460831	UP
144165	PRICKLE1	prickle planar cell polarity protein 1	0.771702	0.00151205	0.0505019	UP
100133012	LOC100133012	checkpoint kinase 2 pseudogene 1	0.771057	0.0012586	0.04355	UP
134266	GRPEL2	GrpE like 2, mitochondrial	0.770979	0.00123259	0.0428213	UP
10838	ZNF275	zinc finger protein 275	0.770581	0.00132189	0.045422	UP
11135	CDC42EP1	CDC42 effector protein 1	0.770155	0.00132767	0.0455754	UP
346528	OR2A1	olfactory receptor family 2 subfamily A member 1	0.769328	0.00129154	0.0444235	UP
2303	FOXC2	forkhead box C2	0.7689	0.00135166	0.0462154	UP
3096	HIVEP1	human immunodeficiency virus type I enhancer binding protein 1	0.768502	0.00126467	0.0437163	UP
5329	PLAUR	plasminogen activator, urokinase receptor	0.76849	0.00141697	0.0480686	UP
79145	CHCHD7	coiled-coil-helix-coiled-coil-helix domain containing 7	0.768122	0.00127391	0.043992	UP
642299	LOC642299		0.767495	0.00148431	0.0497674	UP
4794	NFKBIE	NFKB inhibitor epsilon	0.767263	0.00128172	0.0441733	UP
5829	PXN	paxillin	0.767219	0.00143084	0.0484917	UP
7756	ZNF207	zinc finger protein 207	0.766643	0.00128316	0.0441791	UP
151306	GPBAR1	G protein-coupled bile acid receptor 1	0.766152	0.00139327	0.0474508	UP
93273	LEMD1	LEM domain containing 1	0.765941	0.00138489	0.0472118	UP
25790	CCDC19	cilia and flagella associated protein 45	0.765828	0.00136206	0.0465252	UP
83451	ABHD11	abhydrolase domain containing 11	0.76563	0.0013427	0.046	UP
644760	LOC644760		0.764866	0.00133547	0.0457978	UP
8870	IER3	immediate early response 3	0.764643	0.00153546	0.0511357	UP
51330	TNFRSF12A	TNF receptor superfamily member 12A	0.763113	0.00154615	0.0513929	UP
23186	RCOR1	REST corepressor 1	0.762979	0.00145656	0.048932	UP
4651	MYO10	myosin X	0.762402	0.00143142	0.0484638	UP
9360	PPIG	peptidylprolyl isomerase G	0.762288	0.00137102	0.046785	UP
11059	WWP1	WW domain containing E3 ubiquitin protein ligase 1	0.761864	0.00143402	0.048457	UP
652094	LOC652094		0.761512	0.00150078	0.0502224	UP
57154	SMURF1	SMAD specific E3 ubiquitin protein ligase 1	0.759844	0.00140975	0.0479646	UP
5597	MAPK6	mitogen-activated protein kinase 6	0.759627	0.00141437	0.0480275	UP
400879	LOC400879		0.759425	0.00145425	0.0489018	UP
57116	ZNF695	zinc finger protein 695	0.759244	0.00145078	0.0488327	UP
2731	GLDC	glycine decarboxylase	0.75881	0.00150367	0.0502705	UP
22841	RAB11FIP2	RAB11 family interacting protein 2	0.757691	0.00144818	0.0487926	UP
84619	ZGPAT	zinc finger CCCH-type and G-patch domain containing	0.756961	0.0014476	0.0488207	UP
3191	HNRNPL	heterogeneous nuclear ribonucleoprotein L	0.75663	0.00210075	0.0631538	UP
732445	LOC732445		0.755748	0.00159528	0.0523223	UP
54014	BRWD1	bromodomain and WD repeat domain containing 1	0.75512	0.00148431	0.0498157	UP
6013	RLN1	relaxin 1	0.755069	0.00155164	0.0514272	UP
23062	GGA2	golgi associated, gamma adaptin ear containing, ARF binding protein 2	0.754711	0.00149934	0.0502227	UP
257236	CCDC96	coiled-coil domain containing 96	0.75442	0.00158286	0.0520133	UP
100129652	LOC100129652		0.754414	0.00161667	0.0528234	UP
2625	GATA3	GATA binding protein 3	0.753724	0.00157303	0.051937	UP
54626	HES2	hes family bHLH transcription factor 2	0.753694	0.00170799	0.0548747	UP
26230	TIAM2	T cell lymphoma invasion and metastasis 2	0.753635	0.00171146	0.0549351	UP
26353	HSPB8	heat shock protein family B (small) member 8	0.753586	0.00179643	0.0569753	UP
1491	CTH	cystathionine gamma-lyase	0.753295	0.00155107	0.0514573	UP
741	ZNHIT2	zinc finger HIT-type containing 2	0.753176	0.0015765	0.0519029	UP
6382	SDC1	syndecan 1	0.752529	0.00153373	0.0511272	UP
9043	SPAG9	sperm associated antigen 9	0.752505	0.00152939	0.0510318	UP
2119	ETV5	ETS variant 5	0.752421	0.00154471	0.0513942	UP
84942	WDR73	WD repeat domain 73	0.752272	0.00155078	0.0514971	UP
84946	LTV1	LTV1 ribosome biogenesis factor	0.752043	0.00157332	0.051897	UP
5966	REL	REL proto-oncogene, NF-kB subunit	0.75117	0.00157737	0.0518821	UP
10393	ANAPC10	anaphase promoting complex subunit 10	0.750894	0.00155627	0.0514818	UP
22887	FOXJ3	forkhead box J3	0.750708	0.00156089	0.0515855	UP
84626	KRBA1	KRAB-A domain containing 1	0.750298	0.00157361	0.0518571	UP
29968	PSAT1	phosphoserine aminotransferase 1	0.750199	0.00162274	0.0528719	UP
1847	DUSP5	dual specificity phosphatase 5	0.750177	0.00159528	0.0523719	UP
7357	UGCG	UDP-glucose ceramide glucosyltransferase	0.749974	0.00181608	0.0574406	UP
7398	USP1	ubiquitin specific peptidase 1	0.749205	0.00160713	0.052661	UP
653171	LOC653171		0.749147	0.00162823	0.0529014	UP
11120	BTN2A1	butyrophilin subfamily 2 member A1	0.749081	0.00162852	0.0528612	UP
54457	TAF7L	TATA-box binding protein associated factor 7 like	0.748665	0.00170684	0.0548885	UP
57616	TSHZ3	teashirt zinc finger homeobox 3	0.748564	0.00171695	0.0550602	UP
56681	SAR1A	secretion associated Ras related GTPase 1A	0.74826	0.00160829	0.052649	UP
66036	MTMR9	myotubularin related protein 9	0.748245	0.0016184	0.0527804	UP
55658	RNF126	ring finger protein 126	0.748188	0.0016184	0.0528302	UP
3840	KPNA4	karyopherin subunit alpha 4	0.748094	0.00163285	0.0529522	UP
220064	ORAOV1	LTO1, ABCE1 maturation factor	0.748012	0.00161176	0.0527127	UP
126375	ZNF792	zinc finger protein 792	0.74797	0.00164326	0.0531899	UP
6646	SOAT1	sterol O-acyltransferase 1	0.74797	0.00164008	0.0531367	UP
6621	SNAPC4	small nuclear RNA activating complex polypeptide 4	0.747809	0.00162389	0.0528598	UP
441442	LOC441442	myosin VB pseudogene 3	0.747568	0.00162563	0.0528665	UP
55295	KLHL26	kelch like family member 26	0.747438	0.00167071	0.053877	UP
3298	HSF2	heat shock transcription factor 2	0.746752	0.00165279	0.0534486	UP
142891	SAMD8	sterile alpha motif domain containing 8	0.746715	0.00176608	0.0561673	UP
23078	KIAA0564	von Willebrand factor A domain containing 8	0.746554	0.00169586	0.054586	UP
64786	TBC1D15	TBC1 domain family member 15	0.746115	0.00166956	0.0539402	UP
115650	TNFRSF13C	TNF receptor superfamily member 13C	0.745316	0.00187041	0.0583589	UP
4739	NEDD9	neural precursor cell expressed, developmentally down-regulated 9	0.74525	0.00167071	0.0539272	UP
63906	GPATCH3	G-patch domain containing 3	0.74497	0.00175077	0.0558341	UP
121227	LRIG3	leucine rich repeats and immunoglobulin like domains 3	0.744661	0.00172736	0.0552914	UP
9284	NPIP	nuclear pore complex interacting protein family member A1	0.743442	0.00173111	0.0553604	UP
85450	ITPRIP	inositol 1,4,5-trisphosphate receptor interacting protein	0.743091	0.00172476	0.0552593	UP
80155	NARG1	N(alpha)-acetyltransferase 15, NatA auxiliary subunit	0.742234	0.00174036	0.0556048	UP
29080	CCDC59	coiled-coil domain containing 59	0.742063	0.00174152	0.0555904	UP
8111	GPR68	G protein-coupled receptor 68	0.741897	0.00185567	0.0581086	UP
390084	LOC390084	olfactory receptor family 56 subfamily A member 5	0.741699	0.00184845	0.0580926	UP
11243	PMF1	polyamine modulated factor 1	0.741268	0.00185018	0.0580944	UP
154214	RNF217	ring finger protein 217	0.741237	0.00182504	0.0575137	UP
23677	SH3BP4	SH3 domain binding protein 4	0.740951	0.00175972	0.0560166	UP
57621	ZBTB2	zinc finger and BTB domain containing 2	0.740943	0.00186348	0.0582475	UP
653113	LOC653113	family with sequence similarity 86, member A pseudogene	0.740824	0.00186001	0.0581917	UP
348262	FAM195B	MAPK regulated corepressor interacting protein 1	0.740721	0.00197156	0.0602118	UP
3149	HMGB3	high mobility group box 3	0.740331	0.00175279	0.0558471	UP
128061	C1orf131	chromosome 1 open reading frame 131	0.740225	0.00177331	0.0563453	UP
729350	LOC729350		0.740048	0.00183053	0.0576342	UP
100132000	LOC100132000		0.73993	0.00188717	0.058565	UP
4856	NOV	nephroblastoma overexpressed	0.739583	0.00184556	0.0580545	UP
5878	RAB5C	RAB5C, member RAS oncogene family	0.738843	0.00177706	0.0564128	UP
54861	SNRK	SNF related kinase	0.738824	0.00180943	0.0573352	UP
100132705	LOC100132705		0.738636	0.00187995	0.0584456	UP
2954	GSTZ1	glutathione S-transferase zeta 1	0.738347	0.00181463	0.0574474	UP
143689	PIWIL4	piwi like RNA-mediated gene silencing 4	0.73828	0.0018733	0.0583964	UP
55183	RIF1	replication timing regulatory factor 1	0.738124	0.00181752	0.0573291	UP
79886	C9orf82	caspase activity and apoptosis inhibitor 1	0.737779	0.00185307	0.0581324	UP
54844	C6orf61		0.737552	0.00195942	0.0601597	UP
123207	C15orf40	chromosome 15 open reading frame 40	0.736843	0.00188949	0.0585842	UP
89781	HPS4	HPS4, biogenesis of lysosomal organelles complex 3 subunit 2	0.736826	0.00181666	0.0574064	UP
91748	C14orf43	ELM2 and Myb/SANT domain containing 1	0.736807	0.00181695	0.0573631	UP
8412	BCAR3	BCAR3, NSP family adaptor protein	0.736504	0.00185365	0.0580978	UP
728457	LOC728457		0.736259	0.00193024	0.0594746	UP
84327	ZBED3	zinc finger BED-type containing 3	0.7357	0.00192214	0.059331	UP
731878	LOC731878		0.735672	0.00187793	0.0584353	UP
541565	C8orf58	chromosome 8 open reading frame 58	0.735504	0.0019837	0.0605291	UP
157922	CAMSAP1	calmodulin regulated spectrin associated protein 1	0.735203	0.00186492	0.0582401	UP
3205	HOXA9	homeobox A9	0.735139	0.00188717	0.0586176	UP
5478	PPIA	peptidylprolyl isomerase A	0.735101	0.00187764	0.0584788	UP
10734	STAG3	stromal antigen 3	0.734816	0.00195769	0.0601599	UP
407030	MIR30B	microRNA 30b	0.734292	0.00202676	0.0615175	UP
8710	SERPINB7	serpin family B member 7	0.73425	0.00190856	0.0590698	UP
1604	CD55	CD55 molecule (Cromer blood group)	0.734211	0.0020285	0.0614623	UP
25803	SPDEF	SAM pointed domain containing ETS transcription factor	0.734165	0.00211086	0.0633478	UP
149421	C1orf215		0.733393	0.00196145	0.0601684	UP
54465	ETAA1	ETAA1, ATR kinase activator	0.733259	0.00196203	0.0601329	UP
6533	SLC6A6	solute carrier family 6 member 6	0.733154	0.0020074	0.0610369	UP
4976	OPA1	OPA1, mitochondrial dynamin like GTPase	0.733085	0.00191376	0.059125	UP
100133889	LOC100133889		0.732895	0.00196578	0.0601947	UP
2745	GLRX	glutaredoxin	0.732676	0.00195682	0.0601867	UP
203228	C9orf72	chromosome 9 open reading frame 72	0.732495	0.00192735	0.0594385	UP
2770	GNAI1	G protein subunit alpha i1	0.73216	0.00212647	0.0637056	UP
120379	PIH1D2	PIH1 domain containing 2	0.731784	0.00208514	0.0627937	UP
55727	BTBD7	BTB domain containing 7	0.731078	0.00198804	0.0605546	UP
2034	EPAS1	endothelial PAS domain protein 1	0.730859	0.00207156	0.062439	UP
10623	POLR3C	RNA polymerase III subunit C	0.730699	0.0019837	0.0604758	UP
155370	SBDSP	SBDS, ribosome maturation factor pseudogene 1	0.730414	0.00196781	0.0601502	UP
65980	BRD9	bromodomain containing 9	0.730197	0.00198861	0.0605189	UP
1326	MAP3K8	mitogen-activated protein kinase kinase kinase 8	0.729812	0.00214814	0.0641329	UP
9421	HAND1	heart and neural crest derivatives expressed 1	0.729586	0.00210566	0.0632465	UP
56990	CDC42SE2	CDC42 small effector 2	0.72937	0.00201173	0.061115	UP
9874	TLK1	tousled like kinase 1	0.72897	0.00202763	0.0614899	UP
4213	MEIS3P1	Meis homeobox 3 pseudogene 1	0.728668	0.00203948	0.061741	UP
728640	LOC728640	family with sequence similarity 133, member A pseudogene	0.728578	0.00205017	0.0620105	UP
56652	C10orf2	twinkle mtDNA helicase	0.728198	0.00209786	0.0631217	UP
598	BCL2L1	BCL2 like 1	0.728058	0.00211664	0.0634662	UP
53844	COPG2IT1	COPG2 imprinted transcript 1	0.727975	0.00205797	0.0621379	UP
51005	AMDHD2	amidohydrolase domain containing 2	0.727862	0.00216086	0.0644569	UP
130074	FAM168B	family with sequence similarity 168 member B	0.727128	0.0020519	0.0620087	UP
653052	LOC653052		0.726917	0.00213051	0.0637165	UP
100134000	LOC100134000		0.725542	0.00512369	0.123118	UP
644422	LOC644422	serine and arginine rich splicing factor 6 pseudogene	0.724259	0.00266343	0.0762914	UP
8446	DUSP11	dual specificity phosphatase 11	0.724087	0.00213022	0.063763	UP
25895	FAM119B	EEF1A lysine methyltransferase 3	0.723694	0.00213311	0.0637392	UP
9486	CHST10	carbohydrate sulfotransferase 10	0.722624	0.00220305	0.065546	UP
80154	FLJ22795	GOLGA2 pseudogene 10	0.722456	0.00221346	0.0657425	UP
645099	LOC645099		0.722393	0.00224756	0.066641	UP
84246	MED10	mediator complex subunit 10	0.721937	0.00218629	0.0651033	UP
389119	C3orf54	inka box actin regulator 1	0.721561	0.00232125	0.068474	UP
25909	AHCTF1	AT-hook containing transcription factor 1	0.720252	0.0022097	0.0656873	UP
9689	BZW1	basic leucine zipper and W2 domains 1	0.719754	0.002249	0.0666267	UP
57539	WDR35	WD repeat domain 35	0.718925	0.00230998	0.0682579	UP
284307	ZIK1	zinc finger protein interacting with K protein 1	0.718871	0.00226952	0.0671771	UP
9275	BCL7B	BCL tumor suppressor 7B	0.718052	0.00232299	0.0684668	UP
53371	NUP54	nucleoporin 54	0.717925	0.0022964	0.0679145	UP
127002	ATXN7L2	ataxin 7 like 2	0.717747	0.00234148	0.0689532	UP
54938	SARS2	seryl-tRNA synthetase 2, mitochondrial	0.717132	0.0023464	0.0690391	UP
3622	ING2	inhibitor of growth family member 2	0.71679	0.00231576	0.0683703	UP
645614	LOC645614		0.715974	0.00239004	0.0701442	UP
7453	WARS	tryptophanyl-tRNA synthetase	0.715289	0.00235449	0.0692184	UP
100133179	LOC100133179		0.714674	0.00243685	0.0708571	UP
64847	SPATA20	spermatogenesis associated 20	0.714554	0.00242818	0.0707239	UP
23560	GTPBP4	GTP binding protein 4	0.714268	0.00242385	0.0708361	UP
415116	PIM3	Pim-3 proto-oncogene, serine/threonine kinase	0.714218	0.00239379	0.0701355	UP
100129268	LOC100129268		0.714159	0.00264493	0.0759502	UP
10137	RBM12	RNA binding motif protein 12	0.714039	0.00239004	0.0700847	UP
138241	C9orf85	chromosome 9 open reading frame 85	0.713752	0.00250824	0.0725669	UP
27161	EIF2C2	argonaute 2, RISC catalytic component	0.713049	0.00243714	0.070806	UP
100129076	LOC100129076		0.712974	0.00241344	0.0705917	UP
123920	CMTM3	CKLF like MARVEL transmembrane domain containing 3	0.712964	0.00242876	0.0706812	UP
285489	DOK7	docking protein 7	0.712838	0.00239639	0.0701523	UP
1877	E4F1	E4F transcription factor 1	0.712709	0.00242385	0.0707764	UP
65265	C8orf33	chromosome 8 open reading frame 33	0.712317	0.00242558	0.0707673	UP
30844	EHD4	EH domain containing 4	0.711796	0.00247298	0.0717869	UP
23657	SLC7A11	solute carrier family 7 member 11	0.711679	0.00268221	0.0766391	UP
100134304	LOC100134304		0.711548	0.00249408	0.0722781	UP
1408	CRY2	cryptochrome circadian regulator 2	0.710776	0.00249234	0.0722883	UP
122525	C14orf28	chromosome 14 open reading frame 28	0.710433	0.00256315	0.07397	UP
9662	CEP135	centrosomal protein 135	0.709906	0.00250621	0.072569	UP
199953	TMEM201	transmembrane protein 201	0.709718	0.00252066	0.0728655	UP
11231	SEC63	SEC63 homolog, protein translocation regulator	0.708816	0.00262962	0.0756988	UP
389389	FLJ90086		0.708535	0.00252182	0.0728381	UP
55105	GPATCH2	G-patch domain containing 2	0.708473	0.00260794	0.0751374	UP
56849	TCEAL7	transcription elongation factor A like 7	0.707763	0.00265996	0.0762552	UP
22943	DKK1	dickkopf WNT signaling pathway inhibitor 1	0.707426	0.00282903	0.0799102	UP
53836	GPR87	G protein-coupled receptor 87	0.707061	0.00268337	0.0765458	UP
114884	OSBPL10	oxysterol binding protein like 10	0.707032	0.0025776	0.074325	UP
162972	ZNF550	zinc finger protein 550	0.706649	0.00263106	0.0756775	UP
26065	LSM14A	LSM14A, mRNA processing body assembly factor	0.706272	0.00263193	0.0756395	UP
9306	SOCS6	suppressor of cytokine signaling 6	0.706094	0.00269349	0.0766447	UP
84081	CCDC55	nuclear speckle splicing regulatory protein 1	0.705072	0.00269204	0.0766667	UP
150244	FLJ31568	zinc finger DHHC-type containing 8 pseudogene 1	0.704996	0.0029244	0.0816048	UP
100130556	LOC100130556		0.704839	0.00279926	0.0791987	UP
641825	LOC641825		0.704523	0.00267441	0.0765426	UP
55859	BEX1	brain expressed X-linked 1	0.704276	0.00267557	0.0765124	UP
83479	DDX59	DEAD-box helicase 59	0.703988	0.0026825	0.0765842	UP
79088	ZNF426	zinc finger protein 426	0.703155	0.00278481	0.0789189	UP
152519	NIPAL1	NIPA like domain containing 1	0.702576	0.00285128	0.0802114	UP
7855	FZD5	frizzled class receptor 5	0.702516	0.00272181	0.077387	UP
9891	NUAK1	NUAK family kinase 1	0.70242	0.00278192	0.0789016	UP
57396	CLK4	CDC like kinase 4	0.701992	0.00285475	0.0802437	UP
134359	C5orf37	POC5 centriolar protein	0.701629	0.00277759	0.0788433	UP
57801	HES4	hes family bHLH transcription factor 4	0.701121	0.00281371	0.0795425	UP
993	CDC25A	cell division cycle 25A	0.700868	0.00278828	0.0789525	UP
116461	C1orf19	tRNA splicing endonuclease subunit 15	0.700201	0.0029192	0.0815913	UP
3280	HES1	hes family bHLH transcription factor 1	0.700187	0.00287787	0.0807624	UP
218	ALDH3A1	aldehyde dehydrogenase 3 family member A1	0.700166	0.00268828	0.0766227	UP
11200	CHEK2	checkpoint kinase 2	0.699578	0.0028429	0.0800407	UP
56986	DTWD1	DTW domain containing 1	0.699537	0.00282989	0.0798695	UP
401491	FLJ35024	VLDLR antisense RNA 1	0.698946	0.00283192	0.0798615	UP
116254	C6orf72	glycoprotein integral membrane 1	0.698868	0.00286862	0.0805682	UP
81629	TSSK3	testis specific serine kinase 3	0.698705	0.00277701	0.0788916	UP
2870	GRK6	G protein-coupled receptor kinase 6	0.698656	0.00289897	0.0812227	UP
51762	RAB8B	RAB8B, member RAS oncogene family	0.697956	0.0029296	0.0816841	UP
28999	KLF15	Kruppel like factor 15	0.69751	0.00315097	0.0866005	UP
54537	FAM35A	shieldin complex subunit 2	0.697442	0.00293914	0.0818182	UP
7539	ZFP37	ZFP37 zinc finger protein	0.697234	0.00291139	0.0815049	UP
54883	CCDC49	CWC25 spliceosome associated protein homolog	0.697227	0.00288191	0.0808104	UP
8833	GMPS	guanine monophosphate synthase	0.697183	0.00291833	0.081633	UP
116938	SNORD83B	small nucleolar RNA, C/D box 83B	0.697157	0.00295705	0.0822508	UP
23710	GABARAPL1	GABA type A receptor associated protein like 1	0.697068	0.00292209	0.0816061	UP
90024	FLJ20021	uncharacterized LOC90024	0.696661	0.00293798	0.0818519	UP
57691	KIAA1586	KIAA1586	0.696311	0.00311398	0.0858566	UP
728323	LOC728323	long intergenic non-protein coding RNA 1881	0.696262	0.00318883	0.0873634	UP
301	ANXA1	annexin A1	0.695347	0.00302613	0.0838351	UP
23586	DDX58	DExD/H-box helicase 58	0.694635	0.00298595	0.0828549	UP
26031	OSBPL3	oxysterol binding protein like 3	0.694452	0.00301803	0.0836779	UP
144577	C12orf66	chromosome 12 open reading frame 66	0.694415	0.0029848	0.0828892	UP
2523	FUT1	fucosyltransferase 1 (H blood group)	0.69439	0.00304549	0.084304	UP
83694	RPS6KL1	ribosomal protein S6 kinase like 1	0.693819	0.00308132	0.0852278	UP
57763	ANKRA2	ankyrin repeat family A member 2	0.693377	0.0031004	0.0856185	UP
1893	ECM1	extracellular matrix protein 1	0.692831	0.00311167	0.0858612	UP
55722	CEP72	centrosomal protein 72	0.692728	0.00312034	0.0859634	UP
55370	PPP4R1L	protein phosphatase 4 regulatory subunit 1 like (pseudogene)	0.691973	0.00315589	0.0865293	UP
54436	SH3TC1	SH3 domain and tetratricopeptide repeats 1	0.691821	0.00332293	0.0898984	UP
84948	TIGD5	tigger transposable element derived 5	0.691797	0.00315502	0.0865741	UP
100128918	LOC100128918		0.691565	0.00315155	0.0865476	UP
51312	SLC25A37	solute carrier family 25 member 37	0.691457	0.00314722	0.086566	UP
170850	KCNG3	potassium voltage-gated channel modifier subfamily G member 3	0.689952	0.00312034	0.085895	UP
131601	GPR175	transmembrane protein adipocyte associated 1	0.689813	0.00320993	0.087733	UP
22849	CPEB3	cytoplasmic polyadenylation element binding protein 3	0.689669	0.00322409	0.0878425	UP
729148	LOC729148	NUS1 pseudogene 1	0.689656	0.00321398	0.0877743	UP
64844	MARCH7	membrane associated ring-CH-type finger 7	0.689519	0.00319606	0.0874921	UP
651576	LOC651576		0.688866	0.00319953	0.0875178	UP
9334	B4GALT5	beta-1,4-galactosyltransferase 5	0.688432	0.0032371	0.0881275	UP
5534	PPP3R1	protein phosphatase 3 regulatory subunit B, alpha	0.688347	0.00360499	0.0955862	UP
84930	MASTL	microtubule associated serine/threonine kinase like	0.687553	0.00328594	0.0891765	UP
27063	ANKRD1	ankyrin repeat domain 1	0.687072	0.002977	0.082739	UP
55781	RIOK2	RIO kinase 2	0.687	0.00329374	0.0893182	UP
100130828	LOC100130828		0.686946	0.00321687	0.0877839	UP
8550	MAPKAPK5	mitogen-activated protein kinase-activated protein kinase 5	0.686755	0.00327582	0.0890416	UP
100132715	LOC100132715		0.686432	0.00329432	0.0892639	UP
116931	MED12L	mediator complex subunit 12 like	0.686423	0.00331484	0.0897496	UP
90102	PHLDB2	pleckstrin homology like domain family B member 2	0.686399	0.00334114	0.0901794	UP
580	BARD1	BRCA1 associated RING domain 1	0.686113	0.00327611	0.0889796	UP
1039	CDR2	cerebellar degeneration related protein 2	0.685699	0.00332582	0.0899062	UP
170463	SSBP4	single stranded DNA binding protein 4	0.685577	0.00340356	0.0914363	UP
9972	NUP153	nucleoporin 153	0.685384	0.00333362	0.0900468	UP
3459	IFNGR1	interferon gamma receptor 1	0.685239	0.00335154	0.0903897	UP
54809	SAMD9	sterile alpha motif domain containing 9	0.684832	0.00336194	0.0905997	UP
115708	TRMT61A	tRNA methyltransferase 61A	0.684605	0.00346049	0.0926063	UP
8795	TNFRSF10B	TNF receptor superfamily member 10b	0.684046	0.00336339	0.0905681	UP
7405	UVRAG	UV radiation resistance associated	0.684012	0.00339836	0.0913675	UP
6510	SLC1A5	solute carrier family 1 member 5	0.683873	0.00340616	0.0914352	UP
64283	RGNEF	Rho guanine nucleotide exchange factor 28	0.683628	0.00346743	0.0927202	UP
80775	TMEM177	transmembrane protein 177	0.683532	0.00338102	0.090972	UP
163859	C1orf55	SDE2 telomere maintenance homolog	0.683011	0.00342639	0.0917647	UP
10270	AKAP8	A-kinase anchoring protein 8	0.6829	0.00342263	0.0918062	UP
5362	PLXNA2	plexin A2	0.682582	0.00350673	0.0934103	UP
9057	SLC7A6	solute carrier family 7 member 6	0.681876	0.00354401	0.0941859	UP
400576	FLJ45831		0.681551	0.00357147	0.0947699	UP
60558	GUF1	GUF1 homolog, GTPase	0.681529	0.00347465	0.0928417	UP
148709	LOC148709	actin gamma 1 pseudogene	0.680855	0.00353621	0.0940507	UP
57592	ZNF687	zinc finger protein 687	0.680724	0.00350991	0.0934231	UP
10534	SSSCA1	Sjogren syndrome/scleroderma autoantigen 1	0.680479	0.0034972	0.0932999	UP
2707	GJB3	gap junction protein beta 3	0.680461	0.00356974	0.0947966	UP
649431	LOC649431		0.680399	0.00370961	0.0977609	UP
63925	ZNF335	zinc finger protein 335	0.680154	0.00342408	0.0917738	UP
497190	LOC497190	C-type lectin domain family 18 member B	0.678547	0.00390787	0.101669	UP
732075	LOC732075		0.67828	0.00361337	0.0957351	UP
6776	STAT5A	signal transducer and activator of transcription 5A	0.678137	0.0036862	0.097218	UP
57693	ZNF317	zinc finger protein 317	0.677839	0.00363129	0.0960627	UP
51561	IL23A	interleukin 23 subunit alpha	0.67765	0.00364834	0.09644	UP
5567	PRKACB	protein kinase cAMP-activated catalytic subunit beta	0.677299	0.00371886	0.0977812	UP
1912	PHC2	polyhomeotic homolog 2	0.677216	0.00365673	0.0965878	UP
58495	OVOL2	ovo like zinc finger 2	0.677096	0.00371539	0.0977643	UP
26354	GNL3	G protein nucleolar 3	0.67706	0.00366944	0.0968497	UP
80759	KHDC1	KH domain containing 1	0.675259	0.00373244	0.0980638	UP
6448	SGSH	N-sulfoglucosamine sulfohydrolase	0.675214	0.00373302	0.0980046	UP
643155	DKFZP686E2158	small integral membrane protein 15	0.675137	0.00387637	0.101002	UP
29083	GTPBP8	GTP binding protein 8 (putative)	0.675048	0.00378793	0.0990703	UP
6464	SHC1	SHC adaptor protein 1	0.675003	0.00370961	0.0976865	UP
65983	GRAMD3	GRAM domain containing 2B	0.674707	0.00374603	0.0982714	UP
10717	AP4B1	adaptor related protein complex 4 subunit beta 1	0.674682	0.00377348	0.0988418	UP
8491	MAP4K3	mitogen-activated protein kinase kinase kinase kinase 3	0.674312	0.00377435	0.0987897	UP
79154	DHRS11	dehydrogenase/reductase 11	0.674146	0.00377204	0.0988788	UP
7490	WT1	Wilms tumor 1	0.674139	0.00383273	0.100091	UP
22995	CEP152	centrosomal protein 152	0.67346	0.00379718	0.0992372	UP
7286	TUFT1	tuftelin 1	0.673387	0.00386423	0.100761	UP
5939	RBMS2	RNA binding motif single stranded interacting protein 2	0.673335	0.00383417	0.100053	UP
84657	C3orf42	long intergenic non-protein coding RNA 852	0.671973	0.0039096	0.101562	UP
2995	GYPC	glycophorin C (Gerbich blood group)	0.67195	0.00391596	0.10165	UP
25780	RASGRP3	RAS guanyl releasing protein 3	0.671729	0.0039333	0.101948	UP
221895	JAZF1	JAZF zinc finger 1	0.67172	0.00392896	0.101912	UP
64216	TFB2M	transcription factor B2, mitochondrial	0.671717	0.00390816	0.1016	UP
83886	PRSS27	serine protease 27	0.671539	0.00389631	0.101445	UP
1021	CDK6	cyclin dependent kinase 6	0.671507	0.00400613	0.103448	UP
113179	ADAT3	adenosine deaminase, tRNA specific 3	0.670793	0.00394948	0.10229	UP
91664	ZNF845	zinc finger protein 845	0.670346	0.00395497	0.102356	UP
961	CD47	CD47 molecule	0.670238	0.00401191	0.103443	UP
113540	CMTM1	CKLF like MARVEL transmembrane domain containing 1	0.670139	0.00398301	0.103004	UP
80021	TMEM62	transmembrane protein 62	0.670091	0.00400295	0.103443	UP
6875	TAF4B	TATA-box binding protein associated factor 4b	0.669728	0.00403214	0.103732	UP
159371	TMEM20	solute carrier family 35 member G1	0.669299	0.00402954	0.103743	UP
9077	DIRAS3	DIRAS family GTPase 3	0.668617	0.0041278	0.105565	UP
22850	ADNP2	ADNP homeobox 2	0.668339	0.00401133	0.103505	UP
7424	VEGFC	vascular endothelial growth factor C	0.668194	0.00413993	0.105642	UP
55799	CACNA2D3	calcium voltage-gated channel auxiliary subunit alpha2delta 3	0.667968	0.00419109	0.106554	UP
3972	LHB	luteinizing hormone beta polypeptide	0.667818	0.00412982	0.105539	UP
79585	CORO7	coronin 7	0.667579	0.00405352	0.104128	UP
80271	ITPKC	inositol-trisphosphate 3-kinase C	0.667316	0.004133	0.105542	UP
56974	DKFZp547K054		0.667289	0.00407462	0.104514	UP
9762	ProSAPiP1	leucine zipper tumor suppressor family member 3	0.667269	0.00407202	0.104525	UP
85002	FAM86B1	family with sequence similarity 86 member B1	0.66703	0.00415438	0.105932	UP
64795	RMND5A	required for meiotic nuclear division 5 homolog A	0.666874	0.00412259	0.10551	UP
6419	SETMAR	SET domain and mariner transposase fusion gene	0.666693	0.00418126	0.106461	UP
400750	LOC400750	heat shock protein family A (Hsp70) member 5 pseudogene	0.666549	0.00421594	0.10695	UP
286343	C9orf150	leucine rich adaptor protein 1 like	0.6664	0.00401566	0.103462	UP
9493	KIF23	kinesin family member 23	0.66624	0.00415785	0.105943	UP
642775	LOC642775		0.666192	0.00405208	0.104168	UP
27012	KCNV1	potassium voltage-gated channel modifier subfamily V member 1	0.66603	0.00408445	0.104611	UP
79706	PRKRIP1	PRKR interacting protein 1	0.66589	0.00418386	0.106449	UP
22821	RASA3	RAS p21 protein activator 3	0.665768	0.00419167	0.10649	UP
26827	RNU6-1	RNA, U6 small nuclear 1	0.665661	0.00408387	0.104674	UP
246243	RNASEH1	ribonuclease H1	0.665291	0.00424311	0.10756	UP
9188	DDX21	DExD-box helicase 21	0.664859	0.00428126	0.108448	UP
79691	QTRTD1	queuine tRNA-ribosyltransferase accessory subunit 2	0.664436	0.00428357	0.108348	UP
55107	TMEM16A	anoctamin 1	0.66437	0.00429079	0.108451	UP
220963	SLC16A9	solute carrier family 16 member 9	0.66432	0.00437316	0.109971	UP
4092	SMAD7	SMAD family member 7	0.664071	0.00431825	0.108907	UP
23568	ARL2BP	ADP ribosylation factor like GTPase 2 binding protein	0.66405	0.00428154	0.108376	UP
9609	RAB36	RAB36, member RAS oncogene family	0.663793	0.00429744	0.10854	UP
100131193	LOC100131193	CCDC183 antisense RNA 1	0.662811	0.00435524	0.10968	UP
253512	SLC25A30	solute carrier family 25 member 30	0.662752	0.00445639	0.111497	UP
10135	NAMPT	nicotinamide phosphoribosyltransferase	0.662617	0.00435148	0.109665	UP
5434	POLR2E	RNA polymerase II subunit E	0.662393	0.00441882	0.110877	UP
93659	CGB5	chorionic gonadotropin subunit beta 5	0.662179	0.00431044	0.108789	UP
653583	LOC653583	pleckstrin homology like domain family B member 3	0.662066	0.00440177	0.11061	UP
79733	E2F8	E2F transcription factor 8	0.662038	0.00440928	0.110718	UP
9668	ZNF432	zinc finger protein 432	0.661532	0.0043642	0.109825	UP
9397	NMT2	N-myristoyltransferase 2	0.661189	0.00443038	0.111087	UP
7565	ZNF17	zinc finger protein 17	0.65996	0.00445668	0.111423	UP
4693	NDP	NDP, norrin cystine knot growth factor	0.659946	0.00461158	0.114223	UP
57380	MRS2	magnesium transporter MRS2	0.659685	0.0044431	0.111245	UP
100131336	LOC100131336		0.658996	0.00453904	0.113237	UP
10172	ZNF256	zinc finger protein 256	0.658922	0.00461881	0.11432	UP
5726	TAS2R38	taste 2 receptor member 38	0.658708	0.00449223	0.112231	UP
79594	MUL1	mitochondrial E3 ubiquitin protein ligase 1	0.658371	0.004585	0.113809	UP
340485	ACER2	alkaline ceramidase 2	0.658292	0.0045717	0.113724	UP
196483	FAM86A	eukaryotic elongation factor 2 lysine methyltransferase	0.65828	0.00457459	0.113714	UP
55609	ZNF280C	zinc finger protein 280C	0.658268	0.00457141	0.113799	UP
132789	GNPDA2	glucosamine-6-phosphate deaminase 2	0.658067	0.00459164	0.113892	UP
100129195	LOC100129195	ZSCAN16 antisense RNA 1	0.658026	0.004585	0.113891	UP
51696	HECA	hdc homolog, cell cycle regulator	0.657995	0.00453153	0.113131	UP
91392	ZNF502	zinc finger protein 502	0.657977	0.00461014	0.114269	UP
643599	LOC643599		0.65792	0.00467805	0.115374	UP
79754	ASB13	ankyrin repeat and SOCS box containing 13	0.657656	0.00462054	0.114282	UP
8178	ELL	elongation factor for RNA polymerase II	0.657244	0.00466042	0.115186	UP
7270	TTF1	transcription termination factor 1	0.657187	0.00470464	0.1157	UP
171568	POLR3H	RNA polymerase III subunit H	0.656666	0.00467314	0.115335	UP
1415	CRYBB2	crystallin beta B2	0.656638	0.00467198	0.115389	UP
387990	TOMM20L	translocase of outer mitochondrial membrane 20 like	0.655986	0.00453933	0.113163	UP
339843	LOC339843	WW domain containing E3 ubiquitin protein ligase 1 pseudogene 1	0.655937	0.00468152	0.115377	UP
84749	USP30	ubiquitin specific peptidase 30	0.655772	0.00471822	0.115952	UP
729559	LOC729559		0.655603	0.00470464	0.115782	UP
26256	CABYR	calcium binding tyrosine phosphorylation regulated	0.655496	0.00474395	0.116418	UP
9584	RBM39	RNA binding motif protein 39	0.655443	0.00473585	0.116302	UP
79446	WDR25	WD repeat domain 25	0.654883	0.00476793	0.116594	UP
4209	MEF2D	myocyte enhancer factor 2D	0.654882	0.00477834	0.116766	UP
55357	TBC1D2	TBC1 domain family member 2	0.654752	0.00476591	0.116709	UP
165055	CCDC138	coiled-coil domain containing 138	0.654127	0.00480492	0.117332	UP
2117	ETV3	ETS variant 3	0.654108	0.00475695	0.116655	UP
100128163	LOC100128163		0.65383	0.00476649	0.116641	UP
2571	GAD1	glutamate decarboxylase 1	0.653465	0.00455032	0.113355	UP
155061	ZNF746	zinc finger protein 746	0.653378	0.00482689	0.117703	UP
84141	TMEM166	eva-1 homolog A, regulator of programmed cell death	0.653088	0.00475811	0.116601	UP
343171	OR2W3	olfactory receptor family 2 subfamily W member 3	0.652709	0.00490434	0.119088	UP
11238	CA5B	carbonic anhydrase 5B	0.652267	0.00480579	0.117271	UP
5978	REST	RE1 silencing transcription factor	0.651861	0.00500896	0.121203	UP
79973	ZNF442	zinc finger protein 442	0.651409	0.00495231	0.120168	UP
26953	RANBP6	RAN binding protein 6	0.65131	0.00496301	0.120343	UP
54585	LZTFL1	leucine zipper transcription factor like 1	0.650996	0.00497341	0.120511	UP
646576	LOC646576	HHIP antisense RNA 1	0.650439	0.0052312	0.125266	UP
94234	FOXQ1	forkhead box Q1	0.650169	0.00500694	0.121239	UP
92345	NAF1	nuclear assembly factor 1 ribonucleoprotein	0.65015	0.00509942	0.122791	UP
654244	LOC654244		0.650007	0.00487197	0.118551	UP
116984	ARAP2	ArfGAP with RhoGAP domain, ankyrin repeat and PH domain 2	0.649702	0.00501879	0.121356	UP
283157	LOC283157		0.649326	0.00488035	0.118672	UP
116113	FOXP4	forkhead box P4	0.649316	0.00504335	0.121779	UP
84162	KIAA1109	KIAA1109	0.649052	0.00502659	0.121459	UP
27094	KCNMB3	potassium calcium-activated channel subfamily M regulatory beta subunit 3	0.648756	0.00506185	0.122141	UP
2817	GPC1	glypican 1	0.648649	0.00485579	0.118241	UP
23001	WDFY3	WD repeat and FYVE domain containing 3	0.647965	0.00509104	0.12276	UP
27253	PCDH17	protocadherin 17	0.647051	0.00515433	0.123768	UP
100131261	LOC100131261	proline rich nuclear receptor coactivator 2 pseudogene 1	0.646862	0.00523438	0.125256	UP
728564	LOC728564	guanine monophosphate synthase pseudogene 1	0.646818	0.00519681	0.124615	UP
2672	GFI1	growth factor independent 1 transcriptional repressor	0.646791	0.0048503	0.11819	UP
60561	RINT1	RAD50 interactor 1	0.64673	0.00516415	0.123918	UP
164781	WDR69	dynein assembly factor with WD repeats 1	0.646261	0.00468354	0.115345	UP
387934	LOC387934	fatty acid binding protein 5 pseudogene 1	0.64611	0.00509219	0.122702	UP
125228	C18orf19	family with sequence similarity 210 member A	0.646047	0.00522831	0.125284	UP
25816	TNFAIP8	TNF alpha induced protein 8	0.645804	0.00512167	0.123155	UP
401303	FLJ38969	zinc finger protein 815, pseudogene	0.645618	0.0053994	0.128405	UP
730385	LOC730385		0.644677	0.00542136	0.128751	UP
203069	R3HCC1	R3H domain and coiled-coil containing 1	0.644323	0.00538755	0.1283	UP
166929	SGMS2	sphingomyelin synthase 2	0.644029	0.00531443	0.126996	UP
222584	FAM83B	family with sequence similarity 83 member B	0.643838	0.00528409	0.126358	UP
56256	SERTAD4	SERTA domain containing 4	0.643461	0.00534796	0.127709	UP
284309	ZNF776	zinc finger protein 776	0.643435	0.00543899	0.128904	UP
23315	SLC9A8	solute carrier family 9 member A8	0.643402	0.00535027	0.127676	UP
3419	IDH3A	isocitrate dehydrogenase 3 (NAD(+)) alpha	0.643066	0.00545229	0.129042	UP
100132032	LOC100132032		0.64306	0.00542252	0.12869	UP
9657	IQCB1	IQ motif containing B1	0.642899	0.00546414	0.129234	UP
55702	FLJ10374	YJU2 splicing factor homolog	0.64267	0.00544824	0.129035	UP
663	BNIP2	BCL2 interacting protein 2	0.64256	0.00539651	0.128425	UP
55839	CENPN	centromere protein N	0.642381	0.0054361	0.128924	UP
7371	UCK2	uridine-cytidine kinase 2	0.641808	0.00553003	0.130525	UP
4071	TM4SF1	transmembrane 4 L six family member 1	0.641729	0.0055072	0.130075	UP
10190	TXNDC9	thioredoxin domain containing 9	0.640592	0.00557627	0.131437	UP
92344	SCYL1BP1	golgin, RAB6 interacting	0.64014	0.00562569	0.132512	UP
7334	UBE2N	ubiquitin conjugating enzyme E2 N	0.639911	0.00564967	0.132896	UP
254225	RNF169	ring finger protein 169	0.639406	0.00563725	0.132694	UP
6095	RORA	RAR related orphan receptor A	0.639176	0.00555835	0.131104	UP
1827	RCAN1	regulator of calcineurin 1	0.638969	0.00571383	0.134132	UP
54934	C12orf41	KAT8 regulatory NSL complex subunit 2	0.638643	0.00570401	0.133992	UP
100132315	LOC100132315		0.638502	0.00536616	0.127879	UP
23541	SEC14L2	SEC14 like lipid binding 2	0.636369	0.00570083	0.134008	UP
57596	BEGAIN	brain enriched guanylate kinase associated	0.634951	0.00510693	0.122886	UP
6090	RNY5	RNA, Ro-associated Y5	0.606882	0.00362522	0.0959755	UP
113386	LOC113386		-2.83893	0	0	DOWN
56061	UBFD1	ubiquitin family domain containing 1	-2.22792	0	0	DOWN
26275	HIBCH	3-hydroxyisobutyryl-CoA hydrolase	-2.14049	0	0	DOWN
348995	NUP43	nucleoporin 43	-2.05662	0	0	DOWN
122704	MRPL52	mitochondrial ribosomal protein L52	-2.04329	0	0	DOWN
26091	HERC4	HECT and RLD domain containing E3 ubiquitin protein ligase 4	-2.01252	0	0	DOWN
5281	PIGF	phosphatidylinositol glycan anchor biosynthesis class F	-1.98644	0	0	DOWN
55071	C9orf40	chromosome 9 open reading frame 40	-1.98624	0	0	DOWN
11232	POLG2	DNA polymerase gamma 2, accessory subunit	-1.94291	0	0	DOWN
59	ACTA2	actin, alpha 2, smooth muscle, aorta	-1.91916	0	0	DOWN
8572	PDLIM4	PDZ and LIM domain 4	-1.88786	0	0	DOWN
51667	NUB1	negative regulator of ubiquitin like proteins 1	-1.88616	0	0	DOWN
115294	PCMTD1	protein-L-isoaspartate (D-aspartate) O-methyltransferase domain containing 1	-1.87668	0	0	DOWN
55007	FAM118A	family with sequence similarity 118 member A	-1.8735	0	0	DOWN
56967	C14orf132	chromosome 14 open reading frame 132	-1.85496	0	0	DOWN
9898	UBAP2L	ubiquitin associated protein 2 like	-1.83546	0	0	DOWN
8497	PPFIA4	PTPRF interacting protein alpha 4	-1.83496	0	0	DOWN
51000	SLC35B3	solute carrier family 35 member B3	-1.82746	0	0	DOWN
29929	ALG6	ALG6, alpha-1,3-glucosyltransferase	-1.82192	0	0	DOWN
11329	STK38	serine/threonine kinase 38	-1.81543	0	0	DOWN
27134	TJP3	tight junction protein 3	-1.81394	0	0	DOWN
8434	RECK	reversion inducing cysteine rich protein with kazal motifs	-1.80344	0	0	DOWN
55732	C1orf112	chromosome 1 open reading frame 112	-1.80078	0	0	DOWN
2026	ENO2	enolase 2	-1.79994	0	0	DOWN
1373	CPS1	carbamoyl-phosphate synthase 1	-1.79744	0	0	DOWN
340120	ANKRD34B	ankyrin repeat domain 34B	-1.77373	0	0	DOWN
3290	HSD11B1	hydroxysteroid 11-beta dehydrogenase 1	-1.76695	0	0	DOWN
4050	LTB	lymphotoxin beta	-1.76009	0	0	DOWN
84287	ZDHHC16	zinc finger DHHC-type containing 16	-1.75904	0	0	DOWN
10397	NDRG1	N-myc downstream regulated 1	-1.74609	0	0	DOWN
3703	STT3A	STT3A, catalytic subunit of the oligosaccharyltransferase complex	-1.72928	0	0	DOWN
126969	SLC44A3	solute carrier family 44 member 3	-1.72484	0	0	DOWN
4854	NOTCH3	notch 3	-1.72339	0	0	DOWN
1675	CFD	complement factor D	-1.71673	0	0	DOWN
8502	PKP4	plakophilin 4	-1.71475	0	0	DOWN
2965	GTF2H1	general transcription factor IIH subunit 1	-1.71423	0	0	DOWN
84064	HDHD2	haloacid dehalogenase like hydrolase domain containing 2	-1.70848	0	0	DOWN
3620	IDO1	indoleamine 2,3-dioxygenase 1	-1.70072	0	0	DOWN
55869	HDAC8	histone deacetylase 8	-1.69717	0	0	DOWN
51019	CCDC53	WASH complex subunit 3	-1.69264	0	0	DOWN
26610	ELP4	elongator acetyltransferase complex subunit 4	-1.6909	0	0	DOWN
203328	SUSD3	sushi domain containing 3	-1.6903	0	0	DOWN
221150	C13orf3	spindle and kinetochore associated complex subunit 3	-1.67667	0	0	DOWN
1287	COL4A5	collagen type IV alpha 5 chain	-1.67542	0	0	DOWN
5190	PEX6	peroxisomal biogenesis factor 6	-1.67342	0	0	DOWN
9419	CRIPT	CXXC repeat containing interactor of PDZ3 domain	-1.6718	0	0	DOWN
9315	C5orf13	neuronal regeneration related protein	-1.6696	0	0	DOWN
22889	KIAA0907	KH domain containing 4, pre-mRNA splicing factor	-1.66888	0	0	DOWN
154761	LOC154761	family with sequence similarity 115, member C pseudogene	-1.66558	0	0	DOWN
26035	GLCE	glucuronic acid epimerase	-1.66498	0	0	DOWN
549	AUH	AU RNA binding methylglutaconyl-CoA hydratase	-1.66351	0	0	DOWN
55076	TMEM45A	transmembrane protein 45A	-1.65282	0	0	DOWN
151295	SLC23A3	solute carrier family 23 member 3	-1.65266	0	0	DOWN
79228	THOC6	THO complex 6	-1.65092	0	0	DOWN
23421	ITGB3BP	integrin subunit beta 3 binding protein	-1.64658	0	0	DOWN
257160	RNF214	ring finger protein 214	-1.64605	0	0	DOWN
83637	ZMIZ2	zinc finger MIZ-type containing 2	-1.6452	0	0	DOWN
63920	C5orf54	zinc finger BED-type containing 8	-1.6363	0	0	DOWN
664	BNIP3	BCL2 interacting protein 3	-1.63521	0	0	DOWN
23097	CDC2L6	cyclin dependent kinase 19	-1.63309	0	0	DOWN
8416	ANXA9	annexin A9	-1.62845	0	0	DOWN
253769	WDR27	WD repeat domain 27	-1.62634	0	0	DOWN
79823	C2orf34	calmodulin-lysine N-methyltransferase	-1.61662	0	0	DOWN
55556	ENOSF1	enolase superfamily member 1	-1.61281	0	0	DOWN
10500	SEMA6C	semaphorin 6C	-1.60959	0	0	DOWN
57223	SMEK2	protein phosphatase 4 regulatory subunit 3B	-1.60907	0	0	DOWN
128710	C20orf94	SLX4 interacting protein	-1.60306	0	0	DOWN
79690	GAL3ST4	galactose-3-O-sulfotransferase 4	-1.59538	0	0	DOWN
538	ATP7A	ATPase copper transporting alpha	-1.59318	0	0	DOWN
60526	C2orf43	lipid droplet associated hydrolase	-1.58941	0	0	DOWN
22880	MORC2	MORC family CW-type zinc finger 2	-1.58705	0	0	DOWN
2256	FGF11	fibroblast growth factor 11	-1.58389	0	0	DOWN
10533	ATG7	autophagy related 7	-1.57858	0	0	DOWN
10330	CNPY2	canopy FGF signaling regulator 2	-1.56471	0	0	DOWN
51560	RAB6B	RAB6B, member RAS oncogene family	-1.55876	0	0	DOWN
26297	SERGEF	secretion regulating guanine nucleotide exchange factor	-1.55418	0	0	DOWN
55120	FANCL	FA complementation group L	-1.554	0	0	DOWN
171586	ABHD3	abhydrolase domain containing 3	-1.5471	0	0	DOWN
10559	SLC35A1	solute carrier family 35 member A1	-1.54063	0	0	DOWN
9918	NCAPD2	non-SMC condensin I complex subunit D2	-1.53873	0	0	DOWN
104	ADARB1	adenosine deaminase, RNA specific B1	-1.53384	0	0	DOWN
2288	FKBP4	FK506 binding protein 4	-1.53002	0	0	DOWN
84961	FBXL20	F-box and leucine rich repeat protein 20	-1.52383	0	0	DOWN
55719	C10orf6	SMC5-SMC6 complex localization factor 2	-1.52234	0	0	DOWN
28970	C11orf54	chromosome 11 open reading frame 54	-1.51733	0	0	DOWN
282679	AQP11	aquaporin 11	-1.51556	0	0	DOWN
55157	DARS2	aspartyl-tRNA synthetase 2, mitochondrial	-1.5124	0	0	DOWN
65123	INTS3	integrator complex subunit 3	-1.51062	0	0	DOWN
5359	PLSCR1	phospholipid scramblase 1	-1.50417	0	0	DOWN
8544	PIR	pirin	-1.50086	0	0	DOWN
4074	M6PR	mannose-6-phosphate receptor, cation dependent	-1.49964	0	0	DOWN
57035	C1orf63	arginine and serine rich protein 1	-1.49928	0	0	DOWN
64773	FAM113A	PC-esterase domain containing 1A	-1.49794	0	0	DOWN
51087	YBX2	Y-box binding protein 2	-1.49521	0	0	DOWN
55856	THEM2	acyl-CoA thioesterase 13	-1.489	0	0	DOWN
9632	SEC24C	SEC24 homolog C, COPII coat complex component	-1.48175	0	0	DOWN
729768	LOC729768		-1.47732	0	0	DOWN
6507	SLC1A3	solute carrier family 1 member 3	-1.47594	0	0	DOWN
11212	PROSC	pyridoxal phosphate binding protein	-1.47591	0	0	DOWN
55501	CHST12	carbohydrate sulfotransferase 12	-1.47475	0	0	DOWN
56339	METTL3	methyltransferase like 3	-1.47437	0	0	DOWN
1020	CDK5	cyclin dependent kinase 5	-1.47353	0	0	DOWN
9942	XYLB	xylulokinase	-1.47207	0	0	DOWN
196872	MGC23270	long intergenic non-protein coding RNA 638	-1.4683	0	0	DOWN
23261	CAMTA1	calmodulin binding transcription activator 1	-1.45708	0	0	DOWN
648509	LOC648509		-1.45508	0	0	DOWN
6505	SLC1A1	solute carrier family 1 member 1	-1.45481	0	0	DOWN
100130633	LOC100130633		-1.45465	0	0	DOWN
25837	RAB26	RAB26, member RAS oncogene family	-1.45417	0	0	DOWN
5934	RBL2	RB transcriptional corepressor like 2	-1.45407	0	0	DOWN
55733	HHAT	hedgehog acyltransferase	-1.45343	0	0	DOWN
27351	PPPDE2	desumoylating isopeptidase 1	-1.45196	0	0	DOWN
257000	PLAC2	TINCR ubiquitin domain containing	-1.44938	0	0	DOWN
55662	HIF1AN	hypoxia inducible factor 1 subunit alpha inhibitor	-1.44733	0	0	DOWN
284040	CDRT4	CMT1A duplicated region transcript 4	-1.44258	0	0	DOWN
50485	SMARCAL1	SWI/SNF related, matrix associated, actin dependent regulator of chromatin, subfamily a like 1	-1.44025	0	0	DOWN
4750	NEK1	NIMA related kinase 1	-1.43999	0	0	DOWN
64769	C1orf149	MYST/Esa1 associated factor 6	-1.43762	0	0	DOWN
51566	ARMCX3	armadillo repeat containing X-linked 3	-1.43471	0	0	DOWN
65055	REEP1	receptor accessory protein 1	-1.43097	0	0	DOWN
10090	UST	uronyl 2-sulfotransferase	-1.42791	0	0	DOWN
1962	EHHADH	enoyl-CoA hydratase and 3-hydroxyacyl CoA dehydrogenase	-1.42781	0	0	DOWN
134147	CMBL	carboxymethylenebutenolidase homolog	-1.42434	0	0	DOWN
245812	CNPY4	canopy FGF signaling regulator 4	-1.42115	0	0	DOWN
7879	RAB7A	RAB7A, member RAS oncogene family	-1.42075	0	0	DOWN
23556	PIGN	phosphatidylinositol glycan anchor biosynthesis class N	-1.41965	0	0	DOWN
83938	C10orf11	leucine rich melanocyte differentiation associated	-1.41515	0	0	DOWN
8935	SKAP2	src kinase associated phosphoprotein 2	-1.41362	0	0	DOWN
23768	FLRT2	fibronectin leucine rich transmembrane protein 2	-1.4062	0	0	DOWN
1725	DHPS	deoxyhypusine synthase	-1.40371	0	0	DOWN
3454	IFNAR1	interferon alpha and beta receptor subunit 1	-1.40008	0	0	DOWN
84848	MGC16121	MIR503 host gene	-1.39592	0	0	DOWN
389816	LRRC26	leucine rich repeat containing 26	-1.3959	0	0	DOWN
84318	CCDC77	coiled-coil domain containing 77	-1.39102	0	0	DOWN
25788	RAD54B	RAD54 homolog B	-1.38729	0	0	DOWN
9581	PREPL	prolyl endopeptidase like	-1.38616	0	0	DOWN
3017	HIST1H2BD	histone cluster 1 H2B family member d	-1.38562	0	0	DOWN
2053	EPHX2	epoxide hydrolase 2	-1.38295	0	0	DOWN
55577	NAGK	N-acetylglucosamine kinase	-1.38284	0	0	DOWN
253714	C6orf167	MMS22 like, DNA repair protein	-1.38213	0	0	DOWN
93627	MGC16169	TBC1 domain containing kinase	-1.38112	0	0	DOWN
10284	SAP18	Sin3A associated protein 18	-1.38109	0	0	DOWN
58480	RHOU	ras homolog family member U	-1.3751	0	0	DOWN
57209	ZNF248	zinc finger protein 248	-1.37187	0	0	DOWN
9204	ZMYM6	zinc finger MYM-type containing 6	-1.37184	0	0	DOWN
79675	FASTKD1	FAST kinase domains 1	-1.37111	0	0	DOWN
10745	PHTF1	putative homeodomain transcription factor 1	-1.36935	0	0	DOWN
119710	C11orf74	chromosome 11 open reading frame 74	-1.36642	0	0	DOWN
7157	TP53	tumor protein p53	-1.36522	0	0	DOWN
283932	LOC283932	FBXL19 antisense RNA 1	-1.36518	0	0	DOWN
1056	CEL	carboxyl ester lipase	-1.36511	0	0	DOWN
9912	RICH2	Rho GTPase activating protein 44	-1.35732	0	0	DOWN
89910	UBE3B	ubiquitin protein ligase E3B	-1.35628	0	0	DOWN
23151	GRAMD4	GRAM domain containing 4	-1.35364	0	0	DOWN
23409	SIRT4	sirtuin 4	-1.35239	0	0	DOWN
10537	UBD	ubiquitin D	-1.35195	0	0	DOWN
115209	OMA1	OMA1 zinc metallopeptidase	-1.35171	0	0	DOWN
57338	JPH3	junctophilin 3	-1.351	0	0	DOWN
81627	C1orf25	tRNA methyltransferase 1 like	-1.3488	0	0	DOWN
374378	GALNTL4	polypeptide N-acetylgalactosaminyltransferase 18	-1.34653	0	0	DOWN
8905	AP1S2	adaptor related protein complex 1 subunit sigma 2	-1.34591	0	0	DOWN
10808	HSPH1	heat shock protein family H (Hsp110) member 1	-1.34433	0	0	DOWN
55746	NUP133	nucleoporin 133	-1.34267	0	0	DOWN
729816	LOC729816	dihydrofolate reductase pseudogene 2	-1.33649	0	0	DOWN
4358	MPV17	mitochondrial inner membrane protein MPV17	-1.33121	0	0	DOWN
649903	LOC649903		-1.32802	0	0	DOWN
54969	C4orf27	histone PARylation factor 1	-1.32416	0	0	DOWN
79039	DDX54	DEAD-box helicase 54	-1.32297	0	0	DOWN
2491	CENPI	centromere protein I	-1.32021	0	0	DOWN
84726	BAT2L	proline rich coiled-coil 2B	-1.31888	0	0	DOWN
10428	CFDP1	craniofacial development protein 1	-1.31857	0	0	DOWN
10535	RNASEH2A	ribonuclease H2 subunit A	-1.31754	0	0	DOWN
23355	VPS8	VPS8, CORVET complex subunit	-1.31655	0	0	DOWN
26013	L3MBTL	L3MBTL1, histone methyl-lysine binding protein	-1.31634	0	0	DOWN
4258	MGST2	microsomal glutathione S-transferase 2	-1.31483	0	0	DOWN
2342	FNTB	farnesyltransferase, CAAX box, beta	-1.31137	0	0	DOWN
154796	AMOT	angiomotin	-1.31091	0	0	DOWN
134145	FAM173B	family with sequence similarity 173 member B	-1.31085	0	0	DOWN
10715	LASS1	ceramide synthase 1	-1.30922	0	0	DOWN
112	ADCY6	adenylate cyclase 6	-1.3075	0	0	DOWN
54677	CROT	carnitine O-octanoyltransferase	-1.30705	0	0	DOWN
100132323	LOC100132323		-1.30674	0	0	DOWN
57020	C16orf62	VPS35 endosomal protein sorting factor like	-1.30636	0	0	DOWN
2648	KAT2A	lysine acetyltransferase 2A	-1.30487	0	0	DOWN
81857	MED25	mediator complex subunit 25	-1.30373	0	0	DOWN
10409	BASP1	brain abundant membrane attached signal protein 1	-1.30352	0	0	DOWN
7515	XRCC1	X-ray repair cross complementing 1	-1.303	0	0	DOWN
84709	C4orf49	mitochondria localized glutamic acid rich protein	-1.30161	0	0	DOWN
54981	C9orf95	nicotinamide riboside kinase 1	-1.29982	0	0	DOWN
5825	ABCD3	ATP binding cassette subfamily D member 3	-1.2983	0	0	DOWN
349565	NMNAT3	nicotinamide nucleotide adenylyltransferase 3	-1.29442	0	0	DOWN
23450	SF3B3	splicing factor 3b subunit 3	-1.29395	0	0	DOWN
1429	CRYZ	crystallin zeta	-1.29307	0	0	DOWN
84263	HSDL2	hydroxysteroid dehydrogenase like 2	-1.29095	0	0	DOWN
5594	MAPK1	mitogen-activated protein kinase 1	-1.28908	0	0	DOWN
5033	P4HA1	prolyl 4-hydroxylase subunit alpha 1	-1.28649	0	0	DOWN
284131	FLJ35220	endonuclease V	-1.28546	0	0	DOWN
652837	LOC652837		-1.28416	0	0	DOWN
100129828	LOC100129828		-1.28274	0	0	DOWN
80208	SPG11	SPG11, spatacsin vesicle trafficking associated	-1.28146	0	0	DOWN
11249	NXPH2	neurexophilin 2	-1.27692	0	0	DOWN
83943	IMMP2L	inner mitochondrial membrane peptidase subunit 2	-1.27539	0	0	DOWN
5378	PMS1	PMS1 homolog 1, mismatch repair system component	-1.27492	0	0	DOWN
64779	MTHFSD	methenyltetrahydrofolate synthetase domain containing	-1.27239	0	0	DOWN
7753	ZNF202	zinc finger protein 202	-1.26873	0	0	DOWN
399988	LOC399988	heat shock protein family A (Hsp70) member 8 pseudogene 5	-1.26283	0	0	DOWN
492311	C5orf53	IgA inducing protein	-1.26265	0	0	DOWN
114825	PWWP2A	PWWP domain containing 2A	-1.2613	0	0	DOWN
6120	RPE	ribulose-5-phosphate-3-epimerase	-1.25913	0	0	DOWN
283219	KCTD21	potassium channel tetramerization domain containing 21	-1.25756	0	0	DOWN
11311	VPS45	vacuolar protein sorting 45 homolog	-1.25597	0	0	DOWN
162681	C18orf54	chromosome 18 open reading frame 54	-1.25519	0	0	DOWN
158747	MOSPD2	motile sperm domain containing 2	-1.2529	0	0	DOWN
79901	CYBRD1	cytochrome b reductase 1	-1.25288	0	0	DOWN
10910	SUGT1	SGT1 homolog, MIS12 kinetochore complex assembly cochaperone	-1.25182	0	0	DOWN
5316	PKNOX1	PBX/knotted 1 homeobox 1	-1.24557	0	0	DOWN
10908	PNPLA6	patatin like phospholipase domain containing 6	-1.24367	0	0	DOWN
84079	ANKRD27	ankyrin repeat domain 27	-1.2429	0	0	DOWN
84532	ACSS1	acyl-CoA synthetase short chain family member 1	-1.24145	0	0	DOWN
5337	PLD1	phospholipase D1	-1.24143	0	0	DOWN
51434	ANAPC7	anaphase promoting complex subunit 7	-1.24103	0	0	DOWN
10112	KIF20A	kinesin family member 20A	-1.23949	0	0	DOWN
283554	GPR137C	G protein-coupled receptor 137C	-1.23495	0	0	DOWN
11118	BTN3A2	butyrophilin subfamily 3 member A2	-1.23449	0	0	DOWN
55010	C12orf48	PARP1 binding protein	-1.23116	0	0	DOWN
80255	SLC35F5	solute carrier family 35 member F5	-1.23064	0	0	DOWN
55218	EXD2	exonuclease 3'-5' domain containing 2	-1.22989	0	0	DOWN
10521	DDX17	DEAD-box helicase 17	-1.22483	0	0	DOWN
3295	HSD17B4	hydroxysteroid 17-beta dehydrogenase 4	-1.22462	0	0	DOWN
168544	ZNF467	zinc finger protein 467	-1.22214	0	0	DOWN
55139	ANKZF1	ankyrin repeat and zinc finger domain containing 1	-1.22176	0	0	DOWN
142678	MIB2	mindbomb E3 ubiquitin protein ligase 2	-1.22152	0	0	DOWN
11164	NUDT5	nudix hydrolase 5	-1.218	0	0	DOWN
54841	BIVM	basic, immunoglobulin-like variable motif containing	-1.21334	0	0	DOWN
1793	DOCK1	dedicator of cytokinesis 1	-1.21305	0	0	DOWN
84450	ZNF512	zinc finger protein 512	-1.21065	0	0	DOWN
653354	LOC653354	armadillo repeat containing X-linked 7, pseudogene	-1.209	0	0	DOWN
883	CCBL1	kynurenine aminotransferase 1	-1.20706	0	0	DOWN
54834	GDAP2	ganglioside induced differentiation associated protein 2	-1.20695	0	0	DOWN
222236	NAPEPLD	N-acyl phosphatidylethanolamine phospholipase D	-1.20365	0	0	DOWN
7746	ZNF193	zinc finger and SCAN domain containing 9	-1.20347	0	0	DOWN
23408	SIRT5	sirtuin 5	-1.20091	0	0	DOWN
51300	C3orf1	translocase of inner mitochondrial membrane domain containing 1	-1.19943	0	0	DOWN
78987	CRELD1	cysteine rich with EGF like domains 1	-1.19879	0	0	DOWN
9759	HDAC4	histone deacetylase 4	-1.1984	0	0	DOWN
4778	NFE2	nuclear factor, erythroid 2	-1.19801	0	0	DOWN
8974	P4HA2	prolyl 4-hydroxylase subunit alpha 2	-1.19755	0	0	DOWN
57446	NDRG3	NDRG family member 3	-1.19748	0	0	DOWN
554203	LOC554203	JPX transcript, XIST activator	-1.19738	0	0	DOWN
6302	TSPAN31	tetraspanin 31	-1.19605	0	0	DOWN
5174	PDZK1	PDZ domain containing 1	-1.19442	0	0	DOWN
51520	LARS	leucyl-tRNA synthetase	-1.19349	0	0	DOWN
440731	LOC440731		-1.19026	0	0	DOWN
6041	RNASEL	ribonuclease L	-1.19017	0	0	DOWN
129642	MBOAT2	membrane bound O-acyltransferase domain containing 2	-1.18819	0	0	DOWN
126231	ZNF573	zinc finger protein 573	-1.18687	0	0	DOWN
472	ATM	ATM serine/threonine kinase	-1.18676	0	0	DOWN
8506	CNTNAP1	contactin associated protein 1	-1.1858	0	0	DOWN
727	C5	complement C5	-1.18428	0	0	DOWN
128338	TMEM77	DNA damage regulated autophagy modulator 2	-1.18398	0	0	DOWN
4303	FOXO4	forkhead box O4	-1.18221	0	0	DOWN
5067	CNTN3	contactin 3	-1.18048	0	0	DOWN
55761	TTC17	tetratricopeptide repeat domain 17	-1.17425	0	0	DOWN
84328	LZIC	leucine zipper and CTNNBIP1 domain containing	-1.17423	0	0	DOWN
25938	HEATR5A	HEAT repeat containing 5A	-1.17411	0	0	DOWN
26015	RPAP1	RNA polymerase II associated protein 1	-1.17398	0	0	DOWN
79745	CLIP4	CAP-Gly domain containing linker protein family member 4	-1.17304	0	0	DOWN
128869	PIGU	phosphatidylinositol glycan anchor biosynthesis class U	-1.17129	0	0	DOWN
9761	MLEC	malectin	-1.17009	0	0	DOWN
54872	PIGG	phosphatidylinositol glycan anchor biosynthesis class G	-1.16995	0	0	DOWN
7111	TMOD1	tropomodulin 1	-1.16843	0	0	DOWN
84874	ZNF514	zinc finger protein 514	-1.16807	0	0	DOWN
4686	NCBP1	nuclear cap binding protein subunit 1	-1.16775	0	0	DOWN
64395	GMCL1	germ cell-less, spermatogenesis associated 1	-1.16417	0	0	DOWN
8605	PLA2G4C	phospholipase A2 group IVC	-1.16053	0	0	DOWN
23613	ZMYND8	zinc finger MYND-type containing 8	-1.16016	0	0	DOWN
3303	HSPA1A	heat shock protein family A (Hsp70) member 1A	-1.15952	0	0	DOWN
80227	PAAF1	proteasomal ATPase associated factor 1	-1.15894	0	0	DOWN
57511	COG6	component of oligomeric golgi complex 6	-1.15615	0	0	DOWN
10384	BTN3A3	butyrophilin subfamily 3 member A3	-1.15583	0	0	DOWN
116151	C20orf108	family with sequence similarity 210 member B	-1.15441	0	0	DOWN
55798	METTL2B	methyltransferase like 2B	-1.15272	0	0	DOWN
23306	TMEM194A	nuclear envelope integral membrane protein 1	-1.15179	0	0	DOWN
79683	ZDHHC14	zinc finger DHHC-type containing 14	-1.14986	0	0	DOWN
25851	TECPR1	tectonin beta-propeller repeat containing 1	-1.14912	0	0	DOWN
54800	KLHL24	kelch like family member 24	-1.1471	0	0	DOWN
140686	WFDC3	WAP four-disulfide core domain 3	-1.14699	0	0	DOWN
26512	INTS6	integrator complex subunit 6	-1.14629	0	0	DOWN
26355	FAM162A	family with sequence similarity 162 member A	-1.14509	0	0	DOWN
84976	DISP1	dispatched RND transporter family member 1	-1.14452	0	0	DOWN
3312	HSPA8	heat shock protein family A (Hsp70) member 8	-1.14359	0	0	DOWN
26301	GBGT1	globoside alpha-1,3-N-acetylgalactosaminyltransferase 1 (FORS blood group)	-1.14138	0	0	DOWN
27241	BBS9	Bardet-Biedl syndrome 9	-1.14111	0	0	DOWN
145773	FAM81A	family with sequence similarity 81 member A	-1.13955	0	0	DOWN
7694	ZNF135	zinc finger protein 135	-1.1387	0	0	DOWN
6273	S100A2	S100 calcium binding protein A2	-1.13856	0	0	DOWN
11279	KLF8	Kruppel like factor 8	-1.13673	0	0	DOWN
5422	POLA1	DNA polymerase alpha 1, catalytic subunit	-1.13584	0	0	DOWN
26960	NBEA	neurobeachin	-1.13567	0	0	DOWN
84276	NICN1	nicolin 1	-1.13348	0	0	DOWN
399979	SNX19	sorting nexin 19	-1.13222	0	0	DOWN
55296	TBC1D19	TBC1 domain family member 19	-1.1312	0	0	DOWN
9266	CYTH2	cytohesin 2	-1.13101	0	0	DOWN
6601	SMARCC2	SWI/SNF related, matrix associated, actin dependent regulator of chromatin subfamily c member 2	-1.13029	0	0	DOWN
518	ATP5G3	ATP synthase membrane subunit c locus 3	-1.12862	0	0	DOWN
339324	ZNF260	zinc finger protein 260	-1.12817	0	0	DOWN
402116	LOC402116	plakophilin 4 pseudogene 1	-1.12803	0	0	DOWN
6237	RRAS	RAS related	-1.12769	0	0	DOWN
8508	NIPSNAP1	nipsnap homolog 1	-1.12736	0	0	DOWN
284293	LOC284293	histocompatibility minor serpin domain containing	-1.12726	0	0	DOWN
9725	TMEM63A	transmembrane protein 63A	-1.12712	0	0	DOWN
85363	TRIM5	tripartite motif containing 5	-1.1267	0	0	DOWN
23412	COMMD3	COMM domain containing 3	-1.1247	0	0	DOWN
83759	RBM4B	RNA binding motif protein 4B	-1.12436	0	0	DOWN
158038	LINGO2	leucine rich repeat and Ig domain containing 2	-1.12395	0	0	DOWN
81555	YIPF5	Yip1 domain family member 5	-1.12116	0	0	DOWN
84899	TMTC4	transmembrane and tetratricopeptide repeat containing 4	-1.12114	0	0	DOWN
283417	DPY19L2	dpy-19 like 2	-1.12094	0	0	DOWN
55316	RSAD1	radical S-adenosyl methionine domain containing 1	-1.11934	0	0	DOWN
653888	LOC653888		-1.11896	0	0	DOWN
5686	PSMA5	proteasome subunit alpha 5	-1.11862	0	0	DOWN
728939	PDZK1P1		-1.11828	0	0	DOWN
23060	ZNF609	zinc finger protein 609	-1.11771	0	0	DOWN
10247	HRSP12	reactive intermediate imine deaminase A homolog	-1.1173	0	0	DOWN
221143	N6AMT2	EEF1A lysine methyltransferase 1	-1.11651	0	0	DOWN
23122	CLASP2	cytoplasmic linker associated protein 2	-1.11581	0	0	DOWN
653717	LOC653717		-1.11478	0	0	DOWN
7841	MOGS	mannosyl-oligosaccharide glucosidase	-1.11375	0	0	DOWN
51611	DPH5	diphthamide biosynthesis 5	-1.11371	0	0	DOWN
6480	ST6GAL1	ST6 beta-galactoside alpha-2,6-sialyltransferase 1	-1.11184	0	0	DOWN
9823	ARMCX2	armadillo repeat containing X-linked 2	-1.11075	0	0	DOWN
219790	RTKN2	rhotekin 2	-1.10726	0	0	DOWN
10075	HUWE1	HECT, UBA and WWE domain containing 1, E3 ubiquitin protein ligase	-1.10512	0	0	DOWN
23231	SEL1L3	SEL1L family member 3	-1.10432	0	0	DOWN
148223	C19orf25	chromosome 19 open reading frame 25	-1.10364	0	0	DOWN
197259	MLKL	mixed lineage kinase domain like pseudokinase	-1.09883	0	0	DOWN
7158	TP53BP1	tumor protein p53 binding protein 1	-1.09827	0	0	DOWN
63892	THADA	THADA, armadillo repeat containing	-1.09646	0	0	DOWN
84058	WDR54	WD repeat domain 54	-1.09459	0	0	DOWN
6515	SLC2A3	solute carrier family 2 member 3	-1.09253	0	0	DOWN
5165	PDK3	pyruvate dehydrogenase kinase 3	-1.09213	0	0	DOWN
1953	MEGF6	multiple EGF like domains 6	-1.09194	0	0	DOWN
23102	TBC1D2B	TBC1 domain family member 2B	-1.09023	0	0	DOWN
730173	LOC730173		-1.08992	0	0	DOWN
5890	RAD51L1	RAD51 paralog B	-1.08919	0	0	DOWN
157506	RDH10	retinol dehydrogenase 10	-1.08839	0	0	DOWN
79971	GPR177	wntless Wnt ligand secretion mediator	-1.08699	0	0	DOWN
219402	MTIF3	mitochondrial translational initiation factor 3	-1.08455	0	0	DOWN
63894	C14orf133	VPS33B interacting protein, apical-basolateral polarity regulator, spe-39 homolog	-1.08417	0	0	DOWN
7775	ZNF232	zinc finger protein 232	-1.08369	0	0	DOWN
9827	KIAA0258	RGP1 homolog, RAB6A GEF complex partner 1	-1.08296	0	0	DOWN
63895	FAM38B	piezo type mechanosensitive ion channel component 2	-1.08071	0	0	DOWN
51619	UBE2D4	ubiquitin conjugating enzyme E2 D4 (putative)	-1.07963	0	0	DOWN
254887	ZDHHC23	zinc finger DHHC-type containing 23	-1.07863	0	0	DOWN
332	BIRC5	baculoviral IAP repeat containing 5	-1.07591	0	0	DOWN
26292	MYCBP	MYC binding protein	-1.07559	0	0	DOWN
9724	UTP14C	UTP14C, small subunit processome component	-1.07554	0	0	DOWN
4355	MPP2	membrane palmitoylated protein 2	-1.07543	0	0	DOWN
728532	LOC728532	dynein cytoplasmic 1 intermediate chain 2 pseudogene 1	-1.07491	0	0	DOWN
1466	CSRP2	cysteine and glycine rich protein 2	-1.07484	0	0	DOWN
55714	ODZ3	teneurin transmembrane protein 3	-1.07206	0	0	DOWN
51768	TM7SF3	transmembrane 7 superfamily member 3	-1.07158	0	0	DOWN
26137	ZBTB20	zinc finger and BTB domain containing 20	-1.06915	0	0	DOWN
11045	UPK1A	uroplakin 1A	-1.06839	0	0	DOWN
57505	AARS2	alanyl-tRNA synthetase 2, mitochondrial	-1.0676	0	0	DOWN
1798	DPAGT1	dolichyl-phosphate N-acetylglucosaminephosphotransferase 1	-1.06747	0	0	DOWN
60412	EXOC4	exocyst complex component 4	-1.06681	0	0	DOWN
5607	MAP2K5	mitogen-activated protein kinase kinase 5	-1.06453	0	0	DOWN
146330	FBXL16	F-box and leucine rich repeat protein 16	-1.06435	0	0	DOWN
55689	YEATS2	YEATS domain containing 2	-1.06377	0	0	DOWN
90317	ZNF616	zinc finger protein 616	-1.06229	0	0	DOWN
583	BBS2	Bardet-Biedl syndrome 2	-1.06105	0	0	DOWN
54960	GEMIN8	gem nuclear organelle associated protein 8	-1.06057	0	0	DOWN
92259	MRPS36	mitochondrial ribosomal protein S36	-1.05985	0	0	DOWN
9649	RALGPS1	Ral GEF with PH domain and SH3 binding motif 1	-1.05865	0	0	DOWN
11119	BTN3A1	butyrophilin subfamily 3 member A1	-1.05692	0	0	DOWN
9022	CLIC3	chloride intracellular channel 3	-1.05623	0	0	DOWN
9911	TMCC2	transmembrane and coiled-coil domain family 2	-1.05546	0	0	DOWN
284716	FAM80A	ribosomal modification protein rimK like family member A	-1.0554	0	0	DOWN
54914	KIAA1797	focadhesin	-1.05532	0	0	DOWN
55256	ADI1	acireductone dioxygenase 1	-1.05427	0	0	DOWN
81562	LMAN2L	lectin, mannose binding 2 like	-1.05376	0	0	DOWN
3092	HIP1	huntingtin interacting protein 1	-1.05329	0	0	DOWN
8449	DHX16	DEAH-box helicase 16	-1.05328	0	0	DOWN
27074	LAMP3	lysosomal associated membrane protein 3	-1.05238	0	0	DOWN
84140	FAM161A	FAM161A, centrosomal protein	-1.05096	0	0	DOWN
55466	DNAJA4	DnaJ heat shock protein family (Hsp40) member A4	-1.05076	0	0	DOWN
51283	BFAR	bifunctional apoptosis regulator	-1.05059	0	0	DOWN
4967	OGDH	oxoglutarate dehydrogenase	-1.04966	0	0	DOWN
10732	TCFL5	transcription factor like 5	-1.04766	0	0	DOWN
2065	ERBB3	erb-b2 receptor tyrosine kinase 3	-1.04741	0	0	DOWN
6676	SPAG4	sperm associated antigen 4	-1.04661	0	0	DOWN
8464	SUPT3H	SPT3 homolog, SAGA and STAGA complex component	-1.04635	0	0	DOWN
8406	SRPX	sushi repeat containing protein X-linked	-1.04544	0	0	DOWN
64770	CCDC14	coiled-coil domain containing 14	-1.04505	0	0	DOWN
29082	CHMP4A	charged multivesicular body protein 4A	-1.04485	0	0	DOWN
55863	TMEM126B	transmembrane protein 126B	-1.04453	0	0	DOWN
100132299	LOC100132299		-1.04389	0	0	DOWN
132160	PPM1M	protein phosphatase, Mg2+/Mn2+ dependent 1M	-1.04339	0	0	DOWN
147650	NCRNA00085	sperm acrosome associated 6	-1.04249	0	0	DOWN
55754	TMEM30A	transmembrane protein 30A	-1.04224	0	0	DOWN
728715	LOC728715	ovostatin homolog 2	-1.04055	0	0	DOWN
84955	NUDCD1	NudC domain containing 1	-1.03967	0	0	DOWN
80167	C4orf29	abhydrolase domain containing 18	-1.03931	0	0	DOWN
401884	MGC57346		-1.03834	0	0	DOWN
1949	EFNB3	ephrin B3	-1.03831	0	0	DOWN
4846	NOS3	nitric oxide synthase 3	-1.03762	0	0	DOWN
23015	GOLGA8A	golgin A8 family member A	-1.0376	0	0	DOWN
442578	STAG3L3	stromal antigen 3-like 3 (pseudogene)	-1.0375	0	0	DOWN
221442	LOC221442	adenylate cyclase 10, soluble pseudogene 1	-1.03661	0	0	DOWN
10553	HTATIP2	HIV-1 Tat interactive protein 2	-1.03606	0	0	DOWN
55825	PECR	peroxisomal trans-2-enoyl-CoA reductase	-1.03555	0	0	DOWN
83696	TRAPPC9	trafficking protein particle complex 9	-1.03506	0	0	DOWN
85006	C21orf124		-1.03491	0	0	DOWN
90338	ZNF160	zinc finger protein 160	-1.03454	0	0	DOWN
728661	LOC728661	solute carrier family 35 member E2B	-1.03433	0	0	DOWN
201456	FBXO15	F-box protein 15	-1.03301	0	0	DOWN
10058	ABCB6	ATP binding cassette subfamily B member 6 (Langereis blood group)	-1.03279	0	0	DOWN
4711	NDUFB5	NADH:ubiquinone oxidoreductase subunit B5	-1.03265	0	0	DOWN
3109	HLA-DMB	major histocompatibility complex, class II, DM beta	-1.03216	2.89001e-07	2.15054e-05	DOWN
5569	PKIA	cAMP-dependent protein kinase inhibitor alpha	-1.03146	0	0	DOWN
26100	WIPI2	WD repeat domain, phosphoinositide interacting 2	-1.03116	0	0	DOWN
23492	CBX7	chromobox 7	-1.03071	0	0	DOWN
79608	RIC3	RIC3 acetylcholine receptor chaperone	-1.02991	0	0	DOWN
5257	PHKB	phosphorylase kinase regulatory subunit beta	-1.02913	0	0	DOWN
5498	PPOX	protoporphyrinogen oxidase	-1.0291	0	0	DOWN
100132535	LOC100132535		-1.02775	0	0	DOWN
4041	LRP5	LDL receptor related protein 5	-1.02766	0	0	DOWN
10277	UBE4B	ubiquitination factor E4B	-1.02498	2.89001e-07	2.17391e-05	DOWN
149840	C20orf196	shieldin complex subunit 1	-1.02483	0	0	DOWN
56260	C8orf44	chromosome 8 open reading frame 44	-1.02448	2.89001e-07	2.17865e-05	DOWN
154091	SLC2A12	solute carrier family 2 member 12	-1.02386	2.89001e-07	2.1645e-05	DOWN
10205	MPZL2	myelin protein zero like 2	-1.02221	5.78001e-07	4.19287e-05	DOWN
5051	PAFAH2	platelet activating factor acetylhydrolase 2	-1.02088	2.89001e-07	2.14592e-05	DOWN
115	ADCY9	adenylate cyclase 9	-1.01956	2.89001e-07	2.14133e-05	DOWN
54823	C1orf26	SWT1, RNA endoribonuclease homolog	-1.01772	2.89001e-07	2.12766e-05	DOWN
26098	C10orf137	erythroid differentiation regulatory factor 1	-1.01681	2.89001e-07	2.1322e-05	DOWN
92105	INTS4	integrator complex subunit 4	-1.01624	2.89001e-07	2.13675e-05	DOWN
55614	KIF16B	kinesin family member 16B	-1.01459	2.89001e-07	2.12314e-05	DOWN
8372	HYAL3	hyaluronidase 3	-1.01406	2.89001e-07	2.11864e-05	DOWN
158056	MAMDC4	MAM domain containing 4	-1.0135	2.89001e-07	2.1097e-05	DOWN
84314	TMEM107	transmembrane protein 107	-1.01337	5.78001e-07	4.20168e-05	DOWN
80237	ELL3	elongation factor for RNA polymerase II 3	-1.01265	5.78001e-07	4.1841e-05	DOWN
644774	LOC644774		-1.01128	5.78001e-07	4.17537e-05	DOWN
83787	ARMC10	armadillo repeat containing 10	-1.01099	2.89001e-07	2.11416e-05	DOWN
28976	ACAD9	acyl-CoA dehydrogenase family member 9	-1.01068	2.89001e-07	2.10526e-05	DOWN
11001	SLC27A2	solute carrier family 27 member 2	-1.00722	8.67002e-07	6.03622e-05	DOWN
1781	DYNC1I2	dynein cytoplasmic 1 intermediate chain 2	-1.00654	5.78001e-07	4.16667e-05	DOWN
145389	SLC38A6	solute carrier family 38 member 6	-1.00627	5.78001e-07	4.10678e-05	DOWN
29922	NME7	NME/NM23 family member 7	-1.00591	5.78001e-07	4.14079e-05	DOWN
11067	C10orf10	DEPP1, autophagy regulator	-1.00572	8.67002e-07	6.12245e-05	DOWN
338761	C1QL4	complement C1q like 4	-1.00569	8.67002e-07	6.10998e-05	DOWN
653553	HSPBL2	heat shock protein family B (small) member 1 pseudogene 1	-1.00541	5.78001e-07	4.158e-05	DOWN
10949	HNRNPA0	heterogeneous nuclear ribonucleoprotein A0	-1.00414	5.78001e-07	4.13223e-05	DOWN
51501	C11orf73	Hikeshi, heat shock protein nuclear import factor	-1.00348	5.78001e-07	4.14938e-05	DOWN
7248	TSC1	TSC complex subunit 1	-1.00335	5.78001e-07	4.12371e-05	DOWN
57549	IGSF9	immunoglobulin superfamily member 9	-1.00267	5.78001e-07	4.11523e-05	DOWN
145508	C14orf145	centrosomal protein 128	-1.00187	5.78001e-07	4.09836e-05	DOWN
6920	TCEA3	transcription elongation factor A3	-1.0005	8.67002e-07	5.88235e-05	DOWN
286101	ZNF252	zinc finger protein 252, pseudogene	-0.999454	5.78001e-07	4.08998e-05	DOWN
22920	KIFAP3	kinesin associated protein 3	-0.999161	8.67002e-07	5.98802e-05	DOWN
95681	TSGA14	centrosomal protein 41	-0.998848	8.67002e-07	6.08519e-05	DOWN
81575	APOLD1	apolipoprotein L domain containing 1	-0.998436	8.67002e-07	6.04839e-05	DOWN
6697	SPR	sepiapterin reductase	-0.997186	8.67002e-07	5.9761e-05	DOWN
54996	MOSC2	mitochondrial amidoxime reducing component 2	-0.996754	8.67002e-07	6e-05	DOWN
83877	TM2D2	TM2 domain containing 2	-0.996549	8.67002e-07	6.07287e-05	DOWN
84680	ACCS	1-aminocyclopropane-1-carboxylate synthase homolog (inactive)	-0.995328	1.156e-06	7.7821e-05	DOWN
100128460	LOC100128460		-0.995245	1.156e-06	7.73694e-05	DOWN
100130856	LOC100130856		-0.995218	8.67002e-07	6.01202e-05	DOWN
10598	AHSA1	activator of HSP90 ATPase activity 1	-0.994995	8.67002e-07	6.06061e-05	DOWN
10263	CDK2AP2	cyclin dependent kinase 2 associated protein 2	-0.994778	8.67002e-07	6.0241e-05	DOWN
55964	SEPT3	septin 3	-0.993896	8.67002e-07	5.91716e-05	DOWN
93183	PIGM	phosphatidylinositol glycan anchor biosynthesis class M	-0.99381	8.67002e-07	5.96421e-05	DOWN
2618	GART	phosphoribosylglycinamide formyltransferase, phosphoribosylglycinamide synthetase, phosphoribosylaminoimidazole synthetase	-0.993231	8.67002e-07	5.95238e-05	DOWN
27072	VPS41	VPS41, HOPS complex subunit	-0.991524	8.67002e-07	5.94059e-05	DOWN
7108	TM7SF2	transmembrane 7 superfamily member 2	-0.991485	8.67002e-07	5.90551e-05	DOWN
7696	ZNF137	zinc finger protein 137, pseudogene	-0.988324	1.156e-06	7.76699e-05	DOWN
29101	SSU72	SSU72 homolog, RNA polymerase II CTD phosphatase	-0.988145	1.156e-06	7.82779e-05	DOWN
89122	TRIM4	tripartite motif containing 4	-0.986822	1.156e-06	7.66284e-05	DOWN
56731	SLC2A4RG	SLC2A4 regulator	-0.986675	1.156e-06	7.75194e-05	DOWN
291	SLC25A4	solute carrier family 25 member 4	-0.986486	1.156e-06	7.79727e-05	DOWN
205860	TRIML2	tripartite motif family like 2	-0.98529	1.156e-06	7.63359e-05	DOWN
6196	RPS6KA2	ribosomal protein S6 kinase A2	-0.984899	1.156e-06	7.67754e-05	DOWN
51657	STYXL1	serine/threonine/tyrosine interacting like 1	-0.984467	1.156e-06	7.69231e-05	DOWN
144195	SLC2A14	solute carrier family 2 member 14	-0.983311	1.156e-06	7.72201e-05	DOWN
57658	CALCOCO1	calcium binding and coiled-coil domain 1	-0.983078	1.156e-06	7.60456e-05	DOWN
9577	BRE	BRISC and BRCA1 A complex member 2	-0.982797	1.156e-06	7.70713e-05	DOWN
199745	THAP8	THAP domain containing 8	-0.982714	1.156e-06	7.64818e-05	DOWN
29801	ZDHHC8	zinc finger DHHC-type containing 8	-0.98254	1.156e-06	7.61905e-05	DOWN
9658	ZNF516	zinc finger protein 516	-0.980292	1.445e-06	9.3985e-05	DOWN
656	BMP8B	bone morphogenetic protein 8b	-0.980142	1.445e-06	9.48767e-05	DOWN
55374	TMCO6	transmembrane and coiled-coil domains 6	-0.978869	1.445e-06	9.38086e-05	DOWN
342908	ZNF404	zinc finger protein 404	-0.978628	1.445e-06	9.32836e-05	DOWN
51382	ATP6V1D	ATPase H+ transporting V1 subunit D	-0.977301	1.445e-06	9.4697e-05	DOWN
23595	ORC3L	origin recognition complex subunit 3	-0.976762	1.445e-06	9.27644e-05	DOWN
80028	FBXL18	F-box and leucine rich repeat protein 18	-0.975805	1.445e-06	9.4518e-05	DOWN
8615	USO1	USO1 vesicle transport factor	-0.975693	1.445e-06	9.4162e-05	DOWN
9203	ZMYM3	zinc finger MYM-type containing 3	-0.975354	1.445e-06	9.3633e-05	DOWN
6672	SP100	SP100 nuclear antigen	-0.974839	1.445e-06	9.34579e-05	DOWN
7014	TERF2	telomeric repeat binding factor 2	-0.972817	1.445e-06	9.29368e-05	DOWN
80216	ALPK1	alpha kinase 1	-0.971299	1.734e-06	0.00010929	DOWN
349236	C9orf164		-0.971018	1.734e-06	0.000110294	DOWN
10806	SDCCAG8	serologically defined colon cancer antigen 8	-0.969269	1.734e-06	0.000109489	DOWN
79071	ELOVL6	ELOVL fatty acid elongase 6	-0.968906	1.734e-06	0.000110497	DOWN
2700	GJA3	gap junction protein alpha 3	-0.968	1.734e-06	0.000109689	DOWN
5869	RAB5B	RAB5B, member RAS oncogene family	-0.967864	1.445e-06	9.22509e-05	DOWN
442582	STAG3L2	stromal antigen 3-like 2 (pseudogene)	-0.965041	1.734e-06	0.000108893	DOWN
23138	N4BP3	NEDD4 binding protein 3	-0.963662	1.734e-06	0.000110092	DOWN
7917	BAT3	BCL2 associated athanogene 6	-0.962963	1.734e-06	0.000108696	DOWN
7754	ZNF204	zinc finger protein 204, pseudogene	-0.961658	2.023e-06	0.000125	DOWN
10554	AGPAT1	1-acylglycerol-3-phosphate O-acyltransferase 1	-0.96133	1.734e-06	0.000109091	DOWN
255520	ELMOD2	ELMO domain containing 2	-0.960774	2.023e-06	0.000124334	DOWN
100128252	LOC100128252	ZNF667 antisense RNA 1 (head to head)	-0.960642	1.734e-06	0.00010989	DOWN
57579	FAM135A	family with sequence similarity 135 member A	-0.958786	1.734e-06	0.000108108	DOWN
23335	WDR7	WD repeat domain 7	-0.958749	1.734e-06	0.000108499	DOWN
653874	LOC653874		-0.957803	2.023e-06	0.000125224	DOWN
79053	ALG8	ALG8, alpha-1,3-glucosyltransferase	-0.956428	1.734e-06	0.000108303	DOWN
170384	FUT11	fucosyltransferase 11	-0.955502	2.023e-06	0.000125899	DOWN
51477	ISYNA1	inositol-3-phosphate synthase 1	-0.954782	2.023e-06	0.000124555	DOWN
1207	CLNS1A	chloride nucleotide-sensitive channel 1A	-0.954612	2.023e-06	0.000125448	DOWN
11345	GABARAPL2	GABA type A receptor associated protein like 2	-0.951186	2.023e-06	0.000124113	DOWN
4048	LTA4H	leukotriene A4 hydrolase	-0.950874	2.60101e-06	0.000158451	DOWN
64968	MRPS6	mitochondrial ribosomal protein S6	-0.950494	2.60101e-06	0.000158172	DOWN
648742	LOC648742		-0.950038	2.023e-06	0.000124777	DOWN
79184	BRCC3	BRCA1/BRCA2-containing complex subunit 3	-0.949509	2.023e-06	0.000123675	DOWN
94121	SYTL4	synaptotagmin like 4	-0.948849	2.60101e-06	0.000156794	DOWN
83461	CDCA3	cell division cycle associated 3	-0.948478	2.023e-06	0.000123894	DOWN
63901	FAM111A	family with sequence similarity 111 member A	-0.946693	2.60101e-06	0.00015873	DOWN
4905	NSF	N-ethylmaleimide sensitive factor, vesicle fusing ATPase	-0.944791	2.60101e-06	0.000157895	DOWN
54845	RBM35A	epithelial splicing regulatory protein 1	-0.943851	2.60101e-06	0.000157343	DOWN
91433	RCCD1	RCC1 domain containing 1	-0.943769	2.60101e-06	0.000157068	DOWN
5287	PIK3C2B	phosphatidylinositol-4-phosphate 3-kinase catalytic subunit type 2 beta	-0.943589	3.17901e-06	0.000186441	DOWN
5303	PIN4	peptidylprolyl cis/trans isomerase, NIMA-interacting 4	-0.943578	2.60101e-06	0.000156522	DOWN
55204	GOLPH3L	golgi phosphoprotein 3 like	-0.942621	3.17901e-06	0.000186125	DOWN
113402	SFT2D1	SFT2 domain containing 1	-0.941456	2.60101e-06	0.000157618	DOWN
8655	DNCL1	dynein light chain LC8-type 1	-0.940486	2.60101e-06	0.000155172	DOWN
65018	PINK1	PTEN induced kinase 1	-0.940482	2.60101e-06	0.000155709	DOWN
22832	KIAA1009	centrosomal protein 162	-0.940366	2.60101e-06	0.000154905	DOWN
221035	REEP3	receptor accessory protein 3	-0.940176	2.60101e-06	0.00015544	DOWN
57560	IFT80	intraflagellar transport 80	-0.940164	2.89001e-06	0.000171233	DOWN
402	ARL2	ADP ribosylation factor like GTPase 2	-0.939594	3.17901e-06	0.000186757	DOWN
4913	NTHL1	nth like DNA glycosylase 1	-0.938604	2.60101e-06	0.00015625	DOWN
10963	STIP1	stress induced phosphoprotein 1	-0.937669	2.89001e-06	0.000170068	DOWN
79770	TXNDC15	thioredoxin domain containing 15	-0.937598	2.89001e-06	0.00017094	DOWN
25827	FBXL2	F-box and leucine rich repeat protein 2	-0.936756	2.89001e-06	0.000171527	DOWN
80336	PABPC1L	poly(A) binding protein cytoplasmic 1 like	-0.936594	3.17901e-06	0.000184874	DOWN
100134073	LOC100134073		-0.935737	2.89001e-06	0.000170648	DOWN
8934	RAB7L1	RAB29, member RAS oncogene family	-0.9356	3.46801e-06	0.000199667	DOWN
8463	TEAD2	TEA domain transcription factor 2	-0.935293	3.17901e-06	0.000185185	DOWN
10951	CBX1	chromobox 1	-0.935224	2.89001e-06	0.000170358	DOWN
23285	KIAA1107	KIAA1107	-0.934206	3.17901e-06	0.000185811	DOWN
389137	LOC389137	armadillo repeat containing 10 pseudogene 1	-0.9338	3.17901e-06	0.000183946	DOWN
3315	HSPB1	heat shock protein family B (small) member 1	-0.933299	3.17901e-06	0.000184255	DOWN
8644	AKR1C3	aldo-keto reductase family 1 member C3	-0.932095	3.46801e-06	0.000197368	DOWN
100129482	LOC100129482	zinc finger protein 37B, pseudogene	-0.932068	3.46801e-06	0.000199336	DOWN
644254	LOC644254		-0.932014	3.17901e-06	0.000185497	DOWN
1012	CDH13	cadherin 13	-0.931442	3.75701e-06	0.000208668	DOWN
55174	INTS10	integrator complex subunit 10	-0.931351	3.17901e-06	0.000184564	DOWN
1436	CSF1R	colony stimulating factor 1 receptor	-0.93065	3.75701e-06	0.000210356	DOWN
10095	ARPC1B	actin related protein 2/3 complex subunit 1B	-0.929902	3.17901e-06	0.000183333	DOWN
388610	TRNP1	TMF1-regulated nuclear protein 1	-0.928264	3.17901e-06	0.000183639	DOWN
143	PARP4	poly(ADP-ribose) polymerase family member 4	-0.927124	3.46801e-06	0.00019802	DOWN
23093	TTLL5	tubulin tyrosine ligase like 5	-0.927106	3.46801e-06	0.000199005	DOWN
6164	RPL34	ribosomal protein L34	-0.927022	3.46801e-06	0.000197694	DOWN
54344	DPM3	dolichyl-phosphate mannosyltransferase subunit 3	-0.926374	3.46801e-06	0.000198675	DOWN
54930	HAUS4	HAUS augmin like complex subunit 4	-0.926012	3.75701e-06	0.000210697	DOWN
116028	C16orf75	RecQ mediated genome instability 2	-0.925859	3.75701e-06	0.000212418	DOWN
55191	NADSYN1	NAD synthetase 1	-0.925284	3.75701e-06	0.000212766	DOWN
727768	LOC727768	tektin 4 pseudogene 1	-0.925284	3.75701e-06	0.000209677	DOWN
343099	CCDC18	coiled-coil domain containing 18	-0.924443	3.75701e-06	0.000212072	DOWN
9600	PITPNM1	phosphatidylinositol transfer protein membrane associated 1	-0.923245	3.75701e-06	0.000211039	DOWN
113146	AHNAK2	AHNAK nucleoprotein 2	-0.921861	5.78001e-06	0.000312989	DOWN
8451	CUL4A	cullin 4A	-0.921244	3.75701e-06	0.000211382	DOWN
147495	APCDD1	APC down-regulated 1	-0.921108	3.75701e-06	0.000211726	DOWN
645251	LOC645251	chromobox 1 pseudogene 1	-0.920166	3.75701e-06	0.00020934	DOWN
649446	FLJ35776	DLGAP1 antisense RNA 1	-0.919206	4.04601e-06	0.000223642	DOWN
390649	OR4F15	olfactory receptor family 4 subfamily F member 15	-0.918347	2.60101e-06	0.000155979	DOWN
64342	HS1BP3	HCLS1 binding protein 3	-0.918333	4.62401e-06	0.000253968	DOWN
644979	LOC644979		-0.918059	3.75701e-06	0.000213115	DOWN
100128765	LOC100128765		-0.917805	4.04601e-06	0.000224	DOWN
5066	PAM	peptidylglycine alpha-amidating monooxygenase	-0.917627	4.04601e-06	0.000223285	DOWN
22900	CARD8	caspase recruitment domain family member 8	-0.917528	4.62401e-06	0.000254372	DOWN
784	CACNB3	calcium voltage-gated channel auxiliary subunit beta 3	-0.917183	5.78001e-06	0.000314961	DOWN
84300	C6orf125	ubiquinol-cytochrome c reductase complex assembly factor 2	-0.91636	4.04601e-06	0.000224359	DOWN
128414	NKAIN4	sodium/potassium transporting ATPase interacting 4	-0.914867	3.75701e-06	0.000210016	DOWN
581	BAX	BCL2 associated X, apoptosis regulator	-0.914734	5.78001e-06	0.00031348	DOWN
54441	STAG3L1	stromal antigen 3-like 1 (pseudogene)	-0.913668	5.49101e-06	0.000300158	DOWN
55607	PPP1R9A	protein phosphatase 1 regulatory subunit 9A	-0.912901	5.78001e-06	0.000315457	DOWN
80150	ASRGL1	asparaginase like 1	-0.91171	6.06901e-06	0.000325581	DOWN
1182	CLCN3	chloride voltage-gated channel 3	-0.911624	5.78001e-06	0.000312012	DOWN
286148	DPY19L4	dpy-19 like 4	-0.911614	5.78001e-06	0.000311526	DOWN
7549	ZNF2	zinc finger protein 2	-0.911212	5.78001e-06	0.000314465	DOWN
646038	LOC646038		-0.9112	4.04601e-06	0.00022293	DOWN
5613	PRKX	protein kinase X-linked	-0.911181	5.49101e-06	0.000301109	DOWN
5095	PCCA	propionyl-CoA carboxylase subunit alpha	-0.91117	5.49101e-06	0.000300633	DOWN
100134018	LOC100134018		-0.910504	6.06901e-06	0.000319635	DOWN
10654	PMVK	phosphomevalonate kinase	-0.909981	6.06901e-06	0.000321593	DOWN
3032	HADHB	hydroxyacyl-CoA dehydrogenase trifunctional multienzyme complex subunit beta	-0.909977	5.78001e-06	0.000313972	DOWN
10512	SEMA3C	semaphorin 3C	-0.90959	6.06901e-06	0.000322581	DOWN
55228	PNMAL1	PNMA family member 8A	-0.909503	6.06901e-06	0.000320122	DOWN
28978	TMEM14A	transmembrane protein 14A	-0.909344	6.06901e-06	0.000323077	DOWN
339352	LOC339352	cytosolic thiouridylase subunit 1 homolog (S. pombe) pseudogene	-0.909132	6.35801e-06	0.000333839	DOWN
8763	CD164	CD164 molecule	-0.909055	6.06901e-06	0.000326594	DOWN
652458	LOC652458		-0.907055	6.06901e-06	0.000326087	DOWN
645135	LOC645135	zinc finger protein 532 pseudogene	-0.90677	6.06901e-06	0.000324074	DOWN
283229	EFCAB4A	calcium release activated channel regulator 2B	-0.90632	7.51402e-06	0.000392157	DOWN
54536	EXOC6	exocyst complex component 6	-0.905598	6.06901e-06	0.000324575	DOWN
8803	SUCLA2	succinate-CoA ligase ADP-forming beta subunit	-0.904345	6.06901e-06	0.000322086	DOWN
3305	HSPA1L	heat shock protein family A (Hsp70) member 1 like	-0.904074	6.93602e-06	0.000363636	DOWN
646993	LOC646993	high mobility group box 3 pseudogene 24	-0.903911	6.06901e-06	0.000320611	DOWN
22948	CCT5	chaperonin containing TCP1 subunit 5	-0.903882	6.06901e-06	0.000325077	DOWN
54495	TMX3	thioredoxin related transmembrane protein 3	-0.903577	7.80302e-06	0.000402985	DOWN
23398	PPWD1	peptidylprolyl isomerase domain and WD repeat containing 1	-0.903544	6.06901e-06	0.000321101	DOWN
79369	B3GNT4	UDP-GlcNAc:betaGal beta-1,3-N-acetylglucosaminyltransferase 4	-0.903386	7.22502e-06	0.000377644	DOWN
2970	GTF2IP1	general transcription factor IIi pseudogene 1	-0.901594	6.35801e-06	0.000334347	DOWN
4287	ATXN3	ataxin 3	-0.899481	7.80302e-06	0.000403587	DOWN
10015	PDCD6IP	programmed cell death 6 interacting protein	-0.899053	7.80302e-06	0.000404192	DOWN
8438	RAD54L	RAD54 like	-0.898762	7.80302e-06	0.000404798	DOWN
[truncated: 1,121 more rows]

## Sheet: HighLowTmp
GeneID	Symbol	Long Name	Log2FC	Pval	PFP	Dirxn
282616	IL28A	interferon lambda 2	5.53267	0	0	UP
282617	IL28B	interferon lambda 3	5.03109	0	0	UP
282618	IL29	interferon lambda 1	4.48063	0	0	UP
3456	IFNB1	interferon beta 1	4.47149	0	0	UP
9023	CH25H	cholesterol 25-hydroxylase	3.38081	0	0	UP
4852	NPY	neuropeptide Y	3.35615	0	0	UP
93082	LINCR	neuralized E3 ubiquitin protein ligase 3	3.22962	0	0	UP
4283	CXCL9	C-X-C motif chemokine ligand 9	3.02652	0	0	UP
3569	IL6	interleukin 6	2.82131	0	0	UP
221833	SP8	Sp8 transcription factor	2.73667	0	0	UP
3670	ISL1	ISL LIM homeobox 1	2.72784	0	0	UP
5820	PVT1	Pvt1 oncogene	2.69133	0	0	UP
729642	LOC729642		2.62967	0	0	UP
401317	LOC401317		2.51346	0	0	UP
3552	IL1A	interleukin 1 alpha	2.40179	0	0	UP
7128	TNFAIP3	TNF alpha induced protein 3	2.36305	0	0	UP
5734	PTGER4	prostaglandin E receptor 4	2.34676	0	0	UP
54674	LRRN3	leucine rich repeat neuronal 3	2.34375	0	0	UP
687	KLF9	Kruppel like factor 9	2.32319	0	0	UP
467	ATF3	activating transcription factor 3	2.32195	0	0	UP
8638	OASL	2'-5'-oligoadenylate synthetase like	2.29119	0	0	UP
439996	IFIT1L	interferon induced protein with tetratricopeptide repeats 1B	2.28605	0	0	UP
285943	LOC285943	HOXA cluster antisense RNA 2	2.27939	0	0	UP
3433	IFIT2	interferon induced protein with tetratricopeptide repeats 2	2.27552	0	0	UP
388125	NLF2	C2 calcium dependent domain containing 4B	2.263	0	0	UP
202151	RANBP3L	RAN binding protein 3 like	2.24324	0	0	UP
93653	ST7OT1	ST7 antisense RNA 1	2.2287	0	0	UP
57491	AHRR	aryl-hydrocarbon receptor repressor	2.21868	0	0	UP
645553	LOC645553	IGFL2 antisense RNA 1	2.21322	0	0	UP
2919	CXCL1	C-X-C motif chemokine ligand 1	2.19329	0	0	UP
5676	PSG7	pregnancy specific beta-1-glycoprotein 7 (gene/pseudogene)	2.16431	0	0	UP
1113	CHGA	chromogranin A	2.14565	0	0	UP
113763	C7orf29	ZBED6 C-terminal like	2.13507	0	0	UP
3627	CXCL10	C-X-C motif chemokine ligand 10	2.12787	0	0	UP
4880	NPPC	natriuretic peptide C	2.1259	0	0	UP
387914	SHISA2	shisa family member 2	2.10165	0	0	UP
644760	LOC644760		2.08219	0	0	UP
55110	MAGOHB	mago homolog B, exon junction complex subunit	2.07853	0	0	UP
495	ATP4A	ATPase H+/K+ transporting subunit alpha	2.07393	0	0	UP
29126	CD274	CD274 molecule	2.07077	0	0	UP
5743	PTGS2	prostaglandin-endoperoxide synthase 2	2.06344	0	0	UP
256815	C10orf67	chromosome 10 open reading frame 67	2.06303	0	0	UP
9865	TRIL	TLR4 interactor with leucine rich repeats	2.05878	0	0	UP
604	BCL6	B cell CLL/lymphoma 6	2.05361	0	0	UP
115362	GBP5	guanylate binding protein 5	2.05182	0	0	UP
130497	OSR1	odd-skipped related transciption factor 1	2.04437	0	0	UP
678	ZFP36L2	ZFP36 ring finger protein like 2	2.03646	0	0	UP
9314	KLF4	Kruppel like factor 4	2.03045	0	0	UP
1491	CTH	cystathionine gamma-lyase	2.01171	0	0	UP
8322	FZD4	frizzled class receptor 4	2.00235	0	0	UP
8337	HIST2H2AA3	histone cluster 2 H2A family member a3	1.96018	0	0	UP
100129195	LOC100129195	ZSCAN16 antisense RNA 1	1.95046	0	0	UP
127700	OSCP1	organic solute carrier partner 1	1.9503	0	0	UP
400214	LOC400214		1.94943	0	0	UP
57529	RGAG1	retrotransposon Gag like 9	1.92843	0	0	UP
80012	PHC3	polyhomeotic homolog 3	1.92419	0	0	UP
7025	NR2F1	nuclear receptor subfamily 2 group F member 1	1.92376	0	0	UP
100128309	LOC100128309		1.91123	0	0	UP
1647	GADD45A	growth arrest and DNA damage inducible alpha	1.9066	0	0	UP
5672	PSG4	pregnancy specific beta-1-glycoprotein 4	1.90536	0	0	UP
10602	CDC42EP3	CDC42 effector protein 3	1.88801	0	0	UP
138151	NACC2	NACC family member 2	1.88717	0	0	UP
5366	PMAIP1	phorbol-12-myristate-13-acetate-induced protein 1	1.87388	0	0	UP
399491	LOC399491		1.8683	0	0	UP
100130506	LOC100130506		1.84911	0	0	UP
5887	RAD23B	RAD23 homolog B, nucleotide excision repair protein	1.84265	0	0	UP
116412	ZNF837	zinc finger protein 837	1.8387	0	0	UP
6303	SAT1	spermidine/spermine N1-acetyltransferase 1	1.83482	0	0	UP
8767	RIPK2	receptor interacting serine/threonine kinase 2	1.83237	0	0	UP
29886	SNX8	sorting nexin 8	1.82473	0	0	UP
56829	ZC3HAV1	zinc finger CCCH-type containing, antiviral 1	1.82003	0	0	UP
2920	CXCL2	C-X-C motif chemokine ligand 2	1.81705	0	0	UP
3488	IGFBP5	insulin like growth factor binding protein 5	1.81626	0	0	UP
255928	SYT14	synaptotagmin 14	1.81226	0	0	UP
339290	LOC339290	long intergenic non-protein coding RNA 667	1.81194	0	0	UP
3021	H3F3B	H3 histone family member 3B	1.80926	0	0	UP
56648	EIF5A2	eukaryotic translation initiation factor 5A2	1.80288	0	0	UP
10253	SPRY2	sprouty RTK signaling antagonist 2	1.79751	0	0	UP
163732	CITED4	Cbp/p300 interacting transactivator with Glu/Asp rich carboxy-terminal domain 4	1.78174	0	0	UP
10124	ARL4A	ADP ribosylation factor like GTPase 4A	1.76378	0	0	UP
159013	CXorf38	chromosome X open reading frame 38	1.76138	0	0	UP
51465	UBE2J1	ubiquitin conjugating enzyme E2 J1	1.75193	0	0	UP
55937	APOM	apolipoprotein M	1.72607	0	0	UP
9750	FAM65B	RHO family interacting cell polarization regulator 2	1.72199	0	0	UP
9303	SNORD25	small nucleolar RNA, C/D box 25	1.717	0	0	UP
6422	SFRP1	secreted frizzled related protein 1	1.71627	0	0	UP
3491	CYR61	cysteine rich angiogenic inducer 61	1.70678	0	0	UP
9982	FGFBP1	fibroblast growth factor binding protein 1	1.70185	0	0	UP
92454	PRR8		1.70044	0	0	UP
10693	CCT6B	chaperonin containing TCP1 subunit 6B	1.69544	0	0	UP
8844	KSR1	kinase suppressor of ras 1	1.69085	0	0	UP
355	FAS	Fas cell surface death receptor	1.68128	0	0	UP
91543	RSAD2	radical S-adenosyl methionine domain containing 2	1.6799	0	0	UP
644860	LOC644860		1.67361	0	0	UP
6263	RYR3	ryanodine receptor 3	1.66567	2.89001e-07	7.29927e-05	UP
146050	ZSCAN29	zinc finger and SCAN domain containing 29	1.66532	0	0	UP
100132418	LOC100132418		1.65715	0	0	UP
114915	TIGA1	EPB41L4A antisense RNA 1	1.65269	0	0	UP
79132	DHX58	DExH-box helicase 58	1.64772	0	0	UP
6337	SCNN1A	sodium channel epithelial 1 alpha subunit	1.63725	0	0	UP
57381	RHOJ	ras homolog family member J	1.62806	2.89001e-07	6.84932e-05	UP
7857	SCG2	secretogranin II	1.62548	0	0	UP
2140	EYA3	EYA transcriptional coactivator and phosphatase 3	1.62319	0	0	UP
375449	MAST4	microtubule associated serine/threonine kinase family member 4	1.6227	0	0	UP
23645	PPP1R15A	protein phosphatase 1 regulatory subunit 15A	1.61543	0	0	UP
3659	IRF1	interferon regulatory factor 1	1.60885	0	0	UP
89884	LHX4	LIM homeobox 4	1.6084	0	0	UP
57162	PELI1	pellino E3 ubiquitin protein ligase 1	1.60711	0	0	UP
388796	LOC388796	small nucleolar RNA host gene 17	1.60242	0	0	UP
27289	RND1	Rho family GTPase 1	1.60068	0	0	UP
441295	OR2A9P	olfactory receptor family 2 subfamily A member 9 pseudogene	1.59975	0	0	UP
723790	HIST2H2AA4	histone cluster 2 H2A family member a4	1.59523	0	0	UP
5292	PIM1	Pim-1 proto-oncogene, serine/threonine kinase	1.58963	0	0	UP
10769	PLK2	polo like kinase 2	1.58894	2.89001e-07	6.41026e-05	UP
135112	NCOA7	nuclear receptor coactivator 7	1.58705	0	0	UP
63971	KIF13A	kinesin family member 13A	1.58619	0	0	UP
220213	OTUD1	OTU deubiquitinase 1	1.57918	0	0	UP
1545	CYP1B1	cytochrome P450 family 1 subfamily B member 1	1.57587	0	0	UP
441150	LOC441150	chromosome 6 open reading frame 226	1.57566	0	0	UP
10125	RASGRP1	RAS guanyl releasing protein 1	1.57477	0	0	UP
58491	ZNF71	zinc finger protein 71	1.57389	0	0	UP
79940	C6orf155	long intergenic non-protein coding RNA 472	1.57025	2.89001e-07	6.53595e-05	UP
10020	GNE	glucosamine (UDP-N-acetyl)-2-epimerase/N-acetylmannosamine kinase	1.56854	5.78001e-07	0.000118343	UP
57689	LRRC4C	leucine rich repeat containing 4C	1.55194	2.89001e-07	7.24638e-05	UP
140735	DYNLL2	dynein light chain LC8-type 2	1.54678	0	0	UP
653610	LOC653610		1.53922	0	0	UP
134285	TMEM171	transmembrane protein 171	1.53824	5.78001e-07	0.000120482	UP
132660	LIN54	lin-54 DREAM MuvB core complex component	1.53408	0	0	UP
9712	USP6NL	USP6 N-terminal like	1.53154	2.89001e-07	6.89655e-05	UP
650	BMP2	bone morphogenetic protein 2	1.53125	2.89001e-07	7.14286e-05	UP
645381	LOC645381	transducin like enhancer of split 1 pseudogene 1	1.52702	2.89001e-07	6.75676e-05	UP
59352	LGR6	leucine rich repeat containing G protein-coupled receptor 6	1.52401	5.78001e-07	0.000121951	UP
115361	GBP4	guanylate binding protein 4	1.52399	2.89001e-07	7.0922e-05	UP
22847	ZNF507	zinc finger protein 507	1.52292	2.89001e-07	7.19424e-05	UP
130502	TTC32	tetratricopeptide repeat domain 32	1.52207	2.89001e-07	6.80272e-05	UP
4616	GADD45B	growth arrest and DNA damage inducible beta	1.52093	2.89001e-07	6.28931e-05	UP
121512	FGD4	FYVE, RhoGEF and PH domain containing 4	1.51855	2.89001e-07	6.94444e-05	UP
3437	IFIT3	interferon induced protein with tetratricopeptide repeats 3	1.51508	2.89001e-07	6.99301e-05	UP
728463	LOC728463	TGFB2 antisense RNA 1 (head to head)	1.51496	2.89001e-07	6.71141e-05	UP
1969	EPHA2	EPH receptor A2	1.51274	5.78001e-07	0.000119048	UP
729989	LOC729989		1.50885	2.89001e-07	6.36943e-05	UP
10370	CITED2	Cbp/p300 interacting transactivator with Glu/Asp rich carboxy-terminal domain 2	1.50004	2.89001e-07	6.57895e-05	UP
4149	MAX	MYC associated factor X	1.49696	2.89001e-07	6.62252e-05	UP
6543	SLC8A2	solute carrier family 8 member A2	1.49518	5.78001e-07	0.000111111	UP
7029	TFDP2	transcription factor Dp-2	1.49324	2.89001e-07	6.45161e-05	UP
3146	HMGB1	high mobility group box 1	1.48805	2.89001e-07	6.49351e-05	UP
79892	C10orf119	minichromosome maintenance complex binding protein	1.48651	5.78001e-07	0.000123457	UP
1316	KLF6	Kruppel like factor 6	1.48305	5.78001e-07	0.000124224	UP
83716	CRISPLD2	cysteine rich secretory protein LCCL domain containing 2	1.47239	5.78001e-07	0.000125	UP
9560	CCL4L1	C-C motif chemokine ligand 4 like 2	1.47019	5.78001e-07	0.000122699	UP
79156	PLEKHF1	pleckstrin homology and FYVE domain containing 1	1.46955	5.78001e-07	0.00011976	UP
647024	C6orf132	chromosome 6 open reading frame 132	1.46718	5.78001e-07	0.000114943	UP
6533	SLC6A6	solute carrier family 6 member 6	1.46439	5.78001e-07	0.000114286	UP
51090	PLLP	plasmolipin	1.46171	5.78001e-07	0.000113636	UP
652183	LOC652183		1.45701	5.78001e-07	0.00011236	UP
83641	FAM107B	family with sequence similarity 107 member B	1.45645	1.734e-06	0.000280374	UP
27	ABL2	ABL proto-oncogene 2, non-receptor tyrosine kinase	1.45548	5.78001e-07	0.000117647	UP
140876	FAM65C	RIPOR family member 3	1.45532	1.445e-06	0.000252525	UP
374918	IGFL1	IGF like family member 1	1.45393	1.156e-06	0.000213904	UP
29094	HSPC159	galectin like	1.45317	5.78001e-07	0.000121212	UP
8338	HIST2H2AC	histone cluster 2 H2A family member c	1.45234	5.78001e-07	0.000116959	UP
10478	SLC25A17	solute carrier family 25 member 17	1.4486	5.78001e-07	0.000116279	UP
2852	GPER	G protein-coupled estrogen receptor 1	1.44577	1.156e-06	0.000212766	UP
1906	EDN1	endothelin 1	1.44332	1.156e-06	0.000215054	UP
641941	LOC641941		1.44112	5.78001e-07	0.000111732	UP
123283	TARSL2	threonyl-tRNA synthetase like 2	1.43927	5.78001e-07	0.000115607	UP
639	PRDM1	PR/SET domain 1	1.4381	5.78001e-07	0.00010989	UP
89838	FAM7A1	ULK4 pseudogene 1	1.43414	5.78001e-07	0.000112994	UP
51191	HERC5	HECT and RLD domain containing E3 ubiquitin protein ligase 5	1.43223	5.78001e-07	0.000110497	UP
5439	POLR2J	RNA polymerase II subunit J	1.43184	1.445e-06	0.000257732	UP
7057	THBS1	thrombospondin 1	1.43095	1.156e-06	0.000217391	UP
84141	TMEM166	eva-1 homolog A, regulator of programmed cell death	1.42855	1.445e-06	0.000253807	UP
653583	LOC653583	pleckstrin homology like domain family B member 3	1.42486	1.445e-06	0.000248756	UP
27076	LYPD3	LY6/PLAUR domain containing 3	1.42022	1.734e-06	0.000262009	UP
4634	MYL3	myosin light chain 3	1.41991	1.445e-06	0.000255102	UP
100128918	LOC100128918		1.41753	1.445e-06	0.00025	UP
8613	PPAP2B	phospholipid phosphatase 3	1.41529	1.445e-06	0.00026178	UP
3852	KRT5	keratin 5	1.41283	1.445e-06	0.000259067	UP
6707	SPRR3	small proline rich protein 3	1.41236	8.67002e-07	0.000163934	UP
23710	GABARAPL1	GABA type A receptor associated protein like 1	1.40981	1.156e-06	0.00021164	UP
5715	PSMD9	proteasome 26S subunit, non-ATPase 9	1.40893	1.156e-06	0.000216216	UP
6275	S100A4	S100 calcium binding protein A4	1.40889	4.62401e-06	0.000608365	UP
127943	FCRLB	Fc receptor like B	1.40758	1.445e-06	0.000260417	UP
725	C4BPB	complement component 4 binding protein beta	1.40587	1.734e-06	0.000273973	UP
118788	PIK3AP1	phosphoinositide-3-kinase adaptor protein 1	1.40411	1.445e-06	0.000251256	UP
3725	JUN	Jun proto-oncogene, AP-1 transcription factor subunit	1.39956	1.445e-06	0.000263158	UP
57493	HEG1	heart development protein with EGF like domains 1	1.38704	1.734e-06	0.000269058	UP
2247	FGF2	fibroblast growth factor 2	1.38666	1.445e-06	0.000240385	UP
152877	FAM53A	family with sequence similarity 53 member A	1.38439	1.445e-06	0.000245098	UP
732075	LOC732075		1.38316	1.734e-06	0.000277778	UP
3576	IL8	C-X-C motif chemokine ligand 8	1.38279	1.445e-06	0.000247525	UP
6483	ST3GAL2	ST3 beta-galactoside alpha-2,3-sialyltransferase 2	1.38263	1.445e-06	0.000238095	UP
83737	ITCH	itchy E3 ubiquitin protein ligase	1.38259	1.445e-06	0.00025641	UP
4161	MC5R	melanocortin 5 receptor	1.3779	1.734e-06	0.00027907	UP
144100	PLEKHA7	pleckstrin homology domain containing A7	1.37643	1.734e-06	0.000267857	UP
113278	C20orf54	solute carrier family 52 member 3	1.3763	5.78001e-06	0.000738007	UP
1506	CTRL	chymotrypsin like	1.37583	1.445e-06	0.000239234	UP
6385	SDC4	syndecan 4	1.37355	1.445e-06	0.000246305	UP
9536	PTGES	prostaglandin E synthase	1.36774	2.60101e-06	0.000378151	UP
7056	THBD	thrombomodulin	1.36743	2.31201e-06	0.000340426	UP
9056	SLC7A7	solute carrier family 7 member 7	1.36551	3.46801e-06	0.00048583	UP
3575	IL7R	interleukin 7 receptor	1.36439	1.445e-06	0.000241546	UP
7113	TMPRSS2	transmembrane serine protease 2	1.35829	4.62401e-06	0.000620155	UP
9846	GAB2	GRB2 associated binding protein 2	1.35475	1.734e-06	0.000264317	UP
100129122	LOC100129122		1.35104	1.734e-06	0.000271493	UP
8676	STX11	syntaxin 11	1.3507	1.734e-06	0.000283019	UP
654126	LOC654126		1.34862	1.445e-06	0.000236967	UP
9921	RNF10	ring finger protein 10	1.34804	1.734e-06	0.00028169	UP
65999	LRRC61	leucine rich repeat containing 61	1.3476	4.62401e-06	0.000615385	UP
3696	ITGB8	integrin subunit beta 8	1.34607	1.2427e-05	0.00137821	UP
389389	FLJ90086		1.34036	2.31201e-06	0.000344828	UP
79682	MLF1IP	centromere protein U	1.33991	1.734e-06	0.000266667	UP
4330	MN1	MN1 proto-oncogene, transcriptional regulator	1.33895	1.734e-06	0.000272727	UP
541469	LOC541469		1.33875	1.734e-06	0.000276498	UP
1153	CIRBP	cold inducible RNA binding protein	1.33583	1.734e-06	0.000275229	UP
3977	LIFR	LIF receptor alpha	1.33461	2.60101e-06	0.000375	UP
1490	CTGF	connective tissue growth factor	1.33451	6.64701e-06	0.000821429	UP
23361	ZNF629	zinc finger protein 629	1.33315	1.734e-06	0.000265487	UP
126375	ZNF792	zinc finger protein 792	1.33261	2.31201e-06	0.00034188	UP
257397	MAP3K7IP3	TGF-beta activated kinase 1 (MAP3K7) binding protein 3	1.33137	1.734e-06	0.00026087	UP
55520	ELAC1	elaC ribonuclease Z 1	1.32852	1.734e-06	0.00027027	UP
5688	PSMA7	proteasome subunit alpha 7	1.31974	3.17901e-06	0.000456432	UP
728835	LOC728835		1.31885	4.04601e-06	0.000546875	UP
51043	ZBTB7B	zinc finger and BTB domain containing 7B	1.31749	3.46801e-06	0.000489796	UP
10019	SH2B3	SH2B adaptor protein 3	1.31733	2.60101e-06	0.000379747	UP
4908	NTF3	neurotrophin 3	1.30974	5.78001e-06	0.000740741	UP
4853	NOTCH2	notch 2	1.30895	2.31201e-06	0.000338983	UP
11060	WWP2	WW domain containing E3 ubiquitin protein ligase 2	1.30793	2.31201e-06	0.000343348	UP
25819	CCRN4L	nocturnin	1.30525	3.46801e-06	0.000493827	UP
25976	TIPARP	TCDD inducible poly(ADP-ribose) polymerase	1.30518	3.17901e-06	0.000454545	UP
9564	BCAR1	BCAR1, Cas family scaffold protein	1.30312	3.46801e-06	0.000483871	UP
84537	C21orf69		1.29861	3.75701e-06	0.000513834	UP
10564	ARFGEF2	ADP ribosylation factor guanine nucleotide exchange factor 2	1.29817	3.46801e-06	0.000487805	UP
23474	ETHE1	ETHE1, persulfide dioxygenase	1.29699	6.64701e-06	0.000818505	UP
64850	AGXT2L1	ethanolamine-phosphate phospho-lyase	1.29155	2.2253e-05	0.00225146	UP
727935	LOC727935		1.29047	3.75701e-06	0.00052	UP
91689	C22orf32	single-pass membrane protein with aspartate rich tail 1	1.28844	3.46801e-06	0.000491803	UP
64651	AXUD1	cysteine and serine rich nuclear protein 1	1.28468	3.75701e-06	0.000517928	UP
7124	TNF	tumor necrosis factor	1.28296	1.2138e-05	0.00135922	UP
135932	TMEM139	transmembrane protein 139	1.28287	5.49101e-06	0.000716981	UP
65258	MPPE1	metallophosphoesterase 1	1.28158	5.49101e-06	0.00071161	UP
414062	CCL3L3	C-C motif chemokine ligand 3 like 3	1.28007	3.75701e-06	0.000511811	UP
5819	PVRL2	nectin cell adhesion molecule 2	1.27829	4.04601e-06	0.000544747	UP
1244	ABCC2	ATP binding cassette subfamily C member 2	1.27771	3.75701e-06	0.000509804	UP
3257	HPS1	HPS1, biogenesis of lysosomal organelles complex 3 subunit 1	1.2772	3.75701e-06	0.000515873	UP
731186	LOC731186		1.27409	4.62401e-06	0.000617761	UP
3791	KDR	kinase insert domain receptor	1.27366	9.82602e-06	0.00112957	UP
390928	FLJ16165	acid phosphatase 7, tartrate resistant (putative)	1.27015	4.62401e-06	0.000610687	UP
7071	KLF10	Kruppel like factor 10	1.26826	5.49101e-06	0.000708955	UP
5732	PTGER2	prostaglandin E receptor 2	1.26357	7.51402e-06	0.000912281	UP
27097	TAF5L	TATA-box binding protein associated factor 5 like	1.26345	4.62401e-06	0.000606061	UP
6891	TAP2	transporter 2, ATP binding cassette subfamily B member	1.26013	4.62401e-06	0.000613027	UP
113791	PIK3IP1	phosphoinositide-3-kinase interacting protein 1	1.26001	6.35801e-06	0.00078853	UP
285958	C7orf40	small nucleolar RNA host gene 15	1.25996	6.35801e-06	0.000791367	UP
352954	GATS	CASTOR family member 3	1.2557	5.49101e-06	0.000714286	UP
8842	PROM1	prominin 1	1.25432	8.67002e-06	0.00101695	UP
256691	MAMDC2	MAM domain containing 2	1.2484	6.35801e-06	0.000797101	UP
79609	C14orf138	valosin containing protein lysine methyltransferase	1.24213	6.35801e-06	0.000794224	UP
23160	WDR43	WD repeat domain 43	1.24201	6.64701e-06	0.000812721	UP
80352	RNF39	ring finger protein 39	1.24122	6.35801e-06	0.0008	UP
2526	FUT4	fucosyltransferase 4	1.24018	6.06901e-06	0.000766423	UP
134265	AFAP1L1	actin filament associated protein 1 like 1	1.23899	6.64701e-06	0.000815603	UP
84981	C17orf91	MIR22 host gene	1.23801	8.67002e-06	0.00101351	UP
4837	NNMT	nicotinamide N-methyltransferase	1.23657	1.2427e-05	0.0013871	UP
388677	NOTCH2NL	notch 2 N-terminal like A	1.23096	7.22502e-06	0.000880282	UP
634	CEACAM1	carcinoembryonic antigen related cell adhesion molecule 1	1.23056	1.0982e-05	0.00125	UP
284086	NEK8	NIMA related kinase 8	1.22653	7.51402e-06	0.000909091	UP
135	ADORA2A	adenosine A2a receptor	1.22546	1.6473e-05	0.00175385	UP
649604	LOC649604		1.22356	8.09202e-06	0.000972222	UP
83538	TTC25	tetratricopeptide repeat domain 25	1.2232	8.38102e-06	0.000996564	UP
1601	DAB2	DAB2, clathrin adaptor protein	1.22264	1.2138e-05	0.00136364	UP
85411	C6orf114		1.22235	8.67002e-06	0.00102041	UP
1318	SLC31A2	solute carrier family 31 member 2	1.22013	9.82602e-06	0.00114094	UP
100130008	LOC100130008		1.21993	7.80302e-06	0.000940767	UP
57602	USP36	ubiquitin specific peptidase 36	1.21987	8.09202e-06	0.000968858	UP
150094	SIK1	salt inducible kinase 1	1.2196	9.24802e-06	0.00107744	UP
64645	HIAT1	major facilitator superfamily domain containing 14A	1.21953	8.67002e-06	0.00102389	UP
1839	HBEGF	heparin binding EGF like growth factor	1.21923	8.38102e-06	0.001	UP
55785	FGD6	FYVE, RhoGEF and PH domain containing 6	1.21626	1.156e-05	0.00131148	UP
25923	ATL3	atlastin GTPase 3	1.20924	8.38102e-06	0.000993151	UP
207107	SFTA1P	surfactant associated 1, pseudogene	1.20808	1.6184e-05	0.0017284	UP
219287	FAM123A	APC membrane recruitment protein 2	1.20483	1.3872e-05	0.0015142	UP
90874	ZNF697	zinc finger protein 697	1.20163	9.82602e-06	0.00113333	UP
54899	PXK	PX domain containing serine/threonine kinase like	1.19981	1.1849e-05	0.0013355	UP
8900	CCNA1	cyclin A1	1.1955	6.73371e-05	0.00524775	UP
29947	DNMT3L	DNA methyltransferase 3 like	1.19454	1.0404e-05	0.00119205	UP
80714	PBX4	PBX homeobox 4	1.19369	9.82602e-06	0.00113712	UP
493754	LOC493754	RAB guanine nucleotide exchange factor 1 pseudogene	1.1935	1.0982e-05	0.00125413	UP
50613	UBQLN3	ubiquilin 3	1.1912	1.156e-05	0.00130719	UP
55603	FAM46A	terminal nucleotidyltransferase 5A	1.19102	1.2427e-05	0.00138264	UP
649859	LOC649859		1.18972	1.5606e-05	0.00167183	UP
645176	LOC645176		1.18809	1.2716e-05	0.00139683	UP
89887	ZNF628	zinc finger protein 628	1.18478	1.3872e-05	0.00151899	UP
57476	GRAMD1B	GRAM domain containing 1B	1.18147	1.9363e-05	0.00201201	UP
79786	KLHL36	kelch like family member 36	1.1813	1.2427e-05	0.00136943	UP
4669	NAGLU	N-acetyl-alpha-glucosaminidase	1.18124	1.4739e-05	0.00158879	UP
55200	PLEKHG6	pleckstrin homology and RhoGEF domain containing G6	1.1798	1.445e-05	0.0015674	UP
9860	LRIG2	leucine rich repeats and immunoglobulin like domains 2	1.17935	1.2427e-05	0.0013738	UP
113263	GLCCI1	glucocorticoid induced 1	1.17672	1.3872e-05	0.00150943	UP
11129	SFRS16	CLK4 associating serine/arginine rich protein	1.17654	2.1675e-05	0.00222552	UP
401303	FLJ38969	zinc finger protein 815, pseudogene	1.17449	1.5317e-05	0.00164596	UP
5919	RARRES2	retinoic acid receptor responder 2	1.17099	4.45061e-05	0.00388889	UP
2304	FOXE1	forkhead box E1	1.16142	2.1386e-05	0.00220238	UP
150274	HSCB	HscB mitochondrial iron-sulfur cluster cochaperone	1.15915	1.9363e-05	0.00204268	UP
84108	PCGF6	polycomb group ring finger 6	1.15852	1.6762e-05	0.00177914	UP
147949	ZNF583	zinc finger protein 583	1.15721	1.9652e-05	0.00203593	UP
51232	CRIM1	cysteine rich transmembrane BMP regulator 1	1.15552	3.55471e-05	0.00320312	UP
2355	FOSL2	FOS like 2, AP-1 transcription factor subunit	1.15517	1.9363e-05	0.00202417	UP
481	ATP1B1	ATPase Na+/K+ transporting subunit beta 1	1.15417	4.65291e-05	0.00399504	UP
133686	C5orf33	NAD kinase 2, mitochondrial	1.15344	5.80891e-05	0.00466357	UP
9762	ProSAPiP1	leucine zipper tumor suppressor family member 3	1.15125	1.9363e-05	0.00201807	UP
4084	MXD1	MAX dimerization protein 1	1.15089	2.2253e-05	0.00225806	UP
85377	MICALL1	MICAL like 1	1.14947	2.94781e-05	0.00284123	UP
347252	IGFBPL1	insulin like growth factor binding protein like 1	1.14852	1.9363e-05	0.0020303	UP
90060	CCDC120	coiled-coil domain containing 120	1.14683	2.1675e-05	0.00220588	UP
10944	C11orf58	chromosome 11 open reading frame 58	1.14638	1.9363e-05	0.00203647	UP
58476	TP53INP2	tumor protein p53 inducible nuclear protein 2	1.14557	2.1675e-05	0.00221893	UP
64782	ISG20L1	apoptosis enhancing nuclease	1.1418	2.31201e-05	0.00233236	UP
84953	MICALCL	MICAL C-terminal like	1.14151	2.34091e-05	0.00234104	UP
7572	ZNF24	zinc finger protein 24	1.13785	2.1675e-05	0.00221239	UP
9180	OSMR	oncostatin M receptor	1.13705	3.15011e-05	0.00300275	UP
196792	FAM24B	family with sequence similarity 24 member B	1.1361	3.03451e-05	0.00290859	UP
8864	PER2	period circadian regulator 2	1.13331	2.83221e-05	0.0027762	UP
55693	KDM4D	lysine demethylase 4D	1.13235	2.94781e-05	0.00283333	UP
23552	CCRK	cyclin dependent kinase 20	1.13215	2.45651e-05	0.00244957	UP
24138	IFIT5	interferon induced protein with tetratricopeptide repeats 5	1.13088	2.57211e-05	0.00255747	UP
55356	SLC22A15	solute carrier family 22 member 15	1.13067	3.15011e-05	0.0029863	UP
9653	HS2ST1	heparan sulfate 2-O-sulfotransferase 1	1.13004	2.31201e-05	0.00232558	UP
6591	SNAI2	snail family transcriptional repressor 2	1.12986	4.85521e-05	0.00410758	UP
148523	C1orf51	circadian associated repressor of transcription	1.12874	3.17901e-05	0.00296496	UP
11266	DUSP12	dual specificity phosphatase 12	1.12758	2.71661e-05	0.00267806	UP
5611	DNAJC3	DnaJ heat shock protein family (Hsp40) member C3	1.12747	2.31201e-05	0.00231884	UP
5504	PPP1R2	protein phosphatase 1 regulatory inhibitor subunit 2	1.12714	2.71661e-05	0.00268571	UP
9262	STK17B	serine/threonine kinase 17b	1.12667	2.94781e-05	0.00286517	UP
3717	JAK2	Janus kinase 2	1.12619	3.20791e-05	0.00296791	UP
1831	TSC22D3	TSC22 domain family member 3	1.12591	3.84371e-05	0.00341902	UP
8644	AKR1C3	aldo-keto reductase family 1 member C3	1.12533	8.46772e-05	0.00615546	UP
79627	OGFRL1	opioid growth factor receptor like 1	1.12395	2.89001e-05	0.0028169	UP
140460	ASB7	ankyrin repeat and SOCS box containing 7	1.12363	3.61251e-05	0.00322997	UP
284186	TMEM105	TMEM105 long non-coding RNA	1.12202	5.75111e-05	0.00462791	UP
9969	MED13	mediator complex subunit 13	1.12133	2.94781e-05	0.00284916	UP
81493	SYNC1	syncoilin, intermediate filament protein	1.12133	2.83221e-05	0.00276836	UP
641825	LOC641825		1.12097	9.65262e-05	0.00668	UP
26146	TRAF3IP1	TRAF3 interacting protein 1	1.12074	2.65881e-05	0.0026361	UP
6397	SEC14L1	SEC14 like lipid binding 1	1.12041	3.93041e-05	0.00348718	UP
10966	RAB40B	RAB40B, member RAS oncogene family	1.11878	3.12121e-05	0.00298343	UP
114789	SLC25A25	solute carrier family 25 member 25	1.11873	3.35241e-05	0.00307692	UP
90	ACVR1	activin A receptor type 1	1.11746	2.94781e-05	0.00285714	UP
55500	ETNK1	ethanolamine kinase 1	1.11728	2.71661e-05	0.00267045	UP
10579	TACC2	transforming acidic coiled-coil containing protein 2	1.11515	3.15011e-05	0.00297814	UP
643853	FLJ45032	transmembrane protein with metallophosphoesterase domain	1.11439	3.15011e-05	0.00299451	UP
729887	LOC729887		1.11405	3.17901e-05	0.00294906	UP
51127	TRIM17	tripartite motif containing 17	1.11258	3.15011e-05	0.00297003	UP
93273	LEMD1	LEM domain containing 1	1.11222	4.45061e-05	0.00389873	UP
254778	C8orf46	vexin	1.11168	3.17901e-05	0.00298103	UP
9721	KIAA0514	G protein regulated inducer of neurite outgrowth 2	1.11166	3.49691e-05	0.00318421	UP
652995	UCA1	urothelial cancer associated 1	1.10899	5.23091e-05	0.00430952	UP
79846	C7orf63	cilia and flagella associated protein 69	1.10885	3.17901e-05	0.00298913	UP
286075	ZNF707	zinc finger protein 707	1.1085	4.27721e-05	0.00377551	UP
147906	DACT3	dishevelled binding antagonist of beta catenin 3	1.10761	4.65291e-05	0.00401496	UP
440993	LOC440993	MIR570 host gene	1.1076	5.05751e-05	0.00421687	UP
11098	PRSS23	serine protease 23	1.10667	3.17901e-05	0.00295699	UP
4794	NFKBIE	NFKB inhibitor epsilon	1.10661	4.88411e-05	0.00411192	UP
1543	CYP1A1	cytochrome P450 family 1 subfamily A member 1	1.10628	5.31761e-05	0.00433962	UP
7779	SLC30A1	solute carrier family 30 member 1	1.10472	3.38131e-05	0.00309524	UP
161882	ZFPM1	zinc finger protein, FOG family member 1	1.10355	3.52581e-05	0.00318538	UP
22989	MYH15	myosin heavy chain 15	1.10331	0.000111265	0.00738964	UP
84159	ARID5B	AT-rich interaction domain 5B	1.10315	4.73961e-05	0.00404938	UP
144165	PRICKLE1	prickle planar cell polarity protein 1	1.10293	4.82631e-05	0.00410319	UP
203197	C9orf91	transmembrane protein 268	1.10202	3.52581e-05	0.00319372	UP
197135	PATL2	PAT1 homolog 2	1.10199	3.61251e-05	0.00324675	UP
100302207	MIR1974		1.10117	5.63551e-05	0.00455607	UP
728014	LOC728014		1.10083	3.64141e-05	0.00324742	UP
734	OSGIN2	oxidative stress induced growth inhibitor family member 2	1.10037	4.16161e-05	0.00368286	UP
56158	TEX12	testis expressed 12	1.09914	4.45061e-05	0.00390863	UP
113000	RPUSD1	RNA pseudouridine synthase domain containing 1	1.09901	4.27721e-05	0.0037659	UP
57494	RIMKLB	ribosomal modification protein rimK like family member B	1.09795	4.82631e-05	0.0041133	UP
221687	RNF182	ring finger protein 182	1.09681	3.49691e-05	0.00317585	UP
22853	LMTK2	lemur tyrosine kinase 2	1.09448	3.61251e-05	0.00323834	UP
24147	FJX1	four-jointed box kinase 1	1.09391	7.83192e-05	0.00584052	UP
441212	RP9P	RP9 pseudogene	1.08635	5.23091e-05	0.0042891	UP
63950	DMRTA2	DMRT like family A2	1.08579	4.59511e-05	0.00398496	UP
3006	HIST1H1C	histone cluster 1 H1 family member c	1.0853	5.08641e-05	0.00423077	UP
55346	TCP11L1	t-complex 11 like 1	1.08341	4.71071e-05	0.00403465	UP
5493	PPL	periplakin	1.08154	5.37541e-05	0.00437647	UP
10818	FRS2	fibroblast growth factor receptor substrate 2	1.08148	4.97081e-05	0.00417476	UP
4352	MPL	MPL proto-oncogene, thrombopoietin receptor	1.08131	5.23091e-05	0.00429929	UP
84948	TIGD5	tigger transposable element derived 5	1.08045	5.05751e-05	0.00422705	UP
1592	CYP26A1	cytochrome P450 family 26 subfamily A member 1	1.07994	8.17872e-05	0.00598309	UP
2932	GSK3B	glycogen synthase kinase 3 beta	1.07909	5.17311e-05	0.00429257	UP
84522	JAGN1	jagunal homolog 1	1.07889	4.65291e-05	0.00400498	UP
221662	RBM24	RNA binding motif protein 24	1.07885	5.89561e-05	0.00472222	UP
7042	TGFB2	transforming growth factor beta 2	1.07859	9.19022e-05	0.00642424	UP
653066	LOC653066		1.07705	5.23091e-05	0.00431981	UP
5144	PDE4D	phosphodiesterase 4D	1.07694	6.41581e-05	0.00504545	UP
90637	ZFAND2A	zinc finger AN1-type containing 2A	1.07352	5.28871e-05	0.00432624	UP
118738	ZNF488	zinc finger protein 488	1.07318	7.57182e-05	0.00572052	UP
79949	C10orf81	pleckstrin homology domain containing S1	1.07203	5.75111e-05	0.00463869	UP
11062	DUS4L	dihydrouridine synthase 4 like	1.0715	4.97081e-05	0.00416465	UP
8089	YEATS4	YEATS domain containing 4	1.07109	4.82631e-05	0.00409314	UP
285315	C3orf33	chromosome 3 open reading frame 33	1.07072	4.88411e-05	0.00412195	UP
389903	CSAG3A	CSAG family member 3	1.07067	5.17311e-05	0.0042823	UP
3309	HSPA5	heat shock protein family A (Hsp70) member 5	1.06975	7.57182e-05	0.00573304	UP
23555	TSPAN15	tetraspanin 15	1.06559	5.60661e-05	0.00454333	UP
3705	ITPK1	inositol-tetrakisphosphate 1-kinase	1.06489	6.90712e-05	0.00532294	UP
90809	TMEM55B	phosphatidylinositol-4,5-bisphosphate 4-phosphatase 1	1.06393	6.01121e-05	0.0048037	UP
8412	BCAR3	BCAR3, NSP family adaptor protein	1.06343	6.82042e-05	0.00527964	UP
6539	SLC6A12	solute carrier family 6 member 12	1.0623	0.000200855	0.0112642	UP
26353	HSPB8	heat shock protein family B (small) member 8	1.06228	8.09202e-05	0.00595745	UP
79689	STEAP4	STEAP4 metalloreductase	1.0607	7.68742e-05	0.00577007	UP
10328	COX4NB	ER membrane protein complex subunit 8	1.05884	6.12681e-05	0.00488479	UP
10116	FEM1B	fem-1 homolog B	1.0587	5.37541e-05	0.0043662	UP
649431	LOC649431		1.05538	7.80302e-05	0.00584416	UP
9618	TRAF4	TNF receptor associated factor 4	1.0542	8.35212e-05	0.00608421	UP
9411	ARHGAP29	Rho GTPase activating protein 29	1.05376	6.21351e-05	0.00494253	UP
27153	ZNF777	zinc finger protein 777	1.05346	6.38691e-05	0.00506881	UP
595	CCND1	cyclin D1	1.05289	6.41581e-05	0.00505695	UP
79834	SGK269	pseudopodium enriched atypical kinase 1	1.05213	8.00532e-05	0.0059188	UP
64332	NFKBIZ	NFKB inhibitor zeta	1.05193	7.60072e-05	0.00571739	UP
24142	NAT6	N(alpha)-acetyltransferase 80, NatH catalytic subunit	1.05097	6.41581e-05	0.00506849	UP
9590	AKAP12	A-kinase anchoring protein 12	1.04789	6.61811e-05	0.0051693	UP
164312	C20orf75	leucine rich repeat neuronal 4	1.04719	6.90712e-05	0.00531111	UP
400754	FLJ45337		1.04673	6.44471e-05	0.00505669	UP
348303	SELV	selenoprotein V	1.0461	9.07462e-05	0.00640816	UP
2303	FOXC2	forkhead box C2	1.04599	7.57182e-05	0.00570806	UP
6648	SOD2	superoxide dismutase 2	1.04571	8.90122e-05	0.00639004	UP
10100	TSPAN2	tetraspanin 2	1.0455	7.86082e-05	0.00584946	UP
3434	IFIT1	interferon induced protein with tetratricopeptide repeats 1	1.04535	6.38691e-05	0.00505721	UP
54101	RIPK4	receptor interacting serine/threonine kinase 4	1.04528	7.10942e-05	0.00544248	UP
57822	GRHL3	grainyhead like transcription factor 3	1.04391	9.42142e-05	0.00657258	UP
155382	VPS37D	VPS37D, ESCRT-I subunit	1.04337	7.31172e-05	0.00556044	UP
51066	C3orf32	ssu-2 homolog (C. elegans)	1.04304	6.96492e-05	0.00534368	UP
221785	ZNF498	zinc finger and SCAN domain containing 25	1.0422	8.93012e-05	0.00639752	UP
6347	CCL2	C-C motif chemokine ligand 2	1.0421	0.000138431	0.00856887	UP
143903	LAYN	layilin	1.04122	8.58332e-05	0.00622642	UP
91768	CABLES1	Cdk5 and Abl enzyme substrate 1	1.04098	6.73371e-05	0.00523596	UP
10734	STAG3	stromal antigen 3	1.04086	6.76261e-05	0.00524664	UP
163071	ZNF114	zinc finger protein 114	1.03954	8.98792e-05	0.00641237	UP
100129668	LOC100129668		1.03933	7.91862e-05	0.00586724	UP
11072	DUSP14	dual specificity phosphatase 14	1.03933	7.80302e-05	0.00583153	UP
23550	PSD4	pleckstrin and Sec7 domain containing 4	1.03772	0.000195942	0.0110423	UP
91614	DEPDC7	DEP domain containing 7	1.03764	8.78562e-05	0.00632017	UP
9019	MPZL1	myelin protein zero like 1	1.03516	9.04572e-05	0.0064271	UP
4929	NR4A2	nuclear receptor subfamily 4 group A member 2	1.03491	0.000135541	0.00845045	UP
2230	FDX1	ferredoxin 1	1.03425	7.16722e-05	0.00547461	UP
7357	UGCG	UDP-glucose ceramide glucosyltransferase	1.03372	0.000100572	0.00687747	UP
728819	LOC728819	C1GALT1 specific chaperone 1 like	1.03331	7.22502e-05	0.00550661	UP
118460	EXOSC6	exosome component 6	1.03256	6.90712e-05	0.00533482	UP
231	AKR1B1	aldo-keto reductase family 1 member B	1.03017	0.000255188	0.0133788	UP
3231	HOXD1	homeobox D1	1.03017	8.67002e-05	0.00626305	UP
51444	RNF138	ring finger protein 138	1.02893	8.09202e-05	0.0059322	UP
57478	USP31	ubiquitin specific peptidase 31	1.02809	7.86082e-05	0.00583691	UP
2034	EPAS1	endothelial PAS domain protein 1	1.02779	9.45032e-05	0.00656627	UP
84858	ZNF503	zinc finger protein 503	1.02716	8.98792e-05	0.00639918	UP
1958	EGR1	early growth response 1	1.0259	0.000101439	0.00690945	UP
54498	SMOX	spermine oxidase	1.02566	9.04572e-05	0.00641393	UP
9218	VAPA	VAMP associated protein A	1.02461	9.07462e-05	0.00642127	UP
64420	SUSD1	sushi domain containing 1	1.0234	9.07462e-05	0.00638211	UP
26524	LATS2	large tumor suppressor kinase 2	1.02087	0.000131495	0.00822785	UP
11059	WWP1	WW domain containing E3 ubiquitin protein ligase 1	1.02074	9.16132e-05	0.006417	UP
55219	TMEM57	macoilin 1	1.02074	8.26542e-05	0.00603376	UP
7980	TFPI2	tissue factor pathway inhibitor 2	1.02071	9.07462e-05	0.00639511	UP
81629	TSSK3	testis specific serine kinase 3	1.01937	8.93012e-05	0.0063843	UP
3623	INHA	inhibin subunit alpha	1.01932	9.65262e-05	0.00665339	UP
653052	LOC653052		1.01854	9.59482e-05	0.00665331	UP
83903	GSG2	histone H3 associated protein kinase	1.0181	8.58332e-05	0.00621339	UP
1185	CLCN6	chloride voltage-gated channel 6	1.0167	9.97052e-05	0.00683168	UP
6526	SLC5A3	solute carrier family 5 member 3	1.01663	0.000142477	0.00875666	UP
113179	ADAT3	adenosine deaminase, tRNA specific 3	1.01636	0.000124559	0.00790826	UP
100133130	LOC100133130		1.01546	9.16132e-05	0.00643002	UP
55968	NSFL1C	NSFL1 cofactor	1.0152	8.72782e-05	0.00629167	UP
58495	OVOL2	ovo like zinc finger 2	1.01449	0.000116756	0.00757974	UP
5045	FURIN	furin, paired basic amino acid cleaving enzyme	1.01366	0.000115311	0.00754253	UP
729920	LOC729920	isoprenoid synthase domain containing	1.01341	9.85492e-05	0.00676587	UP
55638	GOLSYN	syntabulin	1.0134	0.000146812	0.00895944	UP
145741	C2CD4A	C2 calcium dependent domain containing 4A	1.01205	0.000105485	0.00711501	UP
5016	OVGP1	oviductal glycoprotein 1	1.01143	0.000160395	0.00948718	UP
94137	RP1L1	RP1 like 1	1.01047	0.000110976	0.00739884	UP
162394	SLFN5	schlafen family member 5	1.00986	0.000115022	0.00755218	UP
221710	LOC221710	small integral membrane protein 13	1.00869	0.000102595	0.00696078	UP
1824	DSC2	desmocollin 2	1.00731	0.000105485	0.00710117	UP
255394	TCP11L2	t-complex 11 like 2	1.00727	0.000121958	0.00782931	UP
1187	CLCNKA	chloride voltage-gated channel Ka	1.0071	0.000112421	0.00740952	UP
6352	CCL5	C-C motif chemokine ligand 5	1.00708	9.65262e-05	0.00666667	UP
8507	ENC1	ectodermal-neural cortex 1	1.00656	0.000117334	0.00758879	UP
7008	TEF	TEF, PAR bZIP transcription factor	1.00623	0.000112421	0.00742366	UP
55659	ZNF416	zinc finger protein 416	1.00586	0.000108664	0.00727273	UP
55602	CDKN2AIP	CDKN2A interacting protein	1.00514	0.000112421	0.00743786	UP
54968	TMEM70	transmembrane protein 70	1.00505	0.000104329	0.00706458	UP
79794	C12orf49	chromosome 12 open reading frame 49	1.00483	0.000124559	0.00792279	UP
10045	SH2D3A	SH2 domain containing 3A	1.00455	0.000121958	0.00784387	UP
57414	RHBDD2	rhomboid domain containing 2	1.00449	9.45032e-05	0.00657948	UP
692205	SNORD89	small nucleolar RNA, C/D box 89	1.00438	0.000101439	0.00692308	UP
201164	PLD6	phospholipase D family member 6	1.00435	0.000102595	0.00697446	UP
2817	GPC1	glypican 1	1.004	0.000125426	0.00791971	UP
57761	TRIB3	tribbles pseudokinase 3	1.00373	0.00010982	0.00733591	UP
286262	C9orf75	taperin	1.00298	0.000129761	0.00816364	UP
154064	RAET1L	retinoic acid early transcript 1L	1.00221	0.000108664	0.00728682	UP
56256	SERTAD4	SERTA domain containing 4	1.00208	0.000151436	0.00906574	UP
3157	HMGCS1	3-hydroxy-3-methylglutaryl-CoA synthase 1	1.00074	0.000197676	0.011122	UP
131601	GPR175	transmembrane protein adipocyte associated 1	1.00052	0.000122247	0.00783333	UP
4609	MYC	MYC proto-oncogene, bHLH transcription factor	1.00051	0.000148835	0.00898778	UP
128439	SNHG11	small nucleolar RNA host gene 11	0.998872	0.000106063	0.00712621	UP
81558	FAM117A	family with sequence similarity 117 member A	0.9988	0.000129761	0.00814882	UP
730412	LOC730412		0.998344	0.000117334	0.007603	UP
2925	GRPR	gastrin releasing peptide receptor	0.998064	0.000112421	0.00745211	UP
54626	HES2	hes family bHLH transcription factor 2	0.99788	0.000148835	0.00897213	UP
143689	PIWIL4	piwi like RNA-mediated gene silencing 4	0.997632	0.000116756	0.00759398	UP
6744	SSFA2	ITPR interacting domain containing 2	0.997356	0.000173978	0.0101176	UP
55258	FLJ10916	threonine synthase like 2	0.997259	0.000115889	0.00755179	UP
83694	RPS6KL1	ribosomal protein S6 kinase like 1	0.996566	0.000111265	0.00740385	UP
5878	RAB5C	RAB5C, member RAS oncogene family	0.996382	0.000159528	0.00946827	UP
3209	HOXA13	homeobox A13	0.99632	0.000117623	0.00759328	UP
5021	OXTR	oxytocin receptor	0.996272	0.000178602	0.0103172	UP
404093	CUEDC1	CUE domain containing 1	0.995924	0.000134385	0.0083935	UP
51720	UIMC1	ubiquitin interaction motif containing 1	0.995079	0.000115022	0.00753788	UP
220832	FABP5L3	fatty acid binding protein 5 pseudogene 3	0.994186	0.000141899	0.00873665	UP
55915	LANCL2	LanC like 2	0.994035	0.000114733	0.00754753	UP
25897	RNF19A	ring finger protein 19A, RBR E3 ubiquitin protein ligase	0.993137	0.00014739	0.00894737	UP
4884	NPTX1	neuronal pentraxin 1	0.993126	0.00017051	0.00998308	UP
56652	C10orf2	twinkle mtDNA helicase	0.991907	0.000148835	0.0090035	UP
4636	MYL5	myosin light chain 5	0.991389	0.000120802	0.00778399	UP
2571	GAD1	glutamate decarboxylase 1	0.99136	0.000166464	0.00979592	UP
645236	LOC645236		0.989699	0.000123114	0.00787431	UP
9205	ZMYM5	zinc finger MYM-type containing 5	0.989193	0.000136408	0.00847397	UP
79612	NARG1L	N(alpha)-acetyltransferase 16, NatA auxiliary subunit	0.988111	0.0001156	0.00754717	UP
23761	PISD	phosphatidylserine decarboxylase	0.987934	0.000165019	0.00972743	UP
440354	LOC440354	SMG1 pseudogene 2	0.987449	0.000128027	0.00806922	UP
55658	RNF126	ring finger protein 126	0.987397	0.000123692	0.00789668	UP
56985	C17orf48	ADP-ribose/CDP-alcohol diphosphatase, manganese dependent	0.986195	0.000125137	0.0079159	UP
440955	TMEM89	transmembrane protein 89	0.98614	0.000152014	0.00908463	UP
57592	ZNF687	zinc finger protein 687	0.985471	0.000156927	0.00936207	UP
7564	ZNF16	zinc finger protein 16	0.985276	0.000138142	0.00856631	UP
90589	ZNF625	zinc finger protein 625	0.985214	0.000143055	0.00876106	UP
201627	FAM116A	DENN domain containing 6A	0.982579	0.000124559	0.00789377	UP
114548	NLRP3	NLR family pyrin domain containing 3	0.982273	0.00015028	0.00902778	UP
64792	RABL5	intraflagellar transport 22	0.981894	0.00014161	0.0087344	UP
80745	THUMPD2	THUMP domain containing 2	0.981801	0.000123692	0.00788214	UP
58155	PTBP2	polypyrimidine tract binding protein 2	0.981578	0.000130628	0.00818841	UP
55290	BRF2	BRF2, RNA polymerase III transcription initiation factor subunit	0.980851	0.000144789	0.00885159	UP
64854	USP46	ubiquitin specific peptidase 46	0.980128	0.000136408	0.00848921	UP
6664	SOX11	SRY-box 11	0.980058	0.000228889	0.0122601	UP
6309	SC5DL	sterol-C5-desaturase	0.979586	0.000142766	0.00875887	UP
598	BCL2L1	BCL2 like 1	0.979355	0.0001734	0.010101	UP
9751	SNPH	syntaphilin	0.976009	0.000140454	0.00867857	UP
414236	C10orf55	chromosome 10 open reading frame 55	0.975703	0.000159528	0.00948454	UP
652226	LOC652226		0.975623	0.000157505	0.00938038	UP
389289	C5orf39	annexin A2 receptor	0.974062	0.000171377	0.01	UP
10468	FST	follistatin	0.971331	0.000223686	0.0121317	UP
79133	C20orf7	NADH:ubiquinone oxidoreductase complex assembly factor 5	0.970469	0.00014739	0.00896309	UP
5553	PRG2	proteoglycan 2, pro eosinophil major basic protein	0.969967	0.000149702	0.0090087	UP
79872	CBLL1	Cbl proto-oncogene like 1	0.969345	0.000147679	0.00894921	UP
23545	ATP6V0A2	ATPase H+ transporting V0 subunit a2	0.968538	0.000166753	0.00979626	UP
80149	ZC3H12A	zinc finger CCCH-type containing 12A	0.967844	0.000189873	0.0107882	UP
27109	ATP5S	distal membrane arm assembly complex 2 like	0.967533	0.00014739	0.00897887	UP
83464	APH1B	aph-1 homolog B, gamma-secretase subunit	0.966577	0.000151147	0.00906412	UP
4155	MBP	myelin basic protein	0.96611	0.000208658	0.0115705	UP
8660	IRS2	insulin receptor substrate 2	0.965891	0.000192763	0.0109165	UP
84879	MFSD2	major facilitator superfamily domain containing 2A	0.965698	0.000201144	0.0112621	UP
5069	PAPPA	pappalysin 1	0.964737	0.00016762	0.00983051	UP
3656	IRAK2	interleukin 1 receptor associated kinase 2	0.964146	0.00017629	0.0102007	UP
440030	LOC440030		0.962896	0.000160395	0.00950342	UP
340542	BEX5	brain expressed X-linked 5	0.962497	0.000162707	0.00960751	UP
644391	LOC644391		0.962341	0.000181781	0.0104312	UP
692213	SNORD110	small nucleolar RNA, C/D box 110	0.962316	0.000170799	0.00998311	UP
5373	PMM2	phosphomannomutase 2	0.961997	0.000174845	0.010151	UP
5271	SERPINB8	serpin family B member 8	0.961947	0.00017629	0.0102178	UP
267004	PGBD3	piggyBac transposable element derived 3	0.961353	0.000206057	0.0114815	UP
129607	CMPK2	cytidine/uridine monophosphate kinase 2	0.95981	0.000185538	0.0105766	UP
23022	PALLD	palladin, cytoskeletal associated protein	0.958789	0.000202011	0.0112924	UP
5806	PTX3	pentraxin 3	0.958556	0.000288712	0.0148661	UP
387680	FAM21A	WASH complex subunit 2A	0.958056	0.000217617	0.0118957	UP
147495	APCDD1	APC down-regulated 1	0.957142	0.000287845	0.0148657	UP
27434	POLM	DNA polymerase mu	0.956221	0.000183226	0.010462	UP
8898	MTMR2	myotubularin related protein 2	0.956076	0.000182648	0.0104463	UP
284358	FLJ36070	MEF2 activating motif and SAP domain containing transcriptional regulator	0.955402	0.000218484	0.0119243	UP
222171	PRR15	proline rich 15	0.954578	0.000200566	0.0112662	UP
285489	DOK7	docking protein 7	0.954352	0.000181781	0.0104139	UP
80019	UBTD1	ubiquitin domain containing 1	0.954278	0.000227154	0.012243	UP
84668	FAM126A	family with sequence similarity 126 member A	0.953783	0.000208369	0.0115916	UP
114801	TMEM200A	transmembrane protein 200A	0.953513	0.000179469	0.01035	UP
7726	TRIM26	tripartite motif containing 26	0.953232	0.000189584	0.0107895	UP
10365	KLF2	Kruppel like factor 2	0.952885	0.000218484	0.0119055	UP
201175	LOC201175		0.952384	0.000181492	0.0104319	UP
5534	PPP3R1	protein phosphatase 3 regulatory subunit B, alpha	0.95165	0.000251142	0.0131866	UP
2624	GATA2	GATA binding protein 2	0.951525	0.00022542	0.0121875	UP
3298	HSF2	heat shock transcription factor 2	0.951283	0.0002286	0.0122636	UP
2353	FOS	Fos proto-oncogene, AP-1 transcription factor subunit	0.95102	0.000195942	0.0110784	UP
80329	ULBP1	UL16 binding protein 1	0.950899	0.000279175	0.0145263	UP
5172	SLC26A4	solute carrier family 26 member 4	0.949994	0.000362118	0.0176728	UP
9580	SOX13	SRY-box 13	0.948186	0.000219929	0.0119654	UP
374467	FLJ44112		0.948028	0.000212993	0.0117544	UP
647224	LOC647224		0.947555	0.000208369	0.011573	UP
22891	ZNF365	zinc finger protein 365	0.947318	0.00023438	0.0125154	UP
4739	NEDD9	neural precursor cell expressed, developmentally down-regulated 9	0.946181	0.000216461	0.0119078	UP
9839	ZEB2	zinc finger E-box binding homeobox 2	0.945627	0.000223686	0.0121507	UP
5662	PSD	pleckstrin and Sec7 domain containing	0.94549	0.00022542	0.0122066	UP
10758	TRAF3IP2	TRAF3 interacting protein 2	0.945484	0.000195942	0.0110604	UP
339843	LOC339843	WW domain containing E3 ubiquitin protein ligase 1 pseudogene 1	0.944972	0.000212126	0.011744	UP
4248	MGAT3	mannosyl (beta-1,4-)-glycoprotein beta-1,4-N-acetylglucosaminyltransferase	0.943613	0.000227733	0.012236	UP
1407	CRY1	cryptochrome circadian regulator 1	0.942518	0.000266459	0.0139275	UP
85450	ITPRIP	inositol 1,4,5-trisphosphate receptor interacting protein	0.942039	0.000243339	0.0129141	UP
26579	MYEOV	myeloma overexpressed	0.941881	0.000262991	0.013767	UP
55132	LARP1B	La ribonucleoprotein domain family member 1B	0.941295	0.000232068	0.0124111	UP
653994	LOC653994		0.940933	0.000212415	0.0117412	UP
5971	RELB	RELB proto-oncogene, NF-kB subunit	0.940776	0.00021675	0.0119048	UP
2150	F2RL1	F2R like trypsin receptor 1	0.940759	0.000245073	0.0129466	UP
57820	CCNB1IP1	cyclin B1 interacting protein 1	0.939023	0.00021675	0.0118859	UP
27314	RAB30	RAB30, member RAS oncogene family	0.936741	0.000243628	0.0129096	UP
54708	MARCH5	membrane associated ring-CH-type finger 5	0.936694	0.000227733	0.0122551	UP
182	JAG1	jagged 1	0.935937	0.000245073	0.0129268	UP
2296	FOXC1	forkhead box C1	0.935135	0.000241605	0.0128615	UP
9569	GTF2IRD1	GTF2I repeat domain containing 1	0.93438	0.000248541	0.0130898	UP
3815	KIT	KIT proto-oncogene receptor tyrosine kinase	0.933123	0.000296226	0.0151852	UP
9214	FAIM3	Fc fragment of IgM receptor	0.933062	0.000251142	0.0132067	UP
84707	BEX2	brain expressed X-linked 2	0.931932	0.000226576	0.0122309	UP
79754	ASB13	ankyrin repeat and SOCS box containing 13	0.930516	0.000236981	0.0126348	UP
168850	ZNF800	zinc finger protein 800	0.929536	0.000243917	0.0129052	UP
5523	PPP2R3A	protein phosphatase 2 regulatory subunit B''alpha	0.929145	0.000278597	0.0145181	UP
286343	C9orf150	leucine rich adaptor protein 1 like	0.927178	0.000290157	0.0149183	UP
25805	BAMBI	BMP and activin membrane bound inhibitor	0.926816	0.000280331	0.0145646	UP
171568	POLR3H	RNA polymerase III subunit H	0.925737	0.000280331	0.0145427	UP
401491	FLJ35024	VLDLR antisense RNA 1	0.922978	0.000307208	0.0155865	UP
824	CAPN2	calpain 2	0.922806	0.000303162	0.0154492	UP
100302185	MIR1204	microRNA 1204	0.922571	0.000306919	0.0155947	UP
51442	VGLL1	vestigial like family member 1	0.921929	0.000345067	0.0170328	UP
7049	TGFBR3	transforming growth factor beta receptor 3	0.921862	0.000455465	0.0212113	UP
79145	CHCHD7	coiled-coil-helix-coiled-coil-helix domain containing 7	0.92183	0.000288134	0.0148584	UP
56261	RP5-1022P6.2	glycerophosphocholine phosphodiesterase 1	0.921594	0.000310676	0.0157164	UP
23080	AVL9	AVL9 cell migration associated	0.921513	0.000266748	0.0139216	UP
147166	TRIM16L	tripartite motif containing 16 like	0.920839	0.000310965	0.015708	UP
645431	LOC645431	FUT8 antisense RNA 1	0.92082	0.000322236	0.0161594	UP
7134	TNNC1	troponin C1, slow skeletal and cardiac type	0.919956	0.000418473	0.0198628	UP
5191	PEX7	peroxisomal biogenesis factor 7	0.919322	0.000291602	0.0149703	UP
83593	RASSF5	Ras association domain family member 5	0.918028	0.000335241	0.0166667	UP
1649	DDIT3	DNA damage inducible transcript 3	0.917706	0.000338131	0.0167143	UP
146434	ZNF597	zinc finger protein 597	0.917673	0.000302295	0.0154277	UP
100128585	LOC100128585		0.917504	0.000283221	0.0146707	UP
5564	PRKAB1	protein kinase AMP-activated non-catalytic subunit beta 1	0.917002	0.000296226	0.0151627	UP
9760	TOX	thymocyte selection associated high mobility group box	0.91598	0.000308942	0.0156515	UP
7145	TNS1	tensin 1	0.915277	0.000320791	0.0161808	UP
340061	TMEM173	transmembrane protein 173	0.914731	0.000337553	0.0167335	UP
133746	JMY	junction mediating and regulatory protein, p53 cofactor	0.914608	0.000320791	0.0161572	UP
629	CFB	complement factor B	0.914462	0.000324837	0.0162663	UP
649009	LOC649009		0.914078	0.000354026	0.0174006	UP
80328	ULBP2	UL16 binding protein 2	0.913763	0.000329461	0.016474	UP
1948	EFNB2	ephrin B2	0.912513	0.000305763	0.0155588	UP
728069	LOC728069		0.911796	0.000388128	0.0186528	UP
6495	SIX1	SIX homeobox 1	0.911277	0.000364719	0.0177247	UP
9392	TGFBRAP1	transforming growth factor beta receptor associated protein 1	0.910413	0.000388706	0.0186546	UP
91404	SESTD1	SEC14 and spectrin domain containing 1	0.909984	0.00032108	0.0161483	UP
149076	ZNF362	zinc finger protein 362	0.909571	0.000355471	0.0174468	UP
1551	CYP3A7	cytochrome P450 family 3 subfamily A member 7	0.908973	0.000625108	0.0271053	UP
57018	CCNL1	cyclin L1	0.908695	0.00034709	0.0171083	UP
64786	TBC1D15	TBC1 domain family member 15	0.908301	0.000336397	0.0167001	UP
55269	PSPC1	paraspeckle component 1	0.907913	0.00032975	0.0164646	UP
24145	PANX1	pannexin 1	0.907823	0.000362696	0.0176512	UP
9220	TIAF1	TGFB1-induced anti-apoptotic factor 1	0.907706	0.00038466	0.0185635	UP
378805	FLJ43663	long intergenic non-protein coding RNA, p53 induced transcript	0.907691	0.000501416	0.0228289	UP
100129076	LOC100129076		0.907487	0.000330617	0.0164841	UP
3600	IL15	interleukin 15	0.907375	0.00036154	0.0176695	UP
64940	STAG3L4	stromal antigen 3-like 4 (pseudogene)	0.906131	0.000348824	0.0171693	UP
151195	CCNYL1	cyclin Y like 1	0.906006	0.000334374	0.0166475	UP
283518	KCNRG	potassium channel regulator	0.903775	0.000337842	0.0167239	UP
154214	RNF217	ring finger protein 217	0.903613	0.000454598	0.0211995	UP
165215	FAM171B	family with sequence similarity 171 member B	0.903371	0.000391885	0.0187293	UP
6461	SHB	SH2 domain containing adaptor protein B	0.902481	0.000386394	0.0185953	UP
644113	LOC644113		0.902478	0.000358072	0.0175496	UP
642648	LOC642648	uncharacterized LOC642648	0.902168	0.000368187	0.0178431	UP
494514	C18orf56	TYMS opposite strand	0.901061	0.000361251	0.0176803	UP
84619	ZGPAT	zinc finger CCCH-type and G-patch domain containing	0.900617	0.000385238	0.0185655	UP
25803	SPDEF	SAM pointed domain containing ETS transcription factor	0.90015	0.000470782	0.02172	UP
199953	TMEM201	transmembrane protein 201	0.899843	0.000362118	0.0176479	UP
2947	GSTM3	glutathione S-transferase mu 3	0.899489	0.00067366	0.0287069	UP
4487	MSX1	msh homeobox 1	0.898638	0.00041067	0.019573	UP
26585	GREM1	gremlin 1, DAN family BMP antagonist	0.898375	0.000495925	0.0226385	UP
148709	LOC148709	actin gamma 1 pseudogene	0.897396	0.000372522	0.0180028	UP
2882	GPX7	glutathione peroxidase 7	0.896839	0.000368187	0.0178682	UP
2995	GYPC	glycophorin C (Gerbich blood group)	0.896456	0.000391018	0.0187137	UP
85415	RHPN2	rhophilin Rho GTPase binding protein 2	0.896399	0.000415294	0.019739	UP
114757	CYGB	cytoglobin	0.895115	0.000369054	0.0178601	UP
79753	SNIP1	Smad nuclear interacting protein 1	0.894488	0.000390729	0.0187258	UP
23001	WDFY3	WD repeat and FYVE domain containing 3	0.894369	0.000450552	0.0210676	UP
7855	FZD5	frizzled class receptor 5	0.892347	0.000510375	0.0232063	UP
54617	INO80	INO80 complex subunit	0.892241	0.000437836	0.0205842	UP
5222	PGA5	pepsinogen 5, group I (pepsinogen A)	0.891348	0.000606034	0.0264439	UP
494470	RNF165	ring finger protein 165	0.889802	0.000426854	0.0201226	UP
9636	ISG15	ISG15 ubiquitin-like modifier	0.889533	0.000401422	0.0191586	UP
6013	RLN1	relaxin 1	0.889326	0.000437258	0.020585	UP
9338	TCEAL1	transcription elongation factor A like 1	0.888976	0.000447373	0.0209472	UP
219771	CCNY	cyclin Y	0.888738	0.000519623	0.0234115	UP
220	ALDH1A3	aldehyde dehydrogenase 1 family member A3	0.888409	0.000450552	0.0210391	UP
58504	ARHGAP22	Rho GTPase activating protein 22	0.887582	0.000475695	0.0218883	UP
23175	LPIN1	lipin 1	0.887575	0.000465869	0.0215508	UP
79706	PRKRIP1	PRKR interacting protein 1	0.887439	0.000469048	0.0216689	UP
6428	SFRS3	serine and arginine rich splicing factor 3	0.886697	0.000421941	0.0199181	UP
9693	RAPGEF2	Rap guanine nucleotide exchange factor 2	0.886656	0.000418473	0.0198356	UP
131870	NUDT16	nudix hydrolase 16	0.886241	0.00043957	0.0206377	UP
55081	IFT57	intraflagellar transport 57	0.885652	0.000421363	0.019918	UP
22898	DENND3	DENN domain containing 3	0.884906	0.000414138	0.0197111	UP
81606	LBH	limb bud and heart development	0.884425	0.000439859	0.0206233	UP
9957	HS3ST1	heparan sulfate-glucosamine 3-sulfotransferase 1	0.884307	0.000545922	0.0243742	UP
389383	C6orf126	colipase like 2	0.884041	0.000496214	0.0226219	UP
250	ALPP	alkaline phosphatase, placental	0.883057	0.000575978	0.0253562	UP
5446	PON3	paraoxonase 3	0.88283	0.000545922	0.0243428	UP
51005	AMDHD2	amidohydrolase domain containing 2	0.882349	0.00046269	0.0214611	UP
81573	ANKRD13C	ankyrin repeat domain 13C	0.881042	0.000529738	0.0238362	UP
150291	FLJ35801	MORC2 antisense RNA 1	0.880628	0.000544766	0.024354	UP
6857	SYT1	synaptotagmin 1	0.880088	0.000485232	0.0222384	UP
79679	VTCN1	V-set domain containing T cell activation inhibitor 1	0.87925	0.000460378	0.0214113	UP
1847	DUSP5	dual specificity phosphatase 5	0.879205	0.000481475	0.0220955	UP
55062	WIPI1	WD repeat domain, phosphoinositide interacting 1	0.878834	0.000460667	0.021396	UP
648496	LOC648496		0.878593	0.000518756	0.0234029	UP
55589	BMP2K	BMP2 inducible kinase	0.878278	0.000609502	0.0265283	UP
124936	CYB5D2	cytochrome b5 domain containing 2	0.878226	0.000511531	0.0232283	UP
79645	EFCAB1	EF-hand calcium binding domain 1	0.877765	0.000515577	0.0233203	UP
23597	ACOT9	acyl-CoA thioesterase 9	0.877639	0.000472516	0.021771	UP
57617	VPS18	VPS18, CORVET/HOPS core subunit	0.876891	0.000494191	0.0225892	UP
643660	LOC643660		0.876606	0.000582625	0.0256163	UP
147686	ZNF418	zinc finger protein 418	0.876585	0.00059563	0.0260886	UP
343990	MGC42367	KIAA1211 like	0.875155	0.00054072	0.0242672	UP
144363	LYRM5	electron transfer flavoprotein regulatory factor 1	0.874992	0.000464713	0.0215261	UP
197320	ZNF778	zinc finger protein 778	0.873815	0.000604589	0.0264141	UP
54108	CHRAC1	chromatin accessibility complex subunit 1	0.873516	0.000542165	0.0242691	UP
440160	LOC440160		0.8735	0.000549101	0.024453	UP
100130828	LOC100130828		0.872818	0.000606323	0.0264232	UP
23034	SAMD4A	sterile alpha motif domain containing 4A	0.872525	0.00048003	0.0220584	UP
3625	INHBB	inhibin subunit beta B	0.871925	0.000516733	0.023342	UP
56998	CTNNBIP1	catenin beta interacting protein 1	0.871054	0.000488411	0.0223545	UP
59285	CACNG6	calcium voltage-gated channel auxiliary subunit gamma 6	0.870781	0.000512109	0.0232241	UP
390	RND3	Rho family GTPase 3	0.869695	0.00058407	0.0256472	UP
4792	NFKBIA	NFKB inhibitor alpha	0.869491	0.000625108	0.0270713	UP
84791	C1orf97	long intergenic non-protein coding RNA 467	0.869377	0.000542165	0.0243005	UP
222161	DKFZP586I1420	uncharacterized protein DKFZp586I1420	0.869291	0.00051471	0.0233115	UP
84986	ARHGAP19	Rho GTPase activating protein 19	0.869285	0.00057251	0.0252679	UP
221756	MGC39372	serpin family B member 9 pseudogene 1	0.869158	0.000719323	0.0299519	UP
117854	TRIM6	tripartite motif containing 6	0.868644	0.000612103	0.026608	UP
375791	C9orf169	cysteine rich tail 1	0.868393	0.000674238	0.0286962	UP
22943	DKK1	dickkopf WNT signaling pathway inhibitor 1	0.867999	0.00072597	0.0301199	UP
23464	GCAT	glycine C-acetyltransferase	0.867786	0.000559794	0.0248015	UP
56978	PRDM8	PR/SET domain 8	0.867229	0.000556615	0.0246923	UP
84996	C21orf119	URB1 antisense RNA 1 (head to head)	0.867173	0.000555748	0.0246855	UP
10196	PRMT3	protein arginine methyltransferase 3	0.867161	0.000562106	0.0248721	UP
3422	IDI1	isopentenyl-diphosphate delta isomerase 1	0.866129	0.00069129	0.0292421	UP
119395	CALHM3	calcium homeostasis modulator 3	0.865723	0.000707763	0.0296489	UP
94039	ZNF101	zinc finger protein 101	0.865641	0.000565863	0.0250064	UP
57621	ZBTB2	zinc finger and BTB domain containing 2	0.86504	0.000642737	0.0276617	UP
647187	LOC647187	immunoglobulin heavy variable 3/OR16-6 (pseudogene)	0.864618	0.000659499	0.0282426	UP
6776	STAT5A	signal transducer and activator of transcription 5A	0.864481	0.000573666	0.0252866	UP
2308	FOXO1	forkhead box O1	0.864125	0.000746778	0.0307619	UP
5412	UBL3	ubiquitin like 3	0.863907	0.000630888	0.0272875	UP
6500	SKP1	S-phase kinase associated protein 1	0.861639	0.000535518	0.0240649	UP
2672	GFI1	growth factor independent 1 transcriptional repressor	0.861321	0.000763251	0.0312175	UP
3140	MR1	major histocompatibility complex, class I-related	0.860849	0.000593896	0.0260456	UP
3163	HMOX2	heme oxygenase 2	0.860744	0.000601988	0.0263338	UP
81572	PDRG1	p53 and DNA damage regulated 1	0.860229	0.000621929	0.0270013	UP
83451	ABHD11	abhydrolase domain containing 11	0.859405	0.000631466	0.0272784	UP
85409	NKD2	naked cuticle homolog 2	0.857564	0.00072597	0.0300838	UP
266675	BEST4	bestrophin 4	0.856359	0.000677706	0.028773	UP
116931	MED12L	mediator complex subunit 12 like	0.855895	0.000664123	0.0283704	UP
652	BMP4	bone morphogenetic protein 4	0.85572	0.000770765	0.0314876	UP
7189	TRAF6	TNF receptor associated factor 6	0.855704	0.000635223	0.0274065	UP
127544	RNF19B	ring finger protein 19B	0.854633	0.000651407	0.0279653	UP
170463	SSBP4	single stranded DNA binding protein 4	0.853748	0.000671059	0.0286313	UP
800	CALD1	caldesmon 1	0.853657	0.000819895	0.0331425	UP
51646	YPEL5	yippee like 5	0.853161	0.000710942	0.0297461	UP
5935	RBM3	RNA binding motif protein 3	0.851476	0.000638691	0.0275218	UP
55504	TNFRSF19	TNF receptor superfamily member 19	0.851341	0.000654586	0.0280669	UP
57169	ZNFX1	zinc finger NFX1-type containing 1	0.851064	0.000694469	0.0292336	UP
4071	TM4SF1	transmembrane 4 L six family member 1	0.850314	0.00069129	0.0292063	UP
25900	IFFO1	intermediate filament family orphan 1	0.850027	0.000648806	0.0278882	UP
10668	CGRRF1	cell growth regulator with ring finger domain 1	0.849626	0.00069418	0.029257	UP
9943	OXSR1	oxidative stress responsive 1	0.849033	0.00070285	0.0295146	UP
26230	TIAM2	T cell lymphoma invasion and metastasis 2	0.848886	0.000703139	0.0294909	UP
24140	FTSJ1	FtsJ RNA methyltransferase homolog 1	0.848399	0.000677128	0.0287838	UP
11120	BTN2A1	butyrophilin subfamily 2 member A1	0.848284	0.00069418	0.0292927	UP
669	BPGM	bisphosphoglycerate mutase	0.848152	0.000745333	0.030739	UP
2203	FBP1	fructose-bisphosphatase 1	0.84809	0.00074909	0.0308205	UP
652685	LOC652685		0.847436	0.000756893	0.0310308	UP
2275	FHL3	four and a half LIM domains 3	0.846668	0.000714121	0.029843	UP
56905	C15orf39	chromosome 15 open reading frame 39	0.846591	0.000662389	0.0283313	UP
201161	CENPV	centromere protein V	0.845133	0.000680596	0.028825	UP
81788	NUAK2	NUAK family kinase 2	0.843578	0.000806023	0.0326964	UP
55486	PARL	presenilin associated rhomboid like	0.843198	0.000718456	0.0299879	UP
65983	GRAMD3	GRAM domain containing 2B	0.842858	0.000829721	0.0333837	UP
627	BDNF	brain derived neurotrophic factor	0.842074	0.000953124	0.0371815	UP
644644	LOC644644		0.841846	0.000827409	0.0334072	UP
3931	LCAT	lecithin-cholesterol acyltransferase	0.841654	0.000737241	0.0305144	UP
51334	PRR16	proline rich 16	0.841617	0.000830877	0.0333914	UP
195827	C9orf21	peroxiredoxin like 2C	0.840269	0.000851107	0.0341251	UP
729375	LOC729375	family with sequence similarity 86, member A pseudogene	0.840028	0.000719034	0.0299759	UP
200232	C20orf106	family with sequence similarity 209 member A	0.839426	0.000725681	0.0301441	UP
1326	MAP3K8	mitogen-activated protein kinase kinase kinase 8	0.837989	0.000888099	0.03512	UP
5154	PDGFA	platelet derived growth factor subunit A	0.837578	0.000807468	0.0327166	UP
55902	ACSS2	acyl-CoA synthetase short chain family member 2	0.837031	0.000880007	0.0349598	UP
22828	RBM16	SR-related CTD associated factor 8	0.836874	0.00074042	0.0306093	UP
6372	CXCL6	C-X-C motif chemokine ligand 6	0.835928	0.00074331	0.0306921	UP
55794	DDX28	DEAD-box helicase 28	0.834978	0.000862956	0.0344804	UP
90024	FLJ20021	uncharacterized LOC90024	0.83439	0.000802844	0.0326056	UP
79149	ZSCAN5A	zinc finger and SCAN domain containing 5A	0.834071	0.000758916	0.0310769	UP
25841	ABTB2	ankyrin repeat and BTB domain containing 2	0.833751	0.000829432	0.0334109	UP
65265	C8orf33	chromosome 8 open reading frame 33	0.833663	0.000755159	0.0310333	UP
138162	C9orf116	chromosome 9 open reading frame 116	0.833208	0.000813537	0.032924	UP
80700	UBXN6	UBX domain protein 6	0.832857	0.000756604	0.0310558	UP
9124	PDLIM1	PDZ and LIM domain 1	0.832777	0.000899081	0.0354732	UP
646576	LOC646576	HHIP antisense RNA 1	0.832199	0.000878851	0.034954	UP
3592	IL12A	interleukin 12A	0.83195	0.000880585	0.0349026	UP
55766	H2AFJ	H2A histone family member J	0.831776	0.000800821	0.0325617	UP
100131940	LOC100131940	sorting nexin 5 pseudogene 1	0.831625	0.000775389	0.0316392	UP
415116	PIM3	Pim-3 proto-oncogene, serine/threonine kinase	0.831116	0.000874805	0.0348733	UP
9592	IER2	immediate early response 2	0.830688	0.000873938	0.0348789	UP
29970	SCHIP1	schwannomin interacting protein 1	0.83064	0.000991272	0.0382386	UP
26063	DECR2	2,4-dienoyl-CoA reductase 2	0.829747	0.000787238	0.0320848	UP
28232	SLCO3A1	solute carrier organic anion transporter family member 3A1	0.829445	0.000899081	0.0353925	UP
84962	JUB	ajuba LIM protein	0.829436	0.00101786	0.0388742	UP
154043	CNKSR3	CNKSR family member 3	0.828778	0.000939252	0.0367232	UP
79091	C16orf68	methyltransferase like 22	0.828103	0.000798798	0.0325176	UP
25898	RCHY1	ring finger and CHY zinc finger domain containing 1	0.827365	0.000856309	0.034294	UP
4861	NPAS1	neuronal PAS domain protein 1	0.827267	0.00109762	0.0414177	UP
10838	ZNF275	zinc finger protein 275	0.826502	0.000899081	0.0354328	UP
57456	KIAA1143	KIAA1143	0.826417	0.000828854	0.0334266	UP
3156	HMGCR	3-hydroxy-3-methylglutaryl-CoA reductase	0.825957	0.00101786	0.0389171	UP
112464	PRKCDBP	caveolae associated protein 3	0.824781	0.000833767	0.0334687	UP
399687	MYO18A	myosin XVIIIA	0.824282	0.0010037	0.0385033	UP
23677	SH3BP4	SH3 domain binding protein 4	0.824262	0.000880585	0.0349427	UP
56974	DKFZp547K054		0.82402	0.000928848	0.0363575	UP
55154	MSTO1	misato 1, mitochondrial distribution and morphology regulator	0.823853	0.000862667	0.0345087	UP
1408	CRY2	cryptochrome circadian regulator 2	0.823463	0.000891567	0.0352169	UP
7403	UTX	lysine demethylase 6A	0.823374	0.000984336	0.0380984	UP
7498	XDH	xanthine dehydrogenase	0.822875	0.00090804	0.0357045	UP
6678	SPARC	secreted protein acidic and cysteine rich	0.822632	0.000925669	0.0362741	UP
6575	SLC20A2	solute carrier family 20 member 2	0.822493	0.000909774	0.0357321	UP
9507	ADAMTS4	ADAM metallopeptidase with thrombospondin type 1 motif 4	0.822445	0.000972198	0.037713	UP
64412	GZF1	GDNF inducible zinc finger protein 1	0.822248	0.00101728	0.0389381	UP
54784	ALKBH4	alkB homolog 4, lysine demethylase	0.820027	0.000993873	0.0382962	UP
645964	LOC645964		0.820017	0.00120166	0.0445659	UP
3398	ID2	inhibitor of DNA binding 2	0.819977	0.00112624	0.0422668	UP
116039	OSR2	odd-skipped related transciption factor 2	0.819596	0.00115774	0.0432147	UP
84749	USP30	ubiquitin specific peptidase 30	0.819285	0.000883764	0.0349886	UP
9057	SLC7A6	solute carrier family 7 member 6	0.818983	0.000996474	0.0383111	UP
157922	CAMSAP1	calmodulin regulated spectrin associated protein 1	0.818945	0.000922779	0.0362018	UP
152519	NIPAL1	NIPA like domain containing 1	0.818834	0.0011115	0.0418043	UP
1992	SERPINB1	serpin family B member 1	0.818169	0.000961216	0.0373708	UP
2791	GNG11	G protein subunit gamma 11	0.817933	0.000950812	0.0371332	UP
7433	VIPR1	vasoactive intestinal peptide receptor 1	0.817515	0.000986937	0.0381138	UP
284349	ZNF283	zinc finger protein 283	0.817357	0.000985781	0.0381117	UP
80740	LY6G6C	lymphocyte antigen 6 family member G6C	0.817151	0.000996474	0.0382686	UP
57567	ZNF319	zinc finger protein 319	0.817102	0.00101728	0.0389812	UP
147	ADRA1B	adrenoceptor alpha 1B	0.817023	0.000956881	0.037286	UP
79720	VPS37B	VPS37B, ESCRT-I subunit	0.816659	0.000966418	0.0375309	UP
10912	GADD45G	growth arrest and DNA damage inducible gamma	0.815504	0.00122912	0.0453895	UP
4323	MMP14	matrix metallopeptidase 14	0.815287	0.00122883	0.0454274	UP
29948	OKL38	oxidative stress induced growth inhibitor 1	0.815036	0.000957748	0.0372778	UP
10534	SSSCA1	Sjogren syndrome/scleroderma autoantigen 1	0.814661	0.00107913	0.0408087	UP
654	BMP6	bone morphogenetic protein 6	0.812426	0.00102971	0.0392834	UP
741	ZNHIT2	zinc finger HIT-type containing 2	0.812151	0.0010745	0.0406783	UP
4860	NP	purine nucleoside phosphorylase	0.811492	0.00103029	0.0392621	UP
55216	C11orf57	NKAP domain containing 1	0.811306	0.00105052	0.039989	UP
55089	SLC38A4	solute carrier family 38 member 4	0.811274	0.00111757	0.041987	UP
113540	CMTM1	CKLF like MARVEL transmembrane domain containing 1	0.810687	0.000982602	0.0380739	UP
2194	FASN	fatty acid synthase	0.810003	0.00118519	0.0440968	UP
654244	LOC654244		0.809589	0.00107277	0.0407018	UP
9191	DEDD	death effector domain containing	0.808499	0.00105716	0.0401978	UP
5829	PXN	paxillin	0.808491	0.00120831	0.0447645	UP
10435	CDC42EP2	CDC42 effector protein 2	0.807736	0.00119502	0.0444146	UP
163087	ZNF383	zinc finger protein 383	0.806656	0.00110803	0.0417193	UP
6095	RORA	RAR related orphan receptor A	0.805767	0.00109589	0.0413974	UP
1264	CNN1	calponin 1	0.805408	0.00161783	0.0566599	UP
23764	MAFF	MAF bZIP transcription factor F	0.804224	0.00115774	0.0431681	UP
55109	AGGF1	angiogenic factor with G-patch and FHA domains 1	0.803988	0.00105745	0.0401647	UP
643947	TBC1D3I		0.802878	0.00115629	0.0432541	UP
400657	LOC400657	long intergenic non-protein coding RNA 909	0.802038	0.00115716	0.0432397	UP
6448	SGSH	N-sulfoglucosamine sulfohydrolase	0.801544	0.0011378	0.0426544	UP
375061	FAM89A	family with sequence similarity 89 member A	0.801409	0.00114011	0.0426948	UP
7596	ZNF45	zinc finger protein 45	0.800773	0.00124126	0.0455945	UP
11186	RASSF1	Ras association domain family member 1	0.8007	0.00129992	0.0472976	UP
55722	CEP72	centrosomal protein 72	0.800357	0.00128634	0.0469515	UP
54465	ETAA1	ETAA1, ATR kinase activator	0.800344	0.00109791	0.0413834	UP
4049	LTA	lymphotoxin alpha	0.800147	0.0015002	0.0530777	UP
55192	DNAJC17	DnaJ heat shock protein family (Hsp40) member C17	0.799495	0.00115947	0.0431862	UP
11231	SEC63	SEC63 homolog, protein translocation regulator	0.799337	0.00120051	0.0445708	UP
9374	PPT2	palmitoyl-protein thioesterase 2	0.797725	0.00125542	0.0459683	UP
6248	RSC1A1	regulator of solute carriers 1	0.795878	0.0012453	0.0456462	UP
548645	DNAJC25	DnaJ heat shock protein family (Hsp40) member C25	0.794714	0.00131871	0.0478302	UP
79585	CORO7	coronin 7	0.794292	0.00130715	0.0475105	UP
57325	CSRP2BP	lysine acetyltransferase 14	0.794289	0.00124039	0.0456111	UP
144501	KRT80	keratin 80	0.793738	0.00134934	0.048737	UP
26827	RNU6-1	RNA, U6 small nuclear 1	0.793663	0.0013164	0.0477964	UP
51157	ZNF580	zinc finger protein 580	0.792954	0.00128634	0.046902	UP
348738	C2orf48	chromosome 2 open reading frame 48	0.792921	0.00122912	0.0453412	UP
55959	SULF2	sulfatase 2	0.792899	0.0014583	0.0521281	UP
65117	RSRC2	arginine and serine rich coiled-coil 2	0.792593	0.00128663	0.0468632	UP
3190	HNRPK	heterogeneous nuclear ribonucleoprotein K	0.792173	0.00124299	0.0456098	UP
130733	TMEM178	transmembrane protein 178A	0.790643	0.0017577	0.0602178	UP
5533	PPP3CC	protein phosphatase 3 catalytic subunit gamma	0.790522	0.0012664	0.0462724	UP
3783	KCNN4	potassium calcium-activated channel subfamily N member 4	0.790494	0.00153257	0.0541122	UP
57591	MKL1	myocardin related transcription factor A	0.790464	0.00141928	0.0508912	UP
10123	ARL4C	ADP ribosylation factor like GTPase 4C	0.790342	0.00133085	0.0481191	UP
54897	CASZ1	castor zinc finger 1	0.789869	0.00126611	0.0463108	UP
53917	RAB24	RAB24, member RAS oncogene family	0.789649	0.00139963	0.050343	UP
100302276	MIR1290	microRNA 1290	0.787662	0.00176984	0.0604541	UP
80742	PRR3	proline rich 3	0.787389	0.00136755	0.0493431	UP
3207	HOXA11	homeobox A11	0.786792	0.00132131	0.0478243	UP
63935	PCIF1	PDX1 C-terminal inhibiting factor 1	0.786025	0.00132102	0.0478639	UP
9489	PGS1	phosphatidylglycerophosphate synthase 1	0.785963	0.00148633	0.0528029	UP
80256	KIAA1539	family with sequence similarity 214 member B	0.785683	0.0013872	0.05	UP
64283	RGNEF	Rho guanine nucleotide exchange factor 28	0.784552	0.0014609	0.0521672	UP
78998	C8orf51	RHPN1 antisense RNA 1 (head to head)	0.78411	0.00141784	0.0508921	UP
3700	ITIH4	inter-alpha-trypsin inhibitor heavy chain family member 4	0.783751	0.00123519	0.0454681	UP
728449	LOC728449		0.783661	0.00146899	0.0522942	UP
84547	PGBD1	piggyBac transposable element derived 1	0.783267	0.00144818	0.0518201	UP
25843	MOBKL3	MOB family member 4, phocein	0.782626	0.00139558	0.0502497	UP
641765	LOC641765		0.781852	0.00160193	0.056217	UP
9584	RBM39	RNA binding motif protein 39	0.781768	0.00164037	0.0572177	UP
283157	LOC283157		0.781689	0.0014635	0.0522062	UP
57532	NUFIP2	nuclear FMR1 interacting protein 2	0.78017	0.00146639	0.0522554	UP
7539	ZFP37	ZFP37 zinc finger protein	0.779545	0.00150512	0.0531971	UP
54436	SH3TC1	SH3 domain and tetratricopeptide repeats 1	0.778869	0.00171869	0.0591741	UP
10791	VAMP5	vesicle associated membrane protein 5	0.778136	0.00153286	0.0540673	UP
57535	KIAA1324	KIAA1324	0.777074	0.00140917	0.0506334	UP
645332	LOC645332	family with sequence similarity 86, member A pseudogene	0.77676	0.0014424	0.0516667	UP
388394	RPRML	reprimo like	0.776712	0.00163806	0.0571948	UP
768211	RELL1	RELT like 1	0.775675	0.001495	0.0529478	UP
5598	MAPK7	mitogen-activated protein kinase 7	0.775542	0.00167707	0.0581463	UP
57455	REXO1	RNA exonuclease 1 homolog	0.775324	0.00165655	0.0575502	UP
10783	NEK6	NIMA related kinase 6	0.774943	0.00157592	0.055473	UP
11243	PMF1	polyamine modulated factor 1	0.774591	0.0015843	0.0556548	UP
9891	NUAK1	NUAK family kinase 1	0.773945	0.00169441	0.0585714	UP
388403	YPEL2	yippee like 2	0.773293	0.00192966	0.0646996	UP
54861	SNRK	SNF related kinase	0.772833	0.00158401	0.0557012	UP
860	RUNX2	runt related transcription factor 2	0.772676	0.00157332	0.0554379	UP
167681	PRSS35	serine protease 35	0.772459	0.00179498	0.0611319	UP
3169	FOXA1	forkhead box A1	0.772425	0.00147708	0.0525283	UP
79172	CENPO	centromere protein O	0.77168	0.00163401	0.0571111	UP
22796	COG2	component of oligomeric golgi complex 2	0.771273	0.00170857	0.0589432	UP
1843	DUSP1	dual specificity phosphatase 1	0.771199	0.0017288	0.0594632	UP
54102	CLIC6	chloride intracellular channel 6	0.770975	0.00164297	0.0571932	UP
978	CDA	cytidine deaminase	0.770955	0.00176319	0.0602866	UP
3096	HIVEP1	human immunodeficiency virus type I enhancer binding protein 1	0.770455	0.00165684	0.0575025	UP
7566	ZNF18	zinc finger protein 18	0.770439	0.00174267	0.0598214	UP
64115	C10orf54	V-set immunoregulatory receptor	0.770216	0.00191058	0.0641845	UP
96626	LIMS3	LIM zinc finger domain containing 3	0.769853	0.00181088	0.0616126	UP
9586	CREB5	cAMP responsive element binding protein 5	0.769838	0.0016421	0.0572205	UP
1043	CD52	CD52 molecule	0.769177	0.00175221	0.0600892	UP
5784	PTPN14	protein tyrosine phosphatase, non-receptor type 14	0.768842	0.00185307	0.0625561	UP
9367	RAB9A	RAB9A, member RAS oncogene family	0.767671	0.00167996	0.0581882	UP
56034	PDGFC	platelet derived growth factor C	0.767578	0.0018655	0.0629142	UP
340146	SLC35D3	solute carrier family 35 member D3	0.767112	0.00203774	0.0672805	UP
7538	ZFP36	ZFP36 ring finger protein	0.767043	0.00170626	0.0589222	UP
651576	LOC651576		0.766981	0.00165453	0.0575377	UP
148268	ZNF570	zinc finger protein 570	0.766578	0.00177995	0.0607396	UP
125111	GJD3	gap junction protein delta 3	0.765986	0.00178949	0.0610049	UP
4276	MICA		0.765549	0.00173921	0.0597617	UP
818	CAMK2G	calcium/calmodulin dependent protein kinase II gamma	0.765139	0.00176059	0.0602572	UP
541565	C8orf58	chromosome 8 open reading frame 58	0.76471	0.00208947	0.0685308	UP
90850	ZNF598	zinc finger protein 598	0.764525	0.00183747	0.0620898	UP
5638	PRRG1	proline rich and Gla domain 1	0.764382	0.00183226	0.0619746	UP
92497	LOC92497		0.764361	0.0017132	0.0590438	UP
667	DST	dystonin	0.764291	0.00181752	0.0616569	UP
83849	SYT15	synaptotagmin 15	0.762755	0.00181724	0.0617076	UP
1124	CHN2	chimerin 2	0.762709	0.0019048	0.0641148	UP
5327	PLAT	plasminogen activator, tissue type	0.762212	0.00148951	0.0528615	UP
60370	AVPI1	arginine vasopressin induced 1	0.762187	0.00209352	0.0685336	UP
2086	ERV3	endogenous retrovirus group 3 member 1, envelope	0.761976	0.00181406	0.0616601	UP
730020	LOC730020		0.760569	0.00163228	0.0571082	UP
58492	ZNF77	zinc finger protein 77	0.760075	0.0018181	0.0616161	UP
57514	CDGAP	Rho GTPase activating protein 31	0.759992	0.00224611	0.0720965	UP
407030	MIR30B	microRNA 30b	0.759907	0.00204266	0.0672502	UP
646858	LOC646858		0.759874	0.00187648	0.063223	UP
114625	ERMAP	erythroblast membrane associated protein (Scianna blood group)	0.759696	0.00190538	0.0640719	UP
7405	UVRAG	UV radiation resistance associated	0.758898	0.00194786	0.0649952	UP
644	BLVRA	biliverdin reductase A	0.758875	0.00193862	0.064749	UP
1717	DHCR7	7-dehydrocholesterol reductase	0.758806	0.00206462	0.0679087	UP
57192	MCOLN1	mucolipin 1	0.757726	0.00214438	0.0696714	UP
201514	ZNF584	zinc finger protein 584	0.757569	0.0020389	0.0672545	UP
30844	EHD4	EH domain containing 4	0.756732	0.00193862	0.0648116	UP
1052	CEBPD	CCAAT enhancer binding protein delta	0.756202	0.00225478	0.0722407	UP
84695	LOXL3	lysyl oxidase like 3	0.756156	0.00198775	0.0660077	UP
83638	C11orf68	chromosome 11 open reading frame 68	0.755864	0.00201462	0.0667081	UP
55286	C4orf19	chromosome 4 open reading frame 19	0.755538	0.00215132	0.0697004	UP
22881	ANKRD6	ankyrin repeat domain 6	0.755422	0.00193486	0.0647485	UP
1965	EIF2S1	eukaryotic translation initiation factor 2 subunit alpha	0.755068	0.00191694	0.0643356	UP
130557	ZNF513	zinc finger protein 513	0.754514	0.00211317	0.0689811	UP
114907	FBXO32	F-box protein 32	0.754346	0.00201925	0.0667973	UP
57348	TTYH1	tweety family member 1	0.754312	0.00182417	0.0617613	UP
645550	LOC645550		0.753459	0.00197532	0.0657212	UP
3487	IGFBP4	insulin like growth factor binding protein 4	0.752922	0.0021386	0.0696143	UP
51473	DCDC2	doublecortin domain containing 2	0.752505	0.00224842	0.0721038	UP
3416	IDE	insulin degrading enzyme	0.752466	0.00192966	0.064637	UP
5947	RBP1	retinol binding protein 1	0.752444	0.00195393	0.0651349	UP
28984	C13orf15	regulator of cell cycle	0.752272	0.00204208	0.0672952	UP
645638	LOC645638	WAP four-disulfide core domain 21, pseudogene	0.752227	0.00214092	0.0696241	UP
727820	LOC727820		0.751608	0.00214785	0.0696532	UP
9096	TBX18	T-box 18	0.750617	0.00203774	0.0673448	UP
142891	SAMD8	sterile alpha motif domain containing 8	0.750015	0.00210768	0.0689319	UP
2827	GPR3	G protein-coupled receptor 3	0.749917	0.00196867	0.065563	UP
650826	LOC650826		0.749832	0.00197792	0.0657445	UP
139065	SLITRK4	SLIT and NTRK like family member 4	0.749776	0.00251459	0.0781761	UP
83549	UCK1	uridine-cytidine kinase 1	0.749764	0.00215652	0.0698036	UP
9063	PIAS2	protein inhibitor of activated STAT 2	0.749652	0.00200162	0.066341	UP
6520	SLC3A2	solute carrier family 3 member 2	0.749615	0.00210999	0.0689424	UP
654341	TBC1D3G		0.749416	0.00214438	0.069606	UP
115708	TRMT61A	tRNA methyltransferase 61A	0.749098	0.00225738	0.0722572	UP
3885	KRT34	keratin 34	0.748874	0.0019996	0.0663375	UP
9589	WTAP	WT1 associated protein	0.748817	0.00206982	0.0679507	UP
253430	IPMK	inositol polyphosphate multikinase	0.748786	0.00312988	0.0916244	UP
730427	LOC730427		0.748509	0.00208947	0.0684659	UP
54407	SLC38A2	solute carrier family 38 member 2	0.748485	0.00248107	0.0773423	UP
259230	SGMS1	sphingomyelin synthase 1	0.747846	0.00218687	0.0706536	UP
3459	IFNGR1	interferon gamma receptor 1	0.747639	0.00213282	0.0694915	UP
57168	ASPHD2	aspartate beta-hydroxylase domain containing 2	0.747361	0.00230131	0.0732567	UP
399965	LOC399965	keratin 18 pseudogene 59	0.747236	0.00219785	0.0709422	UP
2113	ETS1	ETS proto-oncogene 1, transcription factor	0.746629	0.00227154	0.0726433	UP
642477	LOC642477		0.74635	0.00231056	0.0734835	UP
4615	MYD88	MYD88, innate immune signal transduction adaptor	0.746138	0.00229495	0.0731215	UP
55287	TMEM40	transmembrane protein 40	0.746005	0.00223022	0.071786	UP
9080	CLDN9	claudin 9	0.745958	0.00206809	0.0679582	UP
154810	AMOTL1	angiomotin like 1	0.745912	0.0022227	0.0716775	UP
153090	DAB2IP	DAB2 interacting protein	0.74583	0.00236634	0.0746399	UP
346389	7A5	MET transcriptional regulator MACC1	0.745715	0.00234177	0.074	UP
602	BCL3	B cell CLL/lymphoma 3	0.745413	0.00232154	0.0735623	UP
219738	C10orf35	family with sequence similarity 241 member B	0.745403	0.00223571	0.0718292	UP
9363	RAB33A	RAB33A, member RAS oncogene family	0.745255	0.00222328	0.0716294	UP
3297	HSF1	heat shock transcription factor 1	0.744648	0.00246807	0.0770063	UP
644611	LOC644611		0.74387	0.00223166	0.0717658	UP
6622	SNCA	synuclein alpha	0.743663	0.00237212	0.0746861	UP
23416	KCNH3	potassium voltage-gated channel subfamily H member 3	0.743455	0.00216115	0.0698879	UP
285368	PRRT3	proline rich transmembrane protein 3	0.743301	0.00246142	0.0769377	UP
7424	VEGFC	vascular endothelial growth factor C	0.742785	0.0027458	0.083562	UP
9088	PKMYT1	protein kinase, membrane associated tyrosine/threonine 1	0.742228	0.00228744	0.073084	UP
4814	NINJ1	ninjurin 1	0.741378	0.00231923	0.0735564	UP
10270	AKAP8	A-kinase anchoring protein 8	0.740734	0.0024224	0.0759239	UP
162972	ZNF550	zinc finger protein 550	0.739798	0.00245159	0.0767692	UP
51696	HECA	hdc homolog, cell cycle regulator	0.739584	0.00228975	0.0730904	UP
5099	PCDH7	protocadherin 7	0.738024	0.00246142	0.0768682	UP
9748	SLK	STE20 like kinase	0.737256	0.00233715	0.0739214	UP
4919	ROR1	receptor tyrosine kinase like orphan receptor 1	0.736854	0.00231663	0.0736088	UP
644033	LOC644033		0.736209	0.00245419	0.0767812	UP
128866	CHMP4B	charged multivesicular body protein 4B	0.735939	0.00238454	0.0750091	UP
317772	HIST2H2AB	histone cluster 2 H2A family member b	0.735658	0.00236952	0.0746721	UP
80235	PIGZ	phosphatidylinositol glycan anchor biosynthesis class Z	0.735299	0.00234871	0.0741515	UP
8351	HIST1H3D	histone cluster 1 H3 family member d	0.734903	0.00271574	0.082866	UP
55199	FAM86C	family with sequence similarity 86 member C1	0.734899	0.0023253	0.0736139	UP
113026	PLCD3	phospholipase C delta 3	0.734524	0.00256199	0.0792934	UP
10420	TESK2	testis associated actin remodelling kinase 2	0.734503	0.00261112	0.0803826	UP
199221	DZIP1L	DAZ interacting zinc finger protein 1 like	0.733824	0.00259465	0.0801607	UP
10892	MALT1	MALT1 paracaspase	0.733657	0.00250159	0.0778417	UP
9283	GPR37L1	G protein-coupled receptor 37 like 1	0.733557	0.00231721	0.0735596	UP
1611	DAP	death associated protein	0.733366	0.00267961	0.0821258	UP
285971	ZNF775	zinc finger protein 775	0.733287	0.00332409	0.09585	UP
606500	SNORD68	small nucleolar RNA, C/D box 68	0.732961	0.00255881	0.0792659	UP
54457	TAF7L	TATA-box binding protein associated factor 7 like	0.732731	0.00267037	0.0819149	UP
8737	RIPK1	receptor interacting serine/threonine kinase 1	0.732675	0.00259927	0.0802319	UP
392506	LOC392506		0.732614	0.00229438	0.0731705	UP
9404	LPXN	leupaxin	0.732484	0.0026039	0.0802315	UP
84446	BRSK1	BR serine/threonine kinase 1	0.732358	0.00254032	0.0788341	UP
23037	PDZD2	PDZ domain containing 2	0.73215	0.00252529	0.0784381	UP
7784	ZP3	zona pellucida glycoprotein 3	0.731886	0.00269204	0.0822154	UP
389119	C3orf54	inka box actin regulator 1	0.731673	0.00285764	0.0862075	UP
200186	CRTC2	CREB regulated transcription coactivator 2	0.731446	0.00259349	0.0801966	UP
64946	CENPH	centromere protein H	0.730726	0.00248916	0.0775248	UP
100134265	LOC100134265		0.730317	0.00240044	0.0753037	UP
64224	HERPUD2	HERPUD family member 2	0.729928	0.00273626	0.0833451	UP
255027	MPV17L	MPV17 mitochondrial inner membrane protein like	0.729693	0.00268742	0.0821466	UP
8645	KCNK5	potassium two pore domain channel subfamily K member 5	0.729496	0.00283134	0.0856381	UP
55357	TBC1D2	TBC1 domain family member 2	0.728898	0.00281024	0.0850744	UP
343326	KRT18P28	keratin 18 pseudogene 28	0.728597	0.00284955	0.0860384	UP
10817	FRS3	fibroblast growth factor receptor substrate 3	0.728398	0.00268019	0.0819982	UP
79630	C1orf54	chromosome 1 open reading frame 54	0.727963	0.00255708	0.0792832	UP
401428	OR2A20P	olfactory receptor family 2 subfamily A member 20 pseudogene	0.727339	0.00264551	0.0812966	UP
374654	KIF7	kinesin family member 7	0.727039	0.00264667	0.08126	UP
3091	HIF1A	hypoxia inducible factor 1 subunit alpha	0.72688	0.00286862	0.086313	UP
29777	ABT1	activator of basal transcription 1	0.726767	0.00280649	0.085035	UP
100132705	LOC100132705		0.726619	0.0026799	0.0820619	UP
54805	CNNM2	cyclin and CBS domain divalent metal cation transport mediator 2	0.726517	0.00277903	0.0844249	UP
652882	LOC652882		0.726487	0.00239957	0.0753448	UP
728153	LOC728153		0.725493	0.0027692	0.0842004	UP
81539	SLC38A1	solute carrier family 38 member 1	0.725028	0.00313017	0.0915554	UP
4256	MGP	matrix Gla protein	0.72461	0.00278423	0.0844347	UP
5770	PTPN1	protein tyrosine phosphatase, non-receptor type 1	0.724142	0.00286197	0.086188	UP
653110	LOC653110		0.724009	0.00294578	0.0880225	UP
2049	EPHB3	EPH receptor B3	0.723773	0.00286168	0.0862544	UP
160760	PPTC7	PTC7 protein phosphatase homolog	0.723647	0.00292237	0.0876256	UP
399671	HEATR4	HEAT repeat containing 4	0.722981	0.00260129	0.0802228	UP
23443	SLC35A3	solute carrier family 35 member A3	0.722545	0.00296688	0.0883477	UP
9365	KL	klotho	0.722524	0.00297497	0.0884364	UP
3892	KRT86	keratin 86	0.722431	0.00287585	0.0863802	UP
55227	LRRC1	leucine rich repeat containing 1	0.722386	0.00297497	0.0883605	UP
10318	TNIP1	TNFAIP3 interacting protein 1	0.721678	0.00284839	0.0860786	UP
400879	LOC400879		0.721386	0.00298769	0.0885861	UP
19	ABCA1	ATP binding cassette subfamily A member 1	0.720901	0.000877406	0.0349367	UP
858	CAV2	caveolin 2	0.720853	0.00299896	0.0886923	UP
55666	NPLOC4	NPL4 homolog, ubiquitin recognition factor	0.720526	0.00303653	0.0895737	UP
1999	ELF3	E74 like ETS transcription factor 3	0.720361	0.00291746	0.0875542	UP
376267	RAB15	RAB15, member RAS oncogene family	0.720172	0.00296659	0.0884152	UP
9421	HAND1	heart and neural crest derivatives expressed 1	0.72008	0.00287296	0.0863684	UP
388566	ZNF470	zinc finger protein 470	0.720022	0.00298711	0.0886449	UP
54979	HRASLS2	HRAS like suppressor 2	0.719387	0.00293104	0.0876577	UP
55839	CENPN	centromere protein N	0.719255	0.0029481	0.0880155	UP
9465	AKAP7	A-kinase anchoring protein 7	0.718883	0.00278337	0.0844825	UP
112399	EGLN3	egl-9 family hypoxia inducible factor 3	0.718026	0.00312207	0.0915508	UP
85461	TANC1	tetratricopeptide repeat, ankyrin repeat and coiled-coil containing 1	0.717746	0.00299694	0.0887083	UP
8739	HRK	harakiri, BCL2 interacting protein	0.717151	0.00300069	0.0886678	UP
414059	TBC1D3B	TBC1 domain family member 3B	0.716496	0.00317958	0.0928439	UP
4213	MEIS3P1	Meis homeobox 3 pseudogene 1	0.715987	0.00301254	0.088942	UP
646626	LOC646626	uncharacterized LOC646626	0.715965	0.00297208	0.0884265	UP
54014	BRWD1	bromodomain and WD repeat domain containing 1	0.715944	0.00308739	0.0908418	UP
7091	TLE4	transducin like enhancer of split 4	0.715727	0.00310994	0.0912723	UP
26065	LSM14A	LSM14A, mRNA processing body assembly factor	0.715474	0.00309895	0.0910272	UP
56902	PNO1	partner of NOB1 homolog	0.715351	0.00320155	0.0931707	UP
91860	CALML4	calmodulin like 4	0.715186	0.00306716	0.0903234	UP
388581	FAM132A	C1q and TNF related 12	0.714673	0.00308739	0.0907647	UP
100128242	LOC100128242	uncharacterized LOC100128242	0.714059	0.00328969	0.0950961	UP
55727	BTBD7	BTB domain containing 7	0.713582	0.00325444	0.0942343	UP
57103	C12orf5	TP53 induced glycolysis regulatory phosphatase	0.713418	0.00351165	0.100588	UP
25780	RASGRP3	RAS guanyl releasing protein 3	0.713324	0.00298769	0.0885103	UP
10975	UQCR	ubiquinol-cytochrome c reductase, complex III subunit XI	0.713075	0.00367898	0.10358	UP
163259	DENND2C	DENN domain containing 2C	0.712523	0.00318392	0.0928921	UP
25845	LOC25845	uncharacterized LOC25845	0.712428	0.0032423	0.0940402	UP
22869	ZNF510	zinc finger protein 510	0.711326	0.00312381	0.0915241	UP
6627	SNRPA1	small nuclear ribonucleoprotein polypeptide A'	0.710839	0.00322987	0.0937584	UP
51531	C9orf156	tRNA methyltransferase O	0.710764	0.00330848	0.0954796	UP
91179	SCARF2	scavenger receptor class F member 2	0.710477	0.00335385	0.0966278	UP
84942	WDR73	WD repeat domain 73	0.710083	0.00319808	0.0931481	UP
8204	NRIP1	nuclear receptor interacting protein 1	0.709771	0.0032212	0.0935852	UP
644347	LOC644347		0.708024	0.00292498	0.0875519	UP
54977	SLC25A38	solute carrier family 25 member 38	0.707426	0.00343737	0.0987874	UP
124997	WDR81	WD repeat domain 81	0.706967	0.00357638	0.101684	UP
7553	ZNF7	zinc finger protein 7	0.706893	0.00324519	0.0940452	UP
3772	KCNJ15	potassium voltage-gated channel subfamily J member 15	0.706424	0.00376655	0.104936	UP
10628	TXNIP	thioredoxin interacting protein	0.706394	0.00304347	0.0897019	UP
79644	SRD5A3	steroid 5 alpha-reductase 3	0.706164	0.00329663	0.095217	UP
425057	TTTY9B	testis-specific transcript, Y-linked 9B	0.706076	0.00337148	0.0970549	UP
2302	FOXJ1	forkhead box J1	0.706024	0.00314548	0.0919257	UP
57701	KIAA1602	NCK associated protein 5 like	0.706021	0.00364748	0.103113	UP
60625	DHX35	DEAH-box helicase 35	0.705808	0.00351714	0.100662	UP
84134	TOMM40L	translocase of outer mitochondrial membrane 40 like	0.705569	0.00358997	0.101903	UP
57693	ZNF317	zinc finger protein 317	0.705432	0.0035417	0.101114	UP
647946	LOC647946	MIR924 host gene	0.705301	0.00353939	0.101131	UP
80127	C14orf45	basal body orientation factor 1	0.705289	0.00326889	0.0945736	UP
7443	VRK1	VRK serine/threonine kinase 1	0.705264	0.00349199	0.100108	UP
88	ACTN2	actinin alpha 2	0.705075	0.00364892	0.103069	UP
11033	CENTA1	ArfGAP with dual PH domains 1	0.704946	0.00354459	0.101113	UP
144108	SPTY2D1	SPT2 chromatin protein domain containing 1	0.704124	0.0036573	0.103222	UP
221061	FAM171A1	family with sequence similarity 171 member A1	0.703965	0.00344807	0.0990124	UP
22841	RAB11FIP2	RAB11 family interacting protein 2	0.703862	0.00346685	0.0994693	UP
402682	UFSP1	UFM1 specific peptidase 1 (inactive)	0.703737	0.00382261	0.105816	UP
9121	SLC16A5	solute carrier family 16 member 5	0.703502	0.0035602	0.101308	UP
6376	CX3CL1	C-X3-C motif chemokine ligand 1	0.703371	0.00370239	0.10407	UP
7494	XBP1	X-box binding protein 1	0.703006	0.00361915	0.102563	UP
7791	ZYX	zyxin	0.702261	0.00368563	0.103683	UP
389199	LOC389199	uncharacterized LOC389199	0.701908	0.00390469	0.107657	UP
8349	HIST2H2BE	histone cluster 2 H2B family member e	0.701834	0.00370383	0.104026	UP
374354	NHLRC2	NHL repeat containing 2	0.701579	0.00364517	0.103132	UP
7103	TSPAN8	tetraspanin 8	0.701503	0.0037258	0.10422	UP
7090	TLE3	transducin like enhancer of split 3	0.700902	0.00358968	0.101979	UP
7780	SLC30A2	solute carrier family 30 member 2	0.700806	0.00320444	0.0931765	UP
387990	TOMM20L	translocase of outer mitochondrial membrane 20 like	0.700075	0.00341454	0.0982128	UP
388799	C20orf107	family with sequence similarity 209 member B	0.699882	0.00367696	0.103607	UP
23143	LRCH1	leucine rich repeats and calponin homology domain containing 1	0.699804	0.00367089	0.103521	UP
60685	ZFAND3	zinc finger AN1-type containing 3	0.699564	0.00382088	0.105853	UP
58480	RHOU	ras homolog family member U	0.69953	0.00319432	0.0931171	UP
677	ZFP36L1	ZFP36 ring finger protein like 1	0.698822	0.00377753	0.105157	UP
7832	BTG2	BTG anti-proliferation factor 2	0.698284	0.00374256	0.10452	UP
85414	SLC45A3	solute carrier family 45 member 3	0.698146	0.00386192	0.106733	UP
55663	ZNF446	zinc finger protein 446	0.698025	0.00380932	0.105702	UP
23075	SWAP70	switching B cell complex subunit SWAP70	0.697511	0.00374978	0.104553	UP
165140	OXER1	oxoeicosanoid receptor 1	0.697336	0.00362782	0.102725	UP
25903	OLFML2B	olfactomedin like 2B	0.696894	0.00374545	0.104516	UP
5646	PRSS3	serine protease 3	0.696692	0.00355124	0.101219	UP
54627	KIAA1383	microtubule associated protein 10	0.696379	0.00380325	0.105618	UP
84309	NUDT16L1	nudix hydrolase 16 like 1	0.696335	0.00392318	0.107995	UP
392617	LOC392617	extracellular leucine rich repeat and fibronectin type III domain containing 1	0.69612	0.00355615	0.101276	UP
728457	LOC728457		0.695983	0.0036154	0.102541	UP
64121	RRAGC	Ras related GTP binding C	0.695922	0.00378735	0.105346	UP
3371	TNC	tenascin C	0.695822	0.00442431	0.118582	UP
55743	CHFR	checkpoint with forkhead and ring finger domains	0.693793	0.00395353	0.108399	UP
441046	LOC441046	glucuronidase, beta pseudogene 5	0.693397	0.00371886	0.104279	UP
284129	SLC26A11	solute carrier family 26 member 11	0.692966	0.00419773	0.113565	UP
100129543	LOC100129543	zinc finger protein 730	0.692647	0.00381972	0.105905	UP
9261	MAPKAPK2	mitogen-activated protein kinase-activated protein kinase 2	0.692551	0.00403532	0.110379	UP
284098	PIGW	phosphatidylinositol glycan anchor biosynthesis class W	0.692479	0.00394775	0.108499	UP
9360	PPIG	peptidylprolyl isomerase G	0.692375	0.00402173	0.110095	UP
1956	EGFR	epidermal growth factor receptor	0.692269	0.00406971	0.111057	UP
89846	FGD3	FYVE, RhoGEF and PH domain containing 3	0.692265	0.00414658	0.112622	UP
6274	S100A3	S100 calcium binding protein A3	0.691947	0.00386654	0.106776	UP
342977	NANOS3	nanos C2HC-type zinc finger 3	0.691882	0.00394601	0.108537	UP
80775	TMEM177	transmembrane protein 177	0.691851	0.00396278	0.108567	UP
84261	FBXW9	F-box and WD repeat domain containing 9	0.691746	0.00389631	0.107512	UP
284307	ZIK1	zinc finger protein interacting with K protein 1	0.691344	0.00439194	0.117898	UP
56169	GSDMC	gasdermin C	0.690978	0.00406739	0.111081	UP
9711	KIAA0226	RUN and cysteine rich domain containing beclin 1 interacting protein	0.690064	0.00411161	0.111935	UP
84946	LTV1	LTV1 ribosome biogenesis factor	0.689979	0.00420351	0.113633	UP
27042	C1orf107	UTP25, small subunit processor component	0.689799	0.00411768	0.112013	UP
57167	SALL4	spalt like transcription factor 4	0.689417	0.00390613	0.107611	UP
140902	R3HDML	R3H domain containing like	0.689362	0.00415352	0.112633	UP
3708	ITPR1	inositol 1,4,5-trisphosphate receptor type 1	0.688829	0.00422606	0.113975	UP
80759	KHDC1	KH domain containing 1	0.688631	0.00412317	0.112074	UP
642299	LOC642299		0.688382	0.00394977	0.108468	UP
7627	ZNF75A	zinc finger protein 75a	0.688321	0.00427432	0.115008	UP
340485	ACER2	alkaline ceramidase 2	0.68775	0.00414918	0.112604	UP
9975	NR1D2	nuclear receptor subfamily 1 group D member 2	0.687622	0.00395237	0.108454	UP
1119	CHKA	choline kinase alpha	0.68682	0.00449107	0.119815	UP
100133055	LOC100133055		0.686442	0.0038229	0.105739	UP
11245	GPR176	G protein-coupled receptor 176	0.686072	0.00411161	0.112024	UP
23086	EXPH5	exophilin 5	0.685974	0.00425149	0.114482	UP
644733	LOC644733		0.685647	0.00419253	0.113513	UP
7046	TGFBR1	transforming growth factor beta receptor 1	0.685523	0.00427923	0.115051	UP
6082	SNORD20	small nucleolar RNA, C/D box 20	0.685126	0.00380296	0.105695	UP
55615	PRR5	proline rich 5	0.684001	0.00457257	0.121427	UP
4004	LMO1	LIM domain only 1	0.683574	0.00410583	0.111954	UP
100131354	LOC100131354		0.683569	0.00424686	0.114447	UP
27113	BBC3	BCL2 binding component 3	0.683396	0.00415525	0.112592	UP
8870	IER3	immediate early response 3	0.682622	0.00440899	0.118264	UP
375323	LHFPL4	LHFPL tetraspan subfamily member 4	0.682135	0.00421825	0.113942	UP
196383	RILPL2	Rab interacting lysosomal protein like 2	0.680304	0.00525374	0.134063	UP
79791	FBXO31	F-box protein 31	0.680264	0.0046347	0.122889	UP
8705	B3GALT4	beta-1,3-galactosyltransferase 4	0.680146	0.00454251	0.120815	UP
55248	TMEM206	transmembrane protein 206	0.679727	0.00485001	0.126944	UP
2014	EMP3	epithelial membrane protein 3	0.679694	0.00443471	0.118586	UP
730256	LOC730256		0.679316	0.00486966	0.127266	UP
64285	RHBDF1	rhomboid 5 homolog 1	0.679312	0.00464597	0.123093	UP
149501	LOC149501	keratin 8 pseudogene 45	0.678359	0.00487457	0.127298	UP
218	ALDH3A1	aldehyde dehydrogenase 3 family member A1	0.678159	0.00422403	0.114009	UP
90799	CCDC45	centrosomal protein 95	0.67815	0.00469655	0.124148	UP
8669	EIF3J	eukaryotic translation initiation factor 3 subunit J	0.678092	0.00463355	0.122952	UP
688	KLF5	Kruppel like factor 5	0.677982	0.00452864	0.120538	UP
91355	LRP5L	LDL receptor related protein 5 like	0.677436	0.00443443	0.11867	UP
114335	CGB1	chorionic gonadotropin subunit beta 1	0.677	0.00447604	0.119506	UP
2523	FUT1	fucosyltransferase 1 (H blood group)	0.67652	0.00499133	0.129274	UP
115572	FAM46B	terminal nucleotidyltransferase 5B	0.67626	0.00482862	0.126672	UP
50862	RNF141	ring finger protein 141	0.675824	0.00482198	0.126593	UP
91137	SLC25A46	solute carrier family 25 member 46	0.675484	0.00457112	0.121482	UP
10725	NFAT5	nuclear factor of activated T cells 5	0.675375	0.00494047	0.128534	UP
25895	FAM119B	EEF1A lysine methyltransferase 3	0.675208	0.0046899	0.124067	UP
4856	NOV	nephroblastoma overexpressed	0.67491	0.00464944	0.123091	UP
10138	YAF2	YY1 associated factor 2	0.674819	0.00479308	0.126122	UP
85463	ZC3H12C	zinc finger CCCH-type containing 12C	0.674633	0.00473672	0.125115	UP
344866	KRT18P17	keratin 18 pseudogene 17	0.674545	0.00500896	0.129537	UP
8341	HIST1H2BN	histone cluster 1 H2B family member n	0.674442	0.00490116	0.1278	UP
65260	C1orf163	cytochrome c oxidase assembly factor 7 (putative)	0.674275	0.00505462	0.130231	UP
55721	IQCC	IQ motif containing C	0.6738	0.00480724	0.126302	UP
55897	MESP1	mesoderm posterior bHLH transcription factor 1	0.672999	0.00505664	0.130186	UP
445571	CBWD3	COBW domain containing 3	0.672649	0.00477574	0.126049	UP
3283	HSD3B1	hydroxy-delta-5-steroid dehydrogenase, 3 beta- and steroid delta-isomerase 1	0.672518	0.00478238	0.126128	UP
3622	ING2	inhibitor of growth family member 2	0.67245	0.00501705	0.129552	UP
135295	SFRS13B	serine and arginine rich splicing factor 12	0.672156	0.00450523	0.120008	UP
23064	SETX	senataxin	0.672098	0.00500867	0.129626	UP
9922	IQSEC1	IQ motif and Sec7 domain 1	0.672015	0.00505404	0.130313	UP
2625	GATA3	GATA binding protein 3	0.671971	0.00528495	0.134661	UP
7105	TSPAN6	tetraspanin 6	0.671954	0.00498064	0.129287	UP
200734	SPRED2	sprouty related EVH1 domain containing 2	0.671798	0.00518698	0.13285	UP
84517	ARPM1	actin related protein T3	0.671531	0.00506647	0.130342	UP
1643	DDB2	damage specific DNA binding protein 2	0.671324	0.00486099	0.127135	UP
132430	PABPC4L	poly(A) binding protein cytoplasmic 4 like	0.67123	0.00372117	0.104175	UP
80194	TMEM134	transmembrane protein 134	0.671093	0.00496648	0.129113	UP
100302173	MIR1978		0.670856	0.00444367	0.118734	UP
54816	ZNF280D	zinc finger protein 280D	0.670584	0.00450494	0.120092	UP
645937	LOC645937	zinc finger protein 598 pseudogene	0.670431	0.00501156	0.129507	UP
79567	FAM65A	RHO family interacting cell polarization regulator 1	0.669837	0.00521039	0.133351	UP
90231	KIAA2013	KIAA2013	0.66878	0.00529998	0.134945	UP
647954	LOC647954		0.668714	0.00512311	0.131506	UP
23729	SHPK	sedoheptulokinase	0.668643	0.00516589	0.132407	UP
27094	KCNMB3	potassium calcium-activated channel subfamily M regulatory beta subunit 3	0.668254	0.00511647	0.131433	UP
144402	CPNE8	copine 8	0.667332	0.00530518	0.134978	UP
653188	LOC653188	glucuronidase, beta pseudogene 3	0.667025	0.00521213	0.133296	UP
406944	MIR153-1	microRNA 153-1	0.665264	0.00491272	0.128005	UP
64388	GREM2	gremlin 2, DAN family BMP antagonist	0.664845	0.00442749	0.118576	UP
140825	NEURL2	neuralized E3 ubiquitin protein ligase 2	0.664338	0.00478816	0.126184	UP
64321	SOX17	SRY-box 17	0.664125	0.00521299	0.13322	UP
7204	TRIO	trio Rho guanine nucleotide exchange factor	0.663496	0.0053075	0.134838	UP
414328	C9orf103	IDNK, gluconokinase	0.663215	0.00528178	0.134679	UP
284254	C18orf26	dynactin associated protein	0.662853	0.00499017	0.129438	UP
90226	UCN2	urocortin 2	0.661502	0.00491446	0.127953	UP
149950	LOC149950	NOL4L divergent transcript	0.660924	0.00496648	0.129017	UP
692110	SNORD70	small nucleolar RNA, C/D box 70	0.65207	0.00479019	0.126142	UP
220047	CCDC83	coiled-coil domain containing 83	0.649359	0.00511271	0.131434	UP
3191	HNRNPL	heterogeneous nuclear ribonucleoprotein L	0.648361	0.00488758	0.127541	UP
2674	GFRA1	GDNF family receptor alpha 1	0.645943	0.00503959	0.130037	UP
652405	LOC652405		0.637893	0.00479828	0.126163	UP
4316	MMP7	matrix metallopeptidase 7	0.635387	0.00530576	0.134893	UP
4312	MMP1	matrix metallopeptidase 1	0.635028	0.00264464	0.0813422	UP
595099	SNORD18B	small nucleolar RNA, C/D box 18B	0.6231	0.00524363	0.133904	UP
29929	ALG6	ALG6, alpha-1,3-glucosyltransferase	-2.44615	0	0	DOWN
113386	LOC113386		-2.37594	0	0	DOWN
55556	ENOSF1	enolase superfamily member 1	-2.35366	0	0	DOWN
55071	C9orf40	chromosome 9 open reading frame 40	-2.33603	0	0	DOWN
348995	NUP43	nucleoporin 43	-2.15684	0	0	DOWN
1287	COL4A5	collagen type IV alpha 5 chain	-2.15128	0	0	DOWN
664	BNIP3	BCL2 interacting protein 3	-2.1347	0	0	DOWN
55719	C10orf6	SMC5-SMC6 complex localization factor 2	-2.06221	0	0	DOWN
8497	PPFIA4	PTPRF interacting protein alpha 4	-2.01755	0	0	DOWN
55732	C1orf112	chromosome 1 open reading frame 112	-2.00957	0	0	DOWN
115294	PCMTD1	protein-L-isoaspartate (D-aspartate) O-methyltransferase domain containing 1	-1.9944	0	0	DOWN
2026	ENO2	enolase 2	-1.9441	0	0	DOWN
399988	LOC399988	heat shock protein family A (Hsp70) member 8 pseudogene 5	-1.92805	0	0	DOWN
728715	LOC728715	ovostatin homolog 2	-1.91009	0	0	DOWN
59	ACTA2	actin, alpha 2, smooth muscle, aorta	-1.8925	0	0	DOWN
84064	HDHD2	haloacid dehalogenase like hydrolase domain containing 2	-1.87675	0	0	DOWN
5033	P4HA1	prolyl 4-hydroxylase subunit alpha 1	-1.83957	0	0	DOWN
55120	FANCL	FA complementation group L	-1.83337	0	0	DOWN
2256	FGF11	fibroblast growth factor 11	-1.8299	0	0	DOWN
9898	UBAP2L	ubiquitin associated protein 2 like	-1.82228	0	0	DOWN
1675	CFD	complement factor D	-1.8197	0	0	DOWN
63920	C5orf54	zinc finger BED-type containing 8	-1.81895	0	0	DOWN
51000	SLC35B3	solute carrier family 35 member B3	-1.81497	0	0	DOWN
51019	CCDC53	WASH complex subunit 3	-1.81336	0	0	DOWN
3312	HSPA8	heat shock protein family A (Hsp70) member 8	-1.80457	0	0	DOWN
26610	ELP4	elongator acetyltransferase complex subunit 4	-1.80227	0	0	DOWN
9419	CRIPT	CXXC repeat containing interactor of PDZ3 domain	-1.79216	0	0	DOWN
23421	ITGB3BP	integrin subunit beta 3 binding protein	-1.77603	0	0	DOWN
10397	NDRG1	N-myc downstream regulated 1	-1.7746	0	0	DOWN
22889	KIAA0907	KH domain containing 4, pre-mRNA splicing factor	-1.77449	0	0	DOWN
128869	PIGU	phosphatidylinositol glycan anchor biosynthesis class U	-1.77076	0	0	DOWN
2342	FNTB	farnesyltransferase, CAAX box, beta	-1.74419	0	0	DOWN
128710	C20orf94	SLX4 interacting protein	-1.74012	0	0	DOWN
4854	NOTCH3	notch 3	-1.73577	0	0	DOWN
9315	C5orf13	neuronal regeneration related protein	-1.73089	0	0	DOWN
11232	POLG2	DNA polymerase gamma 2, accessory subunit	-1.71882	0	0	DOWN
25788	RAD54B	RAD54 homolog B	-1.71159	0	0	DOWN
57035	C1orf63	arginine and serine rich protein 1	-1.69674	0	0	DOWN
56339	METTL3	methyltransferase like 3	-1.69371	0	0	DOWN
8572	PDLIM4	PDZ and LIM domain 4	-1.66167	0	0	DOWN
134145	FAM173B	family with sequence similarity 173 member B	-1.61108	0	0	DOWN
151295	SLC23A3	solute carrier family 23 member 3	-1.58445	0	0	DOWN
4750	NEK1	NIMA related kinase 1	-1.58329	0	0	DOWN
9942	XYLB	xylulokinase	-1.58106	0	0	DOWN
79675	FASTKD1	FAST kinase domains 1	-1.57935	0	0	DOWN
79690	GAL3ST4	galactose-3-O-sulfotransferase 4	-1.56678	0	0	DOWN
339324	ZNF260	zinc finger protein 260	-1.55709	0	0	DOWN
10591	C6orf108	2'-deoxynucleoside 5'-phosphate N-hydrolase 1	-1.53939	0	0	DOWN
84726	BAT2L	proline rich coiled-coil 2B	-1.53503	0	0	DOWN
23122	CLASP2	cytoplasmic linker associated protein 2	-1.53285	0	0	DOWN
26275	HIBCH	3-hydroxyisobutyryl-CoA hydrolase	-1.53247	0	0	DOWN
84961	FBXL20	F-box and leucine rich repeat protein 20	-1.52139	0	0	DOWN
51028	VPS36	vacuolar protein sorting 36 homolog	-1.51712	0	0	DOWN
83938	C10orf11	leucine rich melanocyte differentiation associated	-1.51534	0	0	DOWN
7746	ZNF193	zinc finger and SCAN domain containing 9	-1.50859	0	0	DOWN
84186	ZCCHC7	zinc finger CCHC-type containing 7	-1.4957	0	0	DOWN
1056	CEL	carboxyl ester lipase	-1.49165	0	0	DOWN
64770	CCDC14	coiled-coil domain containing 14	-1.49034	0	0	DOWN
65123	INTS3	integrator complex subunit 3	-1.48909	0	0	DOWN
389816	LRRC26	leucine rich repeat containing 26	-1.48712	0	0	DOWN
54841	BIVM	basic, immunoglobulin-like variable motif containing	-1.48518	0	0	DOWN
3303	HSPA1A	heat shock protein family A (Hsp70) member 1A	-1.48335	0	0	DOWN
8434	RECK	reversion inducing cysteine rich protein with kazal motifs	-1.48194	0	0	DOWN
5378	PMS1	PMS1 homolog 1, mismatch repair system component	-1.47633	0	0	DOWN
54969	C4orf27	histone PARylation factor 1	-1.47551	0	0	DOWN
84848	MGC16121	MIR503 host gene	-1.47053	0	0	DOWN
22920	KIFAP3	kinesin associated protein 3	-1.46837	0	0	DOWN
10745	PHTF1	putative homeodomain transcription factor 1	-1.46616	0	0	DOWN
5422	POLA1	DNA polymerase alpha 1, catalytic subunit	-1.46216	0	0	DOWN
8935	SKAP2	src kinase associated phosphoprotein 2	-1.46012	0	0	DOWN
57209	ZNF248	zinc finger protein 248	-1.45736	0	0	DOWN
8544	PIR	pirin	-1.45381	0	0	DOWN
442578	STAG3L3	stromal antigen 3-like 3 (pseudogene)	-1.45001	0	0	DOWN
154761	LOC154761	family with sequence similarity 115, member C pseudogene	-1.44848	0	0	DOWN
10559	SLC35A1	solute carrier family 35 member A1	-1.44703	0	0	DOWN
23261	CAMTA1	calmodulin binding transcription activator 1	-1.44689	0	0	DOWN
80195	C10orf57	transmembrane protein 254	-1.44269	0	0	DOWN
158747	MOSPD2	motile sperm domain containing 2	-1.43974	0	0	DOWN
1725	DHPS	deoxyhypusine synthase	-1.43437	0	0	DOWN
80255	SLC35F5	solute carrier family 35 member F5	-1.43258	0	0	DOWN
55577	NAGK	N-acetylglucosamine kinase	-1.43244	0	0	DOWN
6120	RPE	ribulose-5-phosphate-3-epimerase	-1.43082	0	0	DOWN
55856	THEM2	acyl-CoA thioesterase 13	-1.42997	0	0	DOWN
64769	C1orf149	MYST/Esa1 associated factor 6	-1.42396	0	0	DOWN
60526	C2orf43	lipid droplet associated hydrolase	-1.42327	0	0	DOWN
4258	MGST2	microsomal glutathione S-transferase 2	-1.42046	0	0	DOWN
549	AUH	AU RNA binding methylglutaconyl-CoA hydratase	-1.41855	0	0	DOWN
9581	PREPL	prolyl endopeptidase like	-1.41821	0	0	DOWN
283417	DPY19L2	dpy-19 like 2	-1.41344	0	0	DOWN
27351	PPPDE2	desumoylating isopeptidase 1	-1.41331	0	0	DOWN
134147	CMBL	carboxymethylenebutenolidase homolog	-1.4109	0	0	DOWN
3703	STT3A	STT3A, catalytic subunit of the oligosaccharyltransferase complex	-1.40282	0	0	DOWN
6273	S100A2	S100 calcium binding protein A2	-1.40267	0	0	DOWN
492311	C5orf53	IgA inducing protein	-1.4021	0	0	DOWN
104	ADARB1	adenosine deaminase, RNA specific B1	-1.40093	0	0	DOWN
253769	WDR27	WD repeat domain 27	-1.39917	0	0	DOWN
10910	SUGT1	SGT1 homolog, MIS12 kinetochore complex assembly cochaperone	-1.39916	0	0	DOWN
119710	C11orf74	chromosome 11 open reading frame 74	-1.39912	0	0	DOWN
26355	FAM162A	family with sequence similarity 162 member A	-1.39802	0	0	DOWN
11227	GALNT5	polypeptide N-acetylgalactosaminyltransferase 5	-1.39286	0	0	DOWN
93627	MGC16169	TBC1 domain containing kinase	-1.389	0	0	DOWN
1373	CPS1	carbamoyl-phosphate synthase 1	-1.38324	0	0	DOWN
84287	ZDHHC16	zinc finger DHHC-type containing 16	-1.37352	0	0	DOWN
152100	CMC1	C-X9-C motif containing 1	-1.36838	0	0	DOWN
100130633	LOC100130633		-1.36724	0	0	DOWN
80208	SPG11	SPG11, spatacsin vesicle trafficking associated	-1.36595	0	0	DOWN
57223	SMEK2	protein phosphatase 4 regulatory subunit 3B	-1.36326	0	0	DOWN
83759	RBM4B	RNA binding motif protein 4B	-1.36231	0	0	DOWN
79823	C2orf34	calmodulin-lysine N-methyltransferase	-1.36192	0	0	DOWN
54495	TMX3	thioredoxin related transmembrane protein 3	-1.36023	0	0	DOWN
8605	PLA2G4C	phospholipase A2 group IVC	-1.35806	0	0	DOWN
222236	NAPEPLD	N-acyl phosphatidylethanolamine phospholipase D	-1.35711	0	0	DOWN
3290	HSD11B1	hydroxysteroid 11-beta dehydrogenase 1	-1.35579	0	0	DOWN
26091	HERC4	HECT and RLD domain containing E3 ubiquitin protein ligase 4	-1.3556	0	0	DOWN
128338	TMEM77	DNA damage regulated autophagy modulator 2	-1.35553	0	0	DOWN
4661	MYT1	myelin transcription factor 1	-1.35169	0	0	DOWN
55466	DNAJA4	DnaJ heat shock protein family (Hsp40) member A4	-1.349	0	0	DOWN
221150	C13orf3	spindle and kinetochore associated complex subunit 3	-1.34872	0	0	DOWN
84263	HSDL2	hydroxysteroid dehydrogenase like 2	-1.34664	0	0	DOWN
284716	FAM80A	ribosomal modification protein rimK like family member A	-1.34547	0	0	DOWN
84276	NICN1	nicolin 1	-1.34487	0	0	DOWN
442582	STAG3L2	stromal antigen 3-like 2 (pseudogene)	-1.34252	0	0	DOWN
9632	SEC24C	SEC24 homolog C, COPII coat complex component	-1.34182	0	0	DOWN
2288	FKBP4	FK506 binding protein 4	-1.3407	0	0	DOWN
80227	PAAF1	proteasomal ATPase associated factor 1	-1.33901	0	0	DOWN
10533	ATG7	autophagy related 7	-1.33892	0	0	DOWN
23408	SIRT5	sirtuin 5	-1.33834	0	0	DOWN
171586	ABHD3	abhydrolase domain containing 3	-1.33429	0	0	DOWN
2965	GTF2H1	general transcription factor IIH subunit 1	-1.32795	0	0	DOWN
9204	ZMYM6	zinc finger MYM-type containing 6	-1.32726	0	0	DOWN
22900	CARD8	caspase recruitment domain family member 8	-1.32565	0	0	DOWN
11212	PROSC	pyridoxal phosphate binding protein	-1.32508	0	0	DOWN
26013	L3MBTL	L3MBTL1, histone methyl-lysine binding protein	-1.32323	0	0	DOWN
55139	ANKZF1	ankyrin repeat and zinc finger domain containing 1	-1.32206	0	0	DOWN
63892	THADA	THADA, armadillo repeat containing	-1.3216	0	0	DOWN
9266	CYTH2	cytohesin 2	-1.32132	0	0	DOWN
6920	TCEA3	transcription elongation factor A3	-1.32096	0	0	DOWN
283554	GPR137C	G protein-coupled receptor 137C	-1.31886	0	0	DOWN
26098	C10orf137	erythroid differentiation regulatory factor 1	-1.31223	0	0	DOWN
284293	LOC284293	histocompatibility minor serpin domain containing	-1.31188	0	0	DOWN
729768	LOC729768		-1.31063	0	0	DOWN
145773	FAM81A	family with sequence similarity 81 member A	-1.30854	0	0	DOWN
57452	GALNTL1	polypeptide N-acetylgalactosaminyltransferase 16	-1.308	0	0	DOWN
54971	BANP	BTG3 associated nuclear protein	-1.30688	0	0	DOWN
10112	KIF20A	kinesin family member 20A	-1.30682	0	0	DOWN
79868	CXorf45	ALG13, UDP-N-acetylglucosaminyltransferase subunit	-1.30512	0	0	DOWN
10500	SEMA6C	semaphorin 6C	-1.30341	0	0	DOWN
23306	TMEM194A	nuclear envelope integral membrane protein 1	-1.30257	0	0	DOWN
28978	TMEM14A	transmembrane protein 14A	-1.30067	0	0	DOWN
26297	SERGEF	secretion regulating guanine nucleotide exchange factor	-1.3004	0	0	DOWN
26512	INTS6	integrator complex subunit 6	-1.30025	0	0	DOWN
51566	ARMCX3	armadillo repeat containing X-linked 3	-1.29698	0	0	DOWN
55662	HIF1AN	hypoxia inducible factor 1 subunit alpha inhibitor	-1.29272	0	0	DOWN
3099	HK2	hexokinase 2	-1.29048	0	0	DOWN
28970	C11orf54	chromosome 11 open reading frame 54	-1.28931	0	0	DOWN
51520	LARS	leucyl-tRNA synthetase	-1.28922	0	0	DOWN
55869	HDAC8	histone deacetylase 8	-1.28844	0	0	DOWN
10521	DDX17	DEAD-box helicase 17	-1.28672	0	0	DOWN
7157	TP53	tumor protein p53	-1.2856	0	0	DOWN
55733	HHAT	hedgehog acyltransferase	-1.28479	0	0	DOWN
9759	HDAC4	histone deacetylase 4	-1.2847	0	0	DOWN
7879	RAB7A	RAB7A, member RAS oncogene family	-1.28412	0	0	DOWN
729816	LOC729816	dihydrofolate reductase pseudogene 2	-1.28333	0	0	DOWN
5066	PAM	peptidylglycine alpha-amidating monooxygenase	-1.28276	0	0	DOWN
684959	SNORA25	small nucleolar RNA, H/ACA box 25	-1.28192	0	0	DOWN
3620	IDO1	indoleamine 2,3-dioxygenase 1	-1.28177	0	0	DOWN
387921	NHLRC3	NHL repeat containing 3	-1.28159	0	0	DOWN
5316	PKNOX1	PBX/knotted 1 homeobox 1	-1.28024	0	0	DOWN
149840	C20orf196	shieldin complex subunit 1	-1.27991	0	0	DOWN
9827	KIAA0258	RGP1 homolog, RAB6A GEF complex partner 1	-1.2795	0	0	DOWN
727	C5	complement C5	-1.2792	0	0	DOWN
653354	LOC653354	armadillo repeat containing X-linked 7, pseudogene	-1.27676	0	0	DOWN
63894	C14orf133	VPS33B interacting protein, apical-basolateral polarity regulator, spe-39 homolog	-1.27337	0	0	DOWN
6041	RNASEL	ribonuclease L	-1.2726	0	0	DOWN
644774	LOC644774		-1.2724	0	0	DOWN
55007	FAM118A	family with sequence similarity 118 member A	-1.26924	0	0	DOWN
23556	PIGN	phosphatidylinositol glycan anchor biosynthesis class N	-1.26904	0	0	DOWN
5281	PIGF	phosphatidylinositol glycan anchor biosynthesis class F	-1.26798	0	0	DOWN
54492	NEURL1B	neuralized E3 ubiquitin protein ligase 1B	-1.26715	0	0	DOWN
55689	YEATS2	YEATS domain containing 2	-1.26668	0	0	DOWN
253714	C6orf167	MMS22 like, DNA repair protein	-1.26442	0	0	DOWN
115209	OMA1	OMA1 zinc metallopeptidase	-1.26391	0	0	DOWN
10015	PDCD6IP	programmed cell death 6 interacting protein	-1.2638	0	0	DOWN
11329	STK38	serine/threonine kinase 38	-1.26261	0	0	DOWN
51667	NUB1	negative regulator of ubiquitin like proteins 1	-1.26111	0	0	DOWN
28985	MCTS1	MCTS1, re-initiation and release factor	-1.26061	0	0	DOWN
51434	ANAPC7	anaphase promoting complex subunit 7	-1.25725	0	0	DOWN
7503	XIST	X inactive specific transcript	-1.25557	0	0	DOWN
83943	IMMP2L	inner mitochondrial membrane peptidase subunit 2	-1.25433	0	0	DOWN
55374	TMCO6	transmembrane and coiled-coil domains 6	-1.2533	0	0	DOWN
219854	TMEM218	transmembrane protein 218	-1.25272	0	0	DOWN
145508	C14orf145	centrosomal protein 128	-1.25207	0	0	DOWN
8438	RAD54L	RAD54 like	-1.25041	0	0	DOWN
57505	AARS2	alanyl-tRNA synthetase 2, mitochondrial	-1.25032	0	0	DOWN
285440	CYP4V2	cytochrome P450 family 4 subfamily V member 2	-1.25007	0	0	DOWN
196872	MGC23270	long intergenic non-protein coding RNA 638	-1.2491	0	0	DOWN
3454	IFNAR1	interferon alpha and beta receptor subunit 1	-1.24829	0	0	DOWN
51657	STYXL1	serine/threonine/tyrosine interacting like 1	-1.24559	0	0	DOWN
55704	CCDC88A	coiled-coil domain containing 88A	-1.2428	0	0	DOWN
284131	FLJ35220	endonuclease V	-1.24216	0	0	DOWN
257160	RNF214	ring finger protein 214	-1.24032	0	0	DOWN
29082	CHMP4A	charged multivesicular body protein 4A	-1.23483	0	0	DOWN
140686	WFDC3	WAP four-disulfide core domain 3	-1.2344	0	0	DOWN
7456	WASPIP	WAS/WASL interacting protein family member 1	-1.23425	0	0	DOWN
8655	DNCL1	dynein light chain LC8-type 1	-1.23337	0	0	DOWN
6302	TSPAN31	tetraspanin 31	-1.22894	0	0	DOWN
339201	C17orf65	ASB16 antisense RNA 1	-1.22777	0	0	DOWN
8502	PKP4	plakophilin 4	-1.22656	0	0	DOWN
10024	TROAP	trophinin associated protein	-1.22569	0	0	DOWN
80856	KIAA1715	lunapark, ER junction formation factor	-1.22209	0	0	DOWN
644979	LOC644979		-1.2206	0	0	DOWN
23102	TBC1D2B	TBC1 domain family member 2B	-1.2204	0	0	DOWN
9918	NCAPD2	non-SMC condensin I complex subunit D2	-1.21992	0	0	DOWN
8905	AP1S2	adaptor related protein complex 1 subunit sigma 2	-1.21963	0	0	DOWN
64779	MTHFSD	methenyltetrahydrofolate synthetase domain containing	-1.21916	0	0	DOWN
100128460	LOC100128460		-1.21825	0	0	DOWN
23097	CDC2L6	cyclin dependent kinase 19	-1.21671	0	0	DOWN
55761	TTC17	tetratricopeptide repeat domain 17	-1.21568	0	0	DOWN
120526	DNAJC24	DnaJ heat shock protein family (Hsp40) member C24	-1.21492	0	0	DOWN
57475	PLEKHH1	pleckstrin homology, MyTH4 and FERM domain containing H1	-1.21299	0	0	DOWN
9897	KIAA0196	WASH complex subunit 5	-1.21178	0	0	DOWN
10715	LASS1	ceramide synthase 1	-1.21058	0	0	DOWN
8464	SUPT3H	SPT3 homolog, SAGA and STAGA complex component	-1.21031	0	0	DOWN
2618	GART	phosphoribosylglycinamide formyltransferase, phosphoribosylglycinamide synthetase, phosphoribosylaminoimidazole synthetase	-1.2082	0	0	DOWN
6676	SPAG4	sperm associated antigen 4	-1.20688	0	0	DOWN
140628	GATA5	GATA binding protein 5	-1.20672	0	0	DOWN
6672	SP100	SP100 nuclear antigen	-1.20617	0	0	DOWN
84955	NUDCD1	NudC domain containing 1	-1.20606	0	0	DOWN
157570	ESCO2	establishment of sister chromatid cohesion N-acetyltransferase 2	-1.2032	0	0	DOWN
1806	DPYD	dihydropyrimidine dehydrogenase	-1.2021	0	0	DOWN
54872	PIGG	phosphatidylinositol glycan anchor biosynthesis class G	-1.20088	0	0	DOWN
1962	EHHADH	enoyl-CoA hydratase and 3-hydroxyacyl CoA dehydrogenase	-1.19769	0	0	DOWN
55384	MEG3	maternally expressed 3	-1.19725	0	0	DOWN
57511	COG6	component of oligomeric golgi complex 6	-1.19589	0	0	DOWN
22921	MSRB2	methionine sulfoxide reductase B2	-1.19432	0	0	DOWN
4846	NOS3	nitric oxide synthase 3	-1.19176	0	0	DOWN
730173	LOC730173		-1.1916	0	0	DOWN
353322	ANKRD37	ankyrin repeat domain 37	-1.19159	0	0	DOWN
2053	EPHX2	epoxide hydrolase 2	-1.19085	0	0	DOWN
23151	GRAMD4	GRAM domain containing 4	-1.18919	0	0	DOWN
55930	MYO5C	myosin VC	-1.18852	0	0	DOWN
54834	GDAP2	ganglioside induced differentiation associated protein 2	-1.18488	0	0	DOWN
55632	KIAA1333	G2/M-phase specific E3 ubiquitin protein ligase	-1.18441	0	0	DOWN
6426	SFRS1	serine and arginine rich splicing factor 1	-1.18234	0	0	DOWN
224	ALDH3A2	aldehyde dehydrogenase 3 family member A2	-1.17984	0	0	DOWN
55157	DARS2	aspartyl-tRNA synthetase 2, mitochondrial	-1.17884	0	0	DOWN
55601	DDX60	DExD/H-box helicase 60	-1.17872	0	0	DOWN
51010	EXOSC3	exosome component 3	-1.1784	0	0	DOWN
79703	C11orf80	chromosome 11 open reading frame 80	-1.17772	0	0	DOWN
64318	NOC3L	NOC3 like DNA replication regulator	-1.17682	0	0	DOWN
84972	TMEM137		-1.17646	0	0	DOWN
25837	RAB26	RAB26, member RAS oncogene family	-1.17553	0	0	DOWN
11311	VPS45	vacuolar protein sorting 45 homolog	-1.17265	0	0	DOWN
1429	CRYZ	crystallin zeta	-1.17239	0	0	DOWN
80167	C4orf29	abhydrolase domain containing 18	-1.17228	0	0	DOWN
255520	ELMOD2	ELMO domain containing 2	-1.1695	0	0	DOWN
54536	EXOC6	exocyst complex component 6	-1.16831	0	0	DOWN
538	ATP7A	ATPase copper transporting alpha	-1.16765	0	0	DOWN
5686	PSMA5	proteasome subunit alpha 5	-1.16708	0	0	DOWN
100132323	LOC100132323		-1.1655	0	0	DOWN
158056	MAMDC4	MAM domain containing 4	-1.16519	0	0	DOWN
54845	RBM35A	epithelial splicing regulatory protein 1	-1.16371	0	0	DOWN
51466	EVL	Enah/Vasp-like	-1.16366	0	0	DOWN
162681	C18orf54	chromosome 18 open reading frame 54	-1.16356	0	0	DOWN
2491	CENPI	centromere protein I	-1.16302	0	0	DOWN
10090	UST	uronyl 2-sulfotransferase	-1.16197	0	0	DOWN
148223	C19orf25	chromosome 19 open reading frame 25	-1.16104	0	0	DOWN
8747	ADAM21	ADAM metallopeptidase domain 21	-1.15857	0	0	DOWN
55798	METTL2B	methyltransferase like 2B	-1.15361	0	0	DOWN
23178	PASK	PAS domain containing serine/threonine kinase	-1.15199	0	0	DOWN
23231	SEL1L3	SEL1L family member 3	-1.15124	0	0	DOWN
349565	NMNAT3	nicotinamide nucleotide adenylyltransferase 3	-1.151	0	0	DOWN
84976	DISP1	dispatched RND transporter family member 1	-1.14736	0	0	DOWN
79901	CYBRD1	cytochrome b reductase 1	-1.14596	0	0	DOWN
4686	NCBP1	nuclear cap binding protein subunit 1	-1.14592	0	0	DOWN
23015	GOLGA8A	golgin A8 family member A	-1.14479	0	0	DOWN
10244	RABEPK	Rab9 effector protein with kelch motifs	-1.14387	0	0	DOWN
81555	YIPF5	Yip1 domain family member 5	-1.14253	0	0	DOWN
5337	PLD1	phospholipase D1	-1.141	0	0	DOWN
26137	ZBTB20	zinc finger and BTB domain containing 20	-1.14052	0	0	DOWN
26774	SNORD80	small nucleolar RNA, C/D box 80	-1.14018	0	0	DOWN
64773	FAM113A	PC-esterase domain containing 1A	-1.14007	0	0	DOWN
6237	RRAS	RAS related	-1.13895	0	0	DOWN
6432	SFRS7	serine and arginine rich splicing factor 7	-1.13893	0	0	DOWN
3429	IFI27	interferon alpha inducible protein 27	-1.13854	0	0	DOWN
10247	HRSP12	reactive intermediate imine deaminase A homolog	-1.13701	0	0	DOWN
55118	CRTAC1	cartilage acidic protein 1	-1.13516	0	0	DOWN
84267	C9orf64	chromosome 9 open reading frame 64	-1.13192	0	0	DOWN
114825	PWWP2A	PWWP domain containing 2A	-1.13192	0	0	DOWN
4285	MIPEP	mitochondrial intermediate peptidase	-1.13125	0	0	DOWN
84131	CEP78	centrosomal protein 78	-1.13043	0	0	DOWN
84795	C10orf33	pyridine nucleotide-disulphide oxidoreductase domain 2	-1.12997	0	0	DOWN
84328	LZIC	leucine zipper and CTNNBIP1 domain containing	-1.12792	0	0	DOWN
23398	PPWD1	peptidylprolyl isomerase domain and WD repeat containing 1	-1.12772	0	0	DOWN
54875	CNTLN	centlein	-1.12616	0	0	DOWN
389137	LOC389137	armadillo repeat containing 10 pseudogene 1	-1.12215	0	0	DOWN
649903	LOC649903		-1.12136	0	0	DOWN
51054	PLEKHA9	pleckstrin homology domain containing A8 pseudogene 1	-1.12126	0	0	DOWN
11119	BTN3A1	butyrophilin subfamily 3 member A1	-1.12123	0	0	DOWN
9823	ARMCX2	armadillo repeat containing X-linked 2	-1.11724	0	0	DOWN
10208	USPL1	ubiquitin specific peptidase like 1	-1.11637	0	0	DOWN
728532	LOC728532	dynein cytoplasmic 1 intermediate chain 2 pseudogene 1	-1.11573	0	0	DOWN
80011	NIP30	family with sequence similarity 192 member A	-1.11559	0	0	DOWN
8451	CUL4A	cullin 4A	-1.1142	0	0	DOWN
9482	STX8	syntaxin 8	-1.11234	0	0	DOWN
9355	LHX2	LIM homeobox 2	-1.11079	0	0	DOWN
284371	ZNF841	zinc finger protein 841	-1.11047	0	0	DOWN
5594	MAPK1	mitogen-activated protein kinase 1	-1.10996	0	0	DOWN
11010	GLIPR1	GLI pathogenesis related 1	-1.10937	0	0	DOWN
23595	ORC3L	origin recognition complex subunit 3	-1.10913	0	0	DOWN
84450	ZNF512	zinc finger protein 512	-1.10876	0	0	DOWN
55218	EXD2	exonuclease 3'-5' domain containing 2	-1.10762	0	0	DOWN
554203	LOC554203	JPX transcript, XIST activator	-1.10743	0	0	DOWN
84622	ZNF594	zinc finger protein 594	-1.10638	0	0	DOWN
55174	INTS10	integrator complex subunit 10	-1.10485	0	0	DOWN
286148	DPY19L4	dpy-19 like 4	-1.10478	0	0	DOWN
8974	P4HA2	prolyl 4-hydroxylase subunit alpha 2	-1.10296	0	0	DOWN
54981	C9orf95	nicotinamide riboside kinase 1	-1.10117	0	0	DOWN
1207	CLNS1A	chloride nucleotide-sensitive channel 1A	-1.10032	0	0	DOWN
684	BST2	bone marrow stromal cell antigen 2	-1.10025	0	0	DOWN
284023	LOC284023	ring finger protein 227	-1.09586	0	0	DOWN
196441	ZFC3H1	zinc finger C3H1-type containing	-1.09365	0	0	DOWN
9617	MTRF1	mitochondrial translation release factor 1	-1.09144	0	0	DOWN
81627	C1orf25	tRNA methyltransferase 1 like	-1.0897	0	0	DOWN
84318	CCDC77	coiled-coil domain containing 77	-1.08936	0	0	DOWN
54762	GRAMD1C	GRAM domain containing 1C	-1.08903	0	0	DOWN
3033	HADH	hydroxyacyl-CoA dehydrogenase	-1.08835	0	0	DOWN
10455	PECI	enoyl-CoA delta isomerase 2	-1.08789	0	0	DOWN
56061	UBFD1	ubiquitin family domain containing 1	-1.08787	0	0	DOWN
80216	ALPK1	alpha kinase 1	-1.08696	0	0	DOWN
10277	UBE4B	ubiquitination factor E4B	-1.08667	0	0	DOWN
1121	CHM	CHM, Rab escort protein 1	-1.08319	0	0	DOWN
51087	YBX2	Y-box binding protein 2	-1.08302	0	0	DOWN
64895	PAPOLG	poly(A) polymerase gamma	-1.08219	0	0	DOWN
143	PARP4	poly(ADP-ribose) polymerase family member 4	-1.08169	0	0	DOWN
158038	LINGO2	leucine rich repeat and Ig domain containing 2	-1.08149	0	0	DOWN
115749	C12orf56	chromosome 12 open reading frame 56	-1.08052	0	0	DOWN
27074	LAMP3	lysosomal associated membrane protein 3	-1.07907	0	0	DOWN
11118	BTN3A2	butyrophilin subfamily 3 member A2	-1.07886	0	0	DOWN
221143	N6AMT2	EEF1A lysine methyltransferase 1	-1.07752	0	0	DOWN
656	BMP8B	bone morphogenetic protein 8b	-1.07716	0	0	DOWN
50485	SMARCAL1	SWI/SNF related, matrix associated, actin dependent regulator of chromatin, subfamily a like 1	-1.07687	0	0	DOWN
55316	RSAD1	radical S-adenosyl methionine domain containing 1	-1.07625	0	0	DOWN
5532	PPP3CB	protein phosphatase 3 catalytic subunit beta	-1.07501	0	0	DOWN
55163	PNPO	pyridoxamine 5'-phosphate oxidase	-1.0738	0	0	DOWN
10409	BASP1	brain abundant membrane attached signal protein 1	-1.07361	0	0	DOWN
729952	LOC729952	high mobility group box 3 pseudogene 6	-1.07302	0	0	DOWN
728612	LOC728612		-1.07296	0	0	DOWN
1781	DYNC1I2	dynein cytoplasmic 1 intermediate chain 2	-1.07189	0	0	DOWN
55501	CHST12	carbohydrate sulfotransferase 12	-1.07173	0	0	DOWN
51501	C11orf73	Hikeshi, heat shock protein nuclear import factor	-1.07169	0	0	DOWN
284040	CDRT4	CMT1A duplicated region transcript 4	-1.071	0	0	DOWN
11045	UPK1A	uroplakin 1A	-1.07087	0	0	DOWN
97	ACYP1	acylphosphatase 1	-1.07044	0	0	DOWN
100129681	LOC100129681		-1.07028	0	0	DOWN
26797	SNORD52	small nucleolar RNA, C/D box 52	-1.07018	0	0	DOWN
51074	APIP	APAF1 interacting protein	-1.06845	0	0	DOWN
89910	UBE3B	ubiquitin protein ligase E3B	-1.06645	0	0	DOWN
9187	SLC24A1	solute carrier family 24 member 1	-1.06256	0	0	DOWN
10613	ERLIN1	ER lipid raft associated 1	-1.06199	0	0	DOWN
80817	KIAA1712	centrosomal protein 44	-1.06155	0	0	DOWN
84079	ANKRD27	ankyrin repeat domain 27	-1.06063	0	0	DOWN
23450	SF3B3	splicing factor 3b subunit 3	-1.06021	0	0	DOWN
5209	PFKFB3	6-phosphofructo-2-kinase/fructose-2,6-biphosphatase 3	-1.05797	0	0	DOWN
22880	MORC2	MORC family CW-type zinc finger 2	-1.05782	0	0	DOWN
11001	SLC27A2	solute carrier family 27 member 2	-1.05749	0	0	DOWN
3956	LGALS1	galectin 1	-1.05677	0	0	DOWN
79684	C11orf61	Myb/SANT DNA binding domain containing 2	-1.05638	0	0	DOWN
55863	TMEM126B	transmembrane protein 126B	-1.05438	0	0	DOWN
25827	FBXL2	F-box and leucine rich repeat protein 2	-1.05427	0	0	DOWN
29922	NME7	NME/NM23 family member 7	-1.05347	0	0	DOWN
84874	ZNF514	zinc finger protein 514	-1.0527	0	0	DOWN
55656	INTS8	integrator complex subunit 8	-1.04771	0	0	DOWN
23335	WDR7	WD repeat domain 7	-1.04721	0	0	DOWN
64077	LHPP	phospholysine phosphohistidine inorganic pyrophosphate phosphatase	-1.04587	0	0	DOWN
9639	ARHGEF10	Rho guanine nucleotide exchange factor 10	-1.04467	0	0	DOWN
100129828	LOC100129828		-1.04462	0	0	DOWN
23060	ZNF609	zinc finger protein 609	-1.04399	0	0	DOWN
64863	METTL4	methyltransferase like 4	-1.04211	0	0	DOWN
285908	LOC285908	long intergenic non-protein coding RNA 174	-1.04126	0	0	DOWN
150962	PUS10	pseudouridine synthase 10	-1.04065	0	0	DOWN
50861	STMN3	stathmin 3	-1.03942	0	0	DOWN
83461	CDCA3	cell division cycle associated 3	-1.0394	0	0	DOWN
10388	SYCP2	synaptonemal complex protein 2	-1.03913	0	0	DOWN
32	ACACB	acetyl-CoA carboxylase beta	-1.0381	0	0	DOWN
1466	CSRP2	cysteine and glycine rich protein 2	-1.03433	0	0	DOWN
728178	LOC728178		-1.03407	0	0	DOWN
56650	CLDND1	claudin domain containing 1	-1.0331	2.89001e-07	2.36967e-05	DOWN
57403	RAB22A	RAB22A, member RAS oncogene family	-1.03195	0	0	DOWN
57819	LSM2	LSM2 homolog, U6 small nuclear RNA and mRNA degradation associated	-1.03152	2.89001e-07	2.38095e-05	DOWN
5359	PLSCR1	phospholipid scramblase 1	-1.03091	0	0	DOWN
84140	FAM161A	FAM161A, centrosomal protein	-1.03052	2.89001e-07	2.38663e-05	DOWN
219285	SAMD9L	sterile alpha motif domain containing 9 like	-1.0304	2.89001e-07	2.39234e-05	DOWN
1427	CRYGS	crystallin gamma S	-1.03	0	0	DOWN
5165	PDK3	pyruvate dehydrogenase kinase 3	-1.02993	0	0	DOWN
51611	DPH5	diphthamide biosynthesis 5	-1.02977	2.89001e-07	2.34742e-05	DOWN
10947	AP3M2	adaptor related protein complex 3 subunit mu 2	-1.02862	2.89001e-07	2.33645e-05	DOWN
78987	CRELD1	cysteine rich with EGF like domains 1	-1.02842	0	0	DOWN
83787	ARMC10	armadillo repeat containing 10	-1.02799	2.89001e-07	2.34192e-05	DOWN
286016	LOC286016	triosephosphate isomerase 1 pseudogene 2	-1.02766	2.89001e-07	2.331e-05	DOWN
653874	LOC653874		-1.02708	2.89001e-07	2.31481e-05	DOWN
92689	FAM114A1	family with sequence similarity 114 member A1	-1.02635	2.89001e-07	2.35294e-05	DOWN
4676	NAP1L4	nucleosome assembly protein 1 like 4	-1.02606	2.89001e-07	2.35849e-05	DOWN
51134	CCDC41	centrosomal protein 83	-1.02528	2.89001e-07	2.32558e-05	DOWN
5569	PKIA	cAMP-dependent protein kinase inhibitor alpha	-1.02524	2.89001e-07	2.28833e-05	DOWN
90338	ZNF160	zinc finger protein 160	-1.02204	2.89001e-07	2.27273e-05	DOWN
254887	ZDHHC23	zinc finger DHHC-type containing 23	-1.02131	2.89001e-07	2.25225e-05	DOWN
23200	ATP11B	ATPase phospholipid transporting 11B (putative)	-1.02109	2.89001e-07	2.32019e-05	DOWN
26960	NBEA	neurobeachin	-1.02046	2.89001e-07	2.29358e-05	DOWN
84899	TMTC4	transmembrane and tetratricopeptide repeat containing 4	-1.0204	2.89001e-07	2.28311e-05	DOWN
732165	LOC732165		-1.0204	2.89001e-07	2.30415e-05	DOWN
60412	EXOC4	exocyst complex component 4	-1.0196	2.89001e-07	2.24719e-05	DOWN
51397	COMMD10	COMM domain containing 10	-1.01862	2.89001e-07	2.29885e-05	DOWN
126231	ZNF573	zinc finger protein 573	-1.01708	2.89001e-07	2.30947e-05	DOWN
54441	STAG3L1	stromal antigen 3-like 1 (pseudogene)	-1.01632	2.89001e-07	2.23214e-05	DOWN
63917	GALNT11	polypeptide N-acetylgalactosaminyltransferase 11	-1.01275	2.89001e-07	2.22717e-05	DOWN
11188	NISCH	nischarin	-1.01116	2.89001e-07	2.25734e-05	DOWN
55746	NUP133	nucleoporin 133	-1.01057	2.89001e-07	2.20264e-05	DOWN
91433	RCCD1	RCC1 domain containing 1	-1.01024	2.89001e-07	2.19298e-05	DOWN
51227	PIGP	phosphatidylinositol glycan anchor biosynthesis class P	-1.00933	2.89001e-07	2.18818e-05	DOWN
646993	LOC646993	high mobility group box 3 pseudogene 24	-1.00912	2.89001e-07	2.21239e-05	DOWN
23380	SRGAP2	SLIT-ROBO Rho GTPase activating protein 2	-1.00816	2.89001e-07	2.1978e-05	DOWN
275	AMT	aminomethyltransferase	-1.00461	2.89001e-07	2.15054e-05	DOWN
653717	LOC653717		-1.00394	2.89001e-07	2.22222e-05	DOWN
10949	HNRNPA0	heterogeneous nuclear ribonucleoprotein A0	-1.00306	2.89001e-07	2.17865e-05	DOWN
57560	IFT80	intraflagellar transport 80	-1.00304	2.89001e-07	2.1692e-05	DOWN
51112	TTC15	trafficking protein particle complex 12	-1.00282	2.89001e-07	2.21729e-05	DOWN
80336	PABPC1L	poly(A) binding protein cytoplasmic 1 like	-1.00247	2.89001e-07	2.14592e-05	DOWN
11000	SLC27A3	solute carrier family 27 member 3	-1.00236	2.89001e-07	2.13675e-05	DOWN
100128086	LOC100128086	APAF1 interacting protein pseudogene	-1.00213	2.89001e-07	2.15517e-05	DOWN
1503	CTPS	CTP synthase 1	-1.00207	2.89001e-07	2.2779e-05	DOWN
113675	SDSL	serine dehydratase like	-1.00163	2.89001e-07	2.15983e-05	DOWN
51560	RAB6B	RAB6B, member RAS oncogene family	-1.00024	2.89001e-07	2.1645e-05	DOWN
731895	LOC731895		-1.00024	2.89001e-07	2.23714e-05	DOWN
29899	GPSM2	G protein signaling modulator 2	-0.998399	5.78001e-07	4.23729e-05	DOWN
10330	CNPY2	canopy FGF signaling regulator 2	-0.99791	5.78001e-07	4.25532e-05	DOWN
889	KRIT1	KRIT1, ankyrin repeat containing	-0.996277	5.78001e-07	4.21941e-05	DOWN
10240	MRPS31	mitochondrial ribosomal protein S31	-0.996245	5.78001e-07	4.20168e-05	DOWN
107	ADCY1	adenylate cyclase 1	-0.994749	5.78001e-07	4.21053e-05	DOWN
84693	MCEE	methylmalonyl-CoA epimerase	-0.99373	5.78001e-07	4.14938e-05	DOWN
63901	FAM111A	family with sequence similarity 111 member A	-0.993041	5.78001e-07	4.14079e-05	DOWN
9847	KIAA0528	C2 calcium dependent domain containing 5	-0.992894	5.78001e-07	4.1841e-05	DOWN
643300	LOC643300	heat shock protein family D (Hsp60) member 1 pseudogene 1	-0.992351	5.78001e-07	4.17537e-05	DOWN
5613	PRKX	protein kinase X-linked	-0.992015	5.78001e-07	4.158e-05	DOWN
10428	CFDP1	craniofacial development protein 1	-0.991242	2.89001e-07	2.14133e-05	DOWN
5019	OXCT1	3-oxoacid CoA-transferase 1	-0.990989	5.78001e-07	4.24628e-05	DOWN
25915	NDUFAF3	NADH:ubiquinone oxidoreductase complex assembly factor 3	-0.990007	5.78001e-07	4.26439e-05	DOWN
472	ATM	ATM serine/threonine kinase	-0.98929	5.78001e-07	4.11523e-05	DOWN
23412	COMMD3	COMM domain containing 3	-0.989106	5.78001e-07	4.12371e-05	DOWN
65055	REEP1	receptor accessory protein 1	-0.988441	5.78001e-07	4.13223e-05	DOWN
10390	CEPT1	choline/ethanolamine phosphotransferase 1	-0.986622	5.78001e-07	4.08163e-05	DOWN
51804	SIX4	SIX homeobox 4	-0.986491	5.78001e-07	4.04858e-05	DOWN
23126	POGZ	pogo transposable element derived with ZNF domain	-0.986053	5.78001e-07	4.0404e-05	DOWN
10964	IFI44L	interferon induced protein 44 like	-0.985399	5.78001e-07	4.22833e-05	DOWN
267002	PGBD2	piggyBac transposable element derived 2	-0.984534	5.78001e-07	4.10678e-05	DOWN
64780	MICAL1	microtubule associated monooxygenase, calponin and LIM domain containing 1	-0.980921	5.78001e-07	4.0568e-05	DOWN
7771	ZFP112	zinc finger protein 112	-0.980309	5.78001e-07	4.02414e-05	DOWN
6515	SLC2A3	solute carrier family 2 member 3	-0.980013	5.78001e-07	4.09836e-05	DOWN
55857	NCRNA00153	kizuna centrosomal protein	-0.979848	5.78001e-07	4.01606e-05	DOWN
30062	RAX	retina and anterior neural fold homeobox	-0.979672	2.89001e-07	2.20751e-05	DOWN
1793	DOCK1	dedicator of cytokinesis 1	-0.979229	5.78001e-07	4.19287e-05	DOWN
25938	HEATR5A	HEAT repeat containing 5A	-0.977997	5.78001e-07	4.03226e-05	DOWN
205860	TRIML2	tripartite motif family like 2	-0.977693	5.78001e-07	3.97614e-05	DOWN
5550	PREP	prolyl endopeptidase	-0.976282	5.78001e-07	3.96825e-05	DOWN
440157	LOC440157		-0.975382	5.78001e-07	4.16667e-05	DOWN
28976	ACAD9	acyl-CoA dehydrogenase family member 9	-0.974829	8.67002e-07	5.91716e-05	DOWN
4151	MB	myoglobin	-0.974693	5.78001e-07	3.98406e-05	DOWN
4983	OPHN1	oligophrenin 1	-0.97399	5.78001e-07	4.08998e-05	DOWN
643980	LOC643980		-0.973519	5.78001e-07	4.00802e-05	DOWN
518	ATP5G3	ATP synthase membrane subunit c locus 3	-0.973238	8.67002e-07	5.92885e-05	DOWN
343099	CCDC18	coiled-coil domain containing 18	-0.972938	8.67002e-07	5.89391e-05	DOWN
54437	SEMA5B	semaphorin 5B	-0.972584	5.78001e-07	3.99202e-05	DOWN
10732	TCFL5	transcription factor like 5	-0.971931	1.156e-06	7.84314e-05	DOWN
150696	PROM2	prominin 2	-0.969021	1.156e-06	7.79727e-05	DOWN
10616	RBCK1	RANBP2-type and C3HC4-type zinc finger containing 1	-0.968609	1.156e-06	7.7821e-05	DOWN
4649	MYO9A	myosin IXA	-0.968345	5.78001e-07	4.06504e-05	DOWN
1182	CLCN3	chloride voltage-gated channel 3	-0.96694	1.734e-06	0.000115163	DOWN
11169	WDHD1	WD repeat and HMG-box DNA binding protein 1	-0.966732	1.734e-06	0.000115385	DOWN
26015	RPAP1	RNA polymerase II associated protein 1	-0.965539	1.445e-06	9.67118e-05	DOWN
151246	SGOL2	shugoshin 2	-0.965284	1.734e-06	0.000114723	DOWN
100129482	LOC100129482	zinc finger protein 37B, pseudogene	-0.965119	1.445e-06	9.70874e-05	DOWN
11249	NXPH2	neurexophilin 2	-0.964312	8.67002e-07	5.94059e-05	DOWN
9457	FHL5	four and a half LIM domains 5	-0.963507	0	0	DOWN
5051	PAFAH2	platelet activating factor acetylhydrolase 2	-0.963382	1.445e-06	9.68992e-05	DOWN
645135	LOC645135	zinc finger protein 532 pseudogene	-0.96124	1.734e-06	0.000114943	DOWN
583	BBS2	Bardet-Biedl syndrome 2	-0.960169	1.734e-06	0.00011257	DOWN
8721	EDF1	endothelial differentiation related factor 1	-0.959875	1.734e-06	0.000113422	DOWN
10512	SEMA3C	semaphorin 3C	-0.959755	1.734e-06	0.000112994	DOWN
3304	HSPA1B	heat shock protein family A (Hsp70) member 1B	-0.95958	1.734e-06	0.000113636	DOWN
6257	RXRB	retinoid X receptor beta	-0.959263	1.734e-06	0.000111732	DOWN
4074	M6PR	mannose-6-phosphate receptor, cation dependent	-0.959169	1.734e-06	0.000113208	DOWN
126823	KLHDC9	kelch domain containing 9	-0.958865	1.734e-06	0.000114068	DOWN
402116	LOC402116	plakophilin 4 pseudogene 1	-0.958419	8.67002e-07	5.90551e-05	DOWN
6874	TAF4	TATA-box binding protein associated factor 4	-0.958318	1.734e-06	0.00011215	DOWN
129642	MBOAT2	membrane bound O-acyltransferase domain containing 2	-0.958204	1.734e-06	0.000114286	DOWN
729082	LOC729082	OIP5 antisense RNA 1	-0.957841	1.734e-06	0.000115607	DOWN
60491	NIF3L1	NGG1 interacting factor 3 like 1	-0.956493	1.734e-06	0.00011236	DOWN
677805	SNORA18	small nucleolar RNA, H/ACA box 18	-0.954886	1.734e-06	0.00011583	DOWN
100132585	LOC100132585		-0.953462	1.734e-06	0.000110497	DOWN
291	SLC25A4	solute carrier family 25 member 4	-0.95251	1.734e-06	0.000109689	DOWN
23492	CBX7	chromobox 7	-0.952372	1.734e-06	0.00010929	DOWN
56731	SLC2A4RG	SLC2A4 regulator	-0.952307	1.734e-06	0.000109489	DOWN
648509	LOC648509		-0.9522	1.734e-06	0.000113852	DOWN
57534	MIB1	mindbomb E3 ubiquitin protein ligase 1	-0.951938	1.734e-06	0.000111111	DOWN
197259	MLKL	mixed lineage kinase domain like pseudokinase	-0.951397	2.023e-06	0.000125673	DOWN
3672	ITGA1	integrin subunit alpha 1	-0.951193	1.734e-06	0.000111524	DOWN
10160	FARP1	FERM, ARH/RhoGEF and pleckstrin domain protein 1	-0.951171	1.734e-06	0.00011194	DOWN
51619	UBE2D4	ubiquitin conjugating enzyme E2 D4 (putative)	-0.950717	1.734e-06	0.000111317	DOWN
26152	ZNF337	zinc finger protein 337	-0.950478	1.734e-06	0.000108499	DOWN
149448	LOC149448		-0.950353	2.023e-06	0.000126354	DOWN
10535	RNASEH2A	ribonuclease H2 subunit A	-0.950341	1.734e-06	0.000109091	DOWN
26984	SEC22A	SEC22 homolog A, vesicle trafficking protein	-0.949906	1.734e-06	0.000108696	DOWN
283932	LOC283932	FBXL19 antisense RNA 1	-0.948177	1.734e-06	0.000110092	DOWN
55757	UGCGL2	UDP-glucose glycoprotein glucosyltransferase 2	-0.946852	1.734e-06	0.000108893	DOWN
340371	NRBP2	nuclear receptor binding protein 2	-0.946742	1.734e-06	0.000110294	DOWN
122704	MRPL52	mitochondrial ribosomal protein L52	-0.945763	2.023e-06	0.000125448	DOWN
3295	HSD17B4	hydroxysteroid 17-beta dehydrogenase 4	-0.945657	2.023e-06	0.000125224	DOWN
116151	C20orf108	family with sequence similarity 210 member B	-0.945586	2.31201e-06	0.000142349	DOWN
2842	GPR19	G protein-coupled receptor 19	-0.945034	2.31201e-06	0.000142096	DOWN
65989	DLK2	delta like non-canonical Notch ligand 2	-0.9448	1.734e-06	0.000110701	DOWN
57706	DENND1A	DENN domain containing 1A	-0.944636	2.023e-06	0.000124777	DOWN
55770	EXOC2	exocyst complex component 2	-0.943805	2.023e-06	0.000126126	DOWN
10806	SDCCAG8	serologically defined colon cancer antigen 8	-0.943266	2.023e-06	0.000125899	DOWN
399923	FLJ42102	uncharacterized LOC399923	-0.941884	5.78001e-07	4e-05	DOWN
51768	TM7SF3	transmembrane 7 superfamily member 3	-0.940783	2.60101e-06	0.000159574	DOWN
285598	ARL10	ADP ribosylation factor like GTPase 10	-0.932873	1.734e-06	0.00010989	DOWN
260294	NSUN5C	NOP2/Sun RNA methyltransferase family member 5 pseudogene 2	-0.931077	3.46801e-06	0.000210526	DOWN
7753	ZNF202	zinc finger protein 202	-0.930968	2.89001e-06	0.000176991	DOWN
54930	HAUS4	HAUS augmin like complex subunit 4	-0.930935	3.75701e-06	0.000225694	DOWN
89958	C9orf140	suppressor APC domain containing 2	-0.930787	4.04601e-06	0.000240964	DOWN
642989	LOC642989		-0.930686	3.17901e-06	0.000193322	DOWN
401236	FLJ23152	stathmin domain containing 1	-0.928731	3.75701e-06	0.000224913	DOWN
57574	MARCH4	membrane associated ring-CH-type finger 4	-0.928319	1.156e-06	7.82779e-05	DOWN
23138	N4BP3	NEDD4 binding protein 3	-0.928149	3.17901e-06	0.000193662	DOWN
79608	RIC3	RIC3 acetylcholine receptor chaperone	-0.927594	3.46801e-06	0.000208696	DOWN
6642	SNX1	sorting nexin 1	-0.926908	3.46801e-06	0.000209059	DOWN
91057	CCDC34	coiled-coil domain containing 34	-0.925924	4.04601e-06	0.000239316	DOWN
56127	PCDHB9	protocadherin beta 9	-0.925428	4.04601e-06	0.000240137	DOWN
26292	MYCBP	MYC binding protein	-0.925128	4.04601e-06	0.00024055	DOWN
90135	BTBD6	BTB domain containing 6	-0.925093	3.46801e-06	0.000210158	DOWN
55010	C12orf48	PARP1 binding protein	-0.924973	4.04601e-06	0.000238908	DOWN
644808	LOC644808		-0.924733	1.156e-06	7.8125e-05	DOWN
112	ADCY6	adenylate cyclase 6	-0.92419	4.33501e-06	0.000255537	DOWN
283464	GXYLT1	glucoside xylosyltransferase 1	-0.923907	4.62401e-06	0.000270728	DOWN
3161	HMMR	hyaluronan mediated motility receptor	-0.923582	4.62401e-06	0.000271186	DOWN
130271	PLEKHH2	pleckstrin homology, MyTH4 and FERM domain containing H2	-0.922666	4.62401e-06	0.00027027	DOWN
54996	MOSC2	mitochondrial amidoxime reducing component 2	-0.921666	4.62401e-06	0.00026936	DOWN
2110	ETFDH	electron transfer flavoprotein dehydrogenase	-0.921459	3.46801e-06	0.000209424	DOWN
672	BRCA1	BRCA1, DNA repair associated	-0.920647	4.62401e-06	0.000267559	DOWN
7248	TSC1	TSC complex subunit 1	-0.919821	4.62401e-06	0.000268456	DOWN
27072	VPS41	VPS41, HOPS complex subunit	-0.918938	4.91301e-06	0.000281457	DOWN
7694	ZNF135	zinc finger protein 135	-0.918219	2.89001e-06	0.000176678	DOWN
54960	GEMIN8	gem nuclear organelle associated protein 8	-0.918114	3.75701e-06	0.000224525	DOWN
728411	LOC728411	glucuronidase, beta pseudogene 1	-0.917641	4.33501e-06	0.000255102	DOWN
261729	STEAP2	STEAP2 metalloreductase	-0.917107	4.62401e-06	0.000267112	DOWN
80184	CEP290	centrosomal protein 290	-0.916929	4.33501e-06	0.000254669	DOWN
84058	WDR54	WD repeat domain 54	-0.916072	4.91301e-06	0.000280992	DOWN
84958	SYTL1	synaptotagmin like 1	-0.915759	4.62401e-06	0.000268908	DOWN
653888	LOC653888		-0.915675	4.91301e-06	0.000280066	DOWN
129531	MITD1	microtubule interacting and trafficking domain containing 1	-0.915307	4.91301e-06	0.000282862	DOWN
55164	SHQ1	SHQ1, H/ACA ribonucleoprotein assembly factor	-0.91525	4.91301e-06	0.000281924	DOWN
92259	MRPS36	mitochondrial ribosomal protein S36	-0.914711	4.62401e-06	0.000268007	DOWN
1953	MEGF6	multiple EGF like domains 6	-0.914442	4.04601e-06	0.000239726	DOWN
5522	PPP2R2C	protein phosphatase 2 regulatory subunit Bgamma	-0.914395	4.91301e-06	0.000279146	DOWN
5787	PTPRB	protein tyrosine phosphatase, receptor type B	-0.91351	3.75701e-06	0.000225303	DOWN
79600	TCTN1	tectonic family member 1	-0.913443	3.75701e-06	0.000224138	DOWN
883	CCBL1	kynurenine aminotransferase 1	-0.913248	5.49101e-06	0.000311475	DOWN
26035	GLCE	glucuronic acid epimerase	-0.913109	4.91301e-06	0.000282392	DOWN
23768	FLRT2	fibronectin leucine rich transmembrane protein 2	-0.912589	3.46801e-06	0.00020979	DOWN
643225	LOC643225		-0.912576	2.023e-06	0.000125	DOWN
55599	RNPC3	RNA binding region (RNP1, RRM) containing 3	-0.912006	5.49101e-06	0.000308442	DOWN
57020	C16orf62	VPS35 endosomal protein sorting factor like	-0.911572	4.91301e-06	0.000280528	DOWN
153562	MARVELD2	MARVEL domain containing 2	-0.911078	5.49101e-06	0.000309446	DOWN
51213	LUZP4	leucine zipper protein 4	-0.909979	4.62401e-06	0.000269815	DOWN
92105	INTS4	integrator complex subunit 4	-0.90992	5.49101e-06	0.000307942	DOWN
57583	TMEM181	transmembrane protein 181	-0.909243	5.49101e-06	0.000309951	DOWN
9412	MED21	mediator complex subunit 21	-0.907778	5.78001e-06	0.000323625	DOWN
51645	PPIL1	peptidylprolyl isomerase like 1	-0.906981	5.49101e-06	0.000310966	DOWN
3141	HLCS	holocarboxylase synthetase	-0.906581	5.49101e-06	0.000310458	DOWN
29978	UBQLN2	ubiquilin 2	-0.906273	5.78001e-06	0.000321027	DOWN
55296	TBC1D19	TBC1 domain family member 19	-0.904518	6.06901e-06	0.000336	DOWN
84709	C4orf49	mitochondria localized glutamic acid rich protein	-0.903914	5.78001e-06	0.000320513	DOWN
55612	FERMT1	fermitin family member 1	-0.903589	6.93602e-06	0.000375587	DOWN
731835	LOC731835		-0.90272	7.51402e-06	0.000404355	DOWN
5825	ABCD3	ATP binding cassette subfamily D member 3	-0.902507	6.64701e-06	0.000366242	DOWN
5498	PPOX	protoporphyrinogen oxidase	-0.902346	5.78001e-06	0.000322581	DOWN
25839	COG4	component of oligomeric golgi complex 4	-0.902	6.93602e-06	0.000380349	DOWN
100132287	LOC100132287	uncharacterized LOC100132287	-0.901713	5.78001e-06	0.000322061	DOWN
26800	SNORD49A	small nucleolar RNA, C/D box 49A	-0.900903	6.35801e-06	0.000350877	DOWN
23093	TTLL5	tubulin tyrosine ligase like 5	-0.900892	6.35801e-06	0.000351438	DOWN
29950	SERTAD1	SERTA domain containing 1	-0.900172	6.93602e-06	0.000376766	DOWN
8564	KMO	kynurenine 3-monooxygenase	-0.899732	6.93602e-06	0.000377953	DOWN
6850	SYK	spleen associated tyrosine kinase	-0.899541	8.38102e-06	0.000446154	DOWN
84236	RHBDD1	rhomboid domain containing 1	-0.898923	6.64701e-06	0.00036566	DOWN
140885	SIRPA	signal regulatory protein alpha	-0.898828	8.38102e-06	0.000446841	DOWN
654790	PCP4L1	Purkinje cell protein 4 like 1	-0.898796	4.91301e-06	0.000279605	DOWN
83637	ZMIZ2	zinc finger MIZ-type containing 2	-0.898356	5.78001e-06	0.000323102	DOWN
2961	GTF2E2	general transcription factor IIE subunit 2	-0.898263	7.51402e-06	0.000403727	DOWN
55266	TMEM19	transmembrane protein 19	-0.898208	7.80302e-06	0.000417311	DOWN
80237	ELL3	elongation factor for RNA polymerase II 3	-0.898169	7.51402e-06	0.000402477	DOWN
5934	RBL2	RB transcriptional corepressor like 2	-0.897961	8.38102e-06	0.000444785	DOWN
646603	C4orf51	chromosome 4 open reading frame 51	-0.897593	4.91301e-06	0.000283333	DOWN
430	ASCL2	achaete-scute family bHLH transcription factor 2	-0.896989	5.49101e-06	0.000308943	DOWN
2176	FANCC	FA complementation group C	-0.896862	8.67002e-06	0.000458716	DOWN
283219	KCTD21	potassium channel tetramerization domain containing 21	-0.896458	6.93602e-06	0.000379147	DOWN
8615	USO1	USO1 vesicle transport factor	-0.896302	8.67002e-06	0.000454545	DOWN
3430	IFI35	interferon induced protein 35	-0.896015	6.93602e-06	0.000376176	DOWN
8449	DHX16	DEAH-box helicase 16	-0.895753	8.95902e-06	0.000468278	DOWN
728452	LOC728452	POM121 membrane glycoprotein (rat) pseudogene	-0.895161	5.78001e-06	0.000321543	DOWN
728758	LOC728758	peptidylprolyl cis/trans isomerase, NIMA-interacting 4 pseudogene 1	-0.894486	7.22502e-06	0.000389408	DOWN
219539	YPEL4	yippee like 4	-0.894403	7.22502e-06	0.000390016	DOWN
10284	SAP18	Sin3A associated protein 18	-0.894265	8.38102e-06	0.000445469	DOWN
8763	CD164	CD164 molecule	-0.893936	8.67002e-06	0.000456621	DOWN
9577	BRE	BRISC and BRCA1 A complex member 2	-0.893375	8.67002e-06	0.000457317	DOWN
3831	KLC1	kinesin light chain 1	-0.893207	6.93602e-06	0.000378549	DOWN
644619	LOC644619	integrator complex subunit 4 pseudogene 2	-0.892994	8.67002e-06	0.000458015	DOWN
5264	PHYH	phytanoyl-CoA 2-hydroxylase	-0.892447	9.53702e-06	0.000494012	DOWN
2690	GHR	growth hormone receptor	-0.892035	1.734e-06	0.000114504	DOWN
692063	SNORA32	small nucleolar RNA, H/ACA box 32	-0.891896	6.93602e-06	0.000380952	DOWN
10882	C1QL1	complement C1q like 1	-0.891141	9.24802e-06	0.000481928	DOWN
57157	PHTF2	putative homeodomain transcription factor 2	-0.890909	6.93602e-06	0.000379747	DOWN
5607	MAP2K5	mitogen-activated protein kinase kinase 5	-0.890886	9.53702e-06	0.000488889	DOWN
80028	FBXL18	F-box and leucine rich repeat protein 18	-0.890389	9.53702e-06	0.000489614	DOWN
7167	TPI1	triosephosphate isomerase 1	-0.890342	8.95902e-06	0.000467572	DOWN
493753	C2orf64	cytochrome c oxidase assembly factor 5	-0.889177	9.53702e-06	0.000491071	DOWN
196410	METTL7B	methyltransferase like 7B	-0.888977	8.67002e-06	0.000455927	DOWN
10384	BTN3A3	butyrophilin subfamily 3 member A3	-0.888477	9.82602e-06	0.000502216	DOWN
1810	DR1	down-regulator of transcription 1	-0.888274	1.1271e-05	0.000570175	DOWN
5303	PIN4	peptidylprolyl cis/trans isomerase, NIMA-interacting 4	-0.888242	1.0115e-05	0.000514706	DOWN
652837	LOC652837		-0.887805	9.82602e-06	0.000502959	DOWN
79650	C16orf57	U6 snRNA biogenesis phosphodiesterase 1	-0.887744	8.67002e-06	0.000455235	DOWN
9497	SLC4A7	solute carrier family 4 member 7	-0.886873	7.51402e-06	0.000403101	DOWN
79683	ZDHHC14	zinc finger DHHC-type containing 14	-0.885721	8.38102e-06	0.000444104	DOWN
51512	GTSE1	G2 and S-phase expressed 1	-0.885188	1.0982e-05	0.000556369	DOWN
3199	HOXA2	homeobox A2	-0.885145	9.53702e-06	0.000492537	DOWN
54497	HEATR5B	HEAT repeat containing 5B	-0.884746	1.1271e-05	0.000566038	DOWN
56260	C8orf44	chromosome 8 open reading frame 44	-0.884487	9.53702e-06	0.000494753	DOWN
51382	ATP6V1D	ATPase H+ transporting V1 subunit D	-0.884138	1.1271e-05	0.000568513	DOWN
55825	PECR	peroxisomal trans-2-enoyl-CoA reductase	-0.884016	1.1271e-05	0.000569343	DOWN
221442	LOC221442	adenylate cyclase 10, soluble pseudogene 1	-0.882494	1.1271e-05	0.000563584	DOWN
402	ARL2	ADP ribosylation factor like GTPase 2	-0.882476	1.2138e-05	0.000604317	DOWN
7024	TFCP2	transcription factor CP2	-0.882468	1.1271e-05	0.000565217	DOWN
79413	ZBED2	zinc finger BED-type containing 2	-0.882372	1.0115e-05	0.000515464	DOWN
145282	MIPOL1	mirror-image polydactyly 1	-0.881845	1.0115e-05	0.000516224	DOWN
66008	TRAK2	trafficking kinesin protein 2	-0.881805	1.0115e-05	0.00051395	DOWN
342908	ZNF404	zinc finger protein 404	-0.881732	1.1271e-05	0.000567686	DOWN
4287	ATXN3	ataxin 3	-0.8801	1.3005e-05	0.000644699	DOWN
197370	NSMCE1	NSE1 homolog, SMC5-SMC6 complex component	-0.879245	1.156e-05	0.000576369	DOWN
8508	NIPSNAP1	nipsnap homolog 1	-0.878838	1.3005e-05	0.000643777	DOWN
26985	AP3M1	adaptor related protein complex 3 subunit mu 1	-0.878021	1.2427e-05	0.00061693	DOWN
57338	JPH3	junctophilin 3	-0.877577	1.4161e-05	0.000695035	DOWN
9406	ZRANB2	zinc finger RANBP2-type containing 2	-0.876339	1.3005e-05	0.000641026	DOWN
54987	C1orf123	chromosome 1 open reading frame 123	-0.875654	1.2138e-05	0.000603448	DOWN
649446	FLJ35776	DLGAP1 antisense RNA 1	-0.874916	1.4161e-05	0.000694051	DOWN
401884	MGC57346		-0.874633	1.445e-05	0.000705219	DOWN
80035	C15orf28	ANP32A intronic transcript 1	-0.874147	1.4161e-05	0.000696023	DOWN
23503	ZFYVE26	zinc finger FYVE-type containing 26	-0.873835	1.4161e-05	0.000693069	DOWN
113251	LARP4	La ribonucleoprotein domain family member 4	-0.873545	1.156e-05	0.000577201	DOWN
22997	IGSF9B	immunoglobulin superfamily member 9B	-0.872971	1.3583e-05	0.000668563	DOWN
79369	B3GNT4	UDP-GlcNAc:betaGal beta-1,3-N-acetylglucosaminyltransferase 4	-0.870275	1.3005e-05	0.000642857	DOWN
83473	KATNAL2	katanin catalytic subunit A1 like 2	-0.869712	1.5028e-05	0.000731364	DOWN
54974	THG1L	tRNA-histidine guanylyltransferase 1 like	-0.869127	1.5317e-05	0.000744382	DOWN
140771	SMCR5	Smith-Magenis syndrome chromosome region, candidate 5	-0.868078	1.6473e-05	0.000791667	DOWN
54806	AHI1	Abelson helper integration site 1	-0.867984	1.6184e-05	0.000781032	DOWN
653108	LOC653108	CXADR pseudogene 1	-0.8673	1.6473e-05	0.000793872	DOWN
79989	TTC26	tetratricopeptide repeat domain 26	-0.866178	1.5606e-05	0.000756303	DOWN
2743	GLRB	glycine receptor beta	-0.865804	1.5895e-05	0.000768156	DOWN
23312	DMXL2	Dmx like 2	-0.865598	1.7918e-05	0.000858726	DOWN
63035	BCORL1	BCL6 corepressor like 1	-0.865513	1.6473e-05	0.000792768	DOWN
95681	TSGA14	centrosomal protein 41	-0.864637	1.7629e-05	0.000846047	DOWN
317	APAF1	apoptotic peptidase activating factor 1	-0.864139	1.9074e-05	0.000909091	DOWN
10263	CDK2AP2	cyclin dependent kinase 2 associated protein 2	-0.863732	1.5606e-05	0.000757363	DOWN
84680	ACCS	1-aminocyclopropane-1-carboxylate synthase homolog (inactive)	-0.86357	1.9074e-05	0.000902873	DOWN
60684	C4orf41	trafficking protein particle complex 11	-0.863364	1.9074e-05	0.000910345	DOWN
84272	YIPF4	Yip1 domain family member 4	-0.863201	1.9074e-05	0.000906593	DOWN
10439	OLFM1	olfactomedin 1	-0.862672	1.9074e-05	0.000900409	DOWN
4940	OAS3	2'-5'-oligoadenylate synthetase 3	-0.861536	1.9074e-05	0.000896739	DOWN
91875	TTC5	tetratricopeptide repeat domain 5	-0.861279	1.9074e-05	0.00090784	DOWN
4602	MYB	MYB proto-oncogene, transcription factor	-0.860876	1.9074e-05	0.000895522	DOWN
1063	CENPF	centromere protein F	-0.860308	1.9074e-05	0.000911602	DOWN
56474	CTPS2	CTP synthase 2	-0.859986	1.9074e-05	0.000899183	DOWN
27241	BBS9	Bardet-Biedl syndrome 9	-0.859957	1.9074e-05	0.00090535	DOWN
55745	MUDENG	adaptor related protein complex 5 subunit mu 1	-0.858941	1.9941e-05	0.000932432	DOWN
23613	ZMYND8	zinc finger MYND-type containing 8	-0.858334	2.0519e-05	0.000954301	DOWN
57606	SLAIN2	SLAIN motif family member 2	-0.857342	2.023e-05	0.000943396	DOWN
223082	ZNRF2	zinc and ring finger 2	-0.85725	1.9074e-05	0.000901639	DOWN
79871	RPAP2	RNA polymerase II associated protein 2	-0.857219	2.0519e-05	0.000955585	DOWN
7728	ZNF175	zinc finger protein 175	-0.856884	2.0519e-05	0.00095302	DOWN
26002	MOXD1	monooxygenase DBH like 1	-0.85676	1.9074e-05	0.000894309	DOWN
55578	FAM48A	SPT20 homolog, SAGA complex component	-0.854704	2.1097e-05	0.000978552	DOWN
26039	SS18L1	SS18L1, nBAF chromatin remodeling complex subunit	-0.852794	2.2542e-05	0.00103862	DOWN
201456	FBXO15	F-box protein 15	-0.852153	2.1675e-05	0.00100134	DOWN
51300	C3orf1	translocase of inner mitochondrial membrane domain containing 1	-0.85211	2.1675e-05	0.00100267	DOWN
11164	NUDT5	nudix hydrolase 5	-0.851422	2.28311e-05	0.00104775	DOWN
401261	FLJ38717	uncharacterized LOC401261	-0.851182	2.28311e-05	0.00104636	DOWN
22824	HSPA4L	heat shock protein family A (Hsp70) member 4 like	-0.850471	2.42761e-05	0.00109518	DOWN
8458	TTF2	transcription termination factor 2	-0.850159	2.34091e-05	0.00107143	DOWN
117155	CATSPER2	cation channel sperm associated 2	-0.850078	1.9074e-05	0.000897959	DOWN
23314	SATB2	SATB homeobox 2	-0.849861	2.36981e-05	0.0010719	DOWN
645600	LOC645600		-0.849163	2.34091e-05	0.00107001	DOWN
55558	PLXNA3	plexin A3	-0.848873	2.2542e-05	0.00104	DOWN
151613	TTC14	tetratricopeptide repeat domain 14	-0.848779	2.51431e-05	0.00112987	DOWN
9724	UTP14C	UTP14C, small subunit processome component	-0.848729	2.42761e-05	0.00109661	DOWN
5257	PHKB	phosphorylase kinase regulatory subunit beta	-0.848522	2.34091e-05	0.0010686	DOWN
4282	MIF	macrophage migration inhibitory factor	-0.848339	2.51431e-05	0.00113281	DOWN
3305	HSPA1L	heat shock protein family A (Hsp70) member 1 like	-0.847576	2.2542e-05	0.00103723	DOWN
79590	MRPL24	mitochondrial ribosomal protein L24	-0.847204	2.023e-05	0.000944669	DOWN
93183	PIGM	phosphatidylinositol glycan anchor biosynthesis class M	-0.847099	2.74551e-05	0.00122739	DOWN
651794	LOC651794		-0.846901	8.95902e-06	0.000468986	DOWN
54823	C1orf26	SWT1, RNA endoribonuclease homolog	-0.846076	2.34091e-05	0.00106021	DOWN
80267	EDEM3	ER degradation enhancing alpha-mannosidase like protein 3	-0.846033	2.34091e-05	0.0010616	DOWN
2628	GATM	glycine amidinotransferase	-0.845688	2.28311e-05	0.00104914	DOWN
27147	DENND2A	DENN domain containing 2A	-0.845332	1.0115e-05	0.000513196	DOWN
642897	LOC642897	N-6 adenine-specific DNA methyltransferase 1 (putative) pseudogene	-0.845289	1.9074e-05	0.00090411	DOWN
9015	TAF1A	TATA-box binding protein associated factor, RNA polymerase I subunit A	-0.84507	2.51431e-05	0.00113134	DOWN
23274	CLEC16A	C-type lectin domain containing 16A	-0.845057	2.65881e-05	0.00119017	DOWN
[truncated: 974 more rows]

## Sheet: LowTmp-Sn
GeneID	Symbol	Long Name	Log2FC	Pval	PFP	Dirxn
9841	ZBTB24	zinc finger and BTB domain containing 24	3.29135	0	0	UP
93653	ST7OT1	ST7 antisense RNA 1	2.64903	0	0	UP
441024	MTHFD2L	methylenetetrahydrofolate dehydrogenase (NADP+ dependent) 2 like	2.46093	0	0	UP
23657	SLC7A11	solute carrier family 7 member 11	2.24413	0	0	UP
1592	CYP26A1	cytochrome P450 family 26 subfamily A member 1	2.16003	0	0	UP
55132	LARP1B	La ribonucleoprotein domain family member 1B	2.05702	0	0	UP
84275	SLC25A33	solute carrier family 25 member 33	2.05062	0	0	UP
137695	TMEM68	transmembrane protein 68	2.03677	0	0	UP
54556	ING3	inhibitor of growth family member 3	1.97329	1.82899e-07	0.00015625	UP
55915	LANCL2	LanC like 2	1.96678	1.82899e-07	0.000144928	UP
100506311	HOTAIRM1	HOXA transcript antisense RNA, myeloid-specific 1	1.93287	1.82899e-07	0.000136986	UP
7804	LRP8	LDL receptor related protein 8	1.91135	1.82899e-07	0.000123457	UP
80063	ATF7IP2	activating transcription factor 7 interacting protein 2	1.90728	1.82899e-07	0.000135135	UP
148523	C1orf51	circadian associated repressor of transcription	1.8529	1.82899e-07	0.000119048	UP
129607	CMPK2	cytidine/uridine monophosphate kinase 2	1.84287	3.65798e-07	0.000166667	UP
645676	LOC645676	ASH1L antisense RNA 1	1.81146	1.82899e-07	0.000107527	UP
153546	LOC153546		1.78809	1.82899e-07	0.000103093	UP
4897	NRCAM	neuronal cell adhesion molecule	1.76381	1.82899e-07	8.84956e-05	UP
6707	SPRR3	small proline rich protein 3	1.7476	1.82899e-07	8.54701e-05	UP
152217	LOC152217	NCBP2 antisense RNA 2 (head to head)	1.73928	1.82899e-07	9.09091e-05	UP
3437	IFIT3	interferon induced protein with tetratricopeptide repeats 3	1.69112	9.14495e-07	0.000287356	UP
100303755	PET117	PET117 homolog	1.67982	3.65798e-07	0.00015748	UP
100996629	LINC00849		1.67284	3.65798e-07	0.00016	UP
3400	ID4	inhibitor of DNA binding 4, HLH protein	1.66046	9.14495e-07	0.000284091	UP
51667	NUB1	negative regulator of ubiquitin like proteins 1	1.63836	3.65798e-07	0.000151515	UP
11266	DUSP12	dual specificity phosphatase 12	1.6326	3.65798e-07	0.000150376	UP
388796	LOC388796	small nucleolar RNA host gene 17	1.62498	3.65798e-07	0.000141844	UP
3340	NDST1	N-deacetylase and N-sulfotransferase 1	1.62359	3.65798e-07	0.000144928	UP
4953	ODC1	ornithine decarboxylase 1	1.6005	5.48697e-07	0.0001875	UP
51561	IL23A	interleukin 23 subunit alpha	1.59585	5.48697e-07	0.000189873	UP
80745	THUMPD2	THUMP domain containing 2	1.59306	3.65798e-07	0.00012987	UP
51182	HSPA14	heat shock protein family A (Hsp70) member 14	1.58947	3.65798e-07	0.000138889	UP
90637	ZFAND2A	zinc finger AN1-type containing 2A	1.58815	3.65798e-07	0.000134228	UP
7574	ZNF26	zinc finger protein 26	1.55824	5.48697e-07	0.000181818	UP
645784	FLJ40330	ankyrin repeat domain 36B pseudogene 2	1.55144	9.14495e-07	0.000290698	UP
8347	HIST1H2BC	histone cluster 1 H2B family member c	1.55012	1.64609e-06	0.000447761	UP
84135	UTP15	UTP15, small subunit processome component	1.5459	9.14495e-07	0.000292398	UP
201161	CENPV	centromere protein V	1.52336	1.82899e-06	0.000480769	UP
4005	LMO2	LIM domain only 2	1.50529	1.28029e-06	0.000364583	UP
10810	WASF3	WAS protein family member 3	1.50006	1.28029e-06	0.000358974	UP
2729	GCLC	glutamate-cysteine ligase catalytic subunit	1.48071	2.92638e-06	0.000720721	UP
7088	TLE1	transducin like enhancer of split 1	1.47383	1.28029e-06	0.000362694	UP
10492	SYNCRIP	synaptotagmin binding cytoplasmic RNA interacting protein	1.47048	1.82899e-06	0.000487805	UP
441150	LOC441150	chromosome 6 open reading frame 226	1.46106	1.82899e-06	0.000490196	UP
6668	SP2	Sp2 transcription factor	1.46005	1.82899e-06	0.000478469	UP
84133	ZNRF3	zinc and ring finger 3	1.45517	2.19479e-06	0.000560748	UP
84803	AGPAT9	glycerol-3-phosphate acyltransferase 3	1.44772	2.74348e-06	0.000688073	UP
130502	TTC32	tetratricopeptide repeat domain 32	1.43368	3.10928e-06	0.000732759	UP
2643	GCH1	GTP cyclohydrolase 1	1.42708	3.10928e-06	0.00073913	UP
200232	C20orf106	family with sequence similarity 209 member A	1.42344	2.74348e-06	0.000684932	UP
387914	SHISA2	shisa family member 2	1.40385	3.65798e-06	0.000769231	UP
6891	TAP2	transporter 2, ATP binding cassette subfamily B member	1.40303	3.29218e-06	0.000711462	UP
84815	MGC12916	uncharacterized protein MGC12916	1.4016	3.10928e-06	0.000711297	UP
100505738	MIR4458HG	MIR4458 host gene	1.3957	3.10928e-06	0.000699588	UP
5099	PCDH7	protocadherin 7	1.39448	3.10928e-06	0.000708333	UP
79000	C1orf135	aurora kinase A and ninein interacting protein	1.37467	3.29218e-06	0.000728745	UP
9392	TGFBRAP1	transforming growth factor beta receptor associated protein 1	1.37307	3.29218e-06	0.000717131	UP
100133130	LOC100133130		1.36524	3.47508e-06	0.000745098	UP
642236	LOC642236	FSHD region gene 1 family member J, pseudogene	1.36319	3.65798e-06	0.000775194	UP
687	KLF9	Kruppel like factor 9	1.35285	4.02378e-06	0.00080292	UP
7486	WRN	Werner syndrome RecQ like helicase	1.34747	4.02378e-06	0.0008	UP
25942	SIN3A	SIN3 transcription regulator family member A	1.34536	4.02378e-06	0.000811808	UP
9180	OSMR	oncostatin M receptor	1.34427	5.30407e-06	0.000986395	UP
3433	IFIT2	interferon induced protein with tetratricopeptide repeats 2	1.34278	1.09739e-05	0.00159574	UP
91543	RSAD2	radical S-adenosyl methionine domain containing 2	1.33979	6.21856e-06	0.00106583	UP
140809	SRXN1	sulfiredoxin 1	1.33647	4.93827e-06	0.000954064	UP
284242	LOC284242		1.33417	4.57247e-06	0.000902527	UP
7746	ZNF193	zinc finger and SCAN domain containing 9	1.32908	4.75537e-06	0.0009319	UP
51018	RRP15	ribosomal RNA processing 15 homolog	1.32865	6.40146e-06	0.00109375	UP
2677	GGCX	gamma-glutamyl carboxylase	1.32764	4.75537e-06	0.000925267	UP
10011	SRA1	steroid receptor RNA activator 1	1.32219	5.66987e-06	0.0010299	UP
114915	TIGA1	EPB41L4A antisense RNA 1	1.31952	6.40146e-06	0.00109034	UP
84163	GTF2IRD2	GTF2I repeat domain containing 2	1.31904	5.12117e-06	0.000965517	UP
100874291	ALMS1-IT1	ALMS1 intronic transcript 1	1.31221	5.66987e-06	0.0010473	UP
439911	LOC439911		1.30804	1.24371e-05	0.00174359	UP
347918	EP400NL	EP400 pseudogene 1	1.30699	5.66987e-06	0.00104377	UP
57213	C13orf1	SPRY domain containing 7	1.30539	5.66987e-06	0.00103679	UP
342371	ATXN1L	ataxin 1 like	1.30119	5.85277e-06	0.00105263	UP
253152	ABHD7	epoxide hydrolase 4	1.29717	6.76726e-06	0.00112805	UP
636	BICD1	BICD cargo adaptor 1	1.29087	6.03567e-06	0.00108197	UP
29949	IL19	interleukin 19	1.28987	1.22542e-05	0.00175393	UP
284098	PIGW	phosphatidylinositol glycan anchor biosynthesis class W	1.28728	6.76726e-06	0.0011315	UP
8767	RIPK2	receptor interacting serine/threonine kinase 2	1.28159	6.21856e-06	0.0010828	UP
56255	TMX4	thioredoxin related transmembrane protein 4	1.28072	6.40146e-06	0.00108359	UP
218	ALDH3A1	aldehyde dehydrogenase 3 family member A1	1.27841	1.77412e-05	0.00226107	UP
57161	PELI2	pellino E3 ubiquitin protein ligase family member 2	1.27419	7.68176e-06	0.00125	UP
85015	USP45	ubiquitin specific peptidase 45	1.27309	6.76726e-06	0.00113497	UP
23300	ATMIN	ATM interactor	1.27089	6.40146e-06	0.00108696	UP
26049	FAM169A	family with sequence similarity 169 member A	1.26965	6.76726e-06	0.00111782	UP
54849	DEF8	differentially expressed in FDCP 8 homolog	1.26505	6.58436e-06	0.00111111	UP
133522	PPARGC1B	PPARG coactivator 1 beta	1.26353	8.04755e-06	0.00126074	UP
220972	MARCH8	membrane associated ring-CH-type finger 8	1.2623	7.13306e-06	0.00117117	UP
3434	IFIT1	interferon induced protein with tetratricopeptide repeats 1	1.25984	1.09739e-05	0.00160428	UP
57403	RAB22A	RAB22A, member RAS oncogene family	1.2587	6.76726e-06	0.00112121	UP
654342	LOC654342	LSP1 pseudogene 4	1.25732	7.68176e-06	0.00122093	UP
51193	ZNF639	zinc finger protein 639	1.25427	7.68176e-06	0.00122449	UP
5495	PPM1B	protein phosphatase, Mg2+/Mn2+ dependent 1B	1.24708	1.02423e-05	0.00150943	UP
400027	LOC400027	long intergenic non-protein coding RNA 938	1.24088	9.87654e-06	0.00148352	UP
132660	LIN54	lin-54 DREAM MuvB core complex component	1.23771	8.23045e-06	0.00128205	UP
54014	BRWD1	bromodomain and WD repeat domain containing 1	1.2347	9.51075e-06	0.00144444	UP
55248	TMEM206	transmembrane protein 206	1.23187	9.14495e-06	0.00140449	UP
9739	SETD1A	SET domain containing 1A	1.23006	8.23045e-06	0.00126761	UP
79133	C20orf7	NADH:ubiquinone oxidoreductase complex assembly factor 5	1.22993	8.23045e-06	0.00128571	UP
55638	GOLSYN	syntabulin	1.2257	1.77412e-05	0.00227166	UP
401548	SNX30	sorting nexin family member 30	1.22024	1.00594e-05	0.00150273	UP
133022	TRAM1L1	translocation associated membrane protein 1 like 1	1.2198	9.51075e-06	0.00144847	UP
8139	GAN	gigaxonin	1.21425	1.02423e-05	0.00150538	UP
3298	HSF2	heat shock transcription factor 2	1.21376	1.09739e-05	0.0016	UP
3609	ILF3	interleukin enhancer binding factor 3	1.21352	1.22542e-05	0.0017268	UP
100505881	MAGI2-AS3	MAGI2 antisense RNA 3	1.21346	1.02423e-05	0.00151351	UP
7326	UBE2G1	ubiquitin conjugating enzyme E2 G1	1.21092	1.09739e-05	0.00160858	UP
126792	B3GALT6	beta-1,3-galactosyltransferase 6	1.20416	1.22542e-05	0.00174026	UP
132720	C4orf32	family with sequence similarity 241 member A	1.20017	1.46319e-05	0.0019802	UP
55785	FGD6	FYVE, RhoGEF and PH domain containing 6	1.19811	1.8107e-05	0.00229167	UP
51388	NIP7	NIP7, nucleolar pre-rRNA processing protein	1.19676	1.6278e-05	0.00212919	UP
84678	FBXL10	lysine demethylase 2B	1.19596	1.22542e-05	0.00173127	UP
79868	CXorf45	ALG13, UDP-N-acetylglucosaminyltransferase subunit	1.19579	1.53635e-05	0.00202899	UP
65265	C8orf33	chromosome 8 open reading frame 33	1.19521	1.42661e-05	0.0019598	UP
81602	CDADC1	cytidine and dCMP deaminase domain containing 1	1.19334	1.4449e-05	0.00197995	UP
1353	COX11	cytochrome c oxidase copper chaperone COX11	1.19314	1.48148e-05	0.002	UP
172	AFG3L1	AFG3 like matrix AAA peptidase subunit 1, pseudogene	1.18899	1.64609e-05	0.00214286	UP
92345	NAF1	nuclear assembly factor 1 ribonucleoprotein	1.18412	1.6278e-05	0.00213429	UP
79957	PAQR6	progestin and adipoQ receptor family member 6	1.18125	1.75583e-05	0.00225352	UP
151903	CCDC12	coiled-coil domain containing 12	1.16722	1.68267e-05	0.00218527	UP
8792	TNFRSF11A	TNF receptor superfamily member 11a	1.16697	2.1765e-05	0.00259259	UP
4919	ROR1	receptor tyrosine kinase like orphan receptor 1	1.16126	2.72519e-05	0.00293886	UP
85463	ZC3H12C	zinc finger CCCH-type containing 12C	1.15945	2.13992e-05	0.00255459	UP
79872	CBLL1	Cbl proto-oncogene like 1	1.1578	1.82899e-05	0.00230415	UP
84707	BEX2	brain expressed X-linked 2	1.15758	1.82899e-05	0.00229885	UP
1122	CHML	CHM like, Rab escort protein 2	1.15307	1.93873e-05	0.00238202	UP
11243	PMF1	polyamine modulated factor 1	1.15174	2.5423e-05	0.00281947	UP
9442	MED27	mediator complex subunit 27	1.15163	1.88386e-05	0.00234091	UP
118672	PSTK	phosphoseryl-tRNA kinase	1.1514	1.84728e-05	0.00231121	UP
118987	PDZD8	PDZ domain containing 8	1.15111	1.82899e-05	0.00229358	UP
55269	PSPC1	paraspeckle component 1	1.14974	1.9936e-05	0.00243848	UP
388272	C16orf87	chromosome 16 open reading frame 87	1.14864	2.21308e-05	0.00263043	UP
51755	CRKRS	cyclin dependent kinase 12	1.14353	2.10334e-05	0.00253863	UP
84945	ABHD13	abhydrolase domain containing 13	1.14338	2.13992e-05	0.00257709	UP
23590	PDSS1	decaprenyl diphosphate synthase subunit 1	1.13739	2.3594e-05	0.00272152	UP
6520	SLC3A2	solute carrier family 3 member 2	1.13708	2.48743e-05	0.00278689	UP
728769	LOC728769	SCAMP1 antisense RNA 1	1.13593	2.30453e-05	0.00269807	UP
5718	PSMD12	proteasome 26S subunit, non-ATPase 12	1.13372	2.23137e-05	0.00264642	UP
64222	TOR3A	torsin family 3 member A	1.13326	2.30453e-05	0.00270968	UP
285074	LOC285074	anaphase promoting complex subunit 1 pseudogene	1.1326	2.37769e-05	0.00273109	UP
92856	IMP4	IMP4, U3 small nucleolar ribonucleoprotein	1.13246	2.46914e-05	0.00277778	UP
26747	NUFIP1	nuclear FMR1 interacting protein 1	1.13184	2.34111e-05	0.0027234	UP
8526	DGKE	diacylglycerol kinase epsilon	1.13099	2.34111e-05	0.00271762	UP
1407	CRY1	cryptochrome circadian regulator 1	1.12913	2.34111e-05	0.00273504	UP
84440	RAB11FIP4	RAB11 family interacting protein 4	1.12904	2.34111e-05	0.00271186	UP
79693	YRDC	yrdC N6-threonylcarbamoyltransferase domain containing	1.12747	2.37769e-05	0.00272537	UP
54764	ZRANB1	zinc finger RANBP2-type containing 1	1.12618	2.39598e-05	0.00272917	UP
79145	CHCHD7	coiled-coil-helix-coiled-coil-helix domain containing 7	1.126	2.48743e-05	0.00276986	UP
116228	FAM36A	cytochrome c oxidase assembly factor COX20	1.12516	2.63374e-05	0.00287425	UP
101928417	LOC101928417	uncharacterized LOC101928417	1.12475	0.00188258	0.0572151	UP
64208	POPDC3	popeye domain containing 3	1.12379	2.90809e-05	0.00304598	UP
9962	SLC23A2	solute carrier family 23 member 2	1.12376	3.51166e-05	0.00341637	UP
10270	AKAP8	A-kinase anchoring protein 8	1.11795	2.41427e-05	0.00274428	UP
64784	CRTC3	CREB regulated transcription coactivator 3	1.11548	2.48743e-05	0.00278119	UP
79609	C14orf138	valosin containing protein lysine methyltransferase	1.11298	2.65203e-05	0.0028827	UP
2521	FUS	FUS RNA binding protein	1.11278	3.23731e-05	0.00326568	UP
10652	YKT6	YKT6 v-SNARE homolog	1.11195	2.61545e-05	0.00287726	UP
84786	MGC12488		1.10859	8.81573e-05	0.00678873	UP
83690	CRISPLD1	cysteine rich secretory protein LCCL domain containing 1	1.10694	2.68861e-05	0.00291089	UP
90809	TMEM55B	phosphatidylinositol-4,5-bisphosphate 4-phosphatase 1	1.10627	2.79835e-05	0.00299413	UP
84541	KBTBD8	kelch repeat and BTB domain containing 8	1.10607	2.61545e-05	0.00288306	UP
286002	LOC286002	SLC26A4 antisense RNA 1	1.10565	3.0727e-05	0.0031758	UP
283349	RASSF3	Ras association domain family member 3	1.10302	2.79835e-05	0.00297665	UP
729680	LOC729680		1.10166	5.615e-05	0.00486529	UP
116154	PHACTR3	phosphatase and actin regulator 3	1.10132	5.0663e-05	0.00450407	UP
119548	PNLIPRP3	pancreatic lipase related protein 3	1.10099	3.10928e-05	0.00317757	UP
6867	TACC1	transforming acidic coiled-coil containing protein 1	1.0997	2.79835e-05	0.00296512	UP
56158	TEX12	testis expressed 12	1.09641	3.93233e-05	0.00377193	UP
100507213	USP6NL-IT1		1.09585	2.85322e-05	0.00300578	UP
10926	DBF4	DBF4 zinc finger	1.09478	3.40192e-05	0.00336957	UP
6541	SLC7A1	solute carrier family 7 member 1	1.09348	3.40192e-05	0.00338182	UP
55702	FLJ10374	YJU2 splicing factor homolog	1.09195	2.85322e-05	0.00301158	UP
54887	UHRF1BP1	UHRF1 binding protein 1	1.09062	3.0727e-05	0.00315789	UP
55658	RNF126	ring finger protein 126	1.0868	3.0727e-05	0.00316384	UP
3705	ITPK1	inositol-tetrakisphosphate 1-kinase	1.08551	2.99954e-05	0.00312977	UP
27034	ACAD8	acyl-CoA dehydrogenase family member 8	1.08287	3.40192e-05	0.00335135	UP
26207	PITPNC1	phosphatidylinositol transfer protein cytoplasmic 1	1.08071	3.14586e-05	0.00320896	UP
29115	SAP30BP	SAP30 binding protein	1.07767	3.23731e-05	0.00327172	UP
7769	ZNF226	zinc finger protein 226	1.07704	3.85917e-05	0.00370826	UP
29078	C6orf66	NADH:ubiquinone oxidoreductase complex assembly factor 4	1.07097	4.93827e-05	0.00444079	UP
2235	FECH	ferrochelatase	1.06866	3.78601e-05	0.00366372	UP
145853	LOC145853	chromosome 15 open reading frame 61	1.06521	4.02378e-05	0.00382609	UP
55208	DCUN1D2	defective in cullin neddylation 1 domain containing 2	1.0649	4.20668e-05	0.00397237	UP
130733	TMEM178	transmembrane protein 178A	1.06104	4.62734e-05	0.00425926	UP
162989	DEDD2	death effector domain containing 2	1.05878	4.53589e-05	0.00418919	UP
55270	NUDT15	nudix hydrolase 15	1.05544	4.1701e-05	0.00395147	UP
25907	TMEM158	transmembrane protein 158 (gene/pseudogene)	1.05412	4.82853e-05	0.00437811	UP
1459	CSNK2A2	casein kinase 2 alpha 2	1.05405	4.1701e-05	0.00394464	UP
85465	SELI	selenoprotein I	1.054	4.27984e-05	0.00402062	UP
266629	SEC14L3	SEC14 like lipid binding 3	1.05357	0.00219479	0.0634249	UP
4116	MAGOH	mago homolog, exon junction complex subunit	1.05229	4.64563e-05	0.00425461	UP
4976	OPA1	OPA1, mitochondrial dynamin like GTPase	1.05111	4.31642e-05	0.00404803	UP
9314	KLF4	Kruppel like factor 4	1.04857	4.48102e-05	0.00415959	UP
199857	ALG14	ALG14, UDP-N-acetylglucosaminyltransferase subunit	1.04762	4.86511e-05	0.00439669	UP
7296	TXNRD1	thioredoxin reductase 1	1.04756	5.01143e-05	0.00447712	UP
8877	SPHK1	sphingosine kinase 1	1.04698	6.41975e-05	0.0054	UP
64216	TFB2M	transcription factor B2, mitochondrial	1.04689	4.66392e-05	0.00426421	UP
79794	C12orf49	chromosome 12 open reading frame 49	1.04664	4.37128e-05	0.00408547	UP
663	BNIP2	BCL2 interacting protein 2	1.04574	4.49931e-05	0.00416244	UP
55432	YOD1	YOD1 deubiquitinase	1.04545	5.04801e-05	0.00450245	UP
64328	XPO4	exportin 4	1.04496	4.75537e-05	0.00432612	UP
100505573	LINC00984	InaF motif containing 2	1.04493	4.40786e-05	0.00411263	UP
10668	CGRRF1	cell growth regulator with ring finger domain 1	1.04456	4.62734e-05	0.0042521	UP
51172	NAGPA	N-acetylglucosamine-1-phosphodiester alpha-N-acetylglucosaminidase	1.0418	4.62734e-05	0.00424497	UP
84916	CIRH1A	UTP4, small subunit processome component	1.0412	6.41975e-05	0.00539171	UP
84749	USP30	ubiquitin specific peptidase 30	1.03883	5.01143e-05	0.0044918	UP
29777	ABT1	activator of basal transcription 1	1.03574	5.28578e-05	0.00461661	UP
57621	ZBTB2	zinc finger and BTB domain containing 2	1.03488	5.28578e-05	0.00460925	UP
11016	ATF7	activating transcription factor 7	1.03382	5.12117e-05	0.00453809	UP
55323	LARP6	La ribonucleoprotein domain family member 6	1.03357	5.2492e-05	0.00461415	UP
57095	C1orf128	PITH domain containing 1	1.03213	5.7979e-05	0.00499213	UP
143458	LDLRAD3	low density lipoprotein receptor class A domain containing 3	1.03054	6.41975e-05	0.00538344	UP
2081	ERN1	endoplasmic reticulum to nucleus signaling 1	1.02977	5.26749e-05	0.00462279	UP
200186	CRTC2	CREB regulated transcription coactivator 2	1.02688	6.09053e-05	0.00520313	UP
134637	ADAT2	adenosine deaminase, tRNA specific 2	1.02543	6.41975e-05	0.00540832	UP
63877	C10orf84	family with sequence similarity 204 member A	1.02144	6.27343e-05	0.00532609	UP
55038	CDCA4	cell division cycle associated 4	1.02117	5.87106e-05	0.00503135	UP
4277	MICB	MHC class I polypeptide-related sequence B	1.02113	5.7979e-05	0.005	UP
22936	ELL2	elongation factor for RNA polymerase II 2	1.01851	6.41975e-05	0.00537519	UP
26993	AKAP8L	A-kinase anchoring protein 8 like	1.0175	6.43804e-05	0.00538226	UP
9510	ADAMTS1	ADAM metallopeptidase with thrombospondin type 1 motif 1	1.01686	0.00011797	0.00821656	UP
55190	NUDT11	nudix hydrolase 11	1.0163	6.80384e-05	0.00563636	UP
55837	EAPP	E2F associated phosphoprotein	1.01187	6.56607e-05	0.00545593	UP
11120	BTN2A1	butyrophilin subfamily 2 member A1	1.01004	6.3283e-05	0.00536434	UP
54108	CHRAC1	chromatin accessibility complex subunit 1	1.00858	7.66347e-05	0.00611679	UP
93082	LINCR	neuralized E3 ubiquitin protein ligase 3	1.0067	6.95016e-05	0.00570571	UP
57380	MRS2	magnesium transporter MRS2	1.00615	7.97439e-05	0.00631884	UP
84976	DISP1	dispatched RND transporter family member 1	1.00472	6.85871e-05	0.00565611	UP
51282	SCAND1	SCAN domain containing 1	1.00433	6.58436e-05	0.00546282	UP
7343	UBTF	upstream binding transcription factor	1.00102	7.0599e-05	0.00577844	UP
10393	ANAPC10	anaphase promoting complex subunit 10	0.998161	8.70599e-05	0.00675177	UP
90060	CCDC120	coiled-coil domain containing 120	0.995161	7.07819e-05	0.00575893	UP
2745	GLRX	glutaredoxin	0.993711	7.71834e-05	0.0061516	UP
57692	MAGEE1	MAGE family member E1	0.993635	7.27938e-05	0.00590504	UP
9939	RBM8A	RNA binding motif protein 8A	0.991812	8.15729e-05	0.00642651	UP
90407	TMEM41A	transmembrane protein 41A	0.991786	7.51715e-05	0.00604412	UP
1317	SLC31A1	solute carrier family 31 member 1	0.991037	8.12071e-05	0.00641618	UP
51720	UIMC1	ubiquitin interaction motif containing 1	0.987177	7.71834e-05	0.00613372	UP
57228	SMAGP	small cell adhesion glycoprotein	0.985989	8.88889e-05	0.0067972	UP
3162	HMOX1	heme oxygenase 1	0.985759	0.000101875	0.00744652	UP
8744	TNFSF9	TNF superfamily member 9	0.98572	9.25469e-05	0.0069697	UP
23074	UHRF1BP1L	UHRF1 binding protein 1 like	0.984446	8.74257e-05	0.00676096	UP
23160	WDR43	WD repeat domain 43	0.984377	8.66941e-05	0.00676177	UP
100129387	LOC100129387	GABPB1 antisense RNA 1	0.983642	8.85231e-05	0.00680731	UP
3265	HRAS	HRas proto-oncogene, GTPase	0.983422	8.66941e-05	0.00674253	UP
54962	TIPIN	TIMELESS interacting protein	0.982784	8.81573e-05	0.00679831	UP
64768	IPPK	inositol-pentakisphosphate 2-kinase	0.98011	8.26703e-05	0.0065036	UP
10237	SLC35B1	solute carrier family 35 member B1	0.975346	8.8706e-05	0.00679272	UP
27109	ATP5S	distal membrane arm assembly complex 2 like	0.974985	9.49246e-05	0.00710959	UP
57162	PELI1	pellino E3 ubiquitin protein ligase 1	0.974483	9.01692e-05	0.0068663	UP
92815	HIST3H2A	histone cluster 3 H2A	0.974216	9.21811e-05	0.00696133	UP
83608	C18orf21	chromosome 18 open reading frame 21	0.973961	9.2364e-05	0.00696552	UP
9732	DOCK4	dedicator of cytokinesis 4	0.973305	0.000125103	0.00860377	UP
728489	DNLZ	DNL-type zinc finger	0.972628	9.82167e-05	0.00726658	UP
9941	EXOG	exo/endonuclease G	0.972515	8.88889e-05	0.00678771	UP
79754	ASB13	ankyrin repeat and SOCS box containing 13	0.972277	9.10837e-05	0.00690707	UP
9748	SLK	STE20 like kinase	0.971842	9.21811e-05	0.00697095	UP
3954	LETM1	leucine zipper and EF-hand containing transmembrane protein 1	0.970804	9.63877e-05	0.00718963	UP
25950	RWDD3	RWD domain containing 3	0.9704	9.89483e-05	0.00731081	UP
25843	MOBKL3	MOB family member 4, phocein	0.96932	9.10837e-05	0.00691667	UP
401577	CD99P1	CD99 molecule pseudogene 1	0.968488	9.4193e-05	0.00708391	UP
118424	UBE2J2	ubiquitin conjugating enzyme E2 J2	0.96584	9.45588e-05	0.00709191	UP
54107	POLE3	DNA polymerase epsilon 3, accessory subunit	0.964941	9.80338e-05	0.00729252	UP
55299	BRIX1	BRX1, biogenesis of ribosomes	0.964477	0.000137723	0.00918293	UP
51143	DYNC1LI1	dynein cytoplasmic 1 light intermediate chain 1	0.964272	9.80338e-05	0.00727273	UP
222161	DKFZP586I1420	uncharacterized protein DKFZp586I1420	0.962854	0.00010096	0.00742934	UP
6419	SETMAR	SET domain and mariner transposase fusion gene	0.96236	0.000103521	0.00749669	UP
80324	PUS1	pseudouridine synthase 1	0.961845	0.000109008	0.00778068	UP
256021	C12orf79	long intergenic non-protein coding RNA 1619	0.961355	9.96799e-05	0.00735493	UP
6650	SOLH	calpain 15	0.958426	0.000122542	0.00847029	UP
26097	C1orf77	chromatin target of PRMT1	0.956801	0.000154184	0.00998815	UP
64595	TTTY15	testis-specific transcript, Y-linked 15	0.955505	0.000111751	0.00793506	UP
91750	LIN52	lin-52 DREAM MuvB core complex component	0.954119	0.000116872	0.00817136	UP
254394	MCMDC1	minichromosome maintenance 9 homologous recombination repair factor	0.954074	0.000104435	0.00754293	UP
266812	NAP1L5	nucleosome assembly protein 1 like 5	0.953305	0.00011797	0.00822704	UP
7378	UPP1	uridine phosphorylase 1	0.953098	0.000131504	0.00893168	UP
84246	MED10	mediator complex subunit 10	0.948853	0.000112117	0.00794041	UP
51042	ZNF593	zinc finger protein 593	0.94759	0.000122542	0.00848101	UP
5533	PPP3CC	protein phosphatase 3 catalytic subunit gamma	0.9472	0.000108459	0.00776178	UP
10693	CCT6B	chaperonin containing TCP1 subunit 6B	0.947123	0.000132785	0.00899628	UP
286161	LOC286161		0.944324	0.00012053	0.00835234	UP
51547	SIRT7	sirtuin 7	0.942658	0.000125469	0.00860728	UP
55839	CENPN	centromere protein N	0.940512	0.000124554	0.00858764	UP
10621	POLR3F	RNA polymerase III subunit F	0.939581	0.00012492	0.00860202	UP
8864	PER2	period circadian regulator 2	0.939515	0.000193141	0.0117073	UP
5612	PRKRIR	THAP domain containing 12	0.939174	0.000140832	0.00932203	UP
10534	SSSCA1	Sjogren syndrome/scleroderma autoantigen 1	0.938767	0.000132236	0.00897022	UP
64320	RNF25	ring finger protein 25	0.938551	0.000137723	0.00919414	UP
8140	SLC7A5	solute carrier family 7 member 5	0.936641	0.000246731	0.0138643	UP
9441	MED26	mediator complex subunit 26	0.936393	0.000125469	0.00861809	UP
100616150	MIR4720	microRNA 4720	0.936022	0.000126017	0.0086125	UP
84879	MFSD2	major facilitator superfamily domain containing 2A	0.935103	0.000129492	0.00881694	UP
117145	THEM4	thioesterase superfamily member 4	0.932433	0.000139735	0.00928311	UP
201514	ZNF584	zinc finger protein 584	0.931941	0.000148331	0.00970096	UP
8089	YEATS4	YEATS domain containing 4	0.93178	0.000158573	0.010212	UP
160760	PPTC7	PTC7 protein phosphatase homolog	0.931566	0.000169182	0.010706	UP
9734	HDAC9	histone deacetylase 9	0.931285	0.000290626	0.015609	UP
5261	PHKG2	phosphorylase kinase catalytic subunit gamma 2	0.93077	0.000147417	0.00965269	UP
6198	RPS6KB1	ribosomal protein S6 kinase B1	0.930314	0.000141564	0.00933655	UP
23016	EXOSC7	exosome component 7	0.929599	0.000158756	0.0102118	UP
56998	CTNNBIP1	catenin beta interacting protein 1	0.928083	0.000141564	0.00934783	UP
10197	PSME3	proteasome activator subunit 3	0.927702	0.000181436	0.0111461	UP
284018	C17orf58	chromosome 17 open reading frame 58	0.927442	0.000216735	0.0127282	UP
58495	OVOL2	ovo like zinc finger 2	0.927152	0.000137723	0.00921665	UP
11334	TUSC2	tumor suppressor 2, mitochondrial calcium regulator	0.926929	0.00014577	0.00957933	UP
10400	PEMT	phosphatidylethanolamine N-methyltransferase	0.92515	0.000199726	0.012	UP
8834	TMEM11	transmembrane protein 11	0.923903	0.000156561	0.0101063	UP
8349	HIST2H2BE	histone cluster 2 H2B family member e	0.922168	0.000188752	0.0114794	UP
389362	PSMG4	proteasome assembly chaperone 4	0.921682	0.00020759	0.0123504	UP
4948	OCA2	OCA2 melanosomal transmembrane protein	0.921367	0.000156013	0.0100827	UP
113115	FAM54A	mitochondrial fission regulator 2	0.919636	0.000175583	0.0109464	UP
64785	GINS3	GINS complex subunit 3	0.918335	0.00014888	0.00972521	UP
6183	MRPS12	mitochondrial ribosomal protein S12	0.917181	0.000177961	0.0110068	UP
23647	ARFIP2	ADP ribosylation factor interacting protein 2	0.914733	0.00021893	0.0127885	UP
374900	ZNF568	zinc finger protein 568	0.913877	0.000161866	0.0103751	UP
4599	MX1	MX dynamin like GTPase 1	0.913875	8.39506e-05	0.00656652	UP
23508	TTC9	tetratricopeptide repeat domain 9	0.913838	0.000177961	0.0110193	UP
64858	DCLRE1B	DNA cross-link repair 1B	0.913031	0.000157842	0.0101769	UP
144097	C11orf84	spindlin interactor and repressor of chromatin binding	0.912088	0.000177961	0.0110317	UP
1649	DDIT3	DNA damage inducible transcript 3	0.909961	0.000276177	0.0150548	UP
8886	DDX18	DEAD-box helicase 18	0.909918	0.000237586	0.0135031	UP
84946	LTV1	LTV1 ribosome biogenesis factor	0.909632	0.000198262	0.0119252	UP
54145	H2BFS	H2B histone family member S	0.909547	0.000187289	0.0114413	UP
8312	AXIN1	axin 1	0.909236	0.000170645	0.0107861	UP
9712	USP6NL	USP6 N-terminal like	0.908661	0.000163329	0.0104201	UP
51654	CDK5RAP1	CDK5 regulatory subunit associated protein 1	0.908552	0.000175034	0.0109497	UP
27153	ZNF777	zinc finger protein 777	0.907483	0.000175034	0.0109247	UP
124045	C16orf55	spermatogenesis associated 33	0.907033	0.000322451	0.0166635	UP
54033	RBM11	RNA binding motif protein 11	0.906675	0.000187289	0.0114286	UP
9188	DDX21	DExD-box helicase 21	0.905861	0.000203201	0.0121421	UP
5393	EXOSC9	exosome component 9	0.905341	0.000177046	0.0110125	UP
116225	ZMYND19	zinc finger MYND-type containing 19	0.904589	0.000188935	0.0114778	UP
9982	FGFBP1	fibroblast growth factor binding protein 1	0.904569	0.000300869	0.0159864	UP
127253	TYW3	tRNA-yW synthesizing protein 3 homolog	0.904398	0.00018235	0.0111897	UP
118460	EXOSC6	exosome component 6	0.903601	0.000188752	0.0114922	UP
54508	FLJ11235	EPB41L4A divergent transcript	0.903128	0.000172474	0.0108391	UP
392465	GLOD5	glyoxalase domain containing 5	0.902735	0.002216	0.0638356	UP
4824	NKX3-1	NK3 homeobox 1	0.90168	0.000266667	0.0147273	UP
5504	PPP1R2	protein phosphatase 1 regulatory inhibitor subunit 2	0.9005	0.000191861	0.0116426	UP
79192	IRX1	iroquois homeobox 1	0.898795	0.000188203	0.0114716	UP
202781	LOC202781	PAXIP1 antisense RNA 1 (head to head)	0.898291	0.00025423	0.0142272	UP
1440	CSF3	colony stimulating factor 3	0.89809	0.000269593	0.0148141	UP
3682	ITGAE	integrin subunit alpha E	0.897968	0.000202103	0.0120897	UP
199953	TMEM201	transmembrane protein 201	0.895418	0.00020759	0.012337	UP
127544	RNF19B	ring finger protein 19B	0.8954	0.000211065	0.0124757	UP
9987	HNRPDL	heterogeneous nuclear ribonucleoprotein D like	0.894582	0.000196616	0.0118392	UP
10452	TOMM40	translocase of outer mitochondrial membrane 40	0.894563	0.000302881	0.016031	UP
5534	PPP3R1	protein phosphatase 3 regulatory subunit B, alpha	0.894544	0.00020192	0.012092	UP
79016	DDA1	DET1 and DDB1 associated 1	0.89421	0.00024417	0.0137771	UP
65258	MPPE1	metallophosphoesterase 1	0.893637	0.00020064	0.0120285	UP
83606	C22orf13	guanylyl cyclase domain containing 1	0.892204	0.000209236	0.0124213	UP
79080	CCDC86	coiled-coil domain containing 86	0.890517	0.000228624	0.0131027	UP
51535	PPHLN1	periphilin 1	0.890491	0.000220027	0.0128252	UP
80273	GRPEL1	GrpE like 1, mitochondrial	0.89028	0.000245085	0.0138144	UP
27339	PRPF19	pre-mRNA processing factor 19	0.889661	0.000233013	0.0132985	UP
896	CCND3	cyclin D3	0.889288	0.000203567	0.0121507	UP
10193	RNF41	ring finger protein 41	0.888947	0.000250023	0.0140205	UP
64282	PAPD5	terminal nucleotidyltransferase 4B	0.888769	0.000225149	0.0129579	UP
5511	PPP1R8	protein phosphatase 1 regulatory subunit 8	0.888548	0.000214358	0.0126293	UP
126731	C1orf96	centriole, cilia and spindle associated protein	0.888343	0.000219479	0.0128068	UP
25906	C11orf51	anaphase promoting complex subunit 15	0.887745	0.00023155	0.0132288	UP
81034	SLC25A32	solute carrier family 25 member 32	0.887619	0.00024545	0.0138208	UP
8676	STX11	syntaxin 11	0.887361	0.000211797	0.0125054	UP
101929623	LINC01215	long intergenic non-protein coding RNA 1215	0.887091	0.000209968	0.0124512	UP
84804	MFSD9	major facilitator superfamily domain containing 9	0.887052	0.000225149	0.0129715	UP
9781	RNF144	ring finger protein 144A	0.886908	0.00365121	0.0899234	UP
11228	RASSF8	Ras association domain family member 8	0.8865	0.000222588	0.0128647	UP
79716	NPEPL1	aminopeptidase like 1	0.885863	0.000224234	0.0129461	UP
57019	CIAPIN1	cytokine induced apoptosis inhibitor 1	0.884931	0.000227709	0.0130777	UP
2395	FXN	frataxin	0.884008	0.000243256	0.0137824	UP
51177	PLEKHO1	pleckstrin homology domain containing O1	0.883675	0.000226795	0.0130389	UP
8833	GMPS	guanine monophosphate synthase	0.883144	0.000237403	0.0135068	UP
53820	DSCR6	ripply transcriptional repressor 3	0.882903	0.000218198	0.012773	UP
79685	SAP30L	SAP30 like	0.881261	0.000220942	0.0128374	UP
10212	DDX39	DExD-box helicase 39A	0.880755	0.000260082	0.0144659	UP
51281	ANKMY1	ankyrin repeat and MYND domain containing 1	0.880659	0.000396342	0.0193137	UP
6373	CXCL11	C-X-C motif chemokine ligand 11	0.880486	0.00012053	0.00837357	UP
65083	NOL6	nucleolar protein 6	0.880184	0.000266667	0.0147422	UP
7290	HIRA	histone cell cycle regulator	0.879563	0.000459076	0.0212712	UP
1428	CRYM	crystallin mu	0.87912	0.000307819	0.0161516	UP
10146	G3BP1	G3BP stress granule assembly factor 1	0.877672	0.000247645	0.0139014	UP
57414	RHBDD2	rhomboid domain containing 2	0.876922	0.000307636	0.0161575	UP
79697	C14orf169	ribosomal oxygenase 1	0.873304	0.00026685	0.0147225	UP
22853	LMTK2	lemur tyrosine kinase 2	0.872217	0.000243804	0.0137992	UP
27000	DNAJC2	DnaJ heat shock protein family (Hsp40) member C2	0.871827	0.000281664	0.0152024	UP
81689	ISCA1	iron-sulfur cluster assembly 1	0.87121	0.000267764	0.0147581	UP
8835	SOCS2	suppressor of cytokine signaling 2	0.871185	0.000322634	0.0166572	UP
205327	C2orf69	chromosome 2 open reading frame 69	0.870947	0.000264289	0.0146701	UP
10884	MRPS30	mitochondrial ribosomal protein S30	0.870785	0.000253132	0.0141803	UP
6628	SNRPB	small nuclear ribonucleoprotein polypeptides B and B1	0.869078	0.000301966	0.0159981	UP
79072	FASTKD3	FAST kinase domains 3	0.868918	0.000295565	0.0157967	UP
3627	CXCL10	C-X-C motif chemokine ligand 10	0.868713	7.20622e-05	0.00585438	UP
23234	DNAJC9	DnaJ heat shock protein family (Hsp40) member C9	0.867806	0.00025807	0.014398	UP
221830	TWISTNB	TWIST neighbor	0.866346	0.000291175	0.0156078	UP
10248	POP7	POP7 homolog, ribonuclease P/MRP subunit	0.865895	0.000264106	0.0146748	UP
24147	FJX1	four-jointed box kinase 1	0.865586	0.000333791	0.017072	UP
55062	WIPI1	WD repeat domain, phosphoinositide interacting 1	0.865179	0.000265386	0.0146862	UP
171546	C14orf147	serine palmitoyltransferase small subunit A	0.86506	0.000329584	0.0169202	UP
55486	PARL	presenilin associated rhomboid like	0.864396	0.000277275	0.0150996	UP
55728	N4BP2	NEDD4 binding protein 2	0.863889	0.000272702	0.0149249	UP
3600	IL15	interleukin 15	0.863546	0.000340741	0.0173302	UP
55352	C17orf79	coordinator of PRMT5 and differentiation stimulator	0.862989	0.000291358	0.0156024	UP
7756	ZNF207	zinc finger protein 207	0.861787	0.000273434	0.01495	UP
4055	LTBR	lymphotoxin beta receptor	0.860297	0.000360311	0.01814	UP
64419	MTMR14	myotubularin related protein 14	0.860212	0.000673251	0.0280992	UP
729887	LOC729887		0.859847	0.00027947	0.0151287	UP
9150	CTDP1	CTD phosphatase subunit 1	0.85966	0.000271605	0.0148947	UP
79759	ZNF668	zinc finger protein 668	0.859475	0.000277275	0.0150846	UP
126208	ZNF787	zinc finger protein 787	0.858901	0.000361225	0.0181359	UP
79682	MLF1IP	centromere protein U	0.858342	0.000303246	0.0160193	UP
84886	C1orf198	chromosome 1 open reading frame 198	0.857318	0.000278555	0.0151241	UP
126	ADH1C	alcohol dehydrogenase 1C (class I), gamma polypeptide	0.857213	0.000172657	0.0108257	UP
137392	FAM92A1	family with sequence similarity 92 member A	0.857038	0.000296113	0.0158105	UP
57129	MRPL47	mitochondrial ribosomal protein L47	0.856145	0.000321719	0.0166414	UP
55056	FLJ10038	GABPB1 intronic transcript	0.85505	0.000301235	0.0159903	UP
85236	HIST1H2BK	histone cluster 1 H2B family member k	0.854079	0.000304344	0.0160308	UP
1983	EIF5	eukaryotic translation initiation factor 5	0.85405	0.000297394	0.0158634	UP
63935	PCIF1	PDX1 C-terminal inhibiting factor 1	0.854001	0.000328304	0.0168862	UP
26872	STEAP1	STEAP family member 1	0.853711	0.000299588	0.0159494	UP
6627	SNRPA1	small nuclear ribonucleoprotein polypeptide A'	0.853481	0.000359031	0.0181089	UP
5097	PCDH1	protocadherin 1	0.851969	0.000428898	0.020233	UP
50515	CHST11	carbohydrate sulfotransferase 11	0.851545	0.000317513	0.0164862	UP
57117	INTS12	integrator complex subunit 12	0.850968	0.000315318	0.016419	UP
7507	XPA	XPA, DNA damage recognition and repair factor	0.850661	0.000319524	0.0165592	UP
128637	TBC1D20	TBC1 domain family member 20	0.849437	0.000309282	0.0161818	UP
5935	RBM3	RNA binding motif protein 3	0.849429	0.00034385	0.0174721	UP
29967	LRP12	LDL receptor related protein 12	0.847265	0.000360311	0.0181233	UP
23560	GTPBP4	GTP binding protein 4	0.847084	0.000335254	0.0171308	UP
64167	LRAP	endoplasmic reticulum aminopeptidase 2	0.847031	0.000304344	0.0160463	UP
[truncated: 1,947 more rows]

## Sheet: HighTmp
GeneID	Symbol	Long Name	Log2FC	Pval	PFP	Dirxn
[truncated: 1,798 more rows]

[truncated: 4 more sheets: C18, CF-Bronchial, CF-Nasal, CF-WholeBlood]
