# Supplementary material for: Integrative genomic meta-analysis reveals novel molecular insights into cystic fibrosis and ΔF508-CFTR rescue
Source: Sci Rep. 2020 Nov 25;10:20553. doi: 10.1038/s41598-020-76347-0 (PMC7689470; doi:10.1038/s41598-020-76347-0)
Supplement: Supplementary file 3 — Additional File 2 – Core Signatures [file 41598_2020_76347_MOESM3_ESM.xlsx]

## Sheet: Disease_allGenes
Symbol	GeneID	CF-Bronchial_logFC	CF-Bronchial_pval	CF-Nasal_logFC	CF-Nasal_pval	CF-Blood_logFC	CF-Blood_pval	metaEffect	metaEffectSE	metaEffectP	metaEffectP.corrected
A1BG	1			-0.0230481	0.588433	-0.019285	0.873646	-0.0219734	0.0648049	0.734557	0.617148
NAT2	10	-0.0425509	0.479362					-0.0425509	0.0478497	0.373862	0.480338
ADA	100	0.307222	0.00829063	0.00484855	0.406177	-0.413331	0.00206748	-0.0315623	0.226378	0.889116	0.661547
CDH2	1000	-0.207567	0.00713846	-0.069387	0.423616	0.639552	0.0126085	0.0190853	0.151217	0.899564	0.663885
AKT3	10000	0.0253072	0.647297	-0.0295952	0.636175	-0.301612	0.00694419	-0.0522873	0.0543717	0.336218	0.460541
RNA28S5	100008589	-0.866375	0					-0.866375	0.50094	0.0837195	0.230244
ZBTB11-AS1	100009676					-0.158375	0.0148021	-0.158375	0.0649828	0.0148021	0.0766765
MED6	10001	0.102685	0.197407	-0.329927	0.0207687	0.025934	0.567152	-0.0685732	0.124609	0.582109	0.565423
NR2E3	10002	0.0402665	0.55651					0.0402665	0.105481	0.702653	0.60688
NAALAD2	10003	-0.0967048	0.178958	-0.209562	0.141965			-0.119344	0.0478599	0.0126449	0.0691418
SNORD116-13	100033425					-0.418571	0.0218285	-0.418571	0.182516	0.0218285	0.100172
SNORD116-14	100033426					-0.301751	0.133702	-0.301751	0.201213	0.133702	0.298979
SNORD116-18	100033430					-0.278357	0.177635	-0.278357	0.206486	0.177635	0.346925
SNORD116-20	100033431					-0.222029	0.40198	-0.222029	0.264923	0.40198	0.492411
SNORD116-21	100033432					-0.0526046	0.856876	-0.0526046	0.291677	0.856876	0.653362
HMGN1P3	100036574					0.534617	0.001348	0.534617	0.166778	0.001348	0.0137181
UBE2D3P1	100037280					0.23326	0.11964	0.23326	0.149882	0.11964	0.281702
NAALADL1	10004	-0.068349	0.314807	-0.566644	0.000975113	-0.010414	0.924699	-0.212014	0.163446	0.194579	0.362397
CDKN2B-AS1	100048912					0.0191451	0.927922	0.0191451	0.211643	0.927922	0.670978
GUSBP9	100049076					0.0113131	0.957372	0.0113131	0.211649	0.957372	0.676567
SIGLEC14	100049587					0.667496	0.124836	0.667496	0.434911	0.124836	0.287722
LOC100049716	100049716			-0.188597	0.157986	0.0153648	0.900799	-0.110948	0.0990358	0.262594	0.414849
ACOT8	10005	0.0886516	0.159823	-0.342855	0.0175256	0.0497813	0.325701	-0.0517258	0.112074	0.644417	0.58664
ABI1	10006	-0.0657065	0.319286			0.29647	5.6913e-07	0.113667	0.18108	0.530191	0.549029
GNPDA1	10007	0.493948	0.00273959	0.239015	0.0903759	-0.041307	0.491333	0.148039	0.150442	0.325101	0.455274
KCNE3	10008	0.234513	0.0083822	0.448381	0.00643037	0.578983	5.10808e-08	0.450985	0.0811184	2.70404e-08	0.00139512
ZBTB33	10009	0.0372051	0.557616	-0.0375123	0.599049	-0.180066	0.00825344	-0.0530635	0.058058	0.360731	0.472672
SNHG8	100093630					-0.00804575	0.948888	-0.00804575	0.125513	0.948888	0.675163
GTF2IP4	100093631					0.503315	9.34321e-05	0.503315	0.128822	9.34321e-05	0.00199545
CDH3	1001	0.0219883	0.160429	-0.0451283	0.254696			-0.00580744	0.10642	0.95648	0.676459
TANK	10010	0.585771	0.000140429	0.267448	0.0643652	0.0439411	0.644309	0.275956	0.148519	0.0631622	0.195514
TTTY7B	100101120	0.0343131	0.47262					0.0343131	0.0573708	0.549777	0.555122
HAVCR1P1	100101266	0.016237	0.530221					0.016237	0.0549471	0.76761	0.628282
POM121C	100101267					0.148939	0.271566	0.148939	0.135465	0.271566	0.420309
PMS2P7	100101440					-0.0386677	0.716363	-0.0386677	0.106427	0.716363	0.610814
ZSCAN30	100101467			-0.0578098	0.459989	-0.0470817	0.604303	-0.0529148	0.061369	0.388555	0.486463
MCTS2P	100101490					-0.0649481	0.666979	-0.0649481	0.150937	0.666979	0.5944
SRA1	10011			-0.185705	0.120856	0.594036	4.71799e-07	0.206905	0.389861	0.595617	0.570121
SNORD123	100113384			0.275344	0.0476812			0.275344	0.154759	0.0752101	0.216917
UCKL1-AS1	100113386					0.413913	0.0206652	0.413913	0.17887	0.0206652	0.0963828
SNORD12B	100113393					0.434698	0.00342606	0.434698	0.14853	0.00342606	0.0273761
TMEM170B	100113407					0.665501	1.46915e-11	0.665501	0.0985794	1.46915e-11	0.00139512
SNORD58C	100124516					-0.632075	0.00141999	-0.632075	0.198108	0.00141999	0.0142505
SNORA38B	100124536					-0.476913	0.0103848	-0.476913	0.186095	0.0103848	0.0602342
HOTAIR	100124700	0.0230348	0.546677					0.0230348	0.0508913	0.650817	0.58861
ZGLP1	100125288					-0.0323991	0.742289	-0.0323991	0.0985303	0.742289	0.619764
EGOT	100126791			0.0294136	0.560075			0.0294136	0.0484352	0.543666	0.552873
GHRLOS	100126793					0.16073	0.318458	0.16073	0.161111	0.318458	0.451128
C10orf131	100127889					0.719295	4.41204e-06	0.719295	0.156676	4.41204e-06	0.00139512
KRT73-AS1	100127967					-0.480271	0.119643	-0.480271	0.308604	0.119643	0.281702
LOC100127983	100127983			-0.0294548	0.51067	-0.138729	0.379608	-0.0590598	0.0821845	0.472373	0.525074
LOC100128001	100128001			0.226008	0.0580099			0.226008	0.194156	0.244404	0.401715
LOC100128025	100128025			-0.159144	0.177494			-0.159144	0.0676149	0.0185882	0.089579
RPS7P10	100128060					-0.104496	0.408576	-0.104496	0.126447	0.408576	0.495176
SLC2A3P1	100128062					0.00495276	0.927211	0.00495276	0.0542145	0.927211	0.670875
FAM229A	100128071	-0.556205	0	0.0268101	0.495767	0.170391	0.346127	-0.132255	0.232945	0.570203	0.561027
LOC100128098	100128098			-0.0211166	0.596229			-0.0211166	0.0634863	0.739424	0.618893
LOC100128108	100128108					-0.414657	0.0108941	-0.414657	0.162861	0.0108941	0.062216
HGC6.3	100128124	-0.0237894	0.611992					-0.0237894	0.0538709	0.658778	0.59082
LOC100128126	100128126			0.0454623	0.456865			0.0454623	0.0988272	0.645503	0.586941
LOC100128164	100128164					-0.734556	0.00392066	-0.734556	0.254658	0.00392066	0.0302787
LOC100128176	100128176			0.0260596	0.55498			0.0260596	0.0599141	0.663599	0.592998
LOC100128180	100128180			-0.0605449	0.506485			-0.0605449	0.0342956	0.0774992	0.220511
LOC100128184	100128184			0.00369317	0.672342			0.00369317	0.0429318	0.931447	0.6718
LOC100128191	100128191			-0.0960853	0.351066	-0.156725	0.0862152	-0.114472	0.0503004	0.0228597	0.103079
LOC100128219	100128219			0.0678989	0.299136			0.0678989	0.119993	0.57149	0.561562
LOC100128239	100128239					-0.704928	0.00253643	-0.704928	0.2335	0.00253643	0.0219138
LOC100128242	100128242	-0.0257047	0.617667					-0.0257047	0.0396382	0.516673	0.543393
ZNF667-AS1	100128252	-0.2553	0.00119611			-0.343079	0.100427	-0.278587	0.107565	0.00959962	0.0570094
LOC100128253	100128253	0.0367356	0.572168					0.0367356	0.0505481	0.467382	0.523079
TNK2-AS1	100128262	0.133404	0.206876					0.133404	0.0767885	0.082335	0.228153
LOC100128276	100128276					0.330142	0.0832655	0.330142	0.190608	0.0832655	0.22958
DLG5-AS1	100128292	-0.0169956	0.558323	-0.0620259	0.42535			-0.0308148	0.0398246	0.439071	0.510644
LOC100128300	100128300			-0.10531	0.318444			-0.10531	0.0534893	0.0489756	0.167857
TRAPPC3L	100128327					0.260264	0.162253	0.260264	0.186231	0.162253	0.332237
FAM83H-AS1	100128338	-0.00400523	0.335257					-0.00400523	0.110151	0.970994	0.678831
LOC100128361	100128361			-0.0129076	0.632238			-0.0129076	0.0523822	0.805364	0.6393
LOC100128386	100128386			-0.0826567	0.197289			-0.0826567	0.160785	0.607193	0.574708
LOC100128398	100128398					0.0214309	0.877189	0.0214309	0.138682	0.877189	0.658783
LINC00892	100128420					-0.385842	0.00332951	-0.385842	0.131437	0.00332951	0.0268542
GEMIN8P1	100128431					1.13483	7.63954e-05	1.13483	0.286905	7.63954e-05	0.001811
LOC100128494	100128494					-0.163553	0.33968	-0.163553	0.171296	0.33968	0.462452
C20orf78	100128496	-0.0382685	0.549035					-0.0382685	0.0426433	0.3695	0.478026
LOC100128501	100128501			0.348707	0.0225997			0.348707	0.118716	0.00331062	0.0267629
UQCRFS1P1	100128525					0.0540727	0.640844	0.0540727	0.115907	0.640844	0.584978
C1orf132	100128537					-0.196722	0.089894	-0.196722	0.115995	0.089894	0.239647
LOC100128542	100128542	0.0108319	0.683402			-0.14594	0.525715	0.00678515	0.0369504	0.854305	0.652677
RP5-944M2.3	100128554	0.15266	0.118433					0.15266	0.0499335	0.0022336	0.0199426
C19orf71	100128569					-0.356567	0.0246423	-0.356567	0.158688	0.0246423	0.108638
LL0XNC01-116E7.2	100128594					-0.550434	0.00428254	-0.550434	0.192691	0.00428254	0.0320801
LOC100128644	100128644			-0.34777	0.0168254			-0.34777	0.0931721	0.000189551	0.00305153
OST4	100128731			-0.283369	0.020108	0.160721	0.155727	-0.0315528	0.22004	0.885978	0.660545
EIF4BP3	100128771					-0.0383841	0.769562	-0.0383841	0.131027	0.769562	0.629334
C9orf130	100128782			0.0399654	0.298612	-0.0870954	0.589099	-0.0350322	0.123881	0.777338	0.630762
SRRM2-AS1	100128788	-0.0489495	0.481497					-0.0489495	0.0394675	0.214883	0.380454
LOC100128822	100128822			0.0952413	0.237234	0.0112279	0.905011	0.0361965	0.0788777	0.64631	0.586973
LOC100128893	100128893			-0.0651796	0.473023			-0.0651796	0.042789	0.127689	0.290913
LOC100128905	100128905					0.30642	0.132459	0.30642	0.203672	0.132459	0.297234
ZBTB42	100128927	0.040603	0.447407			-0.0591058	0.728142	0.0341122	0.0433844	0.431705	0.50687
RPL10AP6	100128936					-0.159301	0.240972	-0.159301	0.135857	0.240972	0.399363
GAPDHP62	100128961					-0.132605	0.441718	-0.132605	0.172373	0.441718	0.512139
LOC100128977	100128977			-0.184104	0.170405			-0.184104	0.0817116	0.0242534	0.107483
RP11-1080G15.1	100128993	-0.0435709	0.485289					-0.0435709	0.0389288	0.263036	0.4153
RPLP1P4	100129028					-0.267008	0.0854736	-0.267008	0.155258	0.0854736	0.232968
LOC100129034	100129034					0.853579	4.64287e-06	0.853579	0.186358	4.64287e-06	0.00139512
LOC100129046	100129046			-0.0119823	0.679543			-0.0119823	0.0448905	0.789529	0.634678
LOC100129060	100129060			-0.0651968	0.421178			-0.0651968	0.043046	0.129878	0.294165
UNQ6494	100129066	-0.00568137	0.497849					-0.00568137	0.0722645	0.937336	0.672545
KTN1-AS1	100129075	0.0711849	0.447485					0.0711849	0.071118	0.316856	0.450195
LOC100129083	100129083					-0.294452	0.184231	-0.294452	0.221752	0.184231	0.353499
HIGD1AP1	100129086					0.173287	0.268115	0.173287	0.156479	0.268115	0.418476
BTNL10	100129094					-0.406702	0.0994685	-0.406702	0.24687	0.0994685	0.254168
LOC100129098	100129098	0.073172	0.339267					0.073172	0.0356765	0.0402681	0.14888
LOC100129104	100129104			0.0115038	0.609041			0.0115038	0.0542926	0.832197	0.647128
LOC100129186	100129186			-0.0790288	0.388988			-0.0790288	0.073553	0.282622	0.428012
LOC100129195	100129195			0.000988663	0.471961	-0.0293032	0.76222	-0.0168875	0.0743991	0.820435	0.643711
MATN1-AS1	100129196					-0.322047	0.00522137	-0.322047	0.115303	0.00522137	0.037034
LOC100129203	100129203					-0.56598	4.72111e-07	-0.56598	0.112357	4.72111e-07	0.00139512
CXorf51A	100129239	-0.0294712	0.485391					-0.0294712	0.0584112	0.613877	0.57689
LOC100129250	100129250			-0.291263	0.0368206	0.437986	3.07079e-05	0.0686452	0.364594	0.850658	0.651411
LOC100129316	100129316			-0.179646	0.143454			-0.179646	0.0390544	4.22692e-06	0.00139512
NRADDP	100129354					0.82517	0.000131294	0.82517	0.215786	0.000131294	0.0024101
LOC100129361	100129361			-0.132239	0.162588	-0.20049	0.31042	-0.163286	0.13331	0.220629	0.384805
GABPB1-AS1	100129387					-0.249006	0.00991811	-0.249006	0.0965639	0.00991811	0.0583731
MSTO2P	100129405					-0.529572	4.95796e-06	-0.529572	0.115967	4.95796e-06	0.00139512
LOC100129447	100129447			-0.211321	0.106353			-0.211321	0.0594955	0.000382485	0.00517823
DPY19L1P1	100129460					0.0717985	0.552071	0.0717985	0.120739	0.552071	0.556054
ZNF37BP	100129482			0.431103	0.0106937	-0.417104	2.25672e-07	-0.00859481	0.423816	0.98382	0.682102
LOC100129484	100129484	-0.0720524	0.284755			0.194683	0.238256	0.0158274	0.12537	0.899538	0.663885
LOC100129502	100129502			0.0295549	0.428489			0.0295549	0.125768	0.814212	0.642232
MUC8	100129528					0.0340858	0.915792	0.0340858	0.322367	0.915792	0.66866
LOC100129534	100129534			-0.0141976	0.52818			-0.0141976	0.108249	0.895651	0.66319
ZNF730	100129543					-0.124564	0.589087	-0.124564	0.230606	0.589087	0.567921
LOC100129617	100129617					0.404024	0.114389	0.404024	0.255911	0.114389	0.276023
LOC100129637	100129637			0.0525044	0.485655			0.0525044	0.0547153	0.337261	0.461264
LOC100129675	100129675			0.144439	0.221407			0.144439	0.0789665	0.0673829	0.202923
ARRDC3-AS1	100129716					0.148543	0.0986941	0.148543	0.0899595	0.0986941	0.253351
LINC01126	100129726	-0.100512	0.224284			-0.167918	0.0746047	-0.114914	0.0435357	0.00830176	0.0516577
LOC100129781	100129781	0.0989435	0.246518					0.0989435	0.06481	0.126843	0.289934
CCDC152	100129792					-0.246724	0.0677299	-0.246724	0.135058	0.0677299	0.203713
MRVI1-AS1	100129827					0.704043	0.00025206	0.704043	0.192353	0.00025206	0.00373394
ZNF737	100129842	-0.0585494	0.256501	0.00711356	0.660259	-0.186379	0.0199537	-0.0676525	0.0568677	0.234186	0.394665
SCOC-AS1	100129858					-0.0626106	0.714592	-0.0626106	0.171209	0.714592	0.610481
LOC100129860	100129860	0.087272	0.339449					0.087272	0.0292163	0.00281635	0.023715
RPS27P19	100129905					-0.153595	0.331661	-0.153595	0.15822	0.331661	0.458014
LOC100129917	100129917					-0.329899	0.00315848	-0.329899	0.111759	0.00315848	0.0258629
LOC100129924	100129924	0.0576767	0.398086					0.0576767	0.0618042	0.350708	0.468307
GLYATL1P2	100129933					0.396781	0.0693752	0.396781	0.218495	0.0693752	0.206672
LOC100129961	100129961			-0.0357763	0.549567	0.0254153	0.800658	-0.0198185	0.0514023	0.699825	0.60564
LOC100129973	100129973					0.177166	0.284496	0.177166	0.165533	0.284496	0.428632
HDAC6	10013	-0.25051	0.00753429	-0.160908	0.174841	-0.280347	0.000707022	-0.198474	0.0378595	1.58526e-07	0.00139512
SNRPGP2	100130003					-0.165767	0.319816	-0.165767	0.166627	0.319816	0.451908
LOC100130111	100130111	-0.0186535	0.666833					-0.0186535	0.0350396	0.594481	0.56969
LOC100130155	100130155			-0.0984072	0.376005			-0.0984072	0.0274143	0.000331153	0.0046352
RPS24P19	100130183					-0.122603	0.439108	-0.122603	0.158464	0.439108	0.510644
LOC100130207	100130207					0.098594	0.545776	0.098594	0.163208	0.545776	0.553933
LOC100130219	100130219	-0.0886946	0.240013	-0.0935902	0.363659			-0.0911008	0.0312002	0.00350161	0.027861
LOC100130231	100130231			0.0734246	0.390258	-0.218167	0.267718	-0.0128209	0.133079	0.923251	0.669911
LOC100130236	100130236			0.0878756	0.316371			0.0878756	0.105407	0.404461	0.49362
SNRPGP10	100130289					0.0034989	0.977176	0.0034989	0.122301	0.977176	0.68086
LOC100130298	100130298	0.0751623	0.444192			-0.223602	0.166681	-0.0435443	0.146199	0.765823	0.627928
LOC100130301	100130301	0.0709032	0.310295					0.0709032	0.050952	0.164053	0.333677
SUPT20HL1	100130302	0.00796171	0.722944					0.00796171	0.03132	0.799337	0.637779
C17orf107	100130311					0.371774	0.118298	0.371774	0.238018	0.118298	0.280205
RP11-193H5.1	100130331	0.0358931	0.570542					0.0358931	0.0366751	0.32774	0.45659
TMEM262	100130348	0.0435103	0.541468					0.0435103	0.0717208	0.544075	0.553069
LOC100130357	100130357			0.00477212	0.65672	0.729489	2.00579e-05	0.347886	0.361847	0.336343	0.460632
LOC100130370	100130370					-0.241994	0.117851	-0.241994	0.154742	0.117851	0.27981
LOC100130394	100130394					0.222445	0.123504	0.222445	0.144423	0.123504	0.286154
LOC100130417	100130417	0.0703252	0.369582					0.0703252	0.0408578	0.085211	0.232539
LOC100130452	100130452	0.0326617	0.597353					0.0326617	0.0646317	0.613313	0.57689
LOC100130476	100130476					0.000293428	0.998048	0.000293428	0.119968	0.998048	0.685688
RPS12P26	100130495					0.262073	0.196825	0.262073	0.203055	0.196825	0.364235
LOC100130503	100130503	-0.0205411	0.609699					-0.0205411	0.049086	0.675603	0.59717
LOC100130520	100130520					-0.796543	0.00387467	-0.796543	0.275793	0.00387467	0.0299844
ISCA1P6	100130549					0.0387042	0.884222	0.0387042	0.265789	0.884222	0.660184
NFYC-AS1	100130557					-0.266244	0.00404159	-0.266244	0.0926098	0.00404159	0.0309924
HMGB1P10	100130561					0.440645	0.00284578	0.440645	0.147673	0.00284578	0.0238939
RPS2P5	100130562					0.0246892	0.888895	0.0246892	0.176727	0.888895	0.661547
LOC100130581	100130581			-0.064531	0.469703	-0.11968	0.217146	-0.0798018	0.0510286	0.11785	0.27981
CXorf64	100130613			-0.038629	0.40076			-0.038629	0.119714	0.746939	0.621513
AC074286.1	100130691	-0.084367	0.254564			-0.079044	0.497643	-0.0839026	0.0344238	0.0147957	0.0766697
RP11-80F22.15	100130700	0.00906337	0.729454					0.00906337	0.0352371	0.797016	0.636975
LRRC70	100130733	0.461688	0.000951384	-0.0804398	0.408876	0.519667	0.0302591	0.254037	0.230916	0.271277	0.420245
LRRC69	100130742					-0.404776	0.00268625	-0.404776	0.134857	0.00268625	0.02287
LOC100130744	100130744			0.0554379	0.469111			0.0554379	0.0723619	0.443605	0.512717
METTL15P1	100130758					-0.227224	0.14021	-0.227224	0.154049	0.14021	0.306221
USP3-AS1	100130855					-0.0671448	0.680003	-0.0671448	0.162791	0.680003	0.598633
LOC100130856	100130856			-0.0140641	0.617523			-0.0140641	0.0628723	0.822997	0.644288
LOC100130872	100130872					-0.319283	0.0798088	-0.319283	0.18226	0.0798088	0.224231
ATE1-AS1	100130887					-0.52388	0.0209611	-0.52388	0.226917	0.0209611	0.0973453
TSTD3	100130890	0.087593	0.245906	-0.010804	0.702593	-0.319941	0.000454	-0.0671737	0.0970887	0.489013	0.532064
LOC100130950	100130950			-0.0659364	0.461601	-0.31732	0.0200944	-0.166483	0.123151	0.17642	0.345527
SYCE1L	100130958	0.00525671	0.626482			-0.104351	0.467501	-0.0062473	0.0465301	0.893194	0.662526
C6orf99	100130967	0.141703	0.165563					0.141703	0.0705581	0.0446101	0.158909
C7orf72	100130988	0.0517408	0.475603					0.0517408	0.0483348	0.284409	0.428544
LOC100130992	100130992					-0.414995	0.000165845	-0.414995	0.110193	0.000165845	0.00277996
ZNF316	100131017			-0.0850006	0.376847	-0.0510007	0.622242	-0.0680435	0.073106	0.351982	0.468778
LOC100131043	100131043			0.0254686	0.622307			0.0254686	0.0752792	0.735121	0.617431
CKMT2-AS1	100131067					-0.244224	0.010296	-0.244224	0.0951872	0.010296	0.0598335
SRP14-AS1	100131089					-0.0729348	0.469909	-0.0729348	0.10093	0.469909	0.524366
LOC100131096	100131096			-0.00740651	0.467662	-0.171041	0.0938463	-0.105056	0.0802706	0.190612	0.359441
LOC100131138	100131138			-0.0146441	0.701773			-0.0146441	0.0266654	0.582882	0.565813
LOC100131176	100131176			-0.831788	0.00044615	-0.75626	2.04594e-05	-0.771108	0.159129	1.26103e-06	0.00139512
TSTD1	100131187					0.207754	0.00406404	0.207754	0.0723087	0.00406404	0.0310923
CCDC183-AS1	100131193					-0.441744	0.00592947	-0.441744	0.160538	0.00592947	0.0405079
RPL21P28	100131205					0.0384991	0.755069	0.0384991	0.12341	0.755069	0.624332
TMEM194B	100131211	0.148528	0.130592	0.0864803	0.330105	0.0388357	0.65481	0.0964634	0.0409523	0.0184976	0.0893407
ZNF503-AS2	100131213	0.0420189	0.586626	-0.105987	0.342863			-0.0220132	0.0733282	0.764024	0.627677
LOC100131223	100131223					0.120108	0.576405	0.120108	0.214999	0.576405	0.563335
MIR181A1HG	100131234					0.0368518	0.861383	0.0368518	0.211047	0.861383	0.654412
LOC100131257	100131257	0.0170976	0.735113			-0.233496	0.178795	-0.0521507	0.112062	0.641663	0.585338
LOC100131354	100131354			-0.0462983	0.513194			-0.0462983	0.0777224	0.551384	0.555768
LINC00893	100131434					-0.256365	0.0449456	-0.256365	0.127852	0.0449456	0.159581
CD300LD	100131439					0.0339116	0.932015	0.0339116	0.397512	0.932015	0.671833
DBIL5P	100131454	0.00104545	0.73358	-0.010714	0.703342			-0.00415462	0.0238573	0.861752	0.654554
LOC100131541	100131541			0.503122	0.00826786			0.503122	0.388116	0.194866	0.362644
CCDC18-AS1	100131564					-0.362183	0.00513784	-0.362183	0.129431	0.00513784	0.0366294
LOC100131581	100131581			0.023779	0.553291			0.023779	0.10127	0.814357	0.642232
LOC100131655	100131655					-0.155727	0.14104	-0.155727	0.105798	0.14104	0.30742
LOC100131662	100131662			-0.224774	0.0861936			-0.224774	0.0450884	6.19024e-07	0.00139512
LOC100131689	100131689					-0.539453	0.049708	-0.539453	0.274885	0.049708	0.169223
MZF1-AS1	100131691					-0.0557117	0.649265	-0.0557117	0.122502	0.649265	0.588335
EIF4EP2	100131693					0.0551546	0.601447	0.0551546	0.105595	0.601447	0.57294
RPL29P11	100131713					-0.213391	0.25544	-0.213391	0.18764	0.25544	0.409772
USP30-AS1	100131733					-0.385479	0.00603398	-0.385479	0.140382	0.00603398	0.0409461
ARMCX4	100131755	-0.0498215	0.484936	0.111058	0.280062	-0.212483	0.0525106	-0.0452942	0.0696762	0.515649	0.542989
LOC100131801	100131801			-0.143148	0.148054	0.224147	0.000210569	0.0809115	0.179146	0.65152	0.588724
UBE2DNL	100131816	0.0117408	0.675385					0.0117408	0.0479714	0.806654	0.639856
ZNF717	100131827					-0.231371	0.0230079	-0.231371	0.101777	0.0230079	0.103532
LOC100131831	100131831			0.0291666	0.572914			0.0291666	0.0482182	0.545253	0.553734
LOC100131859	100131859					0.0145157	0.919654	0.0145157	0.143905	0.919654	0.66916
RPS18P5	100131863					0.128594	0.386814	0.128594	0.148593	0.386814	0.485871
LOC100131943	100131943					-0.165311	0.490741	-0.165311	0.239883	0.490741	0.532954
RRN3P3	100131998	0.0889701	0.388325	0.00258617	0.666807	-0.0697393	0.322552	-0.00314815	0.0378961	0.933793	0.671954
LOC100132005	100132005			0.116977	0.315304			0.116977	0.0609326	0.0548863	0.179116
FAM157C	100132055			0.00884417	0.625488			0.00884417	0.0447152	0.84321	0.650241
LOC100132057	100132057					0.0765292	0.534611	0.0765292	0.123239	0.534611	0.550272
LOC100132077	100132077					0.343788	0.21365	0.343788	0.276448	0.21365	0.379197
LOC100132080	100132080			-0.0497721	0.517497			-0.0497721	0.0652002	0.445241	0.513367
HERC2P7	100132101			0.018111	0.588689			0.018111	0.0623881	0.771589	0.629706
LOC100132111	100132111					-0.495648	0.00365873	-0.495648	0.17055	0.00365873	0.0287818
LOC100132116	100132116			-0.00991474	0.715175	-0.266993	0.340314	-0.0134008	0.0326058	0.681077	0.598989
LOC100132167	100132167			-0.0778994	0.438158			-0.0778994	0.0401149	0.0521485	0.174586
LINC00543	100132234	-0.0540512	0.447098					-0.0540512	0.0454049	0.233879	0.394373
LOC100132249	100132249	0.204769	0.0498029			-0.701978	0.000767516	-0.230248	0.453002	0.611263	0.576444
LOC100132288	100132288			-0.569511	0.00103495	0.217897	0.623527	-0.295732	0.374995	0.430328	0.506216
LOC100132319	100132319			0.0594289	0.440496			0.0594289	0.0622732	0.339919	0.462611
CLUHP3	100132341	-0.109578	0.222461			-0.342882	0.0486056	-0.164126	0.0987466	0.0964941	0.249756
LOC100132352	100132352			0.346919	0.019941	-0.0667781	0.377912	0.113416	0.205124	0.580321	0.564878
LOC100132356	100132356	-0.100048	0.245935			-0.139371	0.0821961	-0.106959	0.0336157	0.00146357	0.0145548
KRTAP4-9	100132386	0.0569267	0.46011					0.0569267	0.0397426	0.152033	0.321026
FAM157B	100132403					0.934907	6.0089e-06	0.934907	0.20656	6.0089e-06	0.00139512
NBPF10	100132406					0.277062	0.0374599	0.277062	0.133157	0.0374599	0.142699
FCGR1CP	100132417					1.09632	3.12906e-05	1.09632	0.263295	3.12906e-05	0.00143936
KRTAP4-7	100132476	0.0201858	0.619093					0.0201858	0.0631149	0.7491	0.622267
LOC100132618	100132618			0.0181355	0.605097			0.0181355	0.0583153	0.755808	0.624533
RPL7AP45	100132678					-0.611004	0.00241584	-0.611004	0.201406	0.00241584	0.0211428
LOC100132686	100132686			-0.0602087	0.447857			-0.0602087	0.0540191	0.26503	0.416467
LOC100132707	100132707			0.0455511	0.521116	-0.168766	0.0361452	-0.0565472	0.107039	0.597301	0.570817
CYP4F30P	100132708	-0.0741041	0.427714					-0.0741041	0.0532286	0.163866	0.333565
LOC100132733	100132733			-0.0674506	0.33561			-0.0674506	0.133016	0.612095	0.576693
RPL17P7	100132742					-0.131339	0.211343	-0.131339	0.105081	0.211343	0.377126
LOC100132815	100132815			-0.449942	0.00980446	-0.412712	2.11416e-06	-0.418702	0.0797206	1.50354e-07	0.00139512
PMS2P9	100132832					0.246759	0.204119	0.246759	0.194313	0.204119	0.370775
LOC100132884	100132884			0.0577861	0.313895			0.0577861	0.15284	0.705369	0.608086
MSC-AS1	100132891					-0.144498	0.430141	-0.144498	0.183152	0.430141	0.506194
DPH3P1	100132911	0.140516	0.115852					0.140516	0.0429537	0.00107038	0.0115133
FAM159B	100132916	0.0396916	0.507597					0.0396916	0.0603565	0.510783	0.541202
FAM66D	100132923	0.0992582	0.273822					0.0992582	0.0724996	0.170972	0.340601
LOC100132942	100132942			0.0819658	0.390285			0.0819658	0.0481184	0.0884896	0.237593
SMIM9	100132963	0.0623483	0.424615					0.0623483	0.0602065	0.300401	0.439861
LINC00856	100132987	-0.0462907	0.402706					-0.0462907	0.05568	0.405765	0.494023
FAM95B1	100133036			0.0478322	0.396772			0.0478322	0.131891	0.716856	0.610961
ZNF865	100133142			0.0359242	0.555116			0.0359242	0.0345411	0.29832	0.43839
RPL21P80	100133273					-0.767635	0.00690569	-0.767635	0.284166	0.00690569	0.0452275
LOC100133306	100133306			-0.173263	0.157751			-0.173263	0.0933606	0.063475	0.195909
LOC100133315	100133315					-0.409926	0.000419897	-0.409926	0.116217	0.000419897	0.00554111
CD24	100133941	0.11306	0.0418149			0.0128316	0.951823	0.0807084	0.12066	0.503564	0.538164
LOC100133985	100133985					0.38464	0.045498	0.38464	0.192318	0.045498	0.160904
MAP3K14-AS1	100133991					-0.36107	0.00912901	-0.36107	0.13849	0.00912901	0.0551803
LOC100134229	100134229			0.0559942	0.454742	-0.558826	0.0154535	-0.212657	0.304957	0.485594	0.530279
LOC100134259	100134259			-0.0521984	0.532921			-0.0521984	0.0761534	0.493068	0.534179
LOC100134317	100134317			-0.481046	0.00600806			-0.481046	0.16258	0.00308815	0.0254709
LOC100134368	100134368	-0.0548226	0.453036			0.0415322	0.755507	-0.0480094	0.0354669	0.175852	0.34517
LOC100134713	100134713			-0.0243071	0.63661			-0.0243071	0.0311624	0.435382	0.508508
LOC100134868	100134868					-0.158095	0.311478	-0.158095	0.156201	0.311478	0.447259
LOC100134937	100134937			-0.0613844	0.478147			-0.0613844	0.0823864	0.456224	0.518857
JMJD7	100137047					-0.1155	0.124752	-0.1155	0.075238	0.124752	0.287722
HDAC5	10014	0.0672827	0.324031	-0.263095	0.0503009	0.306085	0.000614734	0.0329158	0.183038	0.857286	0.653413
C17orf99	100141515					-0.219872	0.375133	-0.219872	0.247911	0.375133	0.480703
CTAGE8	100142659			0.0313222	0.278888			0.0313222	0.189919	0.869004	0.656685
LINC00029	100144596	0.0114262	0.662846					0.0114262	0.0362541	0.752633	0.623364
CHKB-AS1	100144603					-0.195456	0.165213	-0.195456	0.140844	0.165213	0.334691
RNU7-13P	100147761					0.963835	9.27777e-06	0.963835	0.217405	9.27777e-06	0.00139512
LOC100147773	100147773					-0.229341	0.105092	-0.229341	0.141511	0.105092	0.262529
PDCD6IP	10015	0.0794972	0.356014	-0.287046	0.0285128	0.232814	0.000217397	0.0463847	0.106728	0.663847	0.593078
RNU4ATAC	100151683					0.153267	0.412674	0.153267	0.187095	0.412674	0.497223
RNU6ATAC	100151684					0.596777	0.0260031	0.596777	0.268074	0.0260031	0.112678
SCARNA9L	100158262					-0.306542	0.0924381	-0.306542	0.182175	0.0924381	0.243716
PDCD6	10016	0.218469	0.0104923			0.159603	0.0106342	0.173786	0.0544349	0.00141022	0.014207
PRINS	100169750			-0.027404	0.522817			-0.027404	0.0633888	0.665512	0.593779
BCL2L10	10017	0.0213425	0.672318					0.0213425	0.0414579	0.606694	0.574414
SRRM5	100170229			-0.0734433	0.416888			-0.0734433	0.0575481	0.201883	0.368642
C19orf69	100170765			0.0728266	0.402765			0.0728266	0.0283693	0.0102556	0.0596928
C17orf96	100170841			0.0466567	0.475974			0.0466567	0.0540331	0.387872	0.486351
BCL2L11	10018	0.0740145	0.357561	0.117524	0.222683	0.421782	0.000329435	0.179484	0.0881063	0.0416368	0.152179
TOMM6	100188893	0.17646	0.0363107			-0.0690095	0.344788	0.0378911	0.121709	0.755553	0.624475
ESP33	100188917			-0.331119	0.0368319			-0.331119	0.221698	0.135292	0.300749
LINC00426	100188949					-0.290734	0.0164751	-0.290734	0.121229	0.0164751	0.0827808
TRH-GTG1-7	100188986					0.547968	0.033818	0.547968	0.258203	0.033818	0.134287
TRH-GTG1-8	100188988					-0.013144	0.930487	-0.013144	0.150678	0.930487	0.67159
TRG-TCC2-6	100189011					-0.167829	0.423977	-0.167829	0.209906	0.423977	0.502876
TRL-CAG1-6	100189018					0.308538	0.0346562	0.308538	0.146063	0.0346562	0.136104
TRL-TAG3-1	100189032					-0.0405797	0.816012	-0.0405797	0.174403	0.816012	0.642659
TRI-AAT2-1	100189071					-0.294421	0.0542966	-0.294421	0.152989	0.0542966	0.178186
TRT-CGT2-1	100189086					-0.105272	0.614118	-0.105272	0.208788	0.614118	0.57689
TRK-TTT3-1	100189122					0.153953	0.362178	0.153953	0.168952	0.362178	0.473465
TRR-CCT3-1	100189168					-0.0504843	0.784203	-0.0504843	0.184353	0.784203	0.633007
TRT-CGT4-1	100189245					-0.0567896	0.719528	-0.0567896	0.158149	0.719528	0.612267
TRG-GCC2-1	100189380					0.443855	0.0161018	0.443855	0.184432	0.0161018	0.0813863
TRK-CTT2-2	100189399					-0.0735888	0.685594	-0.0735888	0.181772	0.685594	0.60022
SH2B3	10019	0.17466	0.0682915	0.249486	0.0895937	0.0377725	0.601438	0.0812481	0.0622641	0.191929	0.360362
TPT1-AS1	100190939	-0.0613242	0.443335	-0.0607413	0.462963	-0.02919	0.722601	-0.0569488	0.0297236	0.0553722	0.179969
RP11-474D1.3	100190940	0.0510498	0.48456					0.0510498	0.0716239	0.476002	0.526323
C5orf52	100190949	0.0919892	0.255901					0.0919892	0.0480573	0.0556	0.180397
LOC100190986	100190986			0.809959	0.000191641			0.809959	0.290732	0.00533743	0.0376117
FLJ16779	100192386			-0.139954	0.193348			-0.139954	0.101273	0.166989	0.336215
LOC100192426	100192426			0.0975474	0.230338			0.0975474	0.122486	0.425802	0.503941
CDH4	1002	0.047325	0.556662					0.047325	0.0256248	0.0647699	0.197913
GNE	10020	-0.179707	0.0105831	0.755303	0.000166493	-0.152384	0.0165418	0.141556	0.308875	0.64674	0.587256
HCN4	10021	0.0243333	0.697382	-0.121674	0.302299			-0.026767	0.0696403	0.70071	0.606027
RPS24P8	100216336					-0.0957164	0.48312	-0.0957164	0.136486	0.48312	0.528999
KMT2E-AS1	100216545					0.0479703	0.565082	0.0479703	0.0833817	0.565082	0.559226
LINC01004	100216546					0.223371	0.191465	0.223371	0.171001	0.191465	0.360027
INSL5	10022	-0.0602335	0.200294					-0.0602335	0.0850623	0.478877	0.527534
FRAT1	10023	0.0154054	0.495153	-0.0269814	0.395937	0.585276	7.57434e-06	0.187584	0.18761	0.317379	0.450682
LOC100233156	100233156	-0.0920655	0.22119			-0.852842	0.0506898	-0.351094	0.360509	0.330115	0.457798
LOC100233209	100233209			-0.400502	0.0140448	-0.265902	0.0087374	-0.307476	0.0843026	0.000265019	0.00388408
TROAP	10024	0.0614405	0.418184	0.108057	0.312775	-0.210543	0.332607	0.0608098	0.0472947	0.198526	0.365871
GAPDHP43	100240708					0.0260556	0.905755	0.0260556	0.220074	0.905755	0.665966
LOC100240735	100240735			0.0406625	0.235172	-0.213944	0.236476	-0.125517	0.146003	0.38996	0.486821
MED16	10025	0.0937315	0.232692	-0.26313	0.040914	0.139722	0.371394	-0.0254947	0.140435	0.855943	0.653045
PIGK	10026	-0.162299	0.0693229	0.174502	0.0614746	-0.0516542	0.422233	-0.0671989	0.0538495	0.212067	0.377768
LOC100268168	100268168	0.0359716	0.517044	-0.121661	0.293763			-0.0395143	0.0787458	0.615811	0.577475
LOC100270804	100270804					-0.307916	0.000297004	-0.307916	0.0851091	0.000297004	0.00427276
RPL5P23	100270840					-0.192307	0.359762	-0.192307	0.209983	0.359762	0.472091
RPL7AP16	100270896					-0.00387161	0.983232	-0.00387161	0.184217	0.983232	0.681966
RPL19P6	100270946					-0.384145	0.0279864	-0.384145	0.174812	0.0279864	0.118372
RPL29P14	100270974					0.181717	0.300359	0.181717	0.17546	0.300359	0.439861
RPL34P18	100271003					-0.135657	0.475053	-0.135657	0.189921	0.475053	0.526061
RPL4P6	100271033					0.221193	0.0575594	0.221193	0.116476	0.0575594	0.18405
RPS14P1	100271063					-0.35253	0.553255	-0.35253	0.594596	0.553255	0.55632
RPS14P2	100271064					-0.453594	0.6743	-0.453594	1.07933	0.6743	0.597054
RPS15P2	100271066					-0.369748	0.153595	-0.369748	0.259118	0.153595	0.323029
RPS20P11	100271082					-0.299462	0.134804	-0.299462	0.200252	0.134804	0.300323
RPS2P44	100271248					0.354037	0.117406	0.354037	0.226113	0.117406	0.279533
RPS10P19	100271350					-0.0430269	0.644412	-0.0430269	0.0932247	0.644412	0.58664
RPL21P123	100271448					0.587933	0.00225443	0.587933	0.192482	0.00225443	0.0200696
RPL31P46	100271479					0.350037	0.0233456	0.350037	0.154356	0.0233456	0.104434
RPL39P37	100271528					-0.21666	0.191823	-0.21666	0.165997	0.191823	0.360244
RPS3AP38	100271594					0.109628	0.586864	0.109628	0.20175	0.586864	0.567271
NONOP2	100271700					0.0309868	0.857931	0.0309868	0.173103	0.857931	0.653478
LINC00940	100271702	0.0174169	0.654412					0.0174169	0.043439	0.688457	0.601236
LOC100271722	100271722			-0.411917	0.00651968	-0.313555	0.0565787	-0.363471	0.11542	0.00163769	0.0158397
SMG1P3	100271836					-0.0634835	0.559365	-0.0634835	0.108745	0.559365	0.557899
RASA4B	100271927					-0.891261	0.00301433	-0.891261	0.300465	0.00301433	0.0249911
CMC4	100272147	0.0073186	0.428833			-0.157723	0.0770874	-0.0703857	0.0823802	0.392883	0.488219
LOC100272217	100272217					-0.334957	0.0232278	-0.334957	0.14758	0.0232278	0.104237
LINC00894	100272228					-0.0811414	0.534792	-0.0811414	0.130724	0.534792	0.550272
LINC00875	100286793	-0.0888454	0.279686					-0.0888454	0.0454425	0.050569	0.171084
LOC100286844	100286844			0.0176465	0.581051			0.0176465	0.0442443	0.69001	0.601753
LOC100286925	100286925			-0.0221487	0.566785			-0.0221487	0.0718739	0.757961	0.625414
ANAPC1P1	100286979					-0.475829	0.0747671	-0.475829	0.267036	0.0747671	0.216051
LOC100287015	100287015					-0.380935	0.00011792	-0.380935	0.0989337	0.00011792	0.00226129
DDX11L10	100287029					0.321229	0.38157	0.321229	0.367117	0.38157	0.483554
AC137932.6	100287036	-0.00893687	0.742582			0.168344	0.355491	-0.00206977	0.0358579	0.95397	0.676092
LOC100287042	100287042					-0.0411054	0.767033	-0.0411054	0.138749	0.767033	0.628189
LINC00421	100287114	0.09486	0.321881					0.09486	0.0662494	0.152183	0.321026
WASH1	100287171					-0.0139935	0.917954	-0.0139935	0.135845	0.917954	0.668955
LOC100287175	100287175	-0.0693964	0.394215			-0.175157	0.38124	-0.0714213	0.0276792	0.00987086	0.0581625
EML2-AS1	100287177					-0.102133	0.654157	-0.102133	0.227979	0.654157	0.58968
RP11-267C16.1	100287225	0.0910924	0.346433					0.0910924	0.0453923	0.0447729	0.159228
TIPARP-AS1	100287227					-0.0732191	0.547046	-0.0732191	0.121587	0.547046	0.554239
LOC100287290	100287290					-0.0156019	0.915717	-0.0156019	0.147424	0.915717	0.66866
PNMA6C	100287428	0.108622	0.292756					0.108622	0.126473	0.390422	0.486996
LOC100287482	100287482			-0.736371	0.000997659	-0.099429	0.549904	-0.393529	0.317537	0.215228	0.380533
LOC100287485	100287485					0.401436	0.0439949	0.401436	0.199309	0.0439949	0.157529
LOC100287497	100287497					-0.203742	0.19239	-0.203742	0.156298	0.19239	0.360951
LOC100287559	100287559			-0.0689598	0.439677	0.379899	0.0119044	0.133325	0.223334	0.550525	0.555277
LINC00173	100287569					0.323456	0.0688512	0.323456	0.177782	0.0688512	0.205716
LOC100287576	100287576			-0.0111596	0.586403			-0.0111596	0.0733352	0.87905	0.659067
DDX11L5	100287596					-0.0792995	0.750522	-0.0792995	0.249407	0.750522	0.622723
LOXL1-AS1	100287616					0.104298	0.465186	0.104298	0.142809	0.465186	0.522314
LOC100287651	100287651	-0.523736	1.27289e-05					-0.523736	0.177806	0.00322378	0.0262148
ANKRD66	100287718	-0.213371	0.0270986					-0.213371	0.201285	0.289124	0.431425
LOC100287765	100287765			-0.0918048	0.384566	-0.149627	0.174477	-0.100394	0.0424666	0.0180756	0.0878042
RP4-640H8.2	100287792	0.0481133	0.557465					0.0481133	0.0444596	0.279172	0.425669
LINC00994	100287879	-0.000107935	0.768205					-0.000107935	0.0354485	0.997571	0.685597
LOC100287896	100287896	-0.383486	5.50218e-05			-0.112034	0.151088	-0.239999	0.135504	0.0765348	0.218996
TTC34	100287898	0.0541299	0.417534					0.0541299	0.0700808	0.439882	0.511258
LOC100287902	100287902			0.0898446	0.126566	-0.0521589	0.764048	-0.0168074	0.15059	0.911132	0.667482
TIMM23	100287932	0.02922	0.312212	-0.321369	0.0182163	-0.110337	0.181931	-0.0964178	0.0786874	0.220452	0.384673
LOC100288069	100288069					0.0401195	0.828397	0.0401195	0.185089	0.828397	0.645956
LOC100288142	100288142			0.709098	0.000732744	-0.159947	0.206446	0.215236	0.430452	0.617058	0.577887
LOC100288152	100288152			0.446694	0.00765002	-0.799845	0.000647862	-0.183237	0.623234	0.768751	0.628908
HMGN3-AS1	100288198					-0.0486376	0.714424	-0.0486376	0.132918	0.714424	0.610481
LOC100288208	100288208	0.11533	0.161617					0.11533	0.0596399	0.0531417	0.176449
LOC100288313	100288313			-0.0417093	0.416029			-0.0417093	0.129575	0.747533	0.621712
LOC100288336	100288336	0.0154811	0.701264					0.0154811	0.0250027	0.535799	0.550349
ERVMER34-1	100288413	0.0232782	0.695055	-0.287124	0.0376539			-0.121959	0.154881	0.431025	0.506612
LMCD1-AS1	100288428	-0.0249786	0.66192					-0.0249786	0.0431226	0.562423	0.558777
LOC100288432	100288432			0.0671011	0.391622	0.987272	2.24079e-06	0.506002	0.459597	0.27091	0.420187
LOC100288619	100288619	0.0365188	0.566177					0.0365188	0.0705486	0.604709	0.574125
LOC100288637	100288637					-0.637894	0.238069	-0.637894	0.540668	0.238069	0.397803
LIMS4	100288695					0.0979333	0.656456	0.0979333	0.220168	0.656456	0.590465
LOC100288730	100288730			0.108387	0.240264	-0.111705	0.134334	0.00294267	0.10995	0.978648	0.681188
LOC100288778	100288778	-0.163002	0.0577614					-0.163002	0.0637058	0.0105073	0.0607363
TMEM239	100288797	0.0732611	0.346668					0.0732611	0.0717817	0.307439	0.44483
LOC100288798	100288798					0.0796032	0.611744	0.0796032	0.156827	0.611744	0.576588
FRG2C	100288801	0.0546248	0.434247					0.0546248	0.0539805	0.311569	0.447259
LOC100288842	100288842					-0.0790094	0.480256	-0.0790094	0.111929	0.480256	0.528045
LOC100288846	100288846					0.308614	0.0138813	0.308614	0.125437	0.0138813	0.073534
LOC100288860	100288860			0.0498664	0.518537			0.0498664	0.0587748	0.396197	0.489683
FAR2P3	100288897	-0.0771078	0.293216					-0.0771078	0.0478747	0.107264	0.265689
LOC100288910	100288910					-0.155773	0.3257	-0.155773	0.158497	0.3257	0.45563
LOC100288939	100288939			0.43803	0.0100048			0.43803	0.138989	0.00162411	0.0157284
RP11-395P17.3	100289019	-0.129621	0.0552254			-0.113036	0.509086	-0.124481	0.0953031	0.191498	0.360027
LOC100289058	100289058			0.259898	0.075705			0.259898	0.106765	0.014921	0.0770565
LOC100289061	100289061					0.291448	0.0910901	0.291448	0.172488	0.0910901	0.241605
FRG1CP	100289097					0.378434	0.131585	0.378434	0.250971	0.131585	0.296014
GS1-124K5.4	100289098					0.0523676	0.623973	0.0523676	0.106823	0.623973	0.580053
GS1-259H13.2	100289187					-0.169542	0.368678	-0.169542	0.188599	0.368678	0.477709
LOC100289230	100289230			0.104163	0.214985	-0.0217151	0.810475	0.0221512	0.0730888	0.761834	0.626991
DNAJC3-AS1	100289274	-0.136039	0.0883157			0.611379	5.35743e-05	0.225042	0.373495	0.546821	0.554181
LOC100289279	100289279					0.410737	0.0777649	0.410737	0.23287	0.0777649	0.220915
LOC100289338	100289338			0.0105093	0.642011			0.0105093	0.0538498	0.845268	0.650672
MAN1B1-AS1	100289341					-0.159314	0.431069	-0.159314	0.202338	0.431069	0.506612
LOC100289373	100289373			-0.11671	0.289146	-0.296517	0.0306391	-0.164127	0.0792308	0.0383114	0.144741
MCF2L-AS1	100289410			-0.370387	0.011221			-0.370387	0.082541	7.21282e-06	0.00139512
LOC100289455	100289455					-0.393023	0.00191684	-0.393023	0.126666	0.00191684	0.0178585
LOC100289473	100289473					0.660868	0.00144324	0.660868	0.207438	0.00144324	0.014417
LOC100289495	100289495	0.00979711	0.600109			0.0700138	0.657898	0.0149822	0.0463958	0.746755	0.621507
LOC100289511	100289511					-0.0225069	0.884456	-0.0225069	0.154875	0.884456	0.660256
LOC100289610	100289610			0.0486222	0.448309			0.0486222	0.0532467	0.361164	0.472732
ZNF605	100289635	-0.0169577	0.58251	0.15182	0.184347	-0.276337	0.00378771	-0.0654966	0.120297	0.586126	0.56708
AC004603.4	100289650	0.0744092	0.405545					0.0744092	0.0448939	0.0974296	0.251133
LOC100289673	100289673	0.00406767	0.684541					0.00406767	0.0588596	0.944904	0.673939
ZNF783	100289678	-0.0140696	0.675403			-0.321374	0.000197583	-0.15786	0.153335	0.303239	0.441954
LOC100291105	100291105					-0.211519	0.0929391	-0.211519	0.125897	0.0929391	0.244637
ZNF587B	100293516					-0.117697	0.101898	-0.117697	0.071954	0.101898	0.257727
LOC100294145	100294145	0.0250684	0.614014	0.0851651	0.338254			0.0608462	0.0375867	0.105485	0.263016
LOC100294362	100294362			-0.0481871	0.529883			-0.0481871	0.0261163	0.0650236	0.19837
CDH5	1003	0.0961435	0.230609	-0.171129	0.160974			-0.0347862	0.133609	0.794587	0.636719
MIR1304	100302240					-0.188821	0.128778	-0.188821	0.124311	0.128778	0.292598
MIR1282	100302254					0.313237	0.100836	0.313237	0.190903	0.100836	0.256113
LOC100302401	100302401			-0.0123933	0.698016			-0.0123933	0.0402209	0.757984	0.625414
LOC100302640	100302640			-0.206813	0.121374			-0.206813	0.0737463	0.00504124	0.036059
BRE-AS1	100302650					0.275889	0.0845859	0.275889	0.159966	0.0845859	0.231747
MIR374AHG	100302692			0.657695	0.000909209	0.275324	0.0118316	0.300703	0.105688	0.00443837	0.0328591
SNORA80B	100302743					-0.0184142	0.923346	-0.0184142	0.191378	0.923346	0.669911
ZEB2-AS1	100303491					-0.092854	0.618115	-0.092854	0.186258	0.618115	0.578325
SLC25A5-AS1	100303728	-0.0142777	0.665547			-0.239303	0.0275633	-0.10696	0.110752	0.33416	0.459251
PET117	100303755					-0.188796	0.151782	-0.188796	0.131725	0.151782	0.320946
PITPNA-AS1	100306951					-0.166941	0.0531374	-0.166941	0.0863277	0.0531374	0.176449
NDUFAF4P1	100306975	0.109265	0.240164			-0.148448	0.311924	0.0023148	0.126981	0.985456	0.682557
SAP25	100316904	-0.137742	0.0118219			0.217273	0.138794	0.0516061	0.177112	0.770764	0.629586
LOC100329108	100329108			0.0530348	0.314685			0.0530348	0.217692	0.807523	0.640145
CHAF1A	10036	0.136638	0.106481	-0.00390232	0.669766	-0.00428929	0.967844	0.0241344	0.0402986	0.549246	0.554953
NPPA-AS1	100379251			-0.100217	0.290431			-0.100217	0.0911364	0.271488	0.420309
MIR181A2HG	100379345			0.494818	0.012875			0.494818	0.265808	0.0626647	0.194449
BACE1-AS	100379571			0.00932173	0.629616			0.00932173	0.0521379	0.858103	0.653478
GRIK1-AS2	100379661	0.00670689	0.739034			-0.202754	0.294509	-0.0107936	0.0579604	0.852269	0.651744
PARP2	10038	-0.139709	0.157814			0.164174	0.251971	-0.0101197	0.150288	0.946315	0.67433
ZBED6	100381270			-0.0762113	0.345752	0.38683	0.000493684	0.149627	0.231451	0.517971	0.544153
PARP3	10039	-0.175321	0.0720112	-0.352896	0.0159755	-0.477417	0.00211972	-0.295121	0.0933947	0.00157806	0.0154032
CDH6	1004	-0.0318832	0.522017	-0.00551148	0.647159			-0.0172258	0.0365788	0.637695	0.58435
TOM1L1	10040	-0.239001	0.0261419	0.316306	0.0320625	0.00316502	0.986647	0.0148537	0.174624	0.932213	0.67188
KRT8P33	100418737					-0.0576359	0.784356	-0.0576359	0.210621	0.784356	0.633007
KRT8P46	100418744					0.192682	0.136727	0.192682	0.129483	0.136727	0.302968
KRT8P39	100418781					-0.51065	0.00526513	-0.51065	0.183006	0.00526513	0.0372348
LOC100419170	100419170					0.769602	0.0169073	0.769602	0.322182	0.0169073	0.0841993
LOC100419673	100419673					-0.397501	0.0241909	-0.397501	0.176347	0.0241909	0.107332
ZNF887P	100419709					0.283972	0.18481	0.283972	0.214142	0.18481	0.353718
PKMP3	100419758					0.0878634	0.578322	0.0878634	0.158074	0.578322	0.564233
HMGXB4	10042	-0.0107783	0.72353	0.286902	0.0440721	0.0499902	0.530659	0.108247	0.0985656	0.27211	0.420848
LOC100420110	100420110					-0.444138	0.00452881	-0.444138	0.156455	0.00452881	0.0333179
RRM2P3	100420159					0.279025	0.0870759	0.279025	0.163075	0.0870759	0.235349
CTBP2P8	100420253					0.949497	0.000616892	0.949497	0.2773	0.000616892	0.00750234
NTAN1P2	100420307					-0.536459	0.00365376	-0.536459	0.184566	0.00365376	0.0287771
LOC100420587	100420587					0.0513742	0.843371	0.0513742	0.260012	0.843371	0.650241
LOC100420981	100420981					-0.0860251	0.541056	-0.0860251	0.140744	0.541056	0.551912
LOC100421309	100421309					0.536445	0.0265119	0.536445	0.241791	0.0265119	0.114329
RTEL1P1	100421429					1.05707	1.38127e-05	1.05707	0.243182	1.38127e-05	0.00139512
UBE2FP1	100421436					0.360853	0.0538395	0.360853	0.187152	0.0538395	0.177325
LOC100421438	100421438					0.0508613	0.774046	0.0508613	0.177164	0.774046	0.630392
EIF4A1P10	100421533					-0.0413962	0.777058	-0.0413962	0.146196	0.777058	0.630762
LOC100421561	100421561					0.532872	0.00153837	0.532872	0.168239	0.00153837	0.0151041
FAM21EP	100421577					-0.317301	0.10065	-0.317301	0.193275	0.10065	0.255792
LOC100421597	100421597					0.0935194	0.609369	0.0935194	0.183022	0.609369	0.575731
LOC100421819	100421819					0.836843	0.000514731	0.836843	0.240959	0.000514731	0.00647207
NPM1P27	100422243					-0.162802	0.0690073	-0.162802	0.0895315	0.0690073	0.205997
NPM1P37	100422261					0.161518	0.304439	0.161518	0.157278	0.304439	0.442679
LOC100422294	100422294					0.386417	0.0694565	0.386417	0.212851	0.0694565	0.206751
LOC100422317	100422317					-0.128654	0.431594	-0.128654	0.163585	0.431594	0.506853
LOC100422434	100422434					-0.23795	0.255662	-0.23795	0.209333	0.255662	0.410084
SMG1P6	100422558					0.395457	0.0448393	0.395457	0.197121	0.0448393	0.159346
DFFBP1	100422581					0.0753163	0.587896	0.0753163	0.138989	0.587896	0.567686
LOC100422623	100422623					0.722245	0.000835572	0.722245	0.216194	0.000835572	0.00951023
YWHABP2	100422666					0.389933	0.0303587	0.389933	0.180076	0.0303587	0.124967
THAP12P7	100422712					-0.113119	0.532604	-0.113119	0.18127	0.532604	0.549919
LOC100422737	100422737			-0.0339734	0.48561			-0.0339734	0.105377	0.747151	0.621513
MIR3174	100422841					-0.218031	0.412033	-0.218031	0.265788	0.412033	0.497077
MIR3175	100422995					0.232263	0.178754	0.232263	0.172737	0.178754	0.348128
IGLL5	100423062					0.295422	0.156141	0.295422	0.208312	0.156141	0.325975
TOM1	10043	0.684955	8.746e-05	-0.224977	0.0815375	0.661189	3.03503e-09	0.365849	0.318345	0.250466	0.406898
SH2D3C	10044	0.31461	0.00764844	-0.146306	0.226362	0.264857	0.00638272	0.138618	0.157599	0.379094	0.482457
SH2D3A	10045	-0.00207403	0.516443	0.0644608	0.368669	-0.275505	0.0195982	-0.0715027	0.0973678	0.462732	0.521407
MAMLD1	10046	-0.0351801	0.537379	-0.0413298	0.539723	-0.15852	0.456106	-0.0414291	0.0398199	0.298149	0.438245
TCEB1P19	100462880					0.345218	0.0196885	0.345218	0.148021	0.0196885	0.0931006
MINOS1P1	100462953					0.12723	0.548937	0.12723	0.212278	0.548937	0.554893
MTRNR2L2	100462981					0.276088	0.524105	0.276088	0.433397	0.524105	0.546858
MTRNR2L8	100463486					0.404907	0.337079	0.404907	0.421799	0.337079	0.461098
CST8	10047	-0.0382604	0.604244					-0.0382604	0.0394518	0.332146	0.458014
RANBP9	10048	-0.156577	0.0275983	0.196794	0.145362	0.0600517	0.581505	0.0614708	0.0987376	0.533569	0.550138
DNAJB6	10049	0.01412	0.364237			0.243857	0.00697551	0.127569	0.11486	0.266718	0.417732
LOC100498859	100498859			-0.0783498	0.391384			-0.0783498	0.0448528	0.0806688	0.22573
THAP9-AS1	100499177					-0.242735	0.00143165	-0.242735	0.0761355	0.00143165	0.0143391
LOC100499194	100499194			-0.136535	0.235869			-0.136535	0.043709	0.00178573	0.0169061
LOC100499221	100499221			-0.0426281	0.52824			-0.0426281	0.0449949	0.343436	0.464523
LINC00987	100499405					-0.0273179	0.917112	-0.0273179	0.26249	0.917112	0.668842
LINC00674	100499466					0.0336461	0.573375	0.0336461	0.0597528	0.573375	0.562138
LOC100499484	100499484					-0.398775	0.00216282	-0.398775	0.130025	0.00216282	0.0194936
LOC100499489	100499489			0.0767106	0.356455	-0.134819	0.308109	0.00897387	0.0986917	0.92755	0.670875
CDH7	1005	0.119303	0.198806					0.119303	0.0388769	0.00214961	0.0194565
SLC17A4	10050	0.122782	0.160769					0.122782	0.0826909	0.137589	0.303848
MIR3945	100500818					1.42742	3.04758e-08	1.42742	0.257718	3.04758e-08	0.00139512
MIR3916	100500849					-0.027876	0.656741	-0.027876	0.0627248	0.656741	0.590479
MIR3671	100500854					0.0407029	0.717899	0.0407029	0.112667	0.717899	0.611375
MIR3939	100500857					-0.0998195	0.686723	-0.0998195	0.247503	0.686723	0.600597
MIR3648-1	100500862					-0.548416	0.00529906	-0.548416	0.196687	0.00529906	0.0374281
RP11-402G3.3	100505478	0.0990505	0.30902					0.0990505	0.0342538	0.00383208	0.0297476
PRKAG2-AS1	100505483					0.149748	0.436417	0.149748	0.192414	0.436417	0.509098
PCAT19	100505495	-0.250919	0.000907859	-0.0700869	0.433048			-0.143073	0.0887202	0.106825	0.264956
LOC100505501	100505501					-0.209272	0.194904	-0.209272	0.161449	0.194904	0.362644
LOC100505504	100505504	-0.00105336	0.700773					-0.00105336	0.0381151	0.977952	0.681075
LOC100505530	100505530					-1.2136	0.000396343	-1.2136	0.342583	0.000396343	0.00530422
RBM26-AS1	100505538			-0.220324	0.116179	-0.51133	0.00524384	-0.320901	0.138394	0.0204084	0.0955953
LOC100505549	100505549			0.0319596	0.560638	-0.118824	0.0932306	-0.0363649	0.0750597	0.628045	0.581208
LHX	100505553			0.244243	0.0676279			0.244243	0.141598	0.0845442	0.231716
INAFM2	100505573					0.315709	0.0107877	0.315709	0.123832	0.0107877	0.0617707
LINC00672	100505576	-0.91017	0			0.00694421	0.95944	-0.431501	0.458116	0.346242	0.465724
LOC100505585	100505585					-0.594899	0.00516852	-0.594899	0.212742	0.00516852	0.0367792
LRRC3C	100505591	0.00861533	0.661689					0.00861533	0.048488	0.858975	0.653525
SNHG21	100505616					-0.424233	7.13389e-05	-0.424233	0.106812	7.13389e-05	0.00176056
LOC100505619	100505619			-0.254342	0.0580086			-0.254342	0.0435825	5.3512e-09	0.00139512
LOC100505622	100505622					-0.27898	0.0203397	-0.27898	0.120249	0.0203397	0.0953324
LOC100505633	100505633			0.303282	0.0273925			0.303282	0.191089	0.112483	0.273438
LINC01024	100505636					-0.330897	0.00739348	-0.330897	0.123534	0.00739348	0.0474218
FGD5-AS1	100505641					0.190303	0.00139959	0.190303	0.0595676	0.00139959	0.0141484
RAD51-AS1	100505648					-0.419201	2.17862e-05	-0.419201	0.0987343	2.17862e-05	0.0014019
LOC100505650	100505650					-0.264396	0.154351	-0.264396	0.185628	0.154351	0.323949
LOC100505666	100505666			-0.108347	0.237555			-0.108347	0.188295	0.565014	0.559226
LOC100505673	100505673			0.0545847	0.455155			0.0545847	0.0401703	0.1742	0.343835
UBE2Q2L	100505679	0.0492659	0.389944					0.0492659	0.0579264	0.395051	0.489199
NAPA-AS1	100505681					-0.245853	0.226828	-0.245853	0.203425	0.226828	0.39069
LINC00888	100505687					-0.0150726	0.901568	-0.0150726	0.121867	0.901568	0.664541
SH3BP5-AS1	100505696					-0.00982842	0.945735	-0.00982842	0.144399	0.945735	0.674262
LOC100505702	100505702			0.0964024	0.271755	0.112597	0.494346	0.10179	0.0950306	0.284111	0.42843
LOC100505715	100505715					-0.0703281	0.568901	-0.0703281	0.123454	0.568901	0.56062
LOC100505728	100505728			-0.0263806	0.636219			-0.0263806	0.0488519	0.589188	0.567921
MIR4458HG	100505738					0.0148241	0.941346	0.0148241	0.201474	0.941346	0.673538
SPATA1	100505741	-0.0173732	0.616378			0.319192	0.0201317	0.127134	0.166595	0.445386	0.513405
LOC100505744	100505744			0.0391729	0.570936			0.0391729	0.0861389	0.649279	0.588335
ITGB2-AS1	100505746	0.0712097	0.363197	0.00921019	0.259931	-0.0558797	0.683361	-0.0081616	0.0975803	0.933343	0.671954
LOC100505749	100505749			0.101175	0.354493			0.101175	0.0527734	0.0552182	0.17966
LOC100505761	100505761			-0.135471	0.200504	-0.358	1.38064e-06	-0.249907	0.111219	0.0246417	0.108638
SPDYE18	100505767					0.241461	0.183881	0.241461	0.1817	0.183881	0.353023
LOC100505771	100505771	-0.206361	0.018119			0.0144084	0.868776	-0.108397	0.109684	0.323023	0.453826
LOC100505774	100505774					0.250078	0.0409346	0.250078	0.122336	0.0409346	0.150368
LOC100505783	100505783			-0.258616	0.0481387	0.0283552	0.79618	-0.127038	0.142991	0.374306	0.480404
LOC100505793	100505793			0.373139	0.0211936			0.373139	0.137543	0.00667009	0.0440829
LOC100505798	100505798					0.911183	5.67536e-07	0.911183	0.182166	5.67536e-07	0.00139512
CARD8-AS1	100505812					0.294901	0.000722247	0.294901	0.0872231	0.000722247	0.00844661
LOC100505841	100505841	0.160917	0.018236					0.160917	0.132212	0.223562	0.388096
APTR	100505854					0.446262	2.25006e-05	0.446262	0.105287	2.25006e-05	0.0014019
LINC00920	100505865					-0.406888	0.00585575	-0.406888	0.147651	0.00585575	0.0401485
CFAP58-AS1	100505869					0.665328	0.000386366	0.665328	0.187457	0.000386366	0.00521215
LINC01088	100505875					-0.155498	0.443821	-0.155498	0.203064	0.443821	0.51282
LOC100505876	100505876			0.0249219	0.497762	0.244359	0.00900565	0.145198	0.10921	0.183671	0.352919
MAGI2-AS3	100505881	-0.0460556	0.572121	-0.830154	7.6743e-05	0.637819	0.0398212	-0.11949	0.320981	0.709696	0.609235
LOC100505894	100505894			0.19584	0.175337	-0.429811	0.00764769	-0.109179	0.312728	0.727	0.614705
LOC100505921	100505921					0.165998	0.331428	0.165998	0.170913	0.331428	0.457952
LOC100505948	100505948	0.126394	0.166264					0.126394	0.0582792	0.0301009	0.124242
LOC100505989	100505989			0.708476	0.000538502			0.708476	0.260688	0.00657349	0.043539
LOC100505994	100505994			-0.0650749	0.395441	0.449769	0.000287807	0.189008	0.2574	0.462769	0.521407
RTCA-AS1	100506007					-0.242094	0.15065	-0.242094	0.168444	0.15065	0.319131
LOC100506012	100506012			-0.206979	0.111534			-0.206979	0.11631	0.0751518	0.216833
LOC100506013	100506013			-0.545176	0.000438779			-0.545176	0.466148	0.242188	0.400091
LOC100506016	100506016	-0.0139263	0.114009					-0.0139263	0.164571	0.932562	0.6719
LOC100506023	100506023					0.547305	4.39142e-06	0.547305	0.119188	4.39142e-06	0.00139512
LOC100506033	100506033			-0.0819683	0.428316			-0.0819683	0.0414872	0.0481834	0.166228
LINC00989	100506035					0.265502	0.0823498	0.265502	0.152832	0.0823498	0.228153
LOC100506036	100506036	-0.0151358	0.644132			-0.313617	0.0349018	-0.131279	0.145524	0.366999	0.476573
LOC100506040	100506040			0.0543972	0.461512			0.0543972	0.0356062	0.126576	0.28967
GAS5-AS1	100506046					-0.159547	0.381331	-0.159547	0.182247	0.381331	0.483554
LOC100506047	100506047					-0.145613	0.183657	-0.145613	0.109518	0.183657	0.352919
LOC100506054	100506054			-0.227475	0.0979496	-0.14618	0.0694164	-0.180248	0.0613634	0.00330994	0.0267629
LOC100506055	100506055					0.029962	0.906441	0.029962	0.254934	0.906441	0.666213
LOC100506060	100506060	-0.0713228	0.359025			-0.0766848	0.497602	-0.0721214	0.0436331	0.0983505	0.252669
LOC100506071	100506071					-0.290551	0.17837	-0.290551	0.215896	0.17837	0.347703
LOC100506083	100506083			0.0543423	0.480052			0.0543423	0.0487664	0.265134	0.416581
LOC100506100	100506100					-0.0581031	0.683345	-0.0581031	0.142443	0.683345	0.599603
LOC100506115	100506115			-0.0157413	0.601516	0.748785	2.61214e-07	0.355333	0.382099	0.352397	0.468915
LINC01503	100506119					0.290771	0.0817187	0.290771	0.167033	0.0817187	0.227199
AC159540.1	100506123	-0.00889636	0.458707					-0.00889636	0.0870595	0.918608	0.669096
LOC100506124	100506124					-0.272754	0.13968	-0.272754	0.18467	0.13968	0.305819
LOC100506127	100506127					-0.547799	4.1316e-07	-0.547799	0.108201	4.1316e-07	0.00139512
TMEM35B	100506144					-0.194572	0.00245402	-0.194572	0.0642375	0.00245402	0.0214203
SRP54-AS1	100506157					0.140508	0.13527	0.140508	0.0940711	0.13527	0.300745
LOC100506159	100506159					1.53045	0.00515748	1.53045	0.547168	0.00515748	0.036735
LOC100506190	100506190			-0.05368	0.530317	0.548505	0.00017671	0.231131	0.300652	0.442032	0.512298
TMEM185AP1	100506205					0.153148	0.514469	0.153148	0.234927	0.514469	0.542861
PAXBP1-AS1	100506215					-0.0975684	0.233315	-0.0975684	0.0818621	0.233315	0.394274
LINC01093	100506229					2.0467	3.86158e-07	2.0467	0.403239	3.86158e-07	0.00139512
LOC100506233	100506233			-0.070747	0.321705	-0.519206	3.26393e-09	-0.303251	0.224077	0.175949	0.34521
LOC100506235	100506235					-0.127383	0.350644	-0.127383	0.13648	0.350644	0.468307
KRBOX1	100506243	0.087945	0.314954					0.087945	0.0348975	0.0117324	0.0655513
LOC100506250	100506250			-0.1346	0.249266			-0.1346	0.0555845	0.0154549	0.0789495
LOC100506258	100506258			-0.0622017	0.405755	-0.306775	0.190053	-0.0800059	0.0635409	0.207985	0.374206
KRBOX1-AS1	100506275	0.0151509	0.669346					0.0151509	0.0367922	0.680488	0.598805
LOC100506282	100506282					-0.340215	0.00185504	-0.340215	0.109306	0.00185504	0.0173999
LOC100506290	100506290	0.0334495	0.458926					0.0334495	0.0521464	0.521228	0.545684
ID2-AS1	100506299					0.217748	0.115274	0.217748	0.13826	0.115274	0.277323
LINC00694	100506301	0.174405	0.150534					0.174405	0.107788	0.105655	0.263244
LOC100506302	100506302					-0.278938	0.000628938	-0.278938	0.0815891	0.000628938	0.00760549
LINC00958	100506305					-1.16695	0.412226	-1.16695	1.42314	0.412226	0.497077
HOTAIRM1	100506311					0.203651	0.254532	0.203651	0.178733	0.254532	0.408917
LOC100506314	100506314			-0.106036	0.286395	0.753828	0.0755186	0.228615	0.419241	0.585542	0.566755
LINC01127	100506328					0.900271	2.25444e-05	0.900271	0.212424	2.25444e-05	0.0014019
LINC00649	100506334					-0.272215	0.129724	-0.272215	0.179657	0.129724	0.294063
FAM212B-AS1	100506343					0.0995273	0.567748	0.0995273	0.17419	0.567748	0.560128
OTUD6B-AS1	100506365					-0.156293	0.00982977	-0.156293	0.0605373	0.00982977	0.0579652
LOC100506428	100506428			-0.00135256	0.688171	-0.129125	0.506303	-0.00782921	0.0437424	0.85795	0.653478
SPAG5-AS1	100506436					-0.277527	0.0687914	-0.277527	0.152505	0.0687914	0.205616
ITPKB-IT1	100506443					0.438852	0.00904626	0.438852	0.168123	0.00904626	0.0548983
LOC100506451	100506451			-0.412679	0.0194667			-0.412679	0.210941	0.0504211	0.170886
LOC100506459	100506459	0.00421862	0.634919					0.00421862	0.0429592	0.921773	0.669639
TMEM147-AS1	100506469					-0.543417	0.000301674	-0.543417	0.15037	0.000301674	0.00430683
LOC100506472	100506472					-0.0655245	0.783127	-0.0655245	0.238058	0.783127	0.632497
LOC100506473	100506473					-0.632088	1.05857e-06	-0.632088	0.129515	1.05857e-06	0.00139512
LOC100506476	100506476					-0.238645	0.317713	-0.238645	0.238844	0.317713	0.450762
LOC100506495	100506495			0.162757	0.0733802			0.162757	0.265338	0.539616	0.551247
LINC01176	100506516					0.415216	0.0131284	0.415216	0.167408	0.0131284	0.0707055
LOC100506548	100506548					-0.107568	0.148206	-0.107568	0.0743952	0.148206	0.315932
LOC100506557	100506557	0.0208811	0.567708					0.0208811	0.0464552	0.653079	0.589268
THEGL	100506564					0.151381	0.430051	0.151381	0.191839	0.430051	0.506194
LOC100506571	100506571	0.13119	0.158939			-0.394385	0.00016711	-0.126211	0.262732	0.630959	0.582125
LOC100506581	100506581			0.0203067	0.628882	-0.136357	0.402184	0.0160402	0.0268615	0.550413	0.555271
LOC100506584	100506584			0.460927	0.00536377			0.460927	0.201331	0.0220563	0.100828
LOC100506585	100506585					0.503052	0.000663399	0.503052	0.147771	0.000663399	0.00787898
LOC100506603	100506603					-0.303157	0.00325087	-0.303157	0.103011	0.00325087	0.0263921
LOC100506606	100506606					0.61113	0.00166286	0.61113	0.194339	0.00166286	0.0160119
LINC00540	100506622					-0.328385	0.281909	-0.328385	0.305179	0.281909	0.427614
DCDC5	100506627	-0.0608325	0.362108					-0.0608325	0.0560359	0.277656	0.42442
LOC100506634	100506634					-0.102574	0.31686	-0.102574	0.102479	0.31686	0.450195
PRKAR2A-AS1	100506637					-0.242178	0.0761461	-0.242178	0.136554	0.0761461	0.2185
LOC100506639	100506639					-0.204003	0.00314594	-0.204003	0.0690809	0.00314594	0.0258019
LOC100506649	100506649			-0.0135906	0.496857	-0.214218	0.130406	-0.0989579	0.0991941	0.318464	0.451128
C17orf112	100506650	-0.0181017	0.653					-0.0181017	0.0377351	0.631437	0.582209
LOC100506655	100506655			0.032707	0.565715			0.032707	0.0444714	0.462058	0.521162
OCLN	100506658	-0.262851	0.00517944	0.408499	0.010499			0.0646455	0.335575	0.84724	0.651052
LOC100506668	100506668			-0.600925	0.00190427	-0.197371	0.0549643	-0.366107	0.199054	0.06588	0.20002
STMN1P1	100506685					0.391832	0.0581788	0.391832	0.206843	0.0581788	0.185234
LOC100506686	100506686			-0.0471932	0.395486	-0.21489	0.0302222	-0.143079	0.08298	0.0846618	0.231872
LOC100506710	100506710			0.235949	0.0897013	0.0298223	0.59927	0.0847677	0.0911412	0.352335	0.468897
LOC100506713	100506713			0.0653026	0.396302	-0.00586878	0.95276	0.0411285	0.0577359	0.476244	0.526324
LOC100506714	100506714			-0.130059	0.212775	0.137589	0.157013	0.0336417	0.130446	0.796486	0.636975
SLFN12L	100506736					-0.321272	0.0110976	-0.321272	0.126504	0.0110976	0.0630706
LOC100506746	100506746					-0.13156	0.359619	-0.13156	0.14361	0.359619	0.472056
LOC100506753	100506753	0.0247131	0.488699			-0.0978146	0.551076	0.00926242	0.0582647	0.873692	0.657939
LINC01353	100506775					0.348021	0.0471773	0.348021	0.175352	0.0471773	0.164322
LOC100506776	100506776			0.252383	0.0682848	-0.34281	0.00192801	-0.0812113	0.295411	0.783386	0.632628
LOC100506779	100506779			-0.116918	0.27362	0.0195272	0.800306	-0.0385682	0.0674668	0.567551	0.560042
LOC100506791	100506791	0.0563112	0.412476					0.0563112	0.0482637	0.243316	0.401139
LOC100506795	100506795			-0.0751456	0.397111			-0.0751456	0.0607493	0.216095	0.381196
LOC100506801	100506801					-0.139005	0.441255	-0.139005	0.180508	0.441255	0.511937
LOC100506804	100506804					-0.166016	0.192216	-0.166016	0.127308	0.192216	0.360719
LOC100506810	100506810			-0.286852	0.0468804			-0.286852	0.0885022	0.00119033	0.0124894
LOC100506822	100506822			0.0644739	0.265913			0.0644739	0.214947	0.764213	0.627727
LOC100506826	100506826			-0.464656	0.00513528	-0.256294	0.143591	-0.416603	0.0877678	2.06811e-06	0.00139512
LOC100506844	100506844			-0.0317137	0.65295	-0.151175	0.1742	-0.0413781	0.0325749	0.203997	0.370759
LOC100506851	100506851	-0.0501793	0.529003					-0.0501793	0.0324122	0.121583	0.283928
LOC100506859	100506859	-0.577243	8.2122e-07					-0.577243	0.162476	0.00038116	0.00516492
TTN-AS1	100506866					0.520439	2.69197e-08	0.520439	0.0935979	2.69197e-08	0.00139512
LOC100506869	100506869	-0.000445603	0.745215					-0.000445603	0.0352171	0.989905	0.683323
LINC00933	100506874	0.0490088	0.478043					0.0490088	0.0486959	0.314211	0.448469
MKLN1-AS	100506881					0.0304987	0.854805	0.0304987	0.166667	0.854805	0.652764
CHRM3-AS2	100506915					-0.324656	0.0489144	-0.324656	0.164855	0.0489144	0.167764
LOC100506922	100506922					0.0870449	0.391899	0.0870449	0.101667	0.391899	0.487794
LINC00665	100506930					-0.468812	0.0386411	-0.468812	0.2267	0.0386411	0.145409
TCEB3-AS1	100506963					-0.179776	0.0493729	-0.179776	0.0914725	0.0493729	0.168543
LOC100506988	100506988			0.516269	0.0025594			0.516269	0.212329	0.0150384	0.0774785
LOC100506990	100506990	-0.396938	0.000109222			-0.18542	0.106387	-0.217843	0.105669	0.0392499	0.146884
GFY	100507003	-0.00877988	0.747267					-0.00877988	0.0420163	0.834477	0.647893
LOC100507006	100507006			0.0144603	0.413711	0.16763	0.242306	0.0953924	0.104213	0.360002	0.472244
TMCC1-AS1	100507032					-0.103619	0.397303	-0.103619	0.122416	0.397303	0.490273
LOC100507053	100507053			-0.0089288	0.378006	-0.298148	0.0354483	-0.157171	0.144564	0.276945	0.424186
LOC100507057	100507057			-0.00498906	0.689337	-0.501028	0.0241054	-0.205383	0.243404	0.398783	0.490977
LOC100507062	100507062			0.174235	0.173622	0.306174	0.0514809	0.194913	0.0622403	0.00173841	0.0165405
RP11-230G5.2	100507065	0.0729994	0.400065					0.0729994	0.0602776	0.225874	0.389754
FRY-AS1	100507099					0.374032	0.0281751	0.374032	0.170414	0.0281751	0.11884
LOC100507103	100507103					-0.2691	0.262623	-0.2691	0.240222	0.262623	0.414849
LOC100507131	100507131					-0.120449	0.547127	-0.120449	0.200057	0.547127	0.554239
LOC100507165	100507165	-0.109362	0.206785					-0.109362	0.0542443	0.0437901	0.15698
BOLA3-AS1	100507171					0.11272	0.536438	0.11272	0.182333	0.536438	0.550546
LINC01012	100507173					-0.60547	0.00151869	-0.60547	0.190934	0.00151869	0.0149761
LOC100507195	100507195					-0.232856	0.295101	-0.232856	0.222403	0.295101	0.435679
LOC100507198	100507198			-0.0238374	0.44392			-0.0238374	0.146698	0.870917	0.657085
LOC100507205	100507205	-0.0338476	0.500776					-0.0338476	0.0524031	0.518339	0.5442
LINC01578	100507217					-0.0787434	0.260008	-0.0787434	0.0699089	0.260008	0.413394
RNF157-AS1	100507218					-0.332315	0.138526	-0.332315	0.22434	0.138526	0.304399
LOC100507240	100507240			-0.856736	0.00021462			-0.856736	0.286163	0.00275454	0.0232849
LOC100507246	100507246			-0.272424	0.0501947	0.350429	0.00016431	0.0404878	0.311423	0.896559	0.663307
LOC100507250	100507250					-0.259455	0.091425	-0.259455	0.153712	0.091425	0.242156
LINC01013	100507254					-0.152436	0.631278	-0.152436	0.317622	0.631278	0.582203
MIR670HG	100507261	0.0174233	0.671953					0.0174233	0.0400609	0.663621	0.592998
STX18-AS1	100507266					-0.355473	0.00426762	-0.355473	0.124393	0.00426762	0.032063
LOC100507283	100507283					-0.322377	0.0324865	-0.322377	0.150758	0.0324865	0.130616
ZNF865	100507290	0.00599487	0.731048			0.560977	0.000719849	0.260613	0.276547	0.345997	0.465724
LOC100507291	100507291					-0.0722211	0.739963	-0.0722211	0.217597	0.739963	0.619139
LOC100507293	100507293			-0.0936326	0.359546			-0.0936326	0.0358591	0.0090245	0.0548319
TMEM44-AS1	100507297					-0.0400575	0.686461	-0.0400575	0.0992351	0.686461	0.600552
SNHG19	100507303					-0.268338	0.00309603	-0.268338	0.0907148	0.00309603	0.0255163
LOC100507304	100507304			0.0987715	0.33351			0.0987715	0.102708	0.336216	0.460541
MINCR	100507316					-0.330209	0.0165011	-0.330209	0.137722	0.0165011	0.0827808
ERVK13-1	100507321					-0.22263	0.0475394	-0.22263	0.112356	0.0475394	0.164828
ZSWIM8-AS1	100507331					-0.0123986	0.927299	-0.0123986	0.135883	0.927299	0.670875
VIM-AS1	100507347					0.283883	0.0219413	0.283883	0.123892	0.0219413	0.100486
LOC100507351	100507351	-0.000922381	0.715182					-0.000922381	0.039972	0.98159	0.681572
LOC100507373	100507373					-0.0187776	0.85683	-0.0187776	0.104082	0.85683	0.653359
LOC100507387	100507387					-0.376578	0.0739109	-0.376578	0.210712	0.0739109	0.214497
RP11-372E1.4	100507389	-0.65689	0					-0.65689	0.160956	4.48092e-05	0.00152546
SENCR	100507392	0.0933627	0.297498			0.136288	0.469799	0.0957641	0.0445973	0.0317689	0.128683
INTS6-AS1	100507398					0.00211705	0.980147	0.00211705	0.085076	0.980147	0.681473
HCG8	100507399			-0.0633852	0.330934			-0.0633852	0.128961	0.623068	0.579991
LOC100507410	100507410			0.0653637	0.427214			0.0653637	0.0349144	0.0611909	0.191319
LOC100507419	100507419			-0.0615821	0.515832	-0.0375053	0.723668	-0.0599752	0.0274045	0.0286322	0.120169
LOC100507424	100507424			0.333316	0.0357423	-0.31464	0.00467365	0.00505858	0.323949	0.987541	0.682926
MICA	100507436	-0.56705	0			-0.144287	0.668241	-0.465289	0.180736	0.0100409	0.0589364
LOC100507437	100507437			-0.0667408	0.49018			-0.0667408	0.0283909	0.0187342	0.0900547
ZNF213-AS1	100507458					-0.310497	0.000906892	-0.310497	0.0935816	0.000906892	0.0101527
NRSN2-AS1	100507459					-0.185681	0.165761	-0.185681	0.133973	0.165761	0.335294
LOC100507460	100507460					-0.575848	0.156177	-0.575848	0.406085	0.156177	0.325982
LOC100507462	100507462			0.0178695	0.347189			0.0178695	0.149628	0.904938	0.665756
LOC100507487	100507487					-0.383515	0.043406	-0.383515	0.189879	0.043406	0.156081
LOC100507495	100507495			0.0458042	0.49109	-0.0750008	0.431577	0.0151248	0.0525832	0.773626	0.630333
LOC100507507	100507507					0.596654	0.000165253	0.596654	0.158392	0.000165253	0.00277732
LOC100507520	100507520	-0.0083754	0.731267					-0.0083754	0.0423149	0.8431	0.650241
LOC100507524	100507524			-0.606961	0.00404006			-0.606961	0.347274	0.0805012	0.225344
MCPH1-AS1	100507530					0.190626	0.248982	0.190626	0.165355	0.248982	0.405806
LOC100507535	100507535			-0.147608	0.210276			-0.147608	0.0584388	0.0115417	0.0648434
LOC100507537	100507537			0.50663	0.0061312			0.50663	0.298398	0.0895396	0.239317
LINC01504	100507540					-0.106295	0.494354	-0.106295	0.155539	0.494354	0.53475
LOC100507554	100507554					0.0508295	0.767614	0.0508295	0.172014	0.767614	0.628282
LOC100507557	100507557			-0.243774	0.0688324	-0.316141	0.0559698	-0.278853	0.115163	0.0154616	0.0789495
RAB11B-AS1	100507567					-0.0628307	0.566857	-0.0628307	0.109712	0.566857	0.559866
LOC100507577	100507577					-0.300449	0.0287642	-0.300449	0.137398	0.0287642	0.12047
BHLHE40-AS1	100507582					-0.24525	0.0625718	-0.24525	0.131697	0.0625718	0.194319
LINC01016	100507584	0.0585048	0.404558					0.0585048	0.042036	0.163989	0.333593
TGFBR3L	100507588	0.0572826	0.452299					0.0572826	0.0409748	0.162114	0.332042
LOC100507599	100507599					-0.466492	0.00114362	-0.466492	0.143422	0.00114362	0.0121079
TRIM52-AS1	100507602					-0.029101	0.759987	-0.029101	0.0952574	0.759987	0.626318
LOC100507616	100507616					0.148889	0.437347	0.148889	0.191699	0.437347	0.509813
PPP1R14BP3	100507617					0.392755	0.00670708	0.392755	0.144872	0.00670708	0.0442697
LOC100507630	100507630	0.0703694	0.250612					0.0703694	0.062398	0.259426	0.413202
LINC00968	100507632					0.377667	0.0143821	0.377667	0.154302	0.0143821	0.075244
LOC100507634	100507634	-0.0211675	0.695649					-0.0211675	0.0324312	0.513958	0.542634
LOC100507639	100507639					-0.0791025	0.730478	-0.0791025	0.229622	0.730478	0.61639
LOC100507670	100507670					0.333542	0.0248059	0.333542	0.14861	0.0248059	0.109051
ERVK3-1	100507739	0.0717625	0.342425					0.0717625	0.0545994	0.18873	0.357799
GMDS-AS1	100508120					-0.04275	0.619326	-0.04275	0.0860496	0.619326	0.57888
LOC100509091	100509091	0.159197	0.12706					0.159197	0.0610357	0.00910018	0.0550717
LOC100509445	100509445	0.00350026	0.321027					0.00350026	0.115904	0.975908	0.680422
SMC4	10051	0.0273034	0.150958	0.511171	0.00506764	-0.00945513	0.913349	0.152694	0.162119	0.346261	0.465724
GJC1	10052	-0.0446161	0.592291	-0.142239	0.224758			-0.073672	0.0446349	0.0988312	0.253431
CAHM	100526820					-0.11494	0.296332	-0.11494	0.110061	0.296332	0.436691
SEPT5-GP1BB	100526833					0.748686	0.00403954	0.748686	0.260407	0.00403954	0.0309923
LOC100527964	100527964			0.172895	0.173796			0.172895	0.082548	0.0362178	0.139959
TMEM56-RWDD3	100527978					-0.233675	0.229595	-0.233675	0.194501	0.229595	0.392479
ST20-MTHFS	100528021					0.41209	0.0194538	0.41209	0.176354	0.0194538	0.092462
TEN1-CDK3	100529145					-0.099513	0.573852	-0.099513	0.176947	0.573852	0.562321
AP1M2	10053	0.0291345	0.127322	-0.425794	0.00480879	0.450206	0.0372118	-0.0102334	0.245236	0.966715	0.678002
RTEL1-TNFRSF6B	100533107	-0.0314594	0.648914					-0.0314594	0.0471847	0.504946	0.538858
SEC24B-AS1	100533182					-0.250075	0.0801947	-0.250075	0.142936	0.0801947	0.224821
LOC100533845	100533845					-0.47968	0.221131	-0.47968	0.392047	0.221131	0.385372
P2RX5-TAX1BP3	100533970					-0.266627	0.137555	-0.266627	0.179552	0.137555	0.303828
STX16-NPEPL1	100534593					0.629533	4.58545e-06	0.629533	0.137365	4.58545e-06	0.00139512
UBA2	10054	-0.153943	0.0342137	0.20263	0.114454	-0.126889	0.0110149	-0.0232439	0.116908	0.842402	0.650233
SAE1	10055	0.187531	0.0404545	-0.00529643	0.690896	-0.147306	0.0181276	-0.0333657	0.0705322	0.636173	0.583831
FARSB	10056			0.131855	0.255258	-0.105685	0.0627195	0.013703	0.118768	0.908147	0.666751
ABCC5	10057	-0.829481	0	0.212834	0.0832588	0.467533	9.8765e-05	-0.04863	0.411609	0.905952	0.666079
ABCB6	10058	-0.259199	0.00346966	-0.406843	0.012689	-0.0344715	0.758013	-0.212884	0.103682	0.0400505	0.148291
DNM1L	10059	-0.0960128	0.170535			-0.0506918	0.398893	-0.0608238	0.0529487	0.250667	0.406933
CDH8	1006	0.114606	0.1962					0.114606	0.0593734	0.0535759	0.17688
ABCC9	10060	0.0254573	0.387363	0.0084178	0.546708			0.0132288	0.0682667	0.846347	0.650879
ABCF2	10061	0.138423	0.170085	-0.0898623	0.360718	-0.0810974	0.294707	-0.00943936	0.0788805	0.904747	0.66574
MIR4523	100616122					0.254743	0.00178689	0.254743	0.081556	0.00178689	0.0169066
MIR1273F	100616156	-0.167781	0.0434885					-0.167781	0.0525565	0.00141098	0.014207
MIR4477B	100616194					0.074417	0.742373	0.074417	0.226389	0.742373	0.619764
MIR4482	100616323					0.191985	0.229377	0.191985	0.159726	0.229377	0.392479
MIR4675	100616383	-0.00248588	0.670091					-0.00248588	0.0456048	0.95653	0.676459
MIR4732	100616385					-0.0493355	0.815822	-0.0493355	0.211811	0.815822	0.642573
MIR3064	100616387					-0.195327	0.0605851	-0.195327	0.104091	0.0605851	0.189923
MIR4712	100616396					-0.529221	0.00879741	-0.529221	0.202006	0.00879741	0.0537742
MIR5047	100616408					-0.192119	0.0430462	-0.192119	0.0949552	0.0430462	0.155301
TPTE2P5	100616668					-0.151364	0.230244	-0.151364	0.126165	0.230244	0.392588
NR1H3	10062	-0.0596696	0.148213	-0.0447404	0.295463	-0.207038	0.108399	-0.100797	0.070406	0.152241	0.321026
COX17	10063	0.400334	0.000397881			-0.052818	0.419227	0.159563	0.226131	0.480422	0.528079
PARTICL	100630918					0.0648033	0.730897	0.0648033	0.188418	0.730897	0.61647
AC016582.2	100631378	0.0611054	0.465119					0.0611054	0.0382962	0.110578	0.27069
LINC01311	100652736					-0.275852	0.023239	-0.275852	0.121548	0.023239	0.104237
PYCARD-AS1	100652740					0.00135207	0.99102	0.00135207	0.120127	0.99102	0.683571
TIMM23B	100652748					-0.353466	2.99837e-06	-0.353466	0.0756736	2.99837e-06	0.00139512
LOC100652758	100652758					-0.148395	0.174178	-0.148395	0.109202	0.174178	0.343835
LOC100652768	100652768					-0.249252	0.103188	-0.249252	0.152953	0.103188	0.25979
NNT-AS1	100652772					-0.0675444	0.623352	-0.0675444	0.137535	0.623352	0.580028
SNX29P1	100652781					-0.0199893	0.929933	-0.0199893	0.227336	0.929933	0.671382
CACNA1C-AS1	100652846					-0.40268	0.0119759	-0.40268	0.160248	0.0119759	0.0664002
LINC00539	100652865					0.182285	0.301142	0.182285	0.176293	0.301142	0.440494
ALOX15P1	100652883					-0.629115	0.000145464	-0.629115	0.165614	0.000145464	0.00255218
LOC100653061	100653061					-0.0834071	0.662418	-0.0834071	0.191048	0.662418	0.592582
CEP295NL	100653515					0.750017	0.00106008	0.750017	0.229078	0.00106008	0.0114303
SCAMP2	10066	0.198471	0.0623113	-0.539605	0.00170525	0.148041	0.0800126	-0.0215545	0.162055	0.894188	0.662682
SCAMP3	10067	-0.00975069	0.453199	-0.0338783	0.415141			-0.0211139	0.0804918	0.793081	0.636208
IL18BP	10068	-0.0672075	0.388585			-0.365764	0.00439312	-0.191907	0.147241	0.192453	0.360951
RWDD2B	10069	-0.00431977	0.374561	0.233116	0.0626223	-0.227121	0.0647387	-0.00260306	0.122909	0.983103	0.681966
CDH9	1007	0.0659927	0.430902					0.0659927	0.0852358	0.438791	0.510638
MUC12	10071	0.00920422	0.636893	-0.0526763	0.508631			-0.02394	0.0378253	0.526792	0.547664
DPP3	10072	0.061773	0.125355	0.00293476	0.543954	-0.193072	0.0143252	-0.0780671	0.082345	0.343105	0.464289
SNUPN	10073	0.222618	0.0183764	0.054594	0.239164	-0.146927	0.0199834	0.0432786	0.153669	0.778223	0.631013
HUWE1	10075	0.0416314	0.526754	0.25865	0.0710735	0.0186396	0.86315	0.103863	0.0742234	0.161714	0.331714
RCAN3AS	100750325					-0.230598	0.190889	-0.230598	0.176305	0.190889	0.359658
PTPRU	10076	-0.00561019	0.584573	-0.13564	0.257385			-0.0723753	0.0649915	0.265446	0.41688
TSPAN32	10077	0.000403272	0.413138	0.0463603	0.434481	-0.207618	0.0201342	-0.0568911	0.0810478	0.482713	0.528834
TSSC4	10078	0.267478	0.0132258	-0.0962415	0.309458	0.0409465	0.520708	0.0533548	0.091325	0.559065	0.557856
ATP9A	10079			-0.0718636	0.336217	0.565123	0.00344202	0.233116	0.318207	0.463806	0.521689
CDH10	1008	-0.0708168	0.245682					-0.0708168	0.0689216	0.304186	0.44256
PDCD7	10081	-0.187505	0.0919915	0.200337	0.145158	-0.12626	0.0661281	-0.0656928	0.0960841	0.494164	0.534686
GPC6	10082	-0.185403	0.021486	0.01317	0.638296			-0.0814711	0.0991778	0.411382	0.496925
MYZAP	100820829	-0.105082	0.152877			0.13508	0.698912	-0.0999991	0.0508073	0.0490445	0.167989
USH1C	10083	0.0146064	0.620545					0.0146064	0.051616	0.777191	0.630762
PQBP1	10084	0.176343	0.0454578	-0.19288	0.129024	-0.0976798	0.369615	-0.0658378	0.102444	0.520437	0.545159
MIR5194	100847051					0.254257	0.21048	0.254257	0.203041	0.21048	0.376337
EDIL3	10085	0.00450953	0.6127	0.0141977	0.645481	0.397346	0.580372	0.0129079	0.029646	0.663271	0.592892
HEIH	100859930					0.0523026	0.609556	0.0523026	0.102412	0.609556	0.575731
HHLA1	10086	0.00446439	0.78738					0.00446439	0.0237783	0.851072	0.651411
DOCK9-AS2	100861541					-0.53596	2.54633e-05	-0.53596	0.127287	2.54633e-05	0.00140707
PINK1-AS	100861548					-0.293296	0.0122352	-0.293296	0.117071	0.0122352	0.0674688
LINC00565	100861555					-0.117784	0.685348	-0.117784	0.290698	0.685348	0.60022
TMEM265	100862671					0.363491	0.00826295	0.363491	0.137627	0.00826295	0.0514373
LINC00441	100862704					-0.428329	0.0135331	-0.428329	0.173453	0.0135331	0.0721674
COL4A3BP	10087	0.0123573	0.336353	0.0467452	0.493637	0.351759	9.29081e-06	0.145243	0.114685	0.205351	0.372085
SNRK-AS1	100873954					0.173809	0.126185	0.173809	0.113651	0.126185	0.289339
LINC00278	100873962					3.29594	0.135251	3.29594	2.20654	0.135251	0.300745
MED14OS	100873985					0.155505	0.315141	0.155505	0.15481	0.315141	0.449299
HCFC1-AS1	100873990					0.0622532	0.771397	0.0622532	0.214261	0.771397	0.629706
TPRG1-AS1	100874043					-0.338438	0.0865756	-0.338438	0.197485	0.0865756	0.234454
LINC00534	100874052					0.0534013	0.83267	0.0534013	0.252754	0.83267	0.647331
LINC00570	100874055					-0.0877001	0.685539	-0.0877001	0.216588	0.685539	0.60022
COX10-AS1	100874058					-0.303496	0.00310857	-0.303496	0.102644	0.00310857	0.0255642
STK24-AS1	100874069					-0.191953	0.0864824	-0.191953	0.111975	0.0864824	0.234369
USP12-AS2	100874071					-0.0850008	0.753606	-0.0850008	0.2708	0.753606	0.623831
LINC00853	100874253					0.0987723	0.616706	0.0987723	0.197338	0.616706	0.577858
UBE2CP5	100874260					0.192464	0.217558	0.192464	0.156088	0.217558	0.382589
AOAH-IT1	100874264					0.700664	0.000106842	0.700664	0.180839	0.000106842	0.00212744
ALMS1-IT1	100874291					-0.284012	0.154373	-0.284012	0.199411	0.154373	0.323949
BACH1-IT2	100874322					0.242788	0.250076	0.242788	0.21109	0.250076	0.406591
PLCB1-IT1	100874337					0.0878924	0.749463	0.0878924	0.275225	0.749463	0.622423
HOXB-AS1	100874362					-0.568736	0.000771255	-0.568736	0.16912	0.000771255	0.00891208
ARHGAP26-IT1	100874372					0.652218	0.0156425	0.652218	0.269829	0.0156425	0.0796206
UGDH-AS1	100885776					0.183265	0.087339	0.183265	0.107198	0.087339	0.235557
IFNG-AS1	100885789					-0.390228	0.149802	-0.390228	0.270948	0.149802	0.318041
PTGES3L	100885848					0.17459	0.57036	0.17459	0.307636	0.57036	0.561027
PTGES3L-AARSD1	100885850	0.11499	0.199641					0.11499	0.0688591	0.0949324	0.247355
MRPS31P5	100887750					-0.367779	4.41815e-08	-0.367779	0.0671955	4.41815e-08	0.00139512
KCNK7	10089	0.0892959	0.322404					0.0892959	0.043828	0.0416084	0.152179
CDH11	1009	-0.0350124	0.254883	-0.0570722	0.509903			-0.053247	0.0449412	0.236091	0.395725
UST	10090	-0.0701117	0.302834			-0.301755	0.0395671	-0.168479	0.114499	0.141169	0.307437
ARPC5	10092	0.701365	2.99745e-05	-0.00880051	0.714357	0.566902	1.46138e-09	0.387572	0.25018	0.121341	0.283795
ARPC4	10093	0.335962	0.00482754			0.375033	1.98107e-05	0.368729	0.080489	4.62517e-06	0.00139512
ARPC3	10094			0.169299	0.142191	0.494756	2.32748e-07	0.367791	0.15875	0.020515	0.0960059
ARPC1B	10095	0.945212	0	-0.30705	0.0212769	0.503714	1.41432e-07	0.366997	0.332463	0.269648	0.41925
ACTR3	10096	0.559392	0.000227889	0.328474	0.0313584	0.338386	3.61868e-07	0.365272	0.05678	1.25018e-10	0.00139512
ACTR2	10097	0.161724	0.0897035	0.292951	0.0450173	0.403538	3.12099e-05	0.315047	0.0757659	3.2081e-05	0.001444
TSPAN5	10098	0.138544	0.0938244	-0.104523	0.345672	-0.465588	0.0226959	-0.0861582	0.120893	0.476045	0.526323
TSPAN3	10099	-0.347878	0.000620843	-0.0165028	0.656349	-0.0236897	0.817395	-0.0786919	0.0798277	0.324245	0.454696
LOC100996246	100996246					-0.492836	0.000153194	-0.492836	0.130179	0.000153194	0.00264696
LOC100996247	100996247					0.114849	0.510169	0.114849	0.174391	0.510169	0.541076
LOC100996286	100996286					-0.386545	0.0718619	-0.386545	0.214748	0.0718619	0.21103
LOC100996342	100996342					0.876592	0.00329213	0.876592	0.298256	0.00329213	0.0266701
CA3-AS1	100996348					-0.239518	0.274323	-0.239518	0.219106	0.274323	0.422488
LOC100996437	100996437					-0.513809	0.0219672	-0.513809	0.224279	0.0219672	0.100494
LOC100996442	100996442					0.680884	0.000891722	0.680884	0.204923	0.000891722	0.0100049
LOC100996455	100996455					0.0309601	0.853238	0.0309601	0.167362	0.853238	0.652059
FAM157C	100996541					0.885741	3.58001e-06	0.885741	0.191124	3.58001e-06	0.00139512
ANTXRLP1	100996567					-0.0184385	0.910496	-0.0184385	0.164026	0.910496	0.667378
LOC100996573	100996573					-0.106582	0.630382	-0.106582	0.221496	0.630382	0.582023
LOC100996579	100996579					-0.829591	1.23412e-07	-0.829591	0.156871	1.23412e-07	0.00139512
LOC100996660	100996660					-0.63813	0.00282272	-0.63813	0.213678	0.00282272	0.0237348
SRGAP2D	100996712					0.209318	0.0635105	0.209318	0.112803	0.0635105	0.195909
LOC100996716	100996716					-0.222199	0.00928516	-0.222199	0.085416	0.00928516	0.0557077
LOC100996717	100996717					0.0169215	0.919875	0.0169215	0.168221	0.919875	0.669198
LOC100996724	100996724					-0.222747	0.100619	-0.222747	0.135667	0.100619	0.255792
LOC100996740	100996740					-0.193943	0.0177392	-0.193943	0.0817973	0.0177392	0.0867816
LOC100996741	100996741					0.178634	0.426107	0.178634	0.224451	0.426107	0.504184
LOC100996756	100996756					-0.138339	0.355496	-0.138339	0.149721	0.355496	0.470788
LOC100996763	100996763					0.0379172	0.849565	0.0379172	0.199907	0.849565	0.651248
LOC100996842	100996842					-0.152433	0.145702	-0.152433	0.104773	0.145702	0.312984
ADAM8	101	0.802559	6.40552e-05	0.963859	6.50364e-05	0.571269	1.55307e-06	0.642093	0.105501	1.15666e-09	0.00139512
CDH12	1010	-0.161924	0.030037					-0.161924	0.106672	0.129025	0.292852
TSPAN2	10100	0.0472751	0.307785	-0.470136	0.0116623	0.12914	0.48394	0.0481096	0.0656139	0.463423	0.521438
NUBP2	10101	-0.0974289	0.0227026	-0.159834	0.147893	-0.12269	0.0612839	-0.130275	0.0521955	0.0125636	0.0688557
TSFM	10102	0.167024	0.0776546	-0.0924811	0.300587	-0.123106	0.163048	-0.0139974	0.0929385	0.880284	0.65925
TSPAN1	10103	0.529895	1.88881e-05	-0.347465	0.0259292			0.0919994	0.438679	0.833887	0.647761
PPIF	10105	1.57342	0	0.0744927	0.324834	0.264678	0.0340303	0.369694	0.225903	0.101732	0.257657
OVCH1-AS1	101055625					2.55175	1.44503e-06	2.55175	0.529553	1.44503e-06	0.00139512
LOC101059954	101059954					-0.452947	0.00428178	-0.452947	0.158561	0.00428178	0.0320801
CTDSP2	10106	-0.314861	0.000778106	0.151117	0.241458	0.322486	0.0036976	0.0493508	0.197063	0.802253	0.638659
LOC101060038	101060038					-0.0319087	0.904572	-0.0319087	0.266154	0.904572	0.665708
LOC101060091	101060091					0.00972524	0.934876	0.00972524	0.119018	0.934876	0.672001
CHMP1B2P	101060146					0.128208	0.531138	0.128208	0.204717	0.531138	0.549409
LOC101060170	101060170					-0.794144	1.90438e-05	-0.794144	0.185729	1.90438e-05	0.0014019
ZNF891	101060200					-0.323144	0.00613212	-0.323144	0.117909	0.00613212	0.0413538
NBPF19	101060226					0.110757	0.369418	0.110757	0.123397	0.369418	0.478001
TBC1D3L	101060376					0.582503	0.0729571	0.582503	0.324858	0.0729571	0.212883
LOC101060398	101060398					-0.263878	0.0637967	-0.263878	0.14236	0.0637967	0.19624
NBPF26	101060684					0.428567	0.133886	0.428567	0.285911	0.133886	0.29908
NUTM2B-AS1	101060691					0.405723	0.00207663	0.405723	0.131769	0.00207663	0.0189466
TRIM10	10107	-0.00175971	0.693539					-0.00175971	0.0544034	0.974196	0.67987
ARPC2	10109	0.874711	8.2122e-07	0.142038	0.236469	0.445607	3.19838e-07	0.443473	0.170478	0.00928582	0.0557077
SGK2	10110	0.0851795	0.416144	-0.0434201	0.554569			0.011129	0.0635562	0.860997	0.654347
RAD50	10111	-0.151189	0.0705933	-0.00691462	0.663167	-0.0496015	0.495461	-0.0792786	0.0501111	0.113637	0.275202
KIF20A	10112	0.328855	0.00688224	-0.121834	0.103324	-0.786914	0.0059839	-0.155202	0.325828	0.633839	0.582771
PREB	10113	0.20471	0.0590104	0.0345672	0.40092	-0.0527834	0.513189	0.048391	0.0705317	0.492658	0.534179
HIPK3	10114	0.00764748	0.691429	-0.132324	0.277631	0.471179	3.34398e-06	0.113672	0.166903	0.495832	0.535235
FEM1B	10116	0.0295225	0.518145	-0.0268955	0.527737	-0.0570629	0.270286	-0.0213373	0.0369803	0.563945	0.55891
ENAM	10117	0.172014	0.123902					0.172014	0.0904629	0.0572385	0.18341
CDH13	1012	-0.0646026	0.355871	-0.0312043	0.576525			-0.0573658	0.0345855	0.0971832	0.250814
ACTR1B	10120	-0.0188505	0.32271	-0.282569	0.0370669	-0.227794	1.73735e-06	-0.211447	0.0563744	0.000176299	0.00288722
ACTR1A	10121	0.432759	0.000665599			0.226342	0.0022429	0.313835	0.102005	0.00209324	0.0190471
ARL4C	10123	-0.036148	0.469296	0.150855	0.193326	-0.254407	0.0616368	-0.0551552	0.0932415	0.554165	0.556618
LOC101232810	101232810					-0.362218	0.0825228	-0.362218	0.208623	0.0825228	0.228481
ARL4A	10124	-0.203873	0.0215464	-0.0137982	0.373376	-0.533928	0.000734748	-0.249478	0.132774	0.060249	0.189378
NPTN-IT1	101241892					0.162344	0.250466	0.162344	0.141265	0.250466	0.406898
RASGRP1	10125	0.0378006	0.542554	0.594771	0.0024354	-0.271683	0.0172495	0.0549569	0.186017	0.767657	0.628283
DNAL4	10126	0.461206	5.95385e-05	-0.895746	0.000122702	0.102412	0.182903	-0.0323227	0.257805	0.900225	0.664148
ZNF263	10127	0.0847908	0.330846	0.168409	0.190533	-0.163478	0.00489955	0.0204823	0.106758	0.847854	0.651052
LRPPRC	10128	-0.218814	0.0160089	-0.0316743	0.233913	-0.0884397	0.225023	-0.15764	0.0496833	0.00150925	0.0149279
FRY	10129	-0.132989	0.0967554			0.460945	5.14055e-05	0.166214	0.296958	0.575669	0.562958
CDH15	1013	-0.00346054	0.63419	0.108976	0.294674			0.055896	0.0561307	0.319338	0.451609
PDIA6	10130	-0.00209692	0.178835	0.153054	0.225542	-0.0691064	0.357883	0.0227743	0.0748178	0.760826	0.626636
TRAP1	10131	-0.0351334	0.545636	-0.16161	0.16887	-0.337166	0.000638073	-0.162993	0.0910547	0.0734444	0.213608
OPTN	10133	0.125252	0.0362659	0.0491399	0.407742	-0.425738	0.0124237	-0.0643736	0.150751	0.669364	0.595505
BCAP31	10134	0.149993	0.0474608	-0.344733	0.0195833	0.339685	4.97604e-05	0.0561754	0.200578	0.779426	0.631176
NAMPT	10135	1.7826	0	0.917681	0.000133541	1.09162	3.49158e-10	1.10637	0.152985	4.76317e-13	0.00139512
CELA3A	10136	-0.0120241	0.614606	-0.0423253	0.502954			-0.0209394	0.0497763	0.673996	0.596993
RBM12	10137	-0.12288	0.103271			0.116419	0.112272	-0.00505579	0.119636	0.966292	0.677922
YAF2	10138	-0.0192402	0.659228	0.109891	0.100211	0.149601	0.0166338	0.061146	0.0720022	0.395757	0.489477
ARFRP1	10139	0.315525	0.00443048	-0.304202	0.0278633	-0.148845	0.00133396	-0.0538595	0.14936	0.718397	0.611623
CDH16	1014	-0.0413243	0.445977					-0.0413243	0.0475124	0.384433	0.48437
TOB1	10140	0.168001	0.00596986	0.268843	0.0553586	0.226612	0.0389915	0.234752	0.0822836	0.00433132	0.0323182
C4orf6	10141	0.122827	0.163925	0.0674891	0.451717			0.0868508	0.0664776	0.191394	0.360027
YTHDF3-AS1	101410533					-0.320152	0.0375071	-0.320152	0.153904	0.0375071	0.142765
MMP24-AS1	101410538					0.169488	0.0628826	0.169488	0.0911215	0.0628826	0.194966
AKAP9	10142	-0.239095	0.00999466	-0.0192623	0.628111	-0.0750051	0.211186	-0.097902	0.0595545	0.100196	0.255543
CLEC3A	10143	0.110797	0.205145					0.110797	0.0558747	0.0473727	0.164588
FAM13A	10144	-0.567033	8.2122e-07	-0.279194	0.0660458	0.0274156	0.760709	-0.24002	0.176141	0.172991	0.342805
G3BP1	10146	0.119924	0.0447393			-0.159518	0.00277823	-0.064364	0.132423	0.626932	0.580832
SUGP2	10147	-0.463721	1.51926e-05	-0.0805151	0.180866	-0.17819	0.0171976	-0.258748	0.109888	0.0185395	0.0894577
EBI3	10148	0.0598821	0.418652	0.0568422	0.47826			0.057363	0.037445	0.125541	0.288604
GPR64	10149	-0.0906632	0.264147	-0.130325	0.266155			-0.101505	0.038501	0.00837832	0.052009
CDH17	1015	0.0668588	0.424915	-0.0838213	0.304789			0.0269208	0.0925496	0.771143	0.629706
MBNL2	10150	-0.385792	0.000169582	0.650988	0.00113424	-0.115182	0.0767153	-0.00276476	0.207597	0.989374	0.683183
ABI2	10152	0.0991007	0.225764	-0.0303052	0.608329	0.0655838	0.451612	0.0321528	0.045936	0.48396	0.529479
CEBPZ	10153	-0.0728179	0.167223	0.124138	0.255393	0.0795592	0.247776	0.0745708	0.0483594	0.12307	0.285469
PLXNC1	10154	0.195554	0.077926	0.116738	0.273319	0.879793	7.52234e-10	0.378914	0.201262	0.0597422	0.188377
TRIM28	10155	0.118983	0.105486	-0.37579	0.0102285	-0.0378981	0.622844	-0.103652	0.147568	0.482428	0.528804
RASA4	10156	-0.216839	0.00772645			-0.445793	0.0890722	-0.243398	0.089296	0.0064157	0.0428656
AASS	10157	-0.0748314	0.383684	0.382977	0.0254943	-0.27202	0.10901	-0.00279627	0.150085	0.985135	0.682557
PDZK1IP1	10158	0.140979	0.0780927	0.653519	0.00120491	-0.211956	0.427481	0.12473	0.171695	0.467556	0.523199
ATP6AP2	10159	-0.306139	0.00239016	-0.0568348	0.316128	0.302149	5.45144e-07	-0.0108844	0.212079	0.959069	0.676889
CDH18	1016	-0.0512907	0.506259	0.00745045	0.579498			-0.040142	0.0294228	0.172468	0.342334
FARP1	10160	0.127065	0.164699	-0.143499	0.233465			-0.00552809	0.135255	0.967398	0.678078
LPAR6	10161	-0.0903188	0.194974	0.191332	0.0503282	-0.370428	0.000565096	-0.17297	0.133619	0.195492	0.363076
LPCAT3	10162	0.106736	0.0772452	-0.0120893	0.305392	0.529392	5.05597e-07	0.234914	0.174987	0.179445	0.34867
WASF2	10163	0.0412369	0.534311	0.0688936	0.309289	0.311437	0.0524758	0.0831579	0.0658768	0.206832	0.373385
CHST4	10164	0.0229891	0.239763	0.169034	0.107003			0.0447302	0.119571	0.708339	0.609029
SLC25A13	10165	-0.0526104	0.30453	0.171782	0.152042	0.0263138	0.535378	0.0190939	0.0458189	0.676879	0.597641
SLC25A15	10166	-0.0597743	0.28576	0.224604	0.0726752	-0.0838376	0.326095	-0.00470461	0.07672	0.951103	0.675581
ZNF197	10168	-0.0474728	0.513896	-0.0252913	0.447549			-0.0430201	0.0524812	0.412374	0.497115
SERF2	10169	0.667909	2.05305e-06			0.283036	0.0524441	0.487828	0.192039	0.0110774	0.063026
CDK2	1017	-0.0616414	0.116045	0.197303	0.133731	-0.0699438	0.294873	-0.00393389	0.0761539	0.958802	0.676808
DHRS9	10170	-0.0582076	0.0194978	-0.0198112	0.523491	-0.25526	0.263024	-0.0611526	0.0907978	0.500627	0.537052
RCL1	10171	-0.116861	0.158367	-0.275195	0.0589061	-0.417068	0.0114099	-0.22444	0.0837332	0.00735311	0.0472027
ZNF256	10172	-0.208443	0.00870411			-0.249734	0.0089192	-0.232145	0.0723518	0.00133401	0.0136121
STAG3L5P	101735302					-0.53858	0.0186162	-0.53858	0.228878	0.0186162	0.0896572
SORBS3	10174	-0.286161	0.00138622	-0.172604	0.106143	-0.450235	0.00479289	-0.272056	0.0730149	0.00019452	0.00310515
CNIH1	10175	-0.268201	0.00515398	-0.0505848	0.517569	0.0858293	0.213729	-0.0157194	0.0652199	0.809539	0.640983
STAG3L5P-PVRIG2P-PILRB	101752399	-0.0397611	0.587275			-0.124049	0.31018	-0.0471411	0.0361693	0.192456	0.360951
CAPN10-AS1	101752400					-0.241218	0.0126584	-0.241218	0.0967489	0.0126584	0.0691507
TENM1	10178	-0.0157843	0.563718			0.72337	0.00206838	0.318743	0.367911	0.386294	0.485509
RBM7	10179	-0.0878246	0.16261	0.408204	0.013068	0.148841	0.00209667	0.143425	0.112203	0.201159	0.368328
CDK3	1018			-0.0199497	0.663692			-0.0199497	0.0250416	0.425649	0.503941
RBM6	10180	-0.581202	0	0.450102	0.00871618	-0.103156	0.134833	-0.086578	0.234209	0.711635	0.609789
RBM5	10181	-0.615819	0	0.188889	0.161093	0.153657	0.00670936	-0.0862371	0.2453	0.72517	0.614014
LHFPL2	10184	0.163882	0.031224	0.182184	0.130219	0.230866	0.159193	0.18578	0.0852826	0.0293758	0.122044
LHFP	10186	-0.0414548	0.404541	-0.134675	0.245808	-0.127224	0.673121	-0.0994699	0.0340098	0.00344742	0.0275323
PRNCR1	101867536					0.273922	0.389073	0.273922	0.318034	0.389073	0.486759
TNK2	10188	-0.0494083	0.16202			0.0475286	0.568634	0.0150882	0.0680071	0.824422	0.644746
ALYREF	10189	0.263751	0.0239341	0.0356782	0.331567	-0.117377	0.0939905	0.0539213	0.135523	0.690721	0.601974
CDK4	1019	0.0393305	0.441834	-0.0402937	0.314644	-0.25306	0.0132586	-0.0875241	0.0952144	0.357974	0.471706
TXNDC9	10190	-0.187967	0.0112421	-0.0384832	0.464777	0.166405	0.0154292	0.00382378	0.109595	0.972167	0.679308
LOC101926886	101926886					-0.10288	0.604906	-0.10288	0.198856	0.604906	0.574125
LOC101926887	101926887					-0.413389	0.101506	-0.413389	0.252437	0.101506	0.257258
RALY-AS1	101926888					-0.235644	0.101917	-0.235644	0.144069	0.101917	0.257727
LOC101926893	101926893					0.203933	0.370586	0.203933	0.227763	0.370586	0.47879
CRTC3-AS1	101926895					-0.0407476	0.847813	-0.0407476	0.212328	0.847813	0.651052
LOC101926907	101926907					-0.018265	0.940124	-0.018265	0.243165	0.940124	0.673286
LOC101926913	101926913					0.385034	0.181512	0.385034	0.288174	0.181512	0.351026
ANKRD18CP	101926917					-0.369808	0.0491118	-0.369808	0.187947	0.0491118	0.168021
GTF2IP12	101926918					0.228956	0.0821311	0.228956	0.131701	0.0821311	0.227769
LOC101926963	101926963					-0.0393661	0.769387	-0.0393661	0.134274	0.769387	0.629259
LOC101926967	101926967					-0.148106	0.32452	-0.148106	0.150329	0.32452	0.454951
LOC101926977	101926977					-0.271574	0.145131	-0.271574	0.1864	0.145131	0.312121
LOC101926994	101926994					0.221985	0.244613	0.221985	0.190785	0.244613	0.401856
RUNDC3A-AS1	101926996					-0.0580386	0.791166	-0.0580386	0.219182	0.791166	0.63539
LINC01506	101927015					0.496243	0.0077191	0.496243	0.186269	0.0077191	0.0488683
LOC101927021	101927021					-0.277706	0.0175781	-0.277706	0.116959	0.0175781	0.0862485
LOC101927027	101927027					-0.00509813	0.95767	-0.00509813	0.0960507	0.95767	0.676605
LOC101927045	101927045					-0.24099	0.019983	-0.24099	0.103578	0.019983	0.0941031
LOC101927053	101927053					-0.072985	0.712875	-0.072985	0.19833	0.712875	0.609891
LOC101927060	101927060					-0.143441	0.0550051	-0.143441	0.0747541	0.0550051	0.179235
LOC101927069	101927069					0.358166	0.0454175	0.358166	0.179014	0.0454175	0.160769
LOC101927070	101927070					-0.384258	0.00053868	-0.384258	0.111033	0.00053868	0.00672316
LINC01359	101927084					0.263942	0.0910362	0.263942	0.156183	0.0910362	0.241588
LOC101927086	101927086					0.423999	0.0590067	0.423999	0.224559	0.0590067	0.186921
LOC101927100	101927100					-0.0728847	0.65681	-0.0728847	0.164036	0.65681	0.590479
SUCLG2-AS1	101927111					0.0232407	0.878462	0.0232407	0.15198	0.878462	0.658965
PLCG1-AS1	101927117					-0.0197916	0.924345	-0.0197916	0.208415	0.924345	0.670219
LOC101927151	101927151					-0.190272	0.0077824	-0.190272	0.0714941	0.0077824	0.0491497
LOC101927153	101927153					1.02377	0.00161335	1.02377	0.324646	0.00161335	0.0156641
LOC101927156	101927156					-0.237047	0.149512	-0.237047	0.164472	0.149512	0.317559
LOC101927181	101927181					-0.260541	0.130394	-0.260541	0.172253	0.130394	0.294535
LOC101927202	101927202					-0.552406	0.0400348	-0.552406	0.269021	0.0400348	0.148285
LOC101927204	101927204					-0.279547	0.00106599	-0.279547	0.0854229	0.00106599	0.0114777
LINC01473	101927217					0.219654	0.0940138	0.219654	0.131169	0.0940138	0.246208
UBR5-AS1	101927221					0.41994	0.0027389	0.41994	0.140185	0.0027389	0.0232014
SEMA6A-AS1	101927233					-0.237472	0.146486	-0.237472	0.163542	0.146486	0.31379
LOC101927252	101927252					-0.0603154	0.724658	-0.0603154	0.171234	0.724658	0.613845
LOC101927262	101927262					-0.195327	0.271742	-0.195327	0.177722	0.271742	0.420537
NDUFV2-AS1	101927275					-0.0566815	0.524887	-0.0566815	0.0891458	0.524887	0.547
MANEA-AS1	101927288					-0.348175	0.00012719	-0.348175	0.0908638	0.00012719	0.00235698
LOC101927300	101927300					-0.294287	0.0500877	-0.294287	0.150206	0.0500877	0.170021
PPP4R1-AS1	101927323					0.64393	0.000436993	0.64393	0.183108	0.000436993	0.00571826
LOC101927330	101927330					-0.167629	0.341256	-0.167629	0.176139	0.341256	0.463369
LOC101927344	101927344					-0.221368	0.281253	-0.221368	0.205444	0.281253	0.42713
LOC101927391	101927391					-0.654199	0.00561381	-0.654199	0.236214	0.00561381	0.0389638
LOC101927393	101927393					0.923372	9.00967e-07	0.923372	0.187978	9.00967e-07	0.00139512
LOC101927402	101927402					0.0733463	0.574588	0.0733463	0.130671	0.574588	0.562532
LOC101927412	101927412					-1.10219	0.00026918	-1.10219	0.302528	0.00026918	0.0039403
LOC101927415	101927415					-0.484784	0.00097327	-0.484784	0.146987	0.00097327	0.0107295
LOC101927420	101927420					0.177639	0.213172	0.177639	0.142694	0.213172	0.378835
LOC101927432	101927432					-0.449117	0.0516791	-0.449117	0.230814	0.0516791	0.173546
LOC101927438	101927438					0.590993	0.0169694	0.590993	0.24755	0.0169694	0.0844254
LOC101927441	101927441					0.0398223	0.799003	0.0398223	0.156388	0.799003	0.637644
LOC101927451	101927451					1.19132	3.1939e-14	1.19132	0.156955	3.1939e-14	0.00139512
LOC101927454	101927454					0.271212	0.0978402	0.271212	0.163833	0.0978402	0.251774
LOC101927482	101927482					-0.110405	0.360368	-0.110405	0.120706	0.360368	0.472479
LOC101927506	101927506					-0.0355516	0.850435	-0.0355516	0.188539	0.850435	0.651411
LOC101927522	101927522					0.73447	1.26421e-05	0.73447	0.168217	1.26421e-05	0.00139512
LOC101927536	101927536					-0.42546	0.15136	-0.42546	0.29654	0.15136	0.320321
LOC101927538	101927538					0.0507049	0.783948	0.0507049	0.184935	0.783948	0.632911
ANO7P1	101927546					0.337204	0.236446	0.337204	0.28482	0.236446	0.39609
ANKRD44-IT1	101927547					0.238504	0.264159	0.238504	0.213596	0.264159	0.415905
LOC101927550	101927550					0.219922	0.0480568	0.219922	0.111248	0.0480568	0.166017
CEBPB-AS1	101927559					0.775083	4.73515e-08	0.775083	0.141931	4.73515e-08	0.00139512
LOC101927573	101927573					-0.310388	0.13219	-0.310388	0.206166	0.13219	0.297022
LOC101927595	101927595					0.0257888	0.911248	0.0257888	0.231363	0.911248	0.667482
LOC101927596	101927596					-0.00369781	0.987375	-0.00369781	0.233691	0.987375	0.682926
NCK1-AS1	101927597					0.101702	0.30427	0.101702	0.0989975	0.30427	0.44256
ZNF529-AS1	101927599					-0.186565	0.0865254	-0.186565	0.108846	0.0865254	0.234432
LOC101927603	101927603					0.568006	0.000490612	0.568006	0.162947	0.000490612	0.00624851
LOC101927609	101927609					-0.346444	0.00876759	-0.346444	0.132181	0.00876759	0.0537214
LOC101927610	101927610					-0.488668	0.00887156	-0.488668	0.186731	0.00887156	0.054097
RNF139-AS1	101927612					-0.32135	0.00695081	-0.32135	0.119054	0.00695081	0.0454251
LOC101927613	101927613					-0.600182	0.000494409	-0.600182	0.17228	0.000494409	0.00628411
LOC101927620	101927620					-0.0594096	0.617333	-0.0594096	0.118906	0.617333	0.577895
LINC01534	101927621					-0.359462	0.000388313	-0.359462	0.101317	0.000388313	0.00521986
ADNP-AS1	101927631					-0.283643	0.0872759	-0.283643	0.165878	0.0872759	0.23547
LOC101927632	101927632					-0.245877	0.0386385	-0.245877	0.118895	0.0386385	0.145409
LOC101927636	101927636					-0.0865075	0.711521	-0.0865075	0.233922	0.711521	0.609789
LOC101927673	101927673					-0.411566	0.0232673	-0.411566	0.181385	0.0232673	0.104237
LOC101927708	101927708					0.222671	0.403653	0.222671	0.266635	0.403653	0.493149
LOC101927751	101927751					-0.208813	0.20815	-0.208813	0.1659	0.20815	0.374367
LOC101927759	101927759					0.849996	4.96658e-05	0.849996	0.209503	4.96658e-05	0.00157423
LOC101927765	101927765					-0.339488	0.00903683	-0.339488	0.130039	0.00903683	0.054863
SATB1-AS1	101927777					0.0623347	0.620503	0.0623347	0.125894	0.620503	0.579411
LOC101927780	101927780					0.827903	1.39428e-05	0.827903	0.190552	1.39428e-05	0.00139512
LOC101927789	101927789					0.781318	3.20183e-08	0.781318	0.141286	3.20183e-08	0.00139512
LOC101927837	101927837					-0.0440144	0.695565	-0.0440144	0.112479	0.695565	0.604257
LOC101927851	101927851					0.996215	2.53802e-08	0.996215	0.178833	2.53802e-08	0.00139512
LOC101927854	101927854					0.195076	0.254355	0.195076	0.171144	0.254355	0.408894
LOC101927858	101927858					-0.292209	0.108956	-0.292209	0.1823	0.108956	0.268273
LOC101927865	101927865					-0.758123	9.28526e-05	-0.758123	0.193965	9.28526e-05	0.00198922
GRK5-IT1	101927868					-0.510383	0.00101659	-0.510383	0.155326	0.00101659	0.0111253
PKN2-AS1	101927891					-0.29584	0.114765	-0.29584	0.187581	0.114765	0.276535
LOC101927895	101927895					-0.131003	0.355519	-0.131003	0.141788	0.355519	0.470788
LOC101927897	101927897					-0.344273	0.186911	-0.344273	0.260858	0.186911	0.355579
LOC101927898	101927898					0.37055	0.0194723	0.37055	0.158601	0.0194723	0.0925209
LOC101927902	101927902					0.0257065	0.859327	0.0257065	0.145045	0.859327	0.653658
LOC101927923	101927923					0.471322	0.0716508	0.471322	0.261652	0.0716508	0.210747
LOC101927947	101927947					0.155282	0.59992	0.155282	0.296049	0.59992	0.572023
LOC101927949	101927949					0.60765	0.00318656	0.60765	0.206043	0.00318656	0.0260169
LINC01572	101927957					-0.0214858	0.87092	-0.0214858	0.132229	0.87092	0.657085
LOC101927960	101927960					-0.00940905	0.955343	-0.00940905	0.168025	0.955343	0.67618
LOC101927963	101927963					0.310823	0.0242927	0.310823	0.137992	0.0242927	0.107595
LOC101927974	101927974					0.561133	2.57523e-05	0.561133	0.133346	2.57523e-05	0.00140707
LOC101927979	101927979					-0.286235	0.038233	-0.286235	0.138121	0.038233	0.144516
LOC101927999	101927999					1.36049	8.42948e-05	1.36049	0.346018	8.42948e-05	0.00189304
LOC101928000	101928000					-0.195994	0.0954568	-0.195994	0.117552	0.0954568	0.248126
LOC101928004	101928004					0.0611168	0.714125	0.0611168	0.166839	0.714125	0.610416
LOC101928005	101928005					-0.34745	0.0639928	-0.34745	0.187585	0.0639928	0.196605
LOC101928020	101928020					-0.0328145	0.773475	-0.0328145	0.114005	0.773475	0.630333
LOC101928044	101928044					-0.0796503	0.650999	-0.0796503	0.176072	0.650999	0.58861
LOC101928047	101928047					-0.0639664	0.689714	-0.0639664	0.160219	0.689714	0.601704
LINC01481	101928062					-0.0776862	0.296298	-0.0776862	0.0743832	0.296298	0.436684
LOC101928068	101928068					-0.208802	0.14116	-0.208802	0.141899	0.14116	0.307437
LOC101928069	101928069					-0.122499	0.394216	-0.122499	0.143779	0.394216	0.488922
ERICH6-AS1	101928085					-0.0224649	0.87742	-0.0224649	0.145648	0.87742	0.65882
LOC101928096	101928096					-0.017752	0.933318	-0.017752	0.212165	0.933318	0.671954
LOC101928111	101928111					0.178535	0.1801	0.178535	0.133191	0.1801	0.349452
ST3GAL5-AS1	101928113					-0.634868	0.000138792	-0.634868	0.166618	0.000138792	0.00248432
LOC101928118	101928118					-0.217216	0.339346	-0.217216	0.227342	0.339346	0.462163
LOC101928120	101928120					-0.284982	0.00939922	-0.284982	0.109727	0.00939922	0.0562107
LOC101928126	101928126					0.0748044	0.742106	0.0748044	0.227324	0.742106	0.619764
LOC101928143	101928143					0.846399	3.80638e-07	0.846399	0.166667	3.80638e-07	0.00139512
LOC101928150	101928150					-0.408704	0.051685	-0.408704	0.21005	0.051685	0.173546
LOC101928152	101928152					-0.505106	0.00430004	-0.505106	0.176903	0.00430004	0.0321795
ITGA9-AS1	101928153					0.311333	0.0796082	0.311333	0.177604	0.0796082	0.223892
LOC101928166	101928166					-0.0698408	0.648825	-0.0698408	0.153363	0.648825	0.588169
LOC101928230	101928230					-0.72204	1.00567e-05	-0.72204	0.163507	1.00567e-05	0.00139512
LOC101928234	101928234					0.440882	0.0493069	0.440882	0.224262	0.0493069	0.168461
CTB-41I6.1	101928235					0.52794	0.000236324	0.52794	0.143593	0.000236324	0.00354719
LOC101928236	101928236					0.290901	0.0318831	0.290901	0.135563	0.0318831	0.129008
DARS-AS1	101928243					0.349306	0.0398135	0.349306	0.169922	0.0398135	0.147845
LOC101928274	101928274					-0.571444	0.00147012	-0.571444	0.17967	0.00147012	0.0146091
PLBD1-AS1	101928290					1.30959	8.2904e-10	1.30959	0.213313	8.2904e-10	0.00139512
LOC101928323	101928323					0.267447	0.191814	0.267447	0.204904	0.191814	0.360244
LOC101928324	101928324					0.163356	0.127553	0.163356	0.107202	0.127553	0.290812
LOC101928343	101928343					-0.578994	0.0194043	-0.578994	0.24768	0.0194043	0.092313
LOC101928344	101928344					0.703793	1.00953e-05	0.703793	0.159405	1.00953e-05	0.00139512
LOC101928346	101928346					-0.396799	0.00911086	-0.396799	0.152155	0.00911086	0.0551145
LOC101928354	101928354					-0.189494	0.331899	-0.189494	0.195296	0.331899	0.458014
LOC101928361	101928361					0.457163	0.0336313	0.457163	0.21519	0.0336313	0.133734
LOC101928370	101928370					-0.611363	1.41831e-09	-0.611363	0.100995	1.41831e-09	0.00139512
LOC101928373	101928373					-0.410914	0.0105828	-0.410914	0.160753	0.0105828	0.0610499
LOC101928377	101928377					0.292368	0.105851	0.292368	0.180795	0.105851	0.263499
PTOV1-AS2	101928378					-0.252499	0.0512783	-0.252499	0.129543	0.0512783	0.172714
LOC101928383	101928383					0.331363	0.0694841	0.331363	0.182543	0.0694841	0.206754
LOC101928387	101928387					0.00973047	0.954645	0.00973047	0.171087	0.954645	0.676092
LOC101928389	101928389					-0.011495	0.945977	-0.011495	0.169643	0.945977	0.674262
LOC101928403	101928403					-0.262952	0.0392626	-0.262952	0.127558	0.0392626	0.146884
LOC101928415	101928415					0.434719	0.000508014	0.434719	0.125045	0.000508014	0.00640882
LOC101928419	101928419					0.252068	0.166489	0.252068	0.182186	0.166489	0.335823
LOC101928421	101928421					0.0219955	0.875583	0.0219955	0.140482	0.875583	0.658452
LOC101928429	101928429					0.266325	0.0176402	0.266325	0.112227	0.0176402	0.0864063
LOC101928433	101928433					-0.0451899	0.715692	-0.0451899	0.124072	0.715692	0.610706
C5orf67	101928448					1.00386	0.000103226	1.00386	0.258536	0.000103226	0.00209045
LOC101928451	101928451					0.240706	0.00339913	0.240706	0.0821768	0.00339913	0.0272611
LOC101928462	101928462					0.204172	0.162027	0.204172	0.146016	0.162027	0.331998
LOC101928464	101928464					-0.133784	0.0832558	-0.133784	0.0772383	0.0832558	0.22958
LOC101928465	101928465					0.0804947	0.345994	0.0804947	0.0854157	0.345994	0.465724
LOC101928474	101928474					0.990169	4.58604e-05	0.990169	0.24294	4.58604e-05	0.00153324
NALT1	101928483					-0.411726	0.00925517	-0.411726	0.158205	0.00925517	0.0555676
LOC101928487	101928487					-0.104216	0.472652	-0.104216	0.145113	0.472652	0.525159
LOC101928504	101928504					-0.107947	0.495787	-0.107947	0.158481	0.495787	0.535235
CATIP-AS1	101928513					0.894087	2.47067e-07	0.894087	0.173276	2.47067e-07	0.00139512
LOC101928524	101928524					0.266801	0.0558094	0.266801	0.139502	0.0558094	0.180661
PIGBOS1	101928527					0.351892	1.02858e-05	0.351892	0.0797747	1.02858e-05	0.00139512
LOC101928530	101928530					-0.252811	0.126971	-0.252811	0.165652	0.126971	0.290094
SEPT7-AS1	101928545					0.0762207	0.482419	0.0762207	0.108512	0.482419	0.528804
LOC101928548	101928548					-0.420548	0.107176	-0.420548	0.261045	0.107176	0.265567
LOC101928556	101928556					-0.714392	2.18572e-05	-0.714392	0.168289	2.18572e-05	0.0014019
LOC101928570	101928570					0.498098	0.0341408	0.498098	0.235129	0.0341408	0.134949
LOC101928572	101928572					0.541696	0.00704674	0.541696	0.201028	0.00704674	0.0458159
LOC101928576	101928576					-0.0192895	0.915296	-0.0192895	0.18136	0.915296	0.668572
RAP2C-AS1	101928578					0.112515	0.438224	0.112515	0.145144	0.438224	0.510267
LOC101928595	101928595					0.270844	0.0636406	0.270844	0.146032	0.0636406	0.196066
C6orf229	101928603					0.255468	0.172208	0.255468	0.187136	0.172208	0.341954
LOC101928617	101928617					-0.281297	0.0114069	-0.281297	0.111186	0.0114069	0.0643471
LOC101928625	101928625					-0.0625607	0.754906	-0.0625607	0.200401	0.754906	0.624295
LOC101928635	101928635					0.969979	0.000313946	0.969979	0.269176	0.000313946	0.00445149
CTC-338M12.4	101928649					-0.211122	0.105857	-0.211122	0.130556	0.105857	0.263499
LOC101928659	101928659					-0.486717	0.00407643	-0.486717	0.169459	0.00407643	0.031105
LOC101928674	101928674					1.51841	1.48246e-07	1.51841	0.288961	1.48246e-07	0.00139512
LINC01424	101928689					-0.264913	0.134517	-0.264913	0.177019	0.134517	0.299903
LOC101928705	101928705					-0.191495	0.122993	-0.191495	0.12416	0.122993	0.285462
LOC101928707	101928707					0.0645923	0.686417	0.0645923	0.159992	0.686417	0.600552
TPT1P10	101928715					0.296998	0.124469	0.296998	0.193322	0.124469	0.28743
LOC101928728	101928728					0.0466446	0.774141	0.0466446	0.162546	0.774141	0.630402
MIR762HG	101928736					-0.358635	0.00188785	-0.358635	0.115416	0.00188785	0.0176424
LOC101928762	101928762					-0.183486	0.129841	-0.183486	0.121135	0.129841	0.294165
LOC101928767	101928767					-0.346943	0.00780174	-0.346943	0.130404	0.00780174	0.0491793
RORA-AS1	101928784					-0.111947	0.356463	-0.111947	0.121401	0.356463	0.471054
LOC101928794	101928794					0.228865	0.346855	0.228865	0.243291	0.346855	0.466031
LOC101928813	101928813					0.0375414	0.829441	0.0375414	0.174272	0.829441	0.646175
LOC101928834	101928834					-0.188532	0.489962	-0.188532	0.273088	0.489962	0.532667
HIPK1-AS1	101928846					-0.139646	0.268943	-0.139646	0.12632	0.268943	0.418761
LOC101928865	101928865					0.120925	0.466425	0.120925	0.166036	0.466425	0.522906
LOC101928891	101928891					0.024654	0.865029	0.024654	0.145043	0.865029	0.655666
LOC101928893	101928893					0.703985	0.0979405	0.703985	0.425389	0.0979405	0.251871
LOC101928895	101928895					-0.516549	0.000476198	-0.516549	0.147847	0.000476198	0.00613989
LOC101928923	101928923					-0.737566	0.0033251	-0.737566	0.251217	0.0033251	0.0268372
LOC101928926	101928926					-0.336979	0.0045561	-0.336979	0.118786	0.0045561	0.033454
RHOXF1P1	101928941					-0.0652504	0.799536	-0.0652504	0.256944	0.799536	0.637869
LOC101928953	101928953					-0.702423	0.00421429	-0.702423	0.24546	0.00421429	0.0318828
LOC101928963	101928963					-0.470944	0.000384407	-0.470944	0.132639	0.000384407	0.00519497
LOC101929000	101929000					0.25575	0.123535	0.25575	0.16606	0.123535	0.286154
LOC101929007	101929007					-0.506279	0.0457497	-0.506279	0.253431	0.0457497	0.161494
GTF2IP13	101929008					-0.00950457	0.963475	-0.00950457	0.207551	0.963475	0.677513
LOC101929054	101929054					-0.437088	0.00532194	-0.437088	0.156838	0.00532194	0.0375494
LOC101929057	101929057					-0.206908	0.123819	-0.206908	0.134448	0.123819	0.286594
LOC101929072	101929072					0.8804	0.00731318	0.8804	0.328234	0.00731318	0.047085
LOC101929098	101929098					-0.422762	0.0509904	-0.422762	0.216628	0.0509904	0.172011
LOC101929140	101929140					0.119028	0.49295	0.119028	0.173605	0.49295	0.534179
PPP3CB-AS1	101929145					-0.259389	3.09837e-05	-0.259389	0.0622616	3.09837e-05	0.00143936
LOC101929147	101929147					-0.315905	0.00241667	-0.315905	0.104136	0.00241667	0.0211428
LOC101929174	101929174					0.28745	0.0920655	0.28745	0.170634	0.0920655	0.243048
LOC101929200	101929200					-0.454539	0.00202308	-0.454539	0.147251	0.00202308	0.0185752
CTD-2201I18.1	101929215					0.0319003	0.818872	0.0319003	0.139305	0.818872	0.643343
LOC101929216	101929216					-0.663896	0.00016379	-0.663896	0.176139	0.00016379	0.0027634
LOC101929241	101929241					-0.409736	0.0018144	-0.409736	0.131366	0.0018144	0.0171131
LOC101929243	101929243					0.162339	0.13246	0.162339	0.107904	0.13246	0.297234
LOC101929270	101929270					-0.0886725	0.559037	-0.0886725	0.151765	0.559037	0.557856
LOC101929285	101929285					-0.160785	0.396489	-0.160785	0.189625	0.396489	0.489705
LOC101929289	101929289					-0.0377579	0.750754	-0.0377579	0.118868	0.750754	0.622723
LOC101929294	101929294					-0.0607147	0.78268	-0.0607147	0.220118	0.78268	0.632493
LOC101929295	101929295					-0.28992	0.0969426	-0.28992	0.174666	0.0969426	0.250363
RFX3-AS1	101929302					-0.271295	0.0759998	-0.271295	0.152895	0.0759998	0.218246
LOC101929322	101929322					-0.228914	0.597455	-0.228914	0.433497	0.597455	0.570817
LOC101929331	101929331					-0.0905068	0.652071	-0.0905068	0.200731	0.652071	0.588901
CDC37L1-AS1	101929351					0.0544274	0.710793	0.0544274	0.146787	0.710793	0.60955
LOC101929355	101929355					-0.0105665	0.977964	-0.0105665	0.382552	0.977964	0.681075
LOC101929356	101929356					-0.059974	0.68506	-0.059974	0.147877	0.68506	0.60022
LOC101929422	101929422					0.42282	0.0119999	0.42282	0.16831	0.0119999	0.0665087
MEF2C-AS1	101929423					0.306193	0.0158231	0.306193	0.126895	0.0158231	0.0803246
LOC101929447	101929447					-1.02702	8.80822e-11	-1.02702	0.158342	8.80822e-11	0.00139512
LOC101929475	101929475					-0.671108	0.00021302	-0.671108	0.181231	0.00021302	0.00330964
LOC101929506	101929506					-0.282175	0.241643	-0.282175	0.240992	0.241643	0.399909
LOC101929531	101929531					-0.122481	0.471333	-0.122481	0.170039	0.471333	0.524959
LOC101929538	101929538					0.108449	0.715881	0.108449	0.297961	0.715881	0.610769
LOC101929540	101929540					-0.114554	0.53757	-0.114554	0.185816	0.53757	0.550789
LOC101929544	101929544					1.49634	3.84026e-11	1.49634	0.226371	3.84026e-11	0.00139512
LINC00211	101929559					1.19387	1.8452e-06	1.19387	0.250303	1.8452e-06	0.00139512
LOC101929567	101929567					0.462156	0.0163229	0.462156	0.192435	0.0163229	0.0822308
LOC101929574	101929574					-0.244548	0.360826	-0.244548	0.267618	0.360826	0.472672
GTF2IP23	101929580					-0.320992	0.028615	-0.320992	0.146655	0.028615	0.12013
LOC101929594	101929594					0.0100575	0.969981	0.0100575	0.267256	0.969981	0.678497
LINC01215	101929623					-0.238693	0.0103289	-0.238693	0.0930714	0.0103289	0.0599701
LOC101929638	101929638					-0.237028	0.379902	-0.237028	0.26994	0.379902	0.48268
B4GALT1-AS1	101929639					0.290721	0.0109185	0.290721	0.114219	0.0109185	0.0622983
LOC101929667	101929667					1.22435	1.37554e-06	1.22435	0.253567	1.37554e-06	0.00139512
RARA-AS1	101929693					0.915194	2.6001e-12	0.915194	0.130783	2.6001e-12	0.00139512
LOC101929698	101929698					-0.134522	0.445292	-0.134522	0.176241	0.445292	0.513367
LOC101929703	101929703					-0.161832	0.226706	-0.161832	0.133869	0.226706	0.390525
LOC101929707	101929707					-0.228601	0.268529	-0.228601	0.206606	0.268529	0.418593
LOC101929709	101929709					-0.0503022	0.719705	-0.0503022	0.140175	0.719705	0.612267
LOC101929715	101929715					0.029778	0.831809	0.029778	0.140209	0.831809	0.646893
LOC101929750	101929750					0.639187	0.00271701	0.639187	0.2132	0.00271701	0.0230674
LINC01063	101929769					0.0209834	0.912669	0.0209834	0.191328	0.912669	0.667791
NBPF25P	101929780					0.0790659	0.678668	0.0790659	0.190851	0.678668	0.598254
LOC101929796	101929796					0.492453	0.103496	0.492453	0.302465	0.103496	0.260135
LOC101929819	101929819					0.978663	0.0177935	0.978663	0.412958	0.0177935	0.0869893
LOC101929866	101929866					0.103473	0.650679	0.103473	0.228507	0.650679	0.58861
LOC101929882	101929882					-0.242756	0.144651	-0.242756	0.166421	0.144651	0.311541
LOC101929895	101929895					-0.358759	0.0464512	-0.358759	0.180166	0.0464512	0.162996
LOC101929932	101929932					0.531022	0.00154494	0.531022	0.167721	0.00154494	0.0151478
LOC101929947	101929947					0.119039	0.217395	0.119039	0.0965066	0.217395	0.382497
LOC101929977	101929977					0.0320239	0.787014	0.0320239	0.118524	0.787014	0.633836
LOC101929984	101929984					0.345408	0.0987093	0.345408	0.209193	0.0987093	0.253351
RNF41	10193	-0.00322731	0.496986	-0.37458	0.0107089	0.142165	0.0166972	-0.0705034	0.148408	0.63474	0.583184
LOC101930023	101930023					-0.3162	0.0812435	-0.3162	0.181358	0.0812435	0.22661
LOC101930071	101930071					-0.0347152	0.848529	-0.0347152	0.181759	0.848529	0.651142
LOC101930085	101930085					0.0730631	0.595735	0.0730631	0.137713	0.595735	0.570121
LOC101930112	101930112					0.198709	0.051512	0.198709	0.102049	0.051512	0.173233
LOC101930164	101930164					0.31109	0.199263	0.31109	0.242347	0.199263	0.366488
LOC101930307	101930307					-0.271931	0.0934918	-0.271931	0.162128	0.0934918	0.245326
LOC101930370	101930370					0.326169	0.00392513	0.326169	0.113091	0.00392513	0.0302979
TSHZ1	10194	-0.0857493	0.342849	0.117307	0.160692	0.0604425	0.636244	-0.0239112	0.0662212	0.718038	0.611375
ALG3	10195	-0.133905	0.150887	-0.286368	0.0277766	-0.132486	0.124366	-0.164439	0.0576586	0.00434536	0.0324071
RNVU1-14	101954266					-0.261398	0.0527405	-0.261398	0.134947	0.0527405	0.175797
RNU6-9	101954271					0.291001	0.0436019	0.291001	0.14421	0.0436019	0.156564
RNVU1-19	101954277					-0.143779	0.655577	-0.143779	0.322353	0.655577	0.59021
RNU6-8	101954278					-0.202989	0.283631	-0.202989	0.189321	0.283631	0.428305
PRMT3	10196	-0.264975	0.0101117	-0.180888	0.133827	-0.114894	0.0380645	-0.145323	0.0473725	0.00215738	0.0194792
PSME3	10197	0.0540921	0.202892	0.00551599	0.549344	0.385667	0.00015858	0.1523	0.124037	0.219498	0.384331
MPHOSPH9	10198	-0.0914489	0.273172	-0.184515	0.156608	-0.16374	0.0193438	-0.118079	0.0338878	0.000493208	0.00627409
MPHOSPH10	10199	0.113087	0.157106	0.0978456	0.331301	-0.181457	0.0579098	0.015098	0.0922075	0.869936	0.6569
ADAM10	102	-0.0501898	0.367895			0.401454	1.69195e-07	0.173205	0.225809	0.443056	0.51245
CDK5	1020	0.04518	0.137584	-0.216776	0.0775507	-0.0374046	0.68695	-0.0564269	0.0679807	0.406515	0.494358
MPHOSPH6	10200	0.000203308	0.388598	0.22806	0.113211	-0.209838	0.0223225	-0.00368255	0.125042	0.976505	0.680558
NME6	10201	0.214024	0.0337468	-0.0914955	0.35386	0.1252	0.0173533	0.119381	0.066375	0.0720847	0.21132
DHRS2	10202	0.0676842	0.413975	0.0814056	0.279995			0.0681335	0.0358015	0.0570288	0.183018
CALCRL	10203	0.0921533	0.254028	0.00847457	0.610866	0.206091	0.0689991	0.0714645	0.046361	0.1232	0.28564
NUTF2	10204	0.289976	0.00579494	-0.179286	0.151636	-0.0555156	0.497649	0.0156521	0.133136	0.906413	0.666213
MPZL2	10205	-0.411325	3.40806e-05	0.638271	0.000671176	0.725823	8.79254e-05	0.318182	0.356279	0.371819	0.479355
TRIM13	10206	-0.283612	0.00375626	0.24729	0.0729331	-0.0739122	0.113937	-0.0932185	0.107773	0.387067	0.485918
RASSF1-AS1	102060282					0.234148	0.121015	0.234148	0.151012	0.121015	0.283251
INADL	10207	-0.0571456	0.412225	-0.0657393	0.120614	-0.328601	0.00175485	-0.1545	0.104119	0.137842	0.304012
USPL1	10208	-0.0475253	0.510253	0.323635	0.0328139	-0.155798	0.00555282	0.0232882	0.111148	0.834039	0.647761
EIF1	10209	0.145497	0.0881297	0.20658	0.137722	0.289006	0.0213125	0.197009	0.0581716	0.00070742	0.00832382
CDK6	1021	-0.00990209	0.727295	0.332698	0.0346206	-0.14547	0.0535409	0.0236568	0.0992113	0.811533	0.641595
TOPORS	10210	-0.161973	0.0675503	0.271048	0.0644264	0.376072	1.95359e-06	0.159994	0.185576	0.388606	0.486485
FLOT1	10211	0.784053	1.02653e-05	0.000299543	0.612701	0.510602	0.0874992	0.393277	0.280649	0.161121	0.33132
DDX39A	10212	0.357064	0.00535148	0.139463	0.22843	-0.242915	0.0207987	0.0744888	0.152666	0.625606	0.580472
PSMD14	10213	-0.104078	0.0830258	0.0427131	0.515984	-0.179972	0.00942621	-0.071273	0.0853092	0.403455	0.493063
SSX3	10214	0.174	0.104088					0.174	0.0900534	0.053336	0.176665
OLIG2	10215	0.0547562	0.517605	0.0163498	0.577029	-0.392814	0.294209	0.0371407	0.0325082	0.253246	0.40848
AK6	102157402	-0.145042	0.0310335					-0.145042	0.155117	0.349765	0.467851
PRG4	10216	0.0506127	0.495578	-0.0719889	0.430862			-0.0157124	0.0610946	0.797038	0.636975
CTDSPL	10217	-0.322643	0.000836413	0.189444	0.135394	0.464365	0.0614944	0.0729283	0.256203	0.775911	0.630624
ANGPTL7	10218	-0.00908201	0.69209	-0.0658462	0.505173			-0.0460206	0.0270616	0.0890211	0.238393
KLRG1	10219	0.0105177	0.669088			-0.0715092	0.724365	0.00724141	0.0405281	0.858192	0.653478
CDK7	1022	0.0917018	0.10847	-0.129824	0.240622			0.0078048	0.107455	0.942098	0.673574
GDF11	10220	0.0564034	0.49786	-0.0758987	0.45125	-0.142329	0.297792	-0.0261897	0.0591536	0.657954	0.590642
TRIB1	10221	0.850236	1.35501e-05	0.332182	0.045806	0.728039	1.98457e-07	0.616632	0.146857	2.68248e-05	0.00141783
GPA33	10223	-0.0528241	0.409194	0.0540307	0.45539	-0.202817	0.213688	-0.0417802	0.0419893	0.319726	0.451894
ZNF443	10224			0.228379	0.051661	0.0900891	0.346327	0.128046	0.0814832	0.11608	0.278249
CD96	10225	0.196781	0.0559559	-0.195254	0.0946449	-0.368764	0.000558628	-0.118533	0.181858	0.514538	0.542861
PLIN3	10226	0.468231	0.000231995	-0.0366596	0.297169	0.753324	7.94575e-08	0.401557	0.205784	0.0510153	0.172057
MFSD10	10227	-0.269351	0.00452698	-0.476098	0.00361906	-0.0336222	0.590112	-0.259094	0.151544	0.0873215	0.235552
STX6	10228	-0.075811	0.347538	0.0385234	0.547432	0.314976	2.09729e-07	0.092156	0.121372	0.447681	0.514086
COQ7	10229	-0.0804345	0.414959	-0.266103	0.0652979	0.140997	0.0530381	-0.0532172	0.109665	0.627485	0.580952
NBR2	10230	0.0774008	0.356801			-0.0866107	0.497168	0.0384645	0.0697851	0.581507	0.565199
RCAN2	10231	-0.154296	0.0605424	0.00619248	0.583787			-0.0744899	0.0802431	0.35325	0.46954
MSLN	10232	0.234953	0.0017997	-0.533781	0.0017278			-0.230829	0.375646	0.538895	0.551078
LRRC23	10233	0.495521	2.99745e-05	-1.60191	4.33576e-07	-0.314448	0.00275931	-0.35922	0.413843	0.38539	0.485026
LRRC17	10234	-0.0628867	0.112971	0.195755	0.0290344			-0.0110992	0.135256	0.934599	0.671954
RASGRP2	10235	0.0893449	0.311438			-0.132052	0.0779927	-0.0199187	0.110689	0.857191	0.653413
HNRNPR	10236	-0.158897	0.0485119	0.342017	0.0252727	-0.24446	0.117714	-0.00361907	0.20919	0.986197	0.682777
SLC35B1	10237	0.17351	0.0634003	0.00680562	0.577155	0.0265579	0.67038	0.0755022	0.0546371	0.167007	0.336215
DCAF7	10238	0.177271	0.0439057	0.035058	0.511176	0.150145	0.128421	0.130714	0.0598486	0.0289566	0.120863
AP3S2	10239			0.138332	0.190454	0.224807	0.0925046	0.180747	0.0935865	0.0534411	0.176828
CDK8	1024	-0.106091	0.19048	-0.0963678	0.341834	-0.00824334	0.932416	-0.0755388	0.0503828	0.133797	0.299033
MRPS31	10240	-0.0221922	0.0505428	-0.84811	0.00038675	-0.101096	0.0594106	-0.251352	0.193755	0.19454	0.362397
CALCOCO2	10241	-0.00250281	0.454226	0.100328	0.261723	0.0544164	0.521207	0.0421846	0.0602355	0.483723	0.529337
KCNMB2	10242	-0.543862	0	-0.216685	0.114852			-0.371664	0.163362	0.0229002	0.1032
GPHN	10243	-0.197005	0.0374472	0.243891	0.100887	0.141899	0.374261	0.0491129	0.149331	0.742242	0.619764
RABEPK	10244	-0.197596	0.0265673	0.0152435	0.500608	0.163633	0.0444436	-0.00735871	0.110362	0.946838	0.674496
TIMM17B	10245	0.142235	0.139072	-0.411239	0.00608091	0.175239	0.0252411	-0.0330262	0.199918	0.868788	0.656685
SLC17A2	10246	0.0652292	0.319823					0.0652292	0.0507047	0.198285	0.365662
MIR6753	102465451					0.0721203	0.674443	0.0721203	0.171691	0.674443	0.597054
MIR7845	102465835					0.494811	0.00123075	0.494811	0.153114	0.00123075	0.0127901
MIR6840	102466747					0.163768	0.4437	0.163768	0.213807	0.4437	0.512719
MIR7848	102466865					0.718892	1.13714e-05	0.718892	0.163783	1.13714e-05	0.00139512
LOC102467147	102467147					0.397257	0.0469143	0.397257	0.19992	0.0469143	0.163855
HRSP12	10247	0.0533158	0.151245	0.237606	0.0659053	-0.394573	0.000800741	-0.0277334	0.186119	0.881546	0.659543
POP7	10248	0.206989	0.0367812	0.0682912	0.241348	-0.0860702	0.451878	0.0824434	0.105508	0.434569	0.508307
GLYAT	10249	0.0821104	0.37808	-0.0359323	0.578987			0.0278832	0.0588263	0.635505	0.583594
CDK9	1025	-0.189031	0.039754	-0.230048	0.0758693	-0.0922669	0.177887	-0.138685	0.0528777	0.00872219	0.0536377
SRRM1	10250	-0.423467	2.21729e-05	0.456263	0.0059439	0.0235994	0.804885	0.00545643	0.225415	0.980688	0.681504
SPRY3	10251	0.0869439	0.346096	-0.0852443	0.367551			0.0063236	0.0859199	0.94133	0.673538
SPRY1	10252	-0.545122	0	-0.139477	0.178104	0.0754986	0.57172	-0.201275	0.163048	0.217035	0.382048
SPRY2	10253	-0.563151	0	0.0809009	0.3726	-0.33206	0.0126464	-0.271483	0.185362	0.143028	0.309314
STAM2	10254	-0.131429	0.107488	0.146722	0.157268	0.273228	6.97052e-05	0.094539	0.138963	0.496303	0.53547
LOC102546294	102546294					0.464819	0.033629	0.464819	0.218791	0.033629	0.133734
HCG9	10255	0.0796038	0.330079					0.0796038	0.0395593	0.0441919	0.157943
CNKSR1	10256	-0.426042	8.33539e-05	-0.484971	0.00282041			-0.466801	0.0707428	4.15154e-11	0.00139512
ABCC4	10257	-0.456034	5.33793e-06	0.178867	0.102742	-0.132925	0.532875	-0.205312	0.186493	0.270936	0.420187
CDKN1A	1026	0.954085	0			0.248636	0.0599466	0.597646	0.352705	0.0901773	0.240315
DENND4A	10260	-0.124783	0.145635	0.325353	0.0307882	-0.144247	0.29407	-0.00938088	0.127785	0.941479	0.673538
LOC102606465	102606465					-0.0665935	0.505128	-0.0665935	0.0999237	0.505128	0.538858
IGSF6	10261	1.07238	8.2122e-07	0.824111	0.000463059	0.550225	6.41826e-07	0.604546	0.102851	4.15609e-09	0.00139512
SF3B4	10262	0.194356	0.0151868	-0.371907	0.00420742	0.256876	0.0210079	0.191186	0.0920569	0.0378174	0.143587
CDK2AP2	10263	0.558239	6.28234e-05	-0.305645	0.0207839	0.0125223	0.922463	0.0501381	0.215044	0.815643	0.642528
IRX5	10265	-0.213825	0.0187509	0.0248488	0.442084			-0.0996925	0.119223	0.403051	0.492905
RAMP2	10266	-0.116864	0.194198	-0.0150115	0.645453			-0.0703698	0.0507331	0.165424	0.334898
RAMP1	10267	0.722581	4.51671e-06	-0.91594	0.000347728	0.0800619	0.687432	0.0722517	0.367807	0.844266	0.650596
RAMP3	10268	-0.0521752	0.542203	-0.0365926	0.615251			-0.0483935	0.0252903	0.0556819	0.180397
ZMPSTE24	10269	-0.186732	0.0448768	0.0135439	0.406541	0.308418	8.51611e-05	0.054566	0.149654	0.715399	0.61061
CDKN1B	1027	-0.0965587	0.0792983	0.296399	0.0416511	0.112894	0.0829343	0.118	0.0951359	0.214855	0.380448
AKAP8	10270	-0.359481	0.00036339	0.110483	0.265912	-0.179083	0.000213716	-0.158519	0.106552	0.136827	0.303004
FSTL3	10272	-0.00740532	0.661086	-0.0212146	0.619344	-0.0814334	0.494102	-0.0204861	0.0371138	0.580961	0.565102
STAM-AS1	102723166					-0.446165	0.00137139	-0.446165	0.1394	0.00137139	0.0138818
IGHV1-69D	102723169					0.216191	0.330483	0.216191	0.222157	0.330483	0.457833
LOC102723324	102723324					-0.0689631	0.700206	-0.0689631	0.179105	0.700206	0.605763
LINC00412	102723332					-0.114108	0.586982	-0.114108	0.210061	0.586982	0.567271
LOC102723340	102723340					0.724028	5.73232e-08	0.724028	0.133413	5.73232e-08	0.00139512
LOC102723373	102723373					0.376005	0.0622761	0.376005	0.201684	0.0622761	0.193757
LOC102723407	102723407					0.499569	0.312659	0.499569	0.49479	0.312659	0.447707
LOC102723409	102723409					0.350962	0.0467152	0.350962	0.176463	0.0467152	0.163573
LOC102723415	102723415					-0.573005	0.00405222	-0.573005	0.199371	0.00405222	0.0310426
LOC102723446	102723446					-0.830967	0.000272389	-0.830967	0.228273	0.000272389	0.00397513
LOC102723458	102723458					-0.240045	0.117801	-0.240045	0.153474	0.117801	0.27981
LOC102723507	102723507					-0.333036	0.069985	-0.333036	0.183794	0.069985	0.207494
KANTR	102723508					-0.143177	0.282172	-0.143177	0.133132	0.282172	0.427766
LOC102723526	102723526					0.241854	0.149193	0.241854	0.167676	0.149193	0.31728
LOC102723540	102723540					-0.40821	0.0026389	-0.40821	0.135756	0.0026389	0.0225806
LOC102723552	102723552					0.732014	0.0922485	0.732014	0.434777	0.0922485	0.243362
LOC102723564	102723564					-0.379329	0.018937	-0.379329	0.161639	0.018937	0.0907426
LOC102723566	102723566					-0.529169	0.00155619	-0.529169	0.167247	0.00155619	0.0152256
LOC102723582	102723582					-0.0742886	0.675871	-0.0742886	0.17768	0.675871	0.597242
LOC102723591	102723591					0.510869	0.124429	0.510869	0.332501	0.124429	0.287395
LOC102723648	102723648					-0.374497	0.0536821	-0.374497	0.194101	0.0536821	0.177086
LOC102723654	102723654					-0.0647353	0.714826	-0.0647353	0.177172	0.714826	0.610481
LOC102723663	102723663					0.642356	0.000230322	0.642356	0.174401	0.000230322	0.00348364
LOC102723675	102723675					0.146136	0.514919	0.146136	0.224411	0.514919	0.542975
LOC102723694	102723694					-0.396477	0.00853457	-0.396477	0.150743	0.00853457	0.0527183
LOC102723699	102723699					0.15618	0.34064	0.15618	0.163899	0.34064	0.462987
LOC102723704	102723704					0.202724	0.330315	0.202724	0.208247	0.330315	0.457833
LOC102723714	102723714					0.167879	0.296742	0.167879	0.160889	0.296742	0.437168
LOC102723741	102723741					0.534517	3.48811e-05	0.534517	0.129141	3.48811e-05	0.00145899
LOC102723750	102723750					-0.383548	0.127693	-0.383548	0.251794	0.127693	0.290913
LOC102723761	102723761					-0.174071	0.374834	-0.174071	0.196146	0.374834	0.480557
LOC102723766	102723766					0.479436	0.0293328	0.479436	0.220027	0.0293328	0.121998
LOC102723784	102723784					0.0836855	0.668074	0.0836855	0.195165	0.668074	0.594769
LOC102723811	102723811					-0.326818	0.0698863	-0.326818	0.180299	0.0698863	0.207423
LOC102723814	102723814					-0.320659	0.0397884	-0.320659	0.155967	0.0397884	0.147845
LOC102723824	102723824					-0.112088	0.541526	-0.112088	0.183598	0.541526	0.551939
LOC102723828	102723828					-1.60767	0.000175026	-1.60767	0.428417	0.000175026	0.00287108
LOC102723846	102723846					-1.79539	0.00216063	-1.79539	0.58535	0.00216063	0.0194886
TBC1D3E	102723859					0.635435	3.88037e-05	0.635435	0.154438	3.88037e-05	0.00148274
LOC102723872	102723872					1.17393	1.02355e-06	1.17393	0.240211	1.02355e-06	0.00139512
LOC102723878	102723878					0.0713984	0.66262	0.0713984	0.163646	0.66262	0.592728
LOC102723897	102723897					0.113231	0.380027	0.113231	0.128988	0.380027	0.482697
LOC102723914	102723914					1.35918	3.82163e-07	1.35918	0.26768	3.82163e-07	0.00139512
LOC102723922	102723922					-0.192527	0.0184862	-0.192527	0.081727	0.0184862	0.0893141
LOC102723983	102723983					-0.00524475	0.977779	-0.00524475	0.188297	0.977779	0.68104
LOC102724008	102724008					0.36934	0.11212	0.36934	0.232474	0.11212	0.273058
LOC102724015	102724015					-0.191882	0.229894	-0.191882	0.159817	0.229894	0.392588
LOC102724023	102724023					-0.0198941	0.906236	-0.0198941	0.168897	0.906236	0.666159
LOC102724104	102724104					-0.0837749	0.780122	-0.0837749	0.300096	0.780122	0.63142
ZNF528-AS1	102724105					-0.466467	0.0130921	-0.466467	0.187996	0.0130921	0.0706076
LOC102724149	102724149					-0.246938	0.299391	-0.246938	0.237958	0.299391	0.439021
LOC102724159	102724159					-0.104868	0.58156	-0.104868	0.190285	0.58156	0.565209
LOC102724163	102724163					0.141584	0.402473	0.141584	0.169113	0.402473	0.492718
LOC102724190	102724190					0.462052	0.0685777	0.462052	0.253709	0.0685777	0.20514
LOC102724200	102724200					0.0404379	0.657247	0.0404379	0.0911342	0.657247	0.590489
LOC102724231	102724231					1.60633	7.50056e-16	1.60633	0.199245	7.50056e-16	0.00139512
TTC39C-AS1	102724246					-0.828333	3.36726e-05	-0.828333	0.199738	3.36726e-05	0.00145128
LOC102724250	102724250					-0.0979529	0.565323	-0.0979529	0.170367	0.565323	0.559332
LOC102724279	102724279					-0.606466	0.0632716	-0.606466	0.326535	0.0632716	0.195754
LOC102724297	102724297					0.00486333	0.982951	0.00486333	0.227587	0.982951	0.681926
SVIL-AS1	102724316					0.218285	0.0612765	0.218285	0.116637	0.0612765	0.191436
LOC102724330	102724330					-0.221128	0.0185638	-0.221128	0.0939301	0.0185638	0.0895183
LOC102724364	102724364					-0.26669	0.0650697	-0.26669	0.144565	0.0650697	0.198471
LOC102724378	102724378					0.0744736	0.593167	0.0744736	0.139398	0.593167	0.569296
LOC102724397	102724397					0.235999	0.185449	0.235999	0.178225	0.185449	0.354094
LOC102724428	102724428					0.123967	0.55481	0.123967	0.209911	0.55481	0.556904
LOC102724470	102724470					0.0627662	0.826864	0.0627662	0.286964	0.826864	0.645447
LOC102724479	102724479					0.0544694	0.694301	0.0544694	0.13859	0.694301	0.60371
LOC102724517	102724517					-0.0673294	0.657023	-0.0673294	0.151634	0.657023	0.590489
LOC102724528	102724528					-0.277683	0.571106	-0.277683	0.490238	0.571106	0.561289
LOC102724532	102724532					0.281257	0.0621285	0.281257	0.150777	0.0621285	0.193337
LOC102724545	102724545					0.767668	6.44329e-07	0.767668	0.15423	6.44329e-07	0.00139512
LOC102724552	102724552					0.570108	0.000521929	0.570108	0.164332	0.000521929	0.00653724
LOC102724591	102724591					-0.132896	0.348532	-0.132896	0.141764	0.348532	0.466981
LOC102724596	102724596					-0.365648	0.00724467	-0.365648	0.136162	0.00724467	0.0468176
LOC102724601	102724601					0.454311	0.10304	0.454311	0.278668	0.10304	0.259545
LOC102724608	102724608					-0.0525937	0.773313	-0.0525937	0.182589	0.773313	0.630333
LOC102724615	102724615					0.331801	0.173487	0.331801	0.243777	0.173487	0.343185
LOC102724618	102724618					0.102094	0.442146	0.102094	0.132836	0.442146	0.512298
LOC102724621	102724621					-0.437149	0.142255	-0.437149	0.297898	0.142255	0.30865
LOC102724642	102724642					-0.241482	0.384276	-0.241482	0.277552	0.384276	0.48437
DPY19L1P2	102724668					-0.0757124	0.725996	-0.0757124	0.216039	0.725996	0.614316
LOC102724708	102724708					-0.09415	0.581228	-0.09415	0.170688	0.581228	0.565165
LOC102724714	102724714					-0.667745	0.000621667	-0.667745	0.195134	0.000621667	0.00754232
LOC102724720	102724720					0.277704	0.0872343	0.277704	0.162384	0.0872343	0.23547
LOC102724745	102724745					-0.156486	0.341391	-0.156486	0.164476	0.341391	0.463369
LOC102724748	102724748					-0.029696	0.836644	-0.029696	0.144023	0.836644	0.648465
LOC102724765	102724765					0.0373517	0.799874	0.0373517	0.147338	0.799874	0.638044
LOC102724805	102724805					-0.154961	0.407354	-0.154961	0.187025	0.407354	0.494668
LOC102724808	102724808					0.373369	0.0970968	0.373369	0.225044	0.0970968	0.250719
LOC102724814	102724814					-0.311736	0.0239166	-0.311736	0.13803	0.0239166	0.106425
ZNF337-AS1	102724826					-0.152729	0.312738	-0.152729	0.151293	0.312738	0.447728
MIATNB	102724827					-0.0133126	0.877184	-0.0133126	0.0861432	0.877184	0.658783
LOC102724832	102724832					-0.59779	8.73015e-05	-0.59779	0.152365	8.73015e-05	0.00192814
LOC102724881	102724881					0.416835	0.0498819	0.416835	0.212565	0.0498819	0.169642
LOC102724883	102724883					-0.324696	0.00216797	-0.324696	0.105895	0.00216797	0.0195053
LOC102724889	102724889					-0.190966	0.25332	-0.190966	0.167173	0.25332	0.40848
LOC102724897	102724897					0.83242	1.34415e-06	0.83242	0.172233	1.34415e-06	0.00139512
LOC102724907	102724907					0.205433	0.0936659	0.205433	0.122546	0.0936659	0.245526
LOC102724945	102724945					-0.890412	0.00246055	-0.890412	0.294045	0.00246055	0.0214404
LOC102724955	102724955					0.96714	2.49079e-07	0.96714	0.187489	2.49079e-07	0.00139512
LOC102724965	102724965					-0.0648248	0.565421	-0.0648248	0.112776	0.565421	0.559339
LOC102724979	102724979					0.513168	0.00150643	0.513168	0.161707	0.00150643	0.0149279
LOC102724985	102724985					-0.044263	0.770322	-0.044263	0.151609	0.770322	0.629565
LOC102724999	102724999					0.0292443	0.92744	0.0292443	0.321132	0.92744	0.670875
LOC102725035	102725035					0.683767	0.367383	0.683767	0.758573	0.367383	0.476909
LOC102725044	102725044					0.0366768	0.763476	0.0366768	0.121882	0.763476	0.627528
LOC102725082	102725082					-0.0935289	0.72411	-0.0935289	0.264976	0.72411	0.613635
LOC102725121	102725121					0.219853	0.485451	0.219853	0.315173	0.485451	0.530198
LOC102725201	102725201					-0.115826	0.178108	-0.115826	0.0860133	0.178108	0.347532
LOC102725228	102725228					-0.0282227	0.787993	-0.0282227	0.10495	0.787993	0.63411
LOC102725258	102725258					-0.340441	0.118223	-0.340441	0.217914	0.118223	0.280119
LINC01232	102725509					-0.0840484	0.583437	-0.0840484	0.153269	0.583437	0.56599
STUB1	10273	0.129422	0.0780311			-0.0723755	0.284449	0.0143858	0.0999034	0.885503	0.660497
STAG1	10274	-0.0953636	0.247345	0.508504	0.00290193	0.230326	2.01561e-05	0.2038	0.157211	0.194855	0.362644
NET1	10276	0.157144	0.0140182	0.137885	0.260505	-0.205288	0.0286748	0.0148824	0.129244	0.908326	0.666751
UBE4B	10277	-0.0962283	0.193429	0.124921	0.269932	0.226349	0.00703479	0.0850177	0.0921021	0.355965	0.470853
EFS	10278	-0.035611	0.578973	0.422203	0.0107618			0.125031	0.218491	0.567155	0.559953
PRSS16	10279	0.132365	0.12924	-0.0618871	0.249279			0.0793118	0.086551	0.359479	0.472056
CDKN1C	1028	-0.10961	0.0535932	-0.141955	0.140229	-0.288698	0.283065	-0.148951	0.10757	0.166148	0.335548
SIGMAR1	10280	-0.0980292	0.233397	-0.136187	0.232829	-0.262869	0.000795908	-0.167445	0.0482356	0.000517747	0.00649925
DSCR4	10281	-0.0272024	0.590136					-0.0272024	0.0383316	0.477915	0.526978
BET1	10282	-0.243558	0.00782253	0.157379	0.16119	-0.0465729	0.518315	-0.0667071	0.0946161	0.480792	0.528197
CWC27	10283	0.0383147	0.310893	0.00316273	0.590472	-0.140944	0.00723512	-0.0514755	0.0613753	0.401638	0.492225
SAP18	10284	-0.118926	0.184269	-0.0581753	0.485143	0.0467262	0.457815	-0.0299072	0.0510423	0.557923	0.557665
SMNDC1	10285	0.101562	0.229191	0.555007	0.00204865	0.359356	0.00034199	0.326415	0.127155	0.0102561	0.0596928
BCAS2	10286	-0.0361084	0.181027	0.048676	0.515261	0.0869656	0.142294	0.0599393	0.0419625	0.153176	0.322371
RGS19	10287	0.144781	0.154865	0.273976	0.0392412	0.405896	1.32663e-05	0.348006	0.0785376	9.37627e-06	0.00139512
LILRB2	10288	0.902533	5.33793e-06			0.231598	0.427266	0.488982	0.326254	0.133931	0.29908
EIF1B	10289	0.00273426	0.207863	0.0931301	0.324044	0.0474675	0.619654	0.0596659	0.0594055	0.315194	0.449299
CDKN2A	1029	0.027508	0.49869			-0.93211	1.63313e-06	-0.434464	0.479477	0.364872	0.475272
SPEG	10290	0.0287878	0.527558	0.114624	0.261234	-0.111069	0.602942	0.0681618	0.0380717	0.0733974	0.213549
SF3A1	10291	0.273758	0.0122871	-0.288718	0.0405177	0.489056	0.000939787	0.150116	0.2181	0.491272	0.53334
TRAIP	10293	0.00501581	0.593271	-0.000227602	0.641506	-0.691765	7.96887e-06	-0.176582	0.132791	0.183595	0.352919
DNAJA2	10294	0.126588	0.164155	0.385747	0.0132145	0.162035	0.0176344	0.190191	0.0620088	0.00216098	0.0194886
BCKDK	10295	0.251789	0.0336006	-0.123795	0.178061	0.36781	0.000670877	0.170325	0.137923	0.216855	0.381925
MAEA	10296	-0.17146	0.00622239	0.102715	0.317896	0.503778	8.02079e-06	0.146961	0.168854	0.384112	0.48437
APC2	10297	-0.0477383	0.508836	0.0934293	0.354003			0.0183171	0.0704384	0.794829	0.636719
PAK4	10298	-0.110113	0.22339	0.0462345	0.522118	-0.261279	0.13226	-0.0538636	0.085081	0.526678	0.547664
MARCH6	10299	-0.450519	3.69549e-05	-0.0526672	0.496567	0.190805	0.0887078	-0.0867603	0.140019	0.535499	0.550272
ADAR	103	0.0783203	0.319737	0.0409157	0.515092	0.518066	6.84874e-09	0.211309	0.152394	0.165565	0.335139
CDKN2B	1030	0.119672	0.10231	0.941965	1.90773e-05	0.25098	0.12378	0.427197	0.242233	0.0778026	0.220915
KATNB1	10300	0.21858	0.0128665	-0.938531	3.03503e-05	0.339384	0.000159004	-0.0826305	0.266816	0.756796	0.624975
DLEU1	10301	-0.141339	0.0955847			-0.184846	0.0438169	-0.165835	0.0688055	0.0159439	0.0807937
SNAPC5	10302	-0.0648637	0.408464	-0.378168	0.018952	-0.0411344	0.541992	-0.152576	0.10384	0.141742	0.308121
ABALON	103021294					-0.293988	0.0914042	-0.293988	0.17416	0.0914042	0.242143
APBB3	10307	0.119814	0.0804923	-0.0342601	0.412014	0.0789583	0.444095	0.0419233	0.0711833	0.555896	0.557011
ZNF267	10308	0.315461	0.00794736			0.409317	6.397e-06	0.382142	0.0764509	5.77675e-07	0.00139512
CCNO	10309	-0.206747	2.75109e-05	-0.351223	0.0188697			-0.314082	0.209841	0.134455	0.299811
BRWD1-IT2	103091865					-0.374018	0.00916076	-0.374018	0.143522	0.00916076	0.0552625
LOC103091866	103091866					-0.0116862	0.920019	-0.0116862	0.116385	0.920019	0.669242
CDKN2C	1031	-0.0735914	0.193186	-0.282281	0.0254522	-0.344417	0.0101252	-0.196918	0.0970024	0.0423538	0.153861
DSCR3	10311	0.0652186	0.425016	0.338569	0.0288653	0.105994	0.020034	0.0934147	0.0326984	0.00427861	0.0320801
TCIRG1	10312	0.511616	0.00131642	-0.00855883	0.44417	0.39975	1.5219e-06	0.271209	0.162481	0.0950842	0.247581
RTN3	10313	-0.0247257	0.180087			0.917558	2.43095e-12	0.447799	0.47114	0.341879	0.463496
LANCL1	10314	-0.416249	4.92732e-05	-0.00155425	0.487834	-0.218685	0.00504757	-0.212108	0.103211	0.0398699	0.147983
LOC103156999	103156999					0.445156	0.00458879	0.445156	0.157046	0.00458879	0.0336345
NMUR1	10316	0.0327313	0.620118			-0.518373	0.0381408	-0.187605	0.269963	0.4871	0.53097
B3GALT5	10317	0.0625667	0.414798					0.0625667	0.0421563	0.137767	0.304012
TNIP1	10318	0.486324	0.000622485	0.115671	0.317461	0.315392	0.0111435	0.323523	0.098648	0.00103965	0.0112659
LAMC3	10319	0.105949	0.263041	0.0301893	0.542997			0.0425885	0.0410891	0.299973	0.43964
CDKN2D	1032	0.910373	4.1061e-07	-0.080161	0.404212	0.458121	0.000892718	0.400341	0.283736	0.158256	0.32816
IKZF1	10320	0.336725	0.00876612	0.205111	0.124378	0.237139	0.00401202	0.254573	0.0603246	2.44243e-05	0.00140707
CRISP3	10321	0.0335858	0.455204			0.651234	0.0349987	0.268143	0.299761	0.371042	0.479043
SMYD5	10322	0.0730331	0.361398	-0.109699	0.238298	-0.203967	0.165819	-0.0479406	0.0841829	0.569029	0.56062
KLHL41	10324	-0.224593	0.00723783	-0.236706	0.0761017			-0.225718	0.075394	0.00275488	0.0232849
RRAGB	10325	-0.135291	0.106617	0.0493169	0.350812	-0.0693067	0.339633	-0.0670194	0.0481233	0.163723	0.333494
SIRPB1	10326					0.729471	1.47388e-06	0.729471	0.151508	1.47388e-06	0.00139512
AKR1A1	10327	0.0209209	0.211321	0.00900676	0.669676	-0.134923	0.109259	-0.0237098	0.0447236	0.596015	0.570285
EMC8	10328	0.0729467	0.348619	0.116823	0.287082	0.0737029	0.207789	0.0793744	0.0331036	0.0164957	0.0827808
TMEM5	10329	-0.109991	0.239282	-0.1235	0.133852	-0.10949	0.163151	-0.110955	0.0506394	0.0284459	0.119621
CDKN3	1033	0.195772	0.106327	0.139489	0.231188	-0.0996898	0.517988	0.0700105	0.0890093	0.431544	0.506853
CNPY2	10330	0.0322484	0.192366	-0.163946	0.199186	-0.144963	0.0268928	-0.116249	0.0512462	0.0233023	0.104302
B3GNT3	10331	0.00285094	0.345142	0.236147	0.0852996			0.0500444	0.0947574	0.597408	0.570817
CLEC4M	10332	0.179544	0.152647	-0.0691818	0.495297			0.0333504	0.122432	0.785314	0.633197
TLR6	10333	0.0167231	0.617815	-0.00726545	0.647496	0.634945	2.52321e-07	0.185758	0.135146	0.169289	0.338712
MRVI1	10335	0.230441	0.0789825	0.0941164	0.307813	0.863799	8.00878e-06	0.366428	0.201951	0.0696098	0.206903
LINC01410	103352539					0.128273	0.536236	0.128273	0.207388	0.536236	0.550546
PCGF3	10336	0.0149527	0.543273	-0.0174934	0.683644	0.244406	0.00300276	0.0708696	0.0745391	0.34172	0.463423
TFG	10342	0.0843704	0.0705009	0.223337	0.0947754	0.00133047	0.987015	0.110369	0.0773968	0.153864	0.323328
PKDREJ	10343	0.0633927	0.440678					0.0633927	0.0672136	0.345603	0.465722
CCL26	10344	-0.0417152	0.494528	0.682074	0.0146306			-0.00885875	0.15067	0.953115	0.675898
TRDN	10345	-0.0659103	0.407405	-0.0502089	0.515904			-0.0588891	0.0222193	0.00804059	0.0502587
TRIM22	10346	0.171883	0.0382865	0.185142	0.113277	0.116729	0.45514	0.14984	0.104837	0.152925	0.321888
ABCA7	10347	0.180686	0.0212207	-0.101979	0.188041	0.0467779	0.724765	0.042278	0.10077	0.674816	0.597159
ABCA10	10349	0.00362453	0.767653	0.134096	0.243965	0.0296755	0.84765	0.0236919	0.0330827	0.473904	0.525667
ABCA9	10350	0.0224546	0.592808	0.0649432	0.447441			0.0561889	0.0215851	0.00923764	0.0555098
ABCA8	10351	0.180628	0.0674185	0.0165277	0.611292			0.0906571	0.0816669	0.266963	0.417944
WARS2	10352	0.072481	0.23312	-0.00902922	0.723881	-0.0313577	0.687847	-0.00182083	0.0237008	0.938762	0.672971
HMGB1P5	10354					0.221143	0.00977955	0.221143	0.0855971	0.00977955	0.0578485
HMGB1P3	10356					0.194964	0.390112	0.194964	0.226857	0.390112	0.486821
HMGB1P1	10357					0.0421637	0.856484	0.0421637	0.23314	0.856484	0.653194
CDO1	1036	0.159954	0.0971573	-0.134637	0.206328			0.014282	0.147286	0.922752	0.669757
NPM3	10360	0.217286	0.0472838	-0.154967	0.201179	-0.0462048	0.6419	0.011707	0.127117	0.926622	0.670875
NPM2	10361	-0.17349	0.0302283	-0.206793	0.0969255			-0.192572	0.07214	0.00759826	0.0484075
HMG20B	10362	-0.0255167	0.489658	-0.0553803	0.491618	0.137631	0.109859	0.00339077	0.0553072	0.951114	0.675581
RNU6-2	103625684					-0.196004	0.541699	-0.196004	0.321189	0.541699	0.552047
HMG20A	10363	0.0172162	0.609175	0.118666	0.236027	-0.159891	0.019487	-0.0297298	0.0746057	0.690267	0.601854
KLF2	10365	0.772089	3.03852e-05	0.0167349	0.452723	0.099734	0.198659	0.177169	0.138483	0.200773	0.367842
MICU1	10367	-0.0911693	0.174659	0.0602869	0.394246	0.355883	2.89395e-05	0.109323	0.146629	0.455926	0.51877
CACNG3	10368	-0.045947	0.411474	-0.0949802	0.369797			-0.0812729	0.0332511	0.0145167	0.075636
CACNG2	10369	0.0605616	0.304612					0.0605616	0.0875501	0.489103	0.532086
CITED2	10370	-0.44444	1.27289e-05	0.0841796	0.365773	-0.0520002	0.369907	-0.0418224	0.0895595	0.640515	0.584853
SEMA3A	10371	-0.511866	2.46366e-06	-0.287954	0.0479349	0.389954	0.165265	-0.196056	0.212288	0.355728	0.470823
PACERR	103752588					-0.400144	0.0287097	-0.400144	0.182927	0.0287097	0.120361
TUBA1B	10376	0.0794527	0.102319			0.0804879	0.358879	0.0803694	0.0825499	0.330263	0.457833
IRF9	10379	0.231229	0.00708877	0.0870407	0.27315	0.243605	0.020097	0.177462	0.0714876	0.0130495	0.0705024
CDR1	1038	0.0187733	0.483203	-0.00485951	0.672785			0.00225293	0.0331612	0.945834	0.674262
BPNT1	10380	0.084423	0.243342	0.0780568	0.384282	-0.215131	0.00744747	-0.0114904	0.0907556	0.89925	0.663877
TUBB3	10381	0.0583297	0.539587	-1.07464	2.8616e-05			-0.477964	0.565682	0.398148	0.490679
TUBB4A	10382	0.00364185	0.712615	0.135399	0.186649			0.0338183	0.0553655	0.54132	0.551917
TUBB4B	10383	0.331708	0.000372013	-0.0724826	0.465255	0.0577993	0.59086	0.0345888	0.0926848	0.709009	0.609145
BTN3A3	10384	-0.123308	0.142646	0.16592	0.0644025	-0.412407	0.000134961	-0.207193	0.129547	0.109739	0.269372
BTN2A2	10385	-0.0730646	0.285864	0.0420381	0.472422	-0.141691	0.196301	-0.0599395	0.0442857	0.175905	0.34521
SYCP2	10388	-0.217222	0.022623	0.128515	0.267304	0.436174	0.000335798	0.107637	0.208823	0.606239	0.574377
SCML2	10389	0.0227304	0.577548	0.399437	0.0188783	-0.129791	0.331405	0.0541964	0.112548	0.630132	0.582008
CDR2	1039	-0.134257	0.10648	0.428157	0.0076123	-0.357495	3.10892e-05	-0.0188068	0.266635	0.943769	0.673877
CEPT1	10390	-0.215246	0.0153774	0.517076	0.00217438	-0.0195061	0.636385	0.0961928	0.191845	0.616083	0.577588
CORO2B	10391	0.0541855	0.383588	-0.131802	0.252495			-0.0466438	0.0926633	0.614705	0.577043
MYL12B	103910	0.271981	0.00725055	0.136944	0.202191	0.400732	5.80244e-05	0.252757	0.0820306	0.0020613	0.0188353
NOD1	10392	-0.0743768	0.315117	-0.493756	0.00103798	-0.124377	0.0959913	-0.100211	0.0480405	0.0369807	0.141755
ANAPC10	10393	-0.0787625	0.312027	0.00242198	0.379465	-0.0578501	0.337299	-0.0552639	0.0521539	0.289312	0.431589
PRG3	10394	-0.0186654	0.722733					-0.0186654	0.0280632	0.505974	0.539228
DLC1	10395	0.0638947	0.33339	-0.0584982	0.476535	-0.21756	0.150816	-0.0386638	0.0659826	0.557896	0.557665
ATP8A1	10396	0.0237512	0.639514	-0.134561	0.229245	0.152262	0.00427884	0.0107741	0.0848879	0.899003	0.663826
NDRG1	10397	1.01364	8.2122e-07	1.40945	0	0.251067	0.0444829	0.822517	0.380056	0.0304493	0.125171
MYL9	10398	-0.0110872	0.641171	-0.107228	0.297089	0.654098	0.0257163	0.0120486	0.101455	0.905467	0.665787
GNB2L1	10399	-0.0728244	0.0551314	-0.260444	0.0488202	-0.0486863	0.456973	-0.129264	0.0791584	0.102474	0.258676
ADARB1	104	0.0588002	0.368152	0.101016	0.310386	0.0133249	0.914316	0.0605441	0.0457136	0.185363	0.354063
CDS1	1040	-0.156629	0.0682783	-0.498514	0.0073257	-0.292939	0.117248	-0.28194	0.105467	0.00751164	0.0479976
PEMT	10400	0.0687948	0.279146	-0.363574	0.00884625	-0.137726	0.128731	-0.146341	0.142177	0.303343	0.442008
PIAS3	10401	-0.441018	6.40552e-05			0.145177	0.255806	-0.146349	0.293093	0.61755	0.578002
ST3GAL6	10402	-0.133048	0.0966576	0.236356	0.0848214	0.357797	0.00306672	0.139763	0.173461	0.420397	0.501327
NDC80	10403	0.0838193	0.308512	0.100395	0.264009	-0.104185	0.455095	0.0493647	0.0612825	0.420515	0.501389
CPQ	10404	-0.169087	0.00446949	0.100843	0.197236	0.569948	1.57637e-09	0.191734	0.230581	0.405678	0.494019
WFDC2	10406	-0.345272	0.00283814					-0.345272	0.563746	0.540234	0.551571
SPAG11B	10407	-0.0399439	0.527299	0.0305056	0.566601			-0.00218256	0.0351333	0.950465	0.675562
MYCNOS	10408	0.0557377	0.485194					0.0557377	0.0400394	0.163901	0.333591
BASP1	10409	0.986186	0	-0.837763	0.000730142	1.17229	3.4199e-09	0.450702	0.63741	0.479515	0.527859
CDSN	1041	0.0779007	0.425094					0.0779007	0.0780646	0.318328	0.451062
IFITM3	10410	1.74732	0	0.0300396	0.416325	0.998984	0.012715	0.850764	0.536639	0.112885	0.273914
RAPGEF3	10411	0.0370987	0.51535	0.143423	0.235164			0.0786432	0.0652268	0.227937	0.391493
NSA2	10412	0.253744	0.00390942	0.00819379	0.405466	-0.327348	0.00130451	-0.0524499	0.175702	0.76531	0.627928
YAP1	10413	-0.449071	5.7896e-05	0.24012	0.0734374			-0.0984282	0.344542	0.775125	0.63052
LINC01036	104169671					-0.237556	0.198277	-0.237556	0.184656	0.198277	0.365662
SPON2	10417	-0.616635	0	-0.599522	0.00104709	-0.493181	0.058473	-0.570545	0.145814	9.12209e-05	0.00197455
SPON1	10418	-0.0579194	0.466781	-0.0476095	0.467757	-0.653083	0.000286352	-0.187029	0.120804	0.121572	0.283928
PRMT5	10419	0.167672	0.0674743	-0.321549	0.0332995	0.571208	7.51583e-06	0.130871	0.216082	0.544746	0.553367
TESK2	10420	-0.043613	0.512967	0.0912351	0.302818	0.107176	0.244691	0.0209878	0.0519214	0.686049	0.600343
CD2BP2	10421	0.268748	0.0260335	-0.0400876	0.483873	0.206181	0.00010416	0.137174	0.0946955	0.147455	0.315082
UBAC1	10422	-0.0520691	0.284486	-0.60975	0.00229882	-0.143617	0.141067	-0.231471	0.137155	0.0914774	0.242252
CDIPT	10423	0.0472192	0.462623	0.017715	0.568548	0.145119	0.168889	0.0593899	0.05049	0.239487	0.398594
PGRMC2	10424	-0.188147	0.0316897	0.108516	0.228753	-0.0175718	0.809181	-0.0661525	0.0766401	0.388051	0.486351
ARIH2	10425	-0.228179	0.017841			-0.129385	0.000274236	-0.155218	0.0434146	0.000349895	0.00483704
TUBGCP3	10426	-0.266252	0.00306028	0.526292	0.00228798	0.174066	0.00336395	0.128819	0.189956	0.497674	0.535953
LINC01151	104266958					0.448985	0.0409612	0.448985	0.219669	0.0409612	0.150368
SEC24B	10427	-0.181161	0.0495684	0.310289	0.0284023	0.0448165	0.579658	0.0631339	0.151708	0.677296	0.597754
CFDP1	10428	0.25365	0.00698366	-0.243424	0.0755962	-0.0218348	0.766678	-0.026756	0.120704	0.824574	0.644793
CD52	1043	0.842332	1.23183e-06	-0.403906	0.010594	-0.162526	0.0371219	-0.103349	0.212518	0.626751	0.580808
TMEM147	10430	0.0705706	0.21319	-0.253683	0.0484309	-0.0999461	0.209741	-0.0881126	0.087537	0.314139	0.448469
RBM14	10432	-0.100953	0.157855			-0.0673973	0.515947	-0.0828475	0.0762109	0.277	0.424186
NRIR	104326052					-0.215225	0.282964	-0.215225	0.200455	0.282964	0.428099
LINC01336	104326191					-0.59672	1.20545e-05	-0.59672	0.136343	1.20545e-05	0.00139512
LYPLA1	10434	0.0521146	0.211294	0.134478	0.244892	0.290057	0.000124513	0.178671	0.0734168	0.0149471	0.0771373
CDC42EP2	10435	0.171513	0.116438	0.128687	0.223712	0.209989	0.191631	0.166798	0.0902774	0.064658	0.197621
SGMS1-AS1	104355295					0.0145128	0.890355	0.0145128	0.105275	0.890355	0.661937
EMG1	10436			-0.334948	0.0180168	-0.166533	0.0216681	-0.243765	0.083918	0.00367484	0.0288489
IFI30	10437	1.64212	0	0.127972	0.144088	0.31442	0.00192281	0.388568	0.230543	0.0919028	0.242914
C1D	10438	-0.126967	0.0456336	0.238821	0.0537244	0.690808	1.5295e-05	0.258775	0.233223	0.267189	0.418107
OLFM1	10439	0.0393768	0.524786	-0.00943216	0.511568	0.0417516	0.896831	0.0228832	0.0695409	0.74211	0.619764
CDX1	1044	0.116572	0.166332					0.116572	0.0462125	0.0116516	0.0652753
TIMM17A	10440	0.0156811	0.646676	0.0886285	0.342638	-0.0524615	0.468914	0.00926764	0.0317645	0.770469	0.629565
N4BP2L2	10443	-0.580097	0	0.628706	0.0014876	0.0924357	0.256772	-0.00478112	0.286456	0.986683	0.682926
ZER1	10444	0.0374575	0.198859	-0.0563497	0.470706	-0.252426	0.204763	-0.0489324	0.055199	0.375363	0.480703
MCRS1	10445	0.000929145	0.488809	-0.318294	0.0229431	-0.00762079	0.932278	-0.112307	0.110267	0.30844	0.445366
LRRN2	10446	0.0214248	0.618252	0.0125199	0.579415			0.0181274	0.0333777	0.587061	0.567271
FAM3C	10447	-0.222802	0.00491254	0.163736	0.145219	-0.152956	0.12187	-0.0666883	0.11345	0.556653	0.557253
IRAIN	104472848					0.532353	0.0010299	0.532353	0.162193	0.0010299	0.0112001
ACAA2	10449	-0.0250629	0.32509	0.0505656	0.523807	-0.218373	0.00337376	-0.0677615	0.0886045	0.444412	0.513082
CDX2	1045	0.0676484	0.34422	0.0308361	0.537183			0.0358539	0.0395604	0.364773	0.475183
PPIE	10450	-0.369226	0.000176562	-0.215291	0.101708	-0.208741	0.000294682	-0.236743	0.0452838	1.71379e-07	0.00139512
VAV3	10451	-0.362045	0.000246777	-0.0259654	0.0828052	0.694561	2.92328e-13	0.117406	0.425819	0.782765	0.632493
TOMM40	10452	-0.056178	0.252682	-0.13181	0.25388	-0.193802	0.00892568	-0.141779	0.0414096	0.000617461	0.00750326
TAB1	10454	0.0182625	0.660587	-0.203931	0.0764065	-0.0896473	0.184978	-0.077308	0.0651884	0.235655	0.395572
ECI2	10455	-0.484	1.39607e-05	-0.577416	0.00158039	-0.249469	0.000339201	-0.338565	0.0949009	0.000360319	0.00494823
HAX1	10456	0.23379	0.0194826	-0.245464	0.0583789	-0.126556	0.0424962	-0.0458797	0.140169	0.743428	0.620027
GPNMB	10457	-0.182986	0.000352304	0.157703	0.0836269			0.0280129	0.22004	0.898696	0.663826
BAIAP2	10458	-0.0965931	0.0319787	0.1598	0.15355	-0.0456932	0.771896	0.0809429	0.0808436	0.316717	0.45012
MAD2L2	10459	0.337713	0.00691262	0.102401	0.251152	0.287151	0.00099075	0.267967	0.066292	5.29488e-05	0.00160595
CDX4	1046	0.0714315	0.349433					0.0714315	0.0892049	0.423271	0.502471
TACC3	10460	0.277338	0.0401737	0.417556	0.0139312	0.512327	1.00472e-05	0.430513	0.0799586	7.27704e-08	0.00139512
MERTK	10461	0.0802021	0.281484	-0.301002	0.0624484	0.639779	0.00216587	0.118131	0.203255	0.561107	0.558428
CLEC10A	10462	0.336047	0.0710216	0.384328	0.0255823	-0.500175	0.00192567	0.0259172	0.331996	0.937777	0.672735
SLC30A9	10463	-0.0830333	0.352508	-0.0592376	0.492723	-0.0547422	0.396669	-0.0664949	0.0362234	0.0664038	0.201231
PIBF1	10464	0.0823174	0.294198	-0.213549	0.0998166	-0.093504	0.060548	-0.0346694	0.0774152	0.654271	0.58968
PPIH	10465	0.132189	0.15974	-0.00730287	0.538246	-0.183292	0.00734761	-0.0223255	0.106101	0.833341	0.647599
COG5	10466	-0.147975	0.0848259	0.589383	0.00217872	-0.0480317	0.492456	0.122579	0.201988	0.543941	0.553007
ZNHIT1	10467	0.208936	0.0324641	-0.130654	0.22644	0.0916318	0.120188	0.0806666	0.0804508	0.316014	0.449695
FST	10468	0.0176262	0.49412	-0.0377989	0.575041			-0.0156476	0.0451851	0.729117	0.615651
TIMM44	10469	0.0438059	0.415033	0.196389	0.123479	-0.103595	0.114862	0.016364	0.0797017	0.837326	0.648696
CLGN	1047	-0.0203544	0.078918	-1.10573	9.1051e-06			-0.535777	0.542003	0.322902	0.453772
PFDN6	10471	0.32398	0.00623142	-0.693426	0.000122702			-0.176748	0.508641	0.728222	0.615169
ZBTB18	10472	-0.0246761	0.449493	0.0126913	0.624698	0.348121	1.44282e-05	0.109868	0.110911	0.321884	0.453317
HMGN4	10473	0.13051	0.181758	0.0716948	0.354787	0.0355716	0.638425	0.0781281	0.0503248	0.120548	0.282678
TADA3	10474	-1.55312	0			0.459851	2.24561e-06	-0.536545	1.00643	0.593954	0.569296
TRIM38	10475	0.376323	0.00531288	0.278136	0.0726986	0.251855	0.000732535	0.272568	0.0599595	5.47096e-06	0.00139512
ATP5H	10476	0.00884389	0.229228	0.0515116	0.367617	0.0948765	0.186512	0.0709694	0.0566994	0.210687	0.376595
UBE2E3	10477	-0.161625	0.0729765	0.0342995	0.533524	0.0810266	0.393294	0.0182615	0.0556645	0.742864	0.619862
SLC25A17	10478	-0.109573	0.274623	0.0987142	0.263424	-0.205803	0.00272678	-0.0846934	0.0774312	0.274047	0.422364
SLC9A6	10479	-0.156098	0.0583896	0.316291	0.0281361	0.00514514	0.905501	-0.00427869	0.0903386	0.962224	0.677442
CEACAM5	1048	1.43991	0	0.657874	0.000550642			0.877624	0.351515	0.0125357	0.0687523
EIF3M	10480	-0.351543	0.000633982	0.160366	0.195534	-0.0580031	0.39615	0.0164087	0.106169	0.877174	0.658783
HOXB13	10481	-0.00772234	0.776299	-0.0133199	0.666485			-0.0103187	0.0258737	0.690033	0.601753
NXF1	10482	-0.148736	0.036348	0.0480541	0.469421	-0.0746613	0.329775	-0.0685606	0.0611091	0.261889	0.414642
SEC23B	10483	0.0312531	0.237392	0.0635313	0.375898	0.123275	0.0315114	0.099688	0.047807	0.0370495	0.141867
SEC23A	10484	-0.023011	0.563727	0.32877	0.0308481	0.193219	0.00614486	0.127344	0.099939	0.202586	0.369384
C1orf61	10485	0.17537	0.105298	0.00489935	0.642888			0.055711	0.0779746	0.474933	0.526037
CAP2	10486	-0.3557	0.000467685	-0.963989	3.29518e-05			-0.621938	0.301773	0.0393083	0.146958
CAP1	10487	0.600211	6.07703e-05	0.330036	0.0333494	0.617544	4.53804e-09	0.506207	0.101621	6.31539e-07	0.00139512
CREB3	10488	0.105969	0.185758	-0.250402	0.0674965	-0.0973587	0.178061	-0.052839	0.0969538	0.585759	0.566872
LRRC41	10489	0.00173786	0.371098	-0.249905	0.0519168	-0.0818436	0.124225	-0.110659	0.0643972	0.0857282	0.233322
VTI1B	10490	-0.0882056	0.218705	0.27825	0.0280251	-0.136814	0.427874	0.0023682	0.125367	0.984929	0.682557
CRTAP	10491	-0.0871624	0.20551	0.333778	0.0131313	0.049372	0.516127	-0.00157639	0.0642854	0.980436	0.6815
SYNCRIP	10492	0.136113	0.05034			-0.0631264	0.424984	-0.042532	0.0749242	0.570261	0.561027
VAT1	10493	0.100675	0.215645	-0.0753167	0.0929262	0.0712675	0.430365	0.0768349	0.0618825	0.214374	0.379906
STK25	10494	-0.257908	0.00585448	-0.139385	0.144106	-0.20234	0.00962929	-0.21093	0.0587719	0.000331996	0.00463938
ENOX2	10495	0.0115028	0.707353	0.101762	0.237725	-0.0943099	0.0686271	-0.0260406	0.0460309	0.571585	0.561619
LOC104968399	104968399					0.312099	0.00272937	0.312099	0.104148	0.00272937	0.0231503
UNC13B	10497	-0.037054	0.346935	0.173227	0.146964	0.124065	0.272269	0.11934	0.0663498	0.0720749	0.21132
CARM1	10498	0.252764	0.00879486	0.0144065	0.533506	-0.233192	0.280234	0.0582912	0.124046	0.638415	0.58435
NCOA2	10499	0.066464	0.452502			0.354011	4.67185e-05	0.203886	0.143633	0.155757	0.325551
ADARB2	105	0.102483	0.2597			1.24831	0.284095	0.106011	0.0646672	0.101145	0.256641
CEBPA	1050	-0.0568017	0.0886975	-0.207244	0.0807475	0.523443	0.000532172	0.0782779	0.210881	0.710492	0.609451
SEMA6C	10500	0.0559016	0.4439	-0.0375303	0.603073	-0.525159	0.00355682	-0.0811887	0.0946512	0.391021	0.487224
SEMA6B	10501	0.0708604	0.385675			1.86322	2.57726e-13	0.952248	0.896058	0.287914	0.430713
SEMA4F	10505	0.0207797	0.493414	-0.0346606	0.633388	-0.336547	0.00339494	-0.0860292	0.0785935	0.273688	0.422131
SEMA4D	10507	0.668386	0.000125647	0.490287	0.00537808	0.454267	8.35399e-05	0.490499	0.0905628	6.09072e-08	0.00139512
SEMA4B	10509	-0.274425	0.0039086	-0.116461	0.089073	0.787178	5.56977e-14	0.140122	0.395731	0.723276	0.613272
CEBPB	1051	0.792549	1.43714e-05	0.274028	0.0547767	0.983152	2.65754e-11	0.706266	0.226449	0.00181546	0.0171131
SEMA3C	10512	-0.749843	0	-0.214396	0.12904	0.333306	0.0261202	-0.205632	0.327511	0.530094	0.548966
APPBP2	10513	-0.187178	0.0269069	0.0228368	0.578172	0.119374	0.00960103	0.0102568	0.0747259	0.890826	0.662027
MYBBP1A	10514	0.0299876	0.481328	-0.213171	0.0778434	-0.264588	0.00656045	-0.161645	0.0809213	0.0457645	0.161494
FBLN5	10516	0.220665	0.0222928	-0.502807	0.00563606	-0.686508	9.85018e-05	-0.305905	0.332073	0.356947	0.47116
FBXW10	10517	-0.371932	0.000182311					-0.371932	0.07306	3.5661e-07	0.00139512
CIB2	10518	0.0141887	0.606123	-0.122022	0.203093			-0.0193165	0.0586614	0.741938	0.619764
CIB1	10519	0.147892	0.014233	-0.440384	0.00889525	-0.128964	0.189699	-0.150838	0.150968	0.317729	0.450762
CEBPD	1052	0.50782	0.000259916	0.147562	0.206347	1.09349	2.21776e-10	0.567828	0.289381	0.0497376	0.169282
ZNF211	10520	-0.282884	0.00262462			-0.18161	0.00109177	-0.219026	0.0488802	7.43363e-06	0.00139512
DDX17	10521	-0.397382	0.000139197	-0.0669339	0.215828	0.178407	0.00126601	-0.079905	0.187712	0.670342	0.595742
DEAF1	10522	0.00350648	0.692518	0.0212813	0.556581	0.0547875	0.494587	0.0164266	0.031238	0.59899	0.571566
BISPR	105221694					-0.108587	0.39627	-0.108587	0.128005	0.39627	0.489683
CHERP	10523	-0.107568	0.29497			0.256058	0.0281607	0.0647891	0.181567	0.721216	0.612618
KAT5	10524	-0.117053	0.146907			0.129258	0.00136787	0.00935929	0.123113	0.939401	0.673101
HYOU1	10525	-0.122687	0.0875873	0.231673	0.10399			0.0483919	0.177075	0.784634	0.633031
IPO8	10526	0.0166998	0.560277	0.0144054	0.595269	0.0570383	0.417173	0.023092	0.0299176	0.440202	0.51131
IPO7	10527	-0.271067	0.00170444	0.0628571	0.44377	-0.100102	0.0510317	-0.0551333	0.0784253	0.482053	0.528612
LOC105274304	105274304					-0.509798	6.69645e-05	-0.509798	0.127871	6.69645e-05	0.0017195
NOP56	10528	-0.0511724	0.287374	-0.0798554	0.30782	-0.226489	0.00522796	-0.151896	0.0602484	0.011697	0.0654017
NEBL	10529	-0.0809523	0.156893	-0.314565	0.056038	0.894388	0.23121	-0.14745	0.147064	0.316042	0.449695
CEBPE	1053	0.0295958	0.630103			-0.0779183	0.73265	0.0265811	0.0381955	0.486478	0.530569
PITRM1	10531	-0.0231761	0.6087	-0.0280317	0.571013	-0.146939	0.00463362	-0.0655105	0.0403845	0.104767	0.261995
ATG7	10533	0.397625	0.00229367			0.479026	1.05755e-08	0.454051	0.0697099	7.34487e-11	0.00139512
SSSCA1	10534	0.193944	0.0561394	-0.353878	0.017503	-0.129234	0.166816	-0.086253	0.168792	0.60935	0.575731
RNASEH2A	10535	0.251375	0.0218707	-0.187414	0.120356	-0.40041	2.47203e-06	-0.120927	0.183686	0.510322	0.541087
LEPREL2	10536	-0.750143	0	0.000529077	0.640698	-0.568441	0.000475714	-0.427551	0.267286	0.109687	0.269289
LOC105369140	105369140					-1.18933	0.0026589	-1.18933	0.395832	0.0026589	0.0227006
LOC105369151	105369151					-0.664117	0.00241032	-0.664117	0.218864	0.00241032	0.0211115
PKD1P6-NPIPP1	105369154					-0.432788	0.00337077	-0.432788	0.147622	0.00337077	0.0271195
LOC105369161	105369161					0.476984	0.0550637	0.476984	0.24864	0.0550637	0.179338
LOC105369170	105369170					0.21467	0.37332	0.21467	0.241129	0.37332	0.479957
LOC105369180	105369180					0.475659	0.0102433	0.475659	0.185261	0.0102433	0.0596928
LOC105369194	105369194					0.192502	0.350151	0.192502	0.206039	0.350151	0.468099
LOC105369199	105369199					-0.315716	0.0767328	-0.315716	0.178374	0.0767328	0.219274
LOC105369202	105369202					-0.541513	0.173878	-0.541513	0.398216	0.173878	0.343557
LOC105369210	105369210					-0.967594	0.000136624	-0.967594	0.253682	0.000136624	0.00245686
LOC105369213	105369213					0.507524	0.000390523	0.507524	0.143109	0.000390523	0.00524026
LOC105369214	105369214					0.924491	9.57235e-05	0.924491	0.236977	9.57235e-05	0.00201506
LOC105369219	105369219					0.572974	0.017406	0.572974	0.240946	0.017406	0.0858675
LOC105369250	105369250					-0.469296	0.0875525	-0.469296	0.274691	0.0875525	0.236007
LOC105369299	105369299					-0.061369	0.732443	-0.061369	0.179506	0.732443	0.616719
LOC105369313	105369313					-0.390626	0.0213637	-0.390626	0.169727	0.0213637	0.0987626
LOC105369315	105369315					-0.210179	0.332077	-0.210179	0.216693	0.332077	0.458014
LOC105369319	105369319					0.550644	0.00109486	0.550644	0.168654	0.00109486	0.011714
LOC105369325	105369325					-0.624012	0.00091023	-0.624012	0.188131	0.00091023	0.0101769
LOC105369344	105369344					0.102383	0.587964	0.102383	0.188971	0.587964	0.567703
LOC105369347	105369347					0.00839474	0.934102	0.00839474	0.101527	0.934102	0.671954
LOC105369354	105369354					0.258837	0.244108	0.258837	0.22222	0.244108	0.401539
LOC105369360	105369360					-0.848333	2.77794e-05	-0.848333	0.20242	2.77794e-05	0.0014184
LOC105369370	105369370					-0.156763	0.503146	-0.156763	0.234133	0.503146	0.53809
LOC105369380	105369380					0.406204	0.0215872	0.406204	0.176798	0.0215872	0.0993132
LOC105369389	105369389					-0.496467	0.036067	-0.496467	0.236845	0.036067	0.13966
LOC105369402	105369402					2.19482	3.04486e-08	2.19482	0.39626	3.04486e-08	0.00139512
LOC105369441	105369441					-0.521304	0.0470168	-0.521304	0.26247	0.0470168	0.164002
LOC105369469	105369469					1.19572	1.48095e-05	1.19572	0.276052	1.48095e-05	0.00139512
LOC105369477	105369477					0.167792	0.386919	0.167792	0.19393	0.386919	0.485871
LOC105369487	105369487					-0.165809	0.457336	-0.165809	0.22309	0.457336	0.519196
LOC105369536	105369536					-0.125562	0.356625	-0.125562	0.136211	0.356625	0.471145
LOC105369595	105369595					-0.557289	0.0347883	-0.557289	0.264016	0.0347883	0.13641
LOC105369609	105369609					-0.460537	0.0201855	-0.460537	0.198261	0.0201855	0.094902
LOC105369612	105369612					1.35261	1.26602e-05	1.35261	0.309814	1.26602e-05	0.00139512
LOC105369628	105369628					0.696781	0.000132416	0.696781	0.182312	0.000132416	0.0024101
LOC105369652	105369652					-0.212521	0.354388	-0.212521	0.229477	0.354388	0.470395
LOC105369656	105369656					-0.416314	0.0928191	-0.416314	0.247701	0.0928191	0.244444
LOC105369663	105369663					-0.182661	0.129396	-0.182661	0.12045	0.129396	0.293594
LOC105369669	105369669					-0.194612	0.0248798	-0.194612	0.086754	0.0248798	0.109242
LOC105369690	105369690					-1.63737	0.00126926	-1.63737	0.508051	0.00126926	0.0130832
LOC105369723	105369723					0.171399	0.435515	0.171399	0.219802	0.435515	0.508508
LOC105369725	105369725					0.348932	0.0218761	0.348932	0.152205	0.0218761	0.100323
LOC105369735	105369735					0.277473	0.122696	0.277473	0.179762	0.122696	0.285167
LOC105369747	105369747					-0.363053	0.0309172	-0.363053	0.168225	0.0309172	0.126513
LOC105369748	105369748					0.211897	0.080945	0.211897	0.121415	0.080945	0.226114
LOC105369767	105369767					-0.0839883	0.408793	-0.0839883	0.101678	0.408793	0.495332
LOC105369772	105369772					-0.167522	0.630274	-0.167522	0.348032	0.630274	0.582008
LOC105369779	105369779					-0.0197478	0.830886	-0.0197478	0.092467	0.830886	0.646591
LOC105369804	105369804					0.388359	0.0227293	0.388359	0.170486	0.0227293	0.102826
LOC105369816	105369816					-0.349279	0.0148239	-0.349279	0.143344	0.0148239	0.0767457
LOC105369818	105369818					-0.150835	0.465078	-0.150835	0.206479	0.465078	0.522305
LOC105369822	105369822					-0.0483344	0.806591	-0.0483344	0.197423	0.806591	0.63984
LOC105369823	105369823					-0.310811	0.056256	-0.310811	0.162809	0.056256	0.181729
LOC105369851	105369851					1.38099	9.57123e-06	1.38099	0.311973	9.57123e-06	0.00139512
LOC105369869	105369869					0.361368	0.0152886	0.361368	0.148989	0.0152886	0.0784483
LOC105369942	105369942					-0.217072	0.293001	-0.217072	0.206429	0.293001	0.434271
LOC105369968	105369968					0.180359	0.287559	0.180359	0.169591	0.287559	0.430604
UBD	10537	0.300015	0.000572801	0.52642	0.00167924			0.356774	0.279894	0.202425	0.369223
LOC105370027	105370027					0.227747	0.381718	0.227747	0.260361	0.381718	0.483581
LOC105370034	105370034					0.133853	0.395349	0.133853	0.157482	0.395349	0.48941
LOC105370073	105370073					0.873985	0.000912303	0.873985	0.263545	0.000912303	0.0101907
LOC105370108	105370108					0.000979629	0.997563	0.000979629	0.320713	0.997563	0.685597
LOC105370124	105370124					-0.56239	0.0618018	-0.56239	0.301111	0.0618018	0.192435
LOC105370152	105370152					0.591355	0.00538589	0.591355	0.212488	0.00538589	0.0377904
LOC105370191	105370191					0.218477	0.345007	0.218477	0.231359	0.345007	0.465414
LOC105370195	105370195					0.391472	0.116304	0.391472	0.249269	0.116304	0.278414
LOC105370198	105370198					-0.0906824	0.467321	-0.0906824	0.124762	0.467321	0.523079
LOC105370201	105370201					0.828994	0.000547526	0.828994	0.239846	0.000547526	0.00681679
LOC105370259	105370259					-0.350111	0.0104385	-0.350111	0.136711	0.0104385	0.0604428
LOC105370265	105370265					1.00843	1.04797e-06	1.00843	0.206544	1.04797e-06	0.00139512
LOC105370355	105370355					0.701992	0.0534587	0.701992	0.363501	0.0534587	0.176835
LOC105370359	105370359					1.14584	0.00395643	1.14584	0.397637	0.00395643	0.0304776
LOC105370384	105370384					-0.526964	0.00956658	-0.526964	0.203374	0.00956658	0.0568984
LOC105370399	105370399					-0.365822	0.0685493	-0.365822	0.200849	0.0685493	0.20514
LOC105370402	105370402					0.149021	0.34518	0.149021	0.157865	0.34518	0.465474
LOC105370449	105370449					-0.0234942	0.883394	-0.0234942	0.160186	0.883394	0.659891
LOC105370485	105370485					-0.487011	0.00881402	-0.487011	0.18594	0.00881402	0.0538541
LOC105370491	105370491					1.2442	3.9209e-09	1.2442	0.21133	3.9209e-09	0.00139512
LOC105370492	105370492					0.796661	0.000159031	0.796661	0.210951	0.000159031	0.00271074
LOC105370502	105370502					0.10568	0.508586	0.10568	0.159869	0.508586	0.540375
LOC105370504	105370504					0.103229	0.612208	0.103229	0.203637	0.612208	0.57674
LOC105370513	105370513					0.65736	0.0114432	0.65736	0.259943	0.0114432	0.0644803
LOC105370514	105370514					0.297678	0.167702	0.297678	0.215768	0.167702	0.337045
LOC105370532	105370532					-0.224787	0.090317	-0.224787	0.132717	0.090317	0.240481
LOC105370567	105370567					0.378608	0.00541589	0.378608	0.136131	0.00541589	0.0379363
LOC105370569	105370569					-0.0654349	0.773787	-0.0654349	0.227659	0.773787	0.630333
LOC105370571	105370571					-0.197679	0.268658	-0.197679	0.178708	0.268658	0.418617
LOC105370579	105370579					0.689169	0.00240334	0.689169	0.227055	0.00240334	0.0210725
LOC105370624	105370624					-0.108614	0.134651	-0.108614	0.0726022	0.134651	0.300159
LOC105370651	105370651					-0.128306	0.47184	-0.128306	0.178329	0.47184	0.524959
LOC105370652	105370652					0.0930936	0.641065	0.0930936	0.199682	0.641065	0.585074
LOC105370660	105370660					-0.329042	0.0866671	-0.329042	0.192057	0.0866671	0.234535
LINC00677	105370683					0.369257	0.00597047	0.369257	0.134305	0.00597047	0.040642
LOC105370687	105370687					-0.0817608	0.454247	-0.0817608	0.109254	0.454247	0.517983
LOC105370707	105370707					0.258148	0.173999	0.258148	0.189889	0.173999	0.343661
LOC105370781	105370781					-0.174503	0.609488	-0.174503	0.341625	0.609488	0.575731
LOC105370792	105370792					-0.210357	0.254661	-0.210357	0.184669	0.254661	0.40901
LOC105370807	105370807					2.09718	0.00145522	2.09718	0.658772	0.00145522	0.0144894
LOC105370866	105370866					-0.405816	0.0173196	-0.405816	0.170522	0.0173196	0.0856634
LOC105370877	105370877					0.704251	3.95668e-05	0.704251	0.171351	3.95668e-05	0.00148499
LOC105370888	105370888					-0.388297	0.0598818	-0.388297	0.206358	0.0598818	0.188544
LOC105370910	105370910					-0.135083	0.329545	-0.135083	0.138543	0.329545	0.457742
LOC105370941	105370941					-0.477089	0.000808346	-0.477089	0.142418	0.000808346	0.00928166
LOC105370956	105370956					0.186221	0.780658	0.186221	0.668748	0.780658	0.63166
LOC105370965	105370965					1.02818	2.92778e-08	1.02818	0.185401	2.92778e-08	0.00139512
LOC105370969	105370969					1.24953	5.33099e-11	1.24953	0.190436	5.33099e-11	0.00139512
LOC105371019	105371019					0.585557	0.0129934	0.585557	0.235736	0.0129934	0.0703243
LOC105371026	105371026					0.428705	0.0399149	0.428705	0.208653	0.0399149	0.148078
LOC105371028	105371028					-0.155096	0.591521	-0.155096	0.289017	0.591521	0.568755
LOC105371038	105371038					-0.394795	0.0091872	-0.394795	0.151552	0.0091872	0.0553561
LOC105371056	105371056					0.611049	0.000498867	0.611049	0.17552	0.000498867	0.00633019
LOC105371058	105371058					0.0326668	0.806812	0.0326668	0.133585	0.806812	0.639882
LOC105371074	105371074					-0.0520595	0.784528	-0.0520595	0.190399	0.784528	0.633007
LOC105371084	105371084					-0.205545	0.224827	-0.205545	0.169341	0.224827	0.389107
LOC105371088	105371088					0.134146	0.56759	0.134146	0.234684	0.56759	0.560044
LOC105371224	105371224					-0.135136	0.44813	-0.135136	0.178154	0.44813	0.514086
LOC105371240	105371240					0.592739	0.00176154	0.592739	0.18951	0.00176154	0.0167188
LOC105371260	105371260					0.191689	0.208542	0.191689	0.152426	0.208542	0.374589
LOC105371268	105371268					1.71469	4.29756e-12	1.71469	0.247536	4.29756e-12	0.00139512
LOC105371291	105371291					0.812378	0.0816681	0.812378	0.466592	0.0816681	0.227199
LOC105371303	105371303					-0.551625	5.58226e-05	-0.551625	0.136886	5.58226e-05	0.00162532
LOC105371362	105371362					0.279886	0.109995	0.279886	0.175124	0.109995	0.269676
LOC105371378	105371378					0.377941	0.0327129	0.377941	0.176973	0.0327129	0.131188
LOC105371423	105371423					1.10027	0.00278377	1.10027	0.367902	0.00278377	0.0234899
LOC105371427	105371427					0.119206	0.553586	0.119206	0.201227	0.553586	0.556355
LOC105371433	105371433					-0.0669864	0.688799	-0.0669864	0.167263	0.688799	0.60147
LOC105371455	105371455					-0.486624	0.00856572	-0.486624	0.185104	0.00856572	0.0528678
LOC105371456	105371456					-0.079757	0.77687	-0.079757	0.281428	0.77687	0.630731
LOC105371461	105371461					0.221248	0.288754	0.221248	0.208556	0.288754	0.431247
LOC105371472	105371472					-0.00648158	0.977746	-0.00648158	0.232358	0.977746	0.68104
LOC105371490	105371490					0.0422531	0.774191	0.0422531	0.147277	0.774191	0.630409
LOC105371512	105371512					0.0974955	0.431775	0.0974955	0.124015	0.431775	0.50687
LOC105371529	105371529					0.724664	0.00118482	0.724664	0.223489	0.00118482	0.0124489
LOC105371531	105371531					-0.164969	0.459508	-0.164969	0.223034	0.459508	0.519894
LOC105371622	105371622					-0.0457958	0.663435	-0.0457958	0.105235	0.663435	0.592969
LOC105371637	105371637					-0.198811	0.355236	-0.198811	0.215051	0.355236	0.470733
LOC105371655	105371655					-0.214064	0.279958	-0.214064	0.198132	0.279958	0.426137
LOC105371661	105371661					-0.0300147	0.850593	-0.0300147	0.159346	0.850593	0.651411
LOC105371686	105371686					0.65527	4.9964e-05	0.65527	0.161564	4.9964e-05	0.00157631
LOC105371692	105371692					0.179284	0.216607	0.179284	0.145098	0.216607	0.381816
LOC105371705	105371705					0.119165	0.558002	0.119165	0.203419	0.558002	0.557673
LOC105371716	105371716					-0.193949	0.303219	-0.193949	0.188381	0.303219	0.441954
LOC105371730	105371730					0.817752	0.000300424	0.817752	0.226215	0.000300424	0.00429315
LOC105371743	105371743					-0.0950625	0.249662	-0.0950625	0.0825789	0.249662	0.406353
LOC105371773	105371773					-0.321209	0.0461217	-0.321209	0.161065	0.0461217	0.16243
LOC105371795	105371795					0.674522	0.00181546	0.674522	0.216271	0.00181546	0.0171131
LOC105371816	105371816					-0.378907	0.0164765	-0.378907	0.157997	0.0164765	0.0827808
LOC105371839	105371839					0.0648735	0.604537	0.0648735	0.125266	0.604537	0.574052
LOC105371849	105371849					-0.0830388	0.80718	-0.0830388	0.340232	0.80718	0.640107
LOC105371870	105371870					-0.725792	1.24273e-09	-0.725792	0.119479	1.24273e-09	0.00139512
LOC105371893	105371893					0.523095	0.00151886	0.523095	0.164959	0.00151886	0.0149761
LOC105371894	105371894					0.0295931	0.867592	0.0295931	0.177504	0.867592	0.656368
LOC105371901	105371901					0.0336296	0.859994	0.0336296	0.190663	0.859994	0.653957
LOC105371903	105371903					-0.0152324	0.918749	-0.0152324	0.149323	0.918749	0.669096
LOC105371912	105371912					1.08878	3.70227e-07	1.08878	0.214172	3.70227e-07	0.00139512
LOC105371932	105371932					-0.390444	0.000591341	-0.390444	0.113648	0.000591341	0.00724372
LOC105371934	105371934					0.412011	0.0130058	0.412011	0.165892	0.0130058	0.0703413
LOC105371941	105371941					0.304565	0.0125531	0.304565	0.122011	0.0125531	0.0688227
LOC105371967	105371967					0.254851	0.124806	0.254851	0.166036	0.124806	0.287722
LOC105371981	105371981					0.502197	0.0093925	0.502197	0.193344	0.0093925	0.0562107
LOC105372019	105372019					-0.441689	0.0145247	-0.441689	0.180722	0.0145247	0.075652
LOC105372092	105372092					-0.412377	0.0340026	-0.412377	0.194514	0.0340026	0.134653
LOC105372098	105372098					-0.346887	0.0279611	-0.346887	0.157832	0.0279611	0.118298
LOC105372117	105372117					-0.131758	0.25424	-0.131758	0.115566	0.25424	0.408837
LOC105372118	105372118					-0.394797	0.000947515	-0.394797	0.119431	0.000947515	0.0105223
LOC105372141	105372141					-0.0358743	0.673856	-0.0358743	0.0852401	0.673856	0.596993
LOC105372185	105372185					-0.341368	0.250966	-0.341368	0.297357	0.250966	0.406933
LOC105372194	105372194					-0.108065	0.425846	-0.108065	0.135705	0.425846	0.503954
LOC105372233	105372233					0.370503	0.0247535	0.370503	0.165018	0.0247535	0.108907
LOC105372235	105372235					-0.0606565	0.720252	-0.0606565	0.169374	0.720252	0.612267
LOC105372238	105372238					-0.172281	0.313827	-0.172281	0.171045	0.313827	0.448466
LOC105372252	105372252					0.0188862	0.948012	0.0188862	0.28965	0.948012	0.674893
LOC105372273	105372273					-0.0861917	0.743072	-0.0861917	0.26295	0.743072	0.619896
HSPC102	105372274					0.565882	0.0701393	0.565882	0.312468	0.0701393	0.207789
LOC105372282	105372282					-0.222474	0.0551515	-0.222474	0.116012	0.0551515	0.179482
LOC105372295	105372295					-0.311149	0.0344614	-0.311149	0.147141	0.0344614	0.135556
LOC105372296	105372296					-0.0942793	0.522299	-0.0942793	0.147356	0.522299	0.546185
LOC105372299	105372299					-0.420892	0.0455871	-0.420892	0.21053	0.0455871	0.161144
LOC105372300	105372300					-0.710372	1.78131e-05	-0.710372	0.165562	1.78131e-05	0.0014019
LOC105372310	105372310					-0.0559057	0.793869	-0.0559057	0.21396	0.793869	0.636519
LOC105372321	105372321					-0.388492	0.13879	-0.388492	0.262439	0.13879	0.304742
LOC105372323	105372323					0.314213	0.069981	0.314213	0.173403	0.069981	0.207494
LOC105372392	105372392					-0.422205	0.0021793	-0.422205	0.137766	0.0021793	0.0195957
LOC105372401	105372401					0.151028	0.359539	0.151028	0.164833	0.359539	0.472056
LOC105372427	105372427					0.18689	0.41034	0.18689	0.227003	0.41034	0.496139
LOC105372435	105372435					0.171935	0.244799	0.171935	0.147828	0.244799	0.402027
LOC105372446	105372446					-0.543634	0.0244338	-0.543634	0.241589	0.0244338	0.108063
LOC105372449	105372449					-0.00416541	0.978126	-0.00416541	0.151919	0.978126	0.681122
LOC105372462	105372462					0.068605	0.668862	0.068605	0.1604	0.668862	0.595231
LOC105372476	105372476					-0.322916	0.0425925	-0.322916	0.159254	0.0425925	0.154213
LOC105372480	105372480					0.0556525	0.58975	0.0556525	0.103213	0.58975	0.568129
LOC105372481	105372481					-0.0891395	0.140538	-0.0891395	0.0604831	0.140538	0.306681
LOC105372482	105372482					-0.367657	0.000125743	-0.367657	0.0958775	0.000125743	0.00234035
LOC105372491	105372491					0.485072	0.0323444	0.485072	0.226655	0.0323444	0.130182
LOC105372511	105372511					0.45384	0.00400181	0.45384	0.157692	0.00400181	0.0307804
LOC105372553	105372553					-0.502687	0.000535181	-0.502687	0.14518	0.000535181	0.00669047
LOC105372578	105372578					2.6635	1.33469e-09	2.6635	0.439292	1.33469e-09	0.00139512
LOC105372589	105372589					-0.230966	0.25294	-0.230966	0.202028	0.25294	0.408149
LOC105372631	105372631					-0.247523	0.166264	-0.247523	0.178806	0.166264	0.335661
LOC105372652	105372652					1.32957	4.67961e-10	1.32957	0.213432	4.67961e-10	0.00139512
LOC105372698	105372698					0.90259	7.39629e-07	0.90259	0.182317	7.39629e-07	0.00139512
LOC105372705	105372705					-0.386598	0.0132689	-0.386598	0.156108	0.0132689	0.0712086
WI2-87327B8.2	105372712					0.884143	7.59675e-05	0.884143	0.22345	7.59675e-05	0.001811
LOC105372751	105372751					-0.403419	0.000867935	-0.403419	0.121141	0.000867935	0.00980123
LOC105372768	105372768					0.00899591	0.968449	0.00899591	0.227439	0.968449	0.678287
LOC105372795	105372795					-0.278393	0.177055	-0.278393	0.206235	0.177055	0.346346
LOC105372801	105372801					1.34545	6.71825e-09	1.34545	0.232062	6.71825e-09	0.00139512
LOC105372807	105372807					0.148798	0.388852	0.148798	0.172679	0.388852	0.486714
LOC105372824	105372824					0.0766317	0.694727	0.0766317	0.195266	0.694727	0.603908
LOC105372836	105372836					-0.17227	0.373312	-0.17227	0.1935	0.373312	0.479957
LOC105372860	105372860					-0.0987718	0.533332	-0.0987718	0.158561	0.533332	0.550138
LOC105372881	105372881					0.687979	0.000657745	0.687979	0.201954	0.000657745	0.0078363
LOC105372902	105372902					-0.315825	0.0203095	-0.315825	0.136097	0.0203095	0.0952496
LOC105372903	105372903					-0.0491106	0.675463	-0.0491106	0.117304	0.675463	0.597159
LOC105372964	105372964					0.260087	0.345081	0.260087	0.275466	0.345081	0.465474
LOC105372976	105372976					0.0503123	0.784456	0.0503123	0.183945	0.784456	0.633007
LOC105372989	105372989					-0.0207424	0.90824	-0.0207424	0.179965	0.90824	0.666751
LOC105372991	105372991					0.0798482	0.720546	0.0798482	0.223208	0.720546	0.612316
LOC105373033	105373033					0.284531	0.243651	0.284531	0.244042	0.243651	0.401228
LOC105373077	105373077					0.116474	0.381221	0.116474	0.133014	0.381221	0.483554
LOC105373085	105373085					-0.425698	0.0997351	-0.425698	0.258604	0.0997351	0.254634
LOC105373091	105373091					-0.0479285	0.808765	-0.0479285	0.198035	0.808765	0.640596
LOC105373098	105373098					-0.0473294	0.808209	-0.0473294	0.194983	0.808209	0.640356
LOC105373110	105373110					0.414348	0.000839102	0.414348	0.124073	0.000839102	0.0095412
LOC105373117	105373117					0.329921	0.224023	0.329921	0.271339	0.224023	0.38855
LOC105373133	105373133					-0.268055	0.0699034	-0.268055	0.147889	0.0699034	0.207434
LOC105373172	105373172					0.380081	0.0956183	0.380081	0.228075	0.0956183	0.248461
LOC105373175	105373175					0.177152	0.496652	0.177152	0.260606	0.496652	0.535739
LOC105373181	105373181					-0.165223	0.158902	-0.165223	0.117282	0.158902	0.328824
LOC105373195	105373195					-0.325442	0.0168747	-0.325442	0.136201	0.0168747	0.0841195
LOC105373204	105373204					-0.435677	7.65096e-05	-0.435677	0.110156	7.65096e-05	0.001811
LOC105373218	105373218					-0.231876	0.186641	-0.231876	0.175586	0.186641	0.355434
LOC105373262	105373262					1.0528	0.00190191	1.0528	0.339052	0.00190191	0.0177629
LOC105373264	105373264					-0.299219	0.0696158	-0.299219	0.164914	0.0696158	0.206903
LOC105373284	105373284					0.0423428	0.78867	0.0423428	0.157973	0.78867	0.634385
LOC105373311	105373311					0.448331	0.00564286	0.448331	0.161979	0.00564286	0.0391119
IDS2	105373366					-0.0181975	0.931899	-0.0181975	0.212946	0.931899	0.6718
LOC105373383	105373383					-0.635995	0.000272765	-0.635995	0.17473	0.000272765	0.00397674
LOC105373429	105373429					-0.468205	0.142633	-0.468205	0.319364	0.142633	0.308891
[truncated: 20,176 more rows]

## Sheet: CF-Meta_DEGs
GeneID	Symbol	metaEffect	metaEffectSE	metaEffectP	metaEffectP.corrected	totMeas	long.name
50486	G0S2	2.0995	0.236849	7.69745e-19	0.00139512	3	G0/G1 switch 2
5008	OSM	1.82478	0.289017	2.72375e-10	0.00139512	3	oncostatin M
6283	S100A12	1.8175	0.244987	1.18198e-13	0.00139512	2	S100 calcium binding protein A12
60675	PROK2	1.52891	0.230343	3.18943e-11	0.00139512	2	prokineticin 2
9982	FGFBP1	1.38162	0.319313	1.51249e-05	0.00139512	2	fibroblast growth factor binding protein 1
597	BCL2A1	1.35663	0.179234	3.76067e-14	0.00139512	3	BCL2 related protein A1
11025	LILRB3	1.30767	0.426203	0.0021537	0.0194705	2	leukocyte immunoglobulin like receptor B3
6280	S100A9	1.28049	0.171358	7.86131e-14	0.00139512	3	S100 calcium binding protein A9
7850	IL1R2	1.26734	0.149776	2.63873e-17	0.00139512	3	interleukin 1 receptor type 2
133	ADM	1.25253	0.171915	3.19892e-13	0.00139512	3	adrenomedullin
6279	S100A8	1.23512	0.209447	3.70008e-09	0.00139512	3	S100 calcium binding protein A8
6515	SLC2A3	1.21985	0.165111	1.48984e-13	0.00139512	3	solute carrier family 2 member 3
366	AQP9	1.14266	0.161406	1.44792e-12	0.00139512	3	aquaporin 9
8807	IL18RAP	1.12449	0.212164	1.15751e-07	0.00139512	2	interleukin 18 receptor accessory protein
2357	FPR1	1.10644	0.346766	0.00141913	0.0142505	2	formyl peptide receptor 1
10135	NAMPT	1.10637	0.152985	4.76317e-13	0.00139512	3	nicotinamide phosphoribosyltransferase
241	ALOX5AP	1.08774	0.152408	9.53707e-13	0.00139512	3	arachidonate 5-lipoxygenase activating protein
2180	ACSL1	1.07421	0.29404	0.000258907	0.00381071	3	acyl-CoA synthetase long chain family member 1
23643	LY96	1.06903	0.132333	6.56926e-16	0.00139512	3	lymphocyte antigen 96
8843	HCAR3	1.06196	0.293627	0.00029839	0.00428069	3	hydroxycarboxylic acid receptor 3
5004	ORM1	1.05846	0.277403	0.000135853	0.00244788	2	orosomucoid 1
25801	GCA	1.0394	0.217925	1.84651e-06	0.00139512	3	grancalcin
9245	GCNT3	1.03487	0.309669	0.0008322	0.00948398	2	glucosaminyl (N-acetyl) transferase 3, mucin type
146225	CMTM2	1.00307	0.164102	9.80887e-10	0.00139512	3	CKLF like MARVEL transmembrane domain containing 2
64651	CSRNP1	1.00023	0.163103	8.65087e-10	0.00139512	3	cysteine and serine rich nuclear protein 1
8728	ADAM19	0.999193	0.121103	1.57369e-16	0.00139512	2	ADAM metallopeptidase domain 19
1441	CSF3R	0.983842	0.338491	0.00365435	0.0287771	3	colony stimulating factor 3 receptor
1230	CCR1	0.980662	0.214973	5.0719e-06	0.00139512	3	C-C motif chemokine receptor 1
3553	IL1B	0.961738	0.312265	0.00207085	0.0189111	3	interleukin 1 beta
240	ALOX5	0.9502	0.196562	1.33745e-06	0.00139512	2	arachidonate 5-lipoxygenase
6351	CCL4	0.946196	0.338645	0.00520501	0.036987	2	C-C motif chemokine ligand 4
11213	IRAK3	0.944543	0.14104	2.12772e-11	0.00139512	3	interleukin 1 receptor associated kinase 3
64386	MMP25	0.93956	0.258361	0.000276237	0.0040228	2	matrix metallopeptidase 25
5359	PLSCR1	0.938654	0.241692	0.000102889	0.00208787	2	phospholipid scramblase 1
12	SERPINA3	0.918034	0.2722	0.000744504	0.00867297	2	serpin family A member 3
8809	IL18R1	0.916256	0.325394	0.00486502	0.0352058	3	interleukin 18 receptor 1
25797	QPCT	0.906807	0.218567	3.34118e-05	0.00145128	3	glutaminyl-peptide cyclotransferase
8870	IER3	0.896392	0.336363	0.0076999	0.0488075	3	immediate early response 3
11027	LILRA2	0.887323	0.197506	7.03463e-06	0.00139512	3	leukocyte immunoglobulin like receptor A2
3577	CXCR1	0.883018	0.161834	4.86126e-08	0.00139512	2	C-X-C motif chemokine receptor 1
4689	NCF4	0.876087	0.251335	0.000490786	0.00624851	3	neutrophil cytosolic factor 4
9586	CREB5	0.875325	0.208701	2.73884e-05	0.0014184	3	cAMP responsive element binding protein 5
3772	KCNJ15	0.866989	0.157686	3.83702e-08	0.00139512	3	potassium voltage-gated channel subfamily J member 15
5552	SRGN	0.864373	0.128868	1.98114e-11	0.00139512	2	serglycin
3579	CXCR2	0.863912	0.17031	3.92433e-07	0.00139512	3	C-X-C motif chemokine receptor 2
8875	VNN2	0.862555	0.246912	0.000476974	0.00614469	3	vanin 2
6503	SLA	0.85883	0.11656	1.72994e-13	0.00139512	3	Src like adaptor
4051	CYP4F3	0.856992	0.164612	1.92813e-07	0.00139512	2	cytochrome P450 family 4 subfamily F member 3
4001	LMNB1	0.855322	0.278342	0.00211977	0.0192424	3	lamin B1
114769	CARD16	0.842342	0.30824	0.00628091	0.0421146	2	caspase recruitment domain family member 16
2358	FPR2	0.839847	0.148284	1.48091e-08	0.00139512	3	formyl peptide receptor 2
7130	TNFAIP6	0.837051	0.246137	0.000672018	0.0079689	2	TNF alpha induced protein 6
284996	RNF149	0.832678	0.105864	3.67567e-15	0.00139512	3	ring finger protein 149
5997	RGS2	0.832156	0.207388	6.00636e-05	0.00165825	3	regulator of G protein signaling 2
57458	TMCC3	0.830136	0.179078	3.55899e-06	0.00139512	3	transmembrane and coiled-coil domain family 3
30817	EMR2	0.826002	0.156089	1.21074e-07	0.00139512	3	adhesion G protein-coupled receptor E2
602	BCL3	0.819435	0.220257	0.000198939	0.00316185	3	B cell CLL/lymphoma 3
1843	DUSP1	0.81182	0.2979	0.00642744	0.0428656	3	dual specificity phosphatase 1
80183	KIAA0226L	0.808746	0.149642	6.49719e-08	0.00139512	3	RUN and cysteine rich domain containing beclin 1 interacting protein like
140885	SIRPA	0.807627	0.189078	1.94245e-05	0.0014019	3	signal regulatory protein alpha
3055	HCK	0.804877	0.126239	1.81961e-10	0.00139512	3	HCK proto-oncogene, Src family tyrosine kinase
7538	ZFP36	0.804849	0.278963	0.00391228	0.0302293	3	ZFP36 ring finger protein
22856	CHSY1	0.802947	0.164718	1.08984e-06	0.00139512	3	chondroitin sulfate synthase 1
3687	ITGAX	0.800143	0.261359	0.00220253	0.0197812	3	integrin subunit alpha X
2353	FOS	0.796012	0.149488	1.0099e-07	0.00139512	3	Fos proto-oncogene, AP-1 transcription factor subunit
4792	NFKBIA	0.792335	0.106606	1.06677e-13	0.00139512	2	NFKB inhibitor alpha
144423	GLT1D1	0.787101	0.160644	9.60081e-07	0.00139512	3	glycosyltransferase 1 domain containing 1
1871	E2F3	0.787015	0.12058	6.71506e-11	0.00139512	2	E2F transcription factor 3
4332	MNDA	0.786835	0.120048	5.58883e-11	0.00139512	3	myeloid cell nuclear differentiation antigen
10673	TNFSF13B	0.782647	0.140949	2.81263e-08	0.00139512	3	TNF superfamily member 13b
1084	CEACAM3	0.772459	0.132541	5.60746e-09	0.00139512	2	carcinoembryonic antigen related cell adhesion molecule 3
64092	SAMSN1	0.764829	0.277429	0.00583609	0.0401097	3	SAM domain, SH3 domain and nuclear localization signals 1
7097	TLR2	0.761102	0.143197	1.06624e-07	0.00139512	3	toll like receptor 2
338442	HCAR2	0.760904	0.13941	4.81457e-08	0.00139512	3	hydroxycarboxylic acid receptor 2
64115	C10orf54	0.760076	0.172117	1.00528e-05	0.00139512	2	V-set immunoregulatory receptor
837	CASP4	0.753928	0.105702	9.85193e-13	0.00139512	3	caspase 4
4311	MME	0.751089	0.278685	0.00703632	0.0457677	3	membrane metalloendopeptidase
728	C5AR1	0.749727	0.139394	7.51161e-08	0.00139512	3	complement C5a receptor 1
929	CD14	0.730219	0.144333	4.20897e-07	0.00139512	3	CD14 molecule
2710	GK	0.729719	0.192928	0.000155365	0.00267132	3	glycerol kinase
7408	VASP	0.72435	0.122645	3.50408e-09	0.00139512	3	vasodilator stimulated phosphoprotein
51307	FAM53C	0.716879	0.232831	0.00207722	0.0189466	2	family with sequence similarity 53 member C
4783	NFIL3	0.709221	0.17937	7.6866e-05	0.00181163	3	nuclear factor, interleukin 3 regulated
1051	CEBPB	0.706266	0.226449	0.00181546	0.0171131	3	CCAAT enhancer binding protein beta
6809	STX3	0.705037	0.103858	1.13337e-11	0.00139512	3	syntaxin 3
3460	IFNGR2	0.700337	0.106986	5.9064e-11	0.00139512	3	interferon gamma receptor 2
1475	CSTA	0.695299	0.106602	6.91869e-11	0.00139512	3	cystatin A
3936	LCP1	0.693519	0.223512	0.0019168	0.0178585	3	lymphocyte cytosolic protein 1
3310	HSPA6	0.690311	0.106554	9.26357e-11	0.00139512	2	heat shock protein family A (Hsp70) member 6
9770	RASSF2	0.69026	0.103213	2.2671e-11	0.00139512	3	Ras association domain family member 2
2212	FCGR2A	0.689308	0.200983	0.000604309	0.00738473	2	Fc fragment of IgG receptor IIa
7132	TNFRSF1A	0.687682	0.106725	1.1675e-10	0.00139512	3	TNF receptor superfamily member 1A
7378	UPP1	0.684569	0.118479	7.5601e-09	0.00139512	3	uridine phosphorylase 1
3142	HLX	0.683737	0.214628	0.00144416	0.014417	3	H2.0 like homeobox
3475	IFRD1	0.677173	0.0789322	9.55577e-18	0.00139512	3	interferon related developmental regulator 1
8778	SIGLEC5	0.675194	0.240158	0.00493179	0.0355099	2	sialic acid binding Ig like lectin 5
3930	LBR	0.675032	0.0892507	3.92879e-14	0.00139512	2	lamin B receptor
9448	MAP4K4	0.671485	0.101143	3.15859e-11	0.00139512	2	mitogen-activated protein kinase kinase kinase kinase 4
91351	DDX60L	0.662038	0.150288	1.05727e-05	0.00139512	3	DExD/H-box 60 like
7456	WIPF1	0.661359	0.148741	8.73315e-06	0.00139512	3	WAS/WASL interacting protein family member 1
2124	EVI2B	0.660876	0.112712	4.53444e-09	0.00139512	3	ecotropic viral integration site 2B
50856	CLEC4A	0.654334	0.19378	0.000733663	0.00856266	3	C-type lectin domain family 4 member A
374907	B3GNT8	0.649736	0.150341	1.54802e-05	0.00139512	2	UDP-GlcNAc:betaGal beta-1,3-N-acetylglucosaminyltransferase 8
359845	FAM101B	0.649348	0.134397	1.35469e-06	0.00139512	3	refilin B
2919	CXCL1	0.646239	0.136556	2.21865e-06	0.00139512	3	C-X-C motif chemokine ligand 1
101	ADAM8	0.642093	0.105501	1.15666e-09	0.00139512	3	ADAM metallopeptidase domain 8
85464	SSH2	0.640569	0.103023	5.04336e-10	0.00139512	3	slingshot protein phosphatase 2
85450	ITPRIP	0.637802	0.0821571	8.2816e-15	0.00139512	3	inositol 1,4,5-trisphosphate receptor interacting protein
3459	IFNGR1	0.6369	0.111072	9.80055e-09	0.00139512	3	interferon gamma receptor 1
2215	FCGR3B	0.631768	0.226893	0.00536223	0.0376981	3	Fc fragment of IgG receptor IIIb
7805	LAPTM5	0.630883	0.123943	3.57847e-07	0.00139512	3	lysosomal protein transmembrane 5
6402	SELL	0.628124	0.113792	3.39163e-08	0.00139512	3	selectin L
6732	SRPK1	0.626678	0.194401	0.0012657	0.0130729	3	SRSF protein kinase 1
120425	AMICA1	0.624919	0.104315	2.08952e-09	0.00139512	3	junction adhesion molecule like
9535	GMFG	0.624486	0.103239	1.45787e-09	0.00139512	3	glia maturation factor gamma
4688	NCF2	0.617855	0.105052	4.06748e-09	0.00139512	3	neutrophil cytosolic factor 2
10221	TRIB1	0.616632	0.146857	2.68248e-05	0.00141783	3	tribbles pseudokinase 1
2207	FCER1G	0.613926	0.17995	0.000645717	0.00774876	3	Fc fragment of IgE receptor Ig
7305	TYROBP	0.611004	0.118556	2.55378e-07	0.00139512	3	TYRO protein tyrosine kinase binding protein
391	RHOG	0.608877	0.192136	0.00152966	0.0150533	3	ras homolog family member G
10261	IGSF6	0.604546	0.102851	4.15609e-09	0.00139512	3	immunoglobulin superfamily member 6
10744	PTTG2	0.599803	0.166921	0.000326478	0.0045939	2	pituitary tumor-transforming 2
22898	DENND3	0.597675	0.0940833	2.11692e-10	0.00139512	3	DENN domain containing 3
1959	EGR2	0.596175	0.192646	0.00197038	0.0182455	2	early growth response 2
7832	BTG2	0.593875	0.128442	3.76951e-06	0.00139512	3	BTG anti-proliferation factor 2
7439	BEST1	0.591829	0.109567	6.60831e-08	0.00139512	2	bestrophin 1
3091	HIF1A	0.590531	0.0658694	3.09786e-19	0.00139512	3	hypoxia inducible factor 1 subunit alpha
29887	SNX10	0.590008	0.0963318	9.08266e-10	0.00139512	3	sorting nexin 10
6840	SVIL	0.589146	0.11049	9.70817e-08	0.00139512	2	supervillin
55196	KIAA1551	0.586291	0.119343	8.98599e-07	0.00139512	3	KIAA1551
170954	PPP1R18	0.585657	0.165812	0.000412328	0.00547456	2	protein phosphatase 1 regulatory subunit 18
3431	SP110	0.581566	0.0973159	2.28595e-09	0.00139512	3	SP110 nuclear body protein
1089	CEACAM4	0.577995	0.20935	0.0057641	0.039753	2	carcinoembryonic antigen related cell adhesion molecule 4
7076	TIMP1	0.577952	0.127385	5.70416e-06	0.00139512	3	TIMP metallopeptidase inhibitor 1
29982	NRBF2	0.576083	0.146672	8.5766e-05	0.0019101	3	nuclear receptor binding factor 2
56905	C15orf39	0.575979	0.143056	5.66767e-05	0.00162869	2	chromosome 15 open reading frame 39
9447	AIM2	0.575917	0.148861	0.000109364	0.0021571	3	absent in melanoma 2
53829	P2RY13	0.575725	0.114894	5.41711e-07	0.00139512	2	purinergic receptor P2Y13
53917	RAB24	0.5713	0.115483	7.53394e-07	0.00139512	2	RAB24, member RAS oncogene family
51809	GALNT7	0.570508	0.166882	0.000629373	0.00760549	2	polypeptide N-acetylgalactosaminyltransferase 7
26059	ERC2	0.569914	0.181817	0.00172116	0.0164256	2	ELKS/RAB6-interacting/CAST family member 2
3939	LDHA	0.569335	0.158421	0.000325879	0.0045939	3	lactate dehydrogenase A
81671	VMP1	0.569291	0.108193	1.42641e-07	0.00139512	2	vacuole membrane protein 1
51363	CHST15	0.565804	0.102434	3.32106e-08	0.00139512	3	carbohydrate sulfotransferase 15
3428	IFI16	0.565655	0.0717085	3.06434e-15	0.00139512	3	interferon gamma inducible protein 16
60	ACTB	0.564451	0.194432	0.00369513	0.0289037	3	actin beta
5791	PTPRE	0.557347	0.119686	3.21252e-06	0.00139512	3	protein tyrosine phosphatase, receptor type E
54947	LPCAT2	0.556757	0.159472	0.000480762	0.00616909	3	lysophosphatidylcholine acyltransferase 2
7277	TUBA4A	0.553136	0.117767	2.64181e-06	0.00139512	2	tubulin alpha 4a
5788	PTPRC	0.551059	0.14562	0.000154191	0.0026592	3	protein tyrosine phosphatase, receptor type C
137835	TMEM71	0.550805	0.144639	0.00014002	0.00249186	3	transmembrane protein 71
284802	FRG1B	0.544254	0.2046	0.00781197	0.0491935	2	FSHD region gene 1 family member B, pseudogene
51167	CYB5R4	0.542556	0.0716401	3.63712e-14	0.00139512	3	cytochrome b5 reductase 4
3385	ICAM3	0.538758	0.0987446	4.8678e-08	0.00139512	3	intercellular adhesion molecule 3
51099	ABHD5	0.537448	0.131515	4.37742e-05	0.00151642	3	abhydrolase domain containing 5
6813	STXBP2	0.534071	0.095879	2.54358e-08	0.00139512	2	syntaxin binding protein 2
7462	LAT2	0.531619	0.0959547	3.01938e-08	0.00139512	3	linker for activation of T cells family member 2
6774	STAT3	0.530558	0.143828	0.000225278	0.00344448	3	signal transducer and activator of transcription 3
4542	MYO1F	0.53051	0.0973241	5.00979e-08	0.00139512	3	myosin IF
4637	MYL6	0.529274	0.146671	0.000307883	0.00438655	2	myosin light chain 6
22918	CD93	0.527796	0.117601	7.18854e-06	0.00139512	3	CD93 molecule
6653	SORL1	0.523422	0.0883007	3.07156e-09	0.00139512	3	sortilin related receptor 1
5293	PIK3CD	0.521257	0.134211	0.000102809	0.00208787	3	phosphatidylinositol-4,5-bisphosphate 3-kinase catalytic subunit delta
9473	THEMIS2	0.521107	0.08231	2.43541e-10	0.00139512	3	thymocyte selection associated family member 2
84243	ZDHHC18	0.519983	0.0868954	2.17708e-09	0.00139512	3	zinc finger DHHC-type containing 18
4680	CEACAM6	0.514633	0.137631	0.000184597	0.00299297	3	carcinoembryonic antigen related cell adhesion molecule 6
4615	MYD88	0.512369	0.105186	1.11e-06	0.00139512	3	MYD88, innate immune signal transduction adaptor
79415	C17orf62	0.511381	0.156142	0.00105626	0.0114052	2	cytochrome b-245 chaperone 1
10487	CAP1	0.506207	0.101621	6.31539e-07	0.00139512	3	cyclase associated actin cytoskeleton regulatory protein 1
604	BCL6	0.506191	0.182692	0.00559298	0.0388898	3	B cell CLL/lymphoma 6
81565	NDEL1	0.50338	0.0779823	1.08184e-10	0.00139512	3	nudE neurodevelopment protein 1 like 1
8125	ANP32A	0.501288	0.0923955	5.78051e-08	0.00139512	2	acidic nuclear phosphoprotein 32 family member A
3854	KRT6B	0.501152	0.167997	0.00285349	0.0239454	2	keratin 6B
118788	PIK3AP1	0.49983	0.147572	0.000706548	0.00832	2	phosphoinositide-3-kinase adaptor protein 1
10970	CKAP4	0.499389	0.161071	0.00193239	0.0179813	3	cytoskeleton associated protein 4
64407	RGS18	0.497676	0.108426	4.43233e-06	0.00139512	3	regulator of G protein signaling 18
10507	SEMA4D	0.490499	0.0905628	6.09072e-08	0.00139512	3	semaphorin 4D
634	CEACAM1	0.487765	0.168306	0.00375453	0.029262	3	carcinoembryonic antigen related cell adhesion molecule 1
83706	FERMT3	0.483041	0.0936828	2.52099e-07	0.00139512	3	fermitin family member 3
6275	S100A4	0.48226	0.134099	0.000322789	0.00455491	3	S100 calcium binding protein A4
126308	MOB3A	0.480621	0.169676	0.00461746	0.0337904	3	MOB kinase activator 3A
5329	PLAUR	0.473955	0.141694	0.000823071	0.00940106	3	plasminogen activator, urokinase receptor
85236	HIST1H2BK	0.473668	0.168733	0.00499745	0.0357963	3	histone cluster 1 H2B family member k
339122	RAB43	0.467788	0.157443	0.00296675	0.0247187	2	RAB43, member RAS oncogene family
4898	NRD1	0.46239	0.136145	0.000682996	0.00808018	3	nardilysin convertase
51411	BIN2	0.461614	0.129994	0.00038371	0.00519017	3	bridging integrator 2
80301	PLEKHO2	0.460273	0.170624	0.00698433	0.0455184	3	pleckstrin homology domain containing O2
6404	SELPLG	0.451843	0.157847	0.00420268	0.0318266	3	selectin P ligand
55843	ARHGAP15	0.450531	0.0917301	9.03883e-07	0.00139512	3	Rho GTPase activating protein 15
526	ATP6V1B2	0.447994	0.095387	2.64535e-06	0.00139512	3	ATPase H+ transporting V1 subunit B2
5595	MAPK3	0.446749	0.116892	0.000132426	0.0024101	2	mitogen-activated protein kinase 3
1316	KLF6	0.446362	0.0989558	6.46061e-06	0.00139512	3	Kruppel like factor 6
89846	FGD3	0.445004	0.0809446	3.84921e-08	0.00139512	2	FYVE, RhoGEF and PH domain containing 3
51291	GMIP	0.440589	0.137442	0.00134769	0.0137181	3	GEM interacting protein
51100	SH3GLB1	0.432104	0.1516	0.00436803	0.0325283	3	SH3 domain containing GRB2 like, endophilin B1
3665	IRF7	0.43049	0.142323	0.00248845	0.0216092	2	interferon regulatory factor 7
639	PRDM1	0.42244	0.152958	0.00574838	0.0396806	3	PR/SET domain 1
219972	MPEG1	0.415004	0.101695	4.48683e-05	0.00152546	3	macrophage expressed 1
4814	NINJ1	0.413662	0.128242	0.00125694	0.0130178	3	ninjurin 1
8743	TNFSF10	0.408925	0.148486	0.00588789	0.0402963	3	TNF superfamily member 10
10943	MSL3	0.399591	0.135974	0.00329556	0.0266838	3	MSL complex subunit 3
5724	PTAFR	0.397192	0.149079	0.00771489	0.0488654	3	platelet activating factor receptor
11031	RAB31	0.396254	0.146044	0.00666288	0.0440544	3	RAB31, member RAS oncogene family
3267	AGFG1	0.395809	0.113719	0.000500313	0.00634325	3	ArfGAP with FG repeats 1
5894	RAF1	0.393665	0.114204	0.000566778	0.00699981	3	Raf-1 proto-oncogene, serine/threonine kinase
51762	RAB8B	0.393287	0.0644273	1.03223e-09	0.00139512	3	RAB8B, member RAS oncogene family
397	ARHGDIB	0.392611	0.131437	0.00281668	0.023715	3	Rho GDP dissociation inhibitor beta
9592	IER2	0.386791	0.064191	1.68457e-09	0.00139512	3	immediate early response 2
11151	CORO1A	0.386033	0.140829	0.00612236	0.041343	3	coronin 1A
8754	ADAM9	0.385889	0.135642	0.0044425	0.0328737	3	ADAM metallopeptidase domain 9
79142	PHF23	0.385317	0.104309	0.000220743	0.00339685	3	PHD finger protein 23
58476	TP53INP2	0.38465	0.12426	0.0019647	0.0182151	3	tumor protein p53 inducible nuclear protein 2
1839	HBEGF	0.382072	0.139393	0.00612592	0.0413487	3	heparin binding EGF like growth factor
64121	RRAGC	0.380438	0.126974	0.00273385	0.0231715	3	Ras related GTP binding C
124045	SPATA33	-0.382514	0.141585	0.00689947	0.0452135	3	spermatogenesis associated 33
22941	SHANK2	-0.386963	0.136774	0.0046662	0.0340651	2	SH3 and multiple ankyrin repeat domains 2
84289	ING5	-0.38826	0.0920024	2.44188e-05	0.00140707	3	inhibitor of growth family member 5
26751	SH3YL1	-0.404553	0.0933913	1.47892e-05	0.00139512	3	SH3 and SYLF domain containing 1
7105	TSPAN6	-0.412056	0.102802	6.1174e-05	0.00167139	3	tetraspanin 6
41	ASIC1	-0.416669	0.142173	0.00338182	0.0271796	2	acid sensing ion channel subunit 1
8492	PRSS12	-0.41669	0.108119	0.000116212	0.00223796	2	serine protease 12
84988	PPP1R16A	-0.423896	0.0827322	2.9958e-07	0.00139512	3	protein phosphatase 1 regulatory subunit 16A
10873	ME3	-0.426381	0.156358	0.00639232	0.0427673	3	malic enzyme 3
54681	P4HTM	-0.42784	0.151437	0.00472507	0.0343609	3	prolyl 4-hydroxylase, transmembrane
201255	LRRC45	-0.435557	0.135509	0.00130792	0.0133921	3	leucine rich repeat containing 45
26160	IFT172	-0.445508	0.121833	0.000255481	0.00377214	3	intraflagellar transport 172
114327	EFHC1	-0.451109	0.0858952	1.50574e-07	0.00139512	3	EF-hand domain containing 1
28978	TMEM14A	-0.453421	0.084637	8.45039e-08	0.00139512	3	transmembrane protein 14A
130872	AHSA2	-0.457695	0.139697	0.00105165	0.0113716	3	activator of HSP90 ATPase homolog 2, pseudogene
143903	LAYN	-0.460838	0.168105	0.00611853	0.0413355	2	layilin
79906	MORN1	-0.474574	0.153703	0.00201774	0.0185486	2	MORN repeat containing 1
11238	CA5B	-0.479763	0.140402	0.000632985	0.00762491	3	carbonic anhydrase 5B
144448	TSPAN19	-0.485797	0.158943	0.00223996	0.0199642	2	tetraspanin 19
11001	SLC27A2	-0.48898	0.0930001	1.45756e-07	0.00139512	3	solute carrier family 27 member 2
79858	NEK11	-0.489135	0.166795	0.00336189	0.0270624	3	NIMA related kinase 11
26018	LRIG1	-0.489381	0.136373	0.000332528	0.00464002	2	leucine rich repeats and immunoglobulin like domains 1
23245	ASTN2	-0.503557	0.165811	0.00238992	0.0209812	2	astrotactin 2
5891	MOK	-0.506679	0.128978	8.55109e-05	0.00190869	3	MOK protein kinase
132671	SPATA18	-0.512469	0.143031	0.000339783	0.00470631	2	spermatogenesis associated 18
51435	SCARA3	-0.513349	0.122952	2.97736e-05	0.00143173	2	scavenger receptor class A member 3
11158	RABL2B	-0.530627	0.163084	0.00113912	0.0120687	3	RAB, member of RAS oncogene family like 2B
9940	DLEC1	-0.53211	0.180794	0.00324865	0.0263882	3	DLEC1, cilia and flagella associated protein
84264	HAGHL	-0.541947	0.145801	0.000201578	0.00318839	3	hydroxyacylglutathione hydrolase like
27239	GPR162	-0.555833	0.149684	0.000204504	0.0032191	3	G protein-coupled receptor 162
124817	CNTD1	-0.555848	0.169771	0.00105994	0.0114303	2	cyclin N-terminal domain containing 1
55605	KIF21A	-0.560946	0.207524	0.00687076	0.0450957	3	kinesin family member 21A
218	ALDH3A1	-0.570223	0.176584	0.00124139	0.0128742	2	aldehyde dehydrogenase 3 family member A1
10417	SPON2	-0.570545	0.145814	9.12209e-05	0.00197455	3	spondin 2
645090	CXorf30	-0.57368	0.167443	0.000612268	0.007464	2
123099	DEGS2	-0.576791	0.174596	0.000954632	0.0105628	2	delta 4-desaturase, sphingolipid 2
158248	TTC16	-0.579446	0.102752	1.7076e-08	0.00139512	3	tetratricopeptide repeat domain 16
144404	TMEM120B	-0.580007	0.215038	0.00699198	0.0455377	2	transmembrane protein 120B
4291	MLF1	-0.592506	0.131983	7.14703e-06	0.00139512	3	myeloid leukemia factor 1
200132	TCTEX1D1	-0.594861	0.195006	0.00228479	0.0202355	2	Tctex1 domain containing 1
146857	SLFN13	-0.598098	0.160714	0.000198032	0.00315473	3	schlafen family member 13
146556	C16orf89	-0.607961	0.184677	0.000994731	0.010927	2	chromosome 16 open reading frame 89
1580	CYP4B1	-0.611573	0.125688	1.14004e-06	0.00139512	2	cytochrome P450 family 4 subfamily B member 1
219736	STOX1	-0.620424	0.229468	0.00685627	0.0450201	3	storkhead box 1
79841	AGBL2	-0.625779	0.154999	5.40696e-05	0.0016199	3	ATP/GTP binding protein like 2
1553	CYP2A13	-0.634666	0.110919	1.05345e-08	0.00139512	2	cytochrome P450 family 2 subfamily A member 13
9256	BZRAP1	-0.635295	0.189869	0.000819992	0.00939186	3	TSPO associated protein 1
56673	C11orf16	-0.643689	0.223023	0.00389928	0.0301442	2	chromosome 11 open reading frame 16
201651	LOC201651	-0.669969	0.249617	0.00727504	0.0469048	2	arylacetamide deacetylase pseudogene 1
1767	DNAH5	-0.670165	0.21121	0.00150885	0.0149279	2	dynein axonemal heavy chain 5
349136	WDR86	-0.681741	0.180682	0.000161204	0.00273671	2	WD repeat domain 86
79696	ZC2HC1C	-0.685658	0.243921	0.00493898	0.035528	2	zinc finger C2HC-type containing 1C
92565	FANK1	-0.70445	0.126926	2.85536e-08	0.00139512	3	fibronectin type III and ankyrin repeat domains 1
81578	COL21A1	-0.720261	0.26986	0.00760734	0.0484075	2	collagen type XXI alpha 1 chain
9284	NPIPA1	-0.731	0.187815	9.93724e-05	0.00205747	2	nuclear pore complex interacting protein family member A1
83539	CHST9	-0.736948	0.142187	2.18395e-07	0.00139512	2	carbohydrate sulfotransferase 9
255119	C4orf22	-0.741625	0.237961	0.00182961	0.0172038	2	cilia and flagella associated protein 299
399948	COLCA1	-0.765291	0.0992999	1.28943e-14	0.00139512	2	colorectal cancer associated 1
266629	SEC14L3	-0.767939	0.104743	2.27364e-13	0.00139512	2	SEC14 like lipid binding 3
100131176	LOC100131176	-0.771108	0.159129	1.26103e-06	0.00139512	2	WDR86 antisense RNA 1
153643	FAM81B	-0.775507	0.275185	0.00483048	0.0350124	3	family with sequence similarity 81 member B
93099	DMKN	-0.77601	0.205188	0.000155602	0.00267201	2	dermokine
7516	XRCC2	-0.797579	0.210462	0.00015085	0.00261992	2	X-ray repair cross complementing 2
11170	FAM107A	-0.804891	0.131607	9.6023e-10	0.00139512	2	family with sequence similarity 107 member A
146177	VWA3A	-0.832827	0.213693	9.72667e-05	0.00203327	2	von Willebrand factor A domain containing 3A
196385	DNAH10	-0.833792	0.277142	0.00262509	0.0225004	2	dynein axonemal heavy chain 10
5858	PZP	-0.857705	0.23285	0.000230047	0.00348306	2	PZP, alpha-2-macroglobulin like
2052	EPHX1	-0.863381	0.188913	4.871e-06	0.00139512	2	epoxide hydrolase 1
79740	ZBBX	-0.904236	0.242348	0.00019061	0.00305894	2	zinc finger B-box domain containing
83661	MS4A8	-0.924394	0.282738	0.00107763	0.0115703	2	membrane spanning 4-domains A8
139212	PIH1D3	-1.03598	0.187297	3.17959e-08	0.00139512	2	PIH1 domain containing 3
79442	LRRC2	-1.03787	0.272928	0.000143128	0.00252794	2	leucine rich repeat containing 2
284434	NWD1	-1.05412	0.151235	3.16805e-12	0.00139512	2	NACHT and WD repeat domain containing 1
84332	DYDC2	-1.08216	0.346082	0.00176668	0.0167571	2	DPY30 domain containing 2
9073	CLDN8	-1.14176	0.419605	0.00650773	0.0432541	2	claudin 8
7356	SCGB1A1	-2.08704	0.460973	5.96977e-06	0.00139512	2	secretoglobin family 1A member 1

## Sheet: LowTemp-Meta_allGenes
Symbol	GeneID	Cold-Mc_logFC	Cold-Mc_pval	HotCold_logFC	HotCold_pval	Cold-Sn_logFC	Cold-Sn_pval	metaEffect	metaEffectSE	metaEffectP	metaEffectP.corrected
A1BG	1	0.108022	0.409431	0.202962	0.255822	-0.0560494	0.396369	0.0726839	0.0759792	0.338755	0.326151
NAT2	10	0.0341151	0.503198	0.161426	0.287878	-0.0237199	0.457623	0.0199744	0.0665097	0.763931	0.508118
ADA	100	-0.711239	0.000269927	-0.410095	0.0395919	-0.454461	0.0239806	-0.542246	0.119905	6.11743e-06	0.000203854
CDH2	1000	0.226796	0.198326	0.273878	0.156394	0.176893	0.115765	0.240917	0.0838806	0.00407697	0.0123089
AKT3	10000	-0.349501	0.0587868	-0.0800489	0.534403	-0.343362	0.0544419	-0.248004	0.0960815	0.00984638	0.0257457
GAGE12F	100008586	0.189406	0.22066	-0.0764619	0.477139			0.048167	0.132674	0.71657	0.492587
LOC100008588	100008588	-0.655871	2.023e-06	-0.732942	2.89001e-07			-0.692343	0.396512	0.0807965	0.128941
LOC100008589	100008589	-0.284388	0.0179123	0.26505	0.0655214			-0.00973527	0.274719	0.971731	0.566965
LOC100009676	100009676	0.205732	0.254799	0.356721	0.0965074	-0.158587	0.179919	0.138703	0.137944	0.314656	0.312738
MED6	10001	0.290875	0.159283	0.309122	0.151643	0.246135	0.119865	0.30205	0.0233244	2.35069e-38	0.000203578
NR2E3	10002	-0.115244	0.484412	-0.141485	0.373387	0.0840559	0.490329	-0.0381489	0.083127	0.64629	0.468403
NAALAD2	10003	-0.205802	0.259176	-0.108665	0.466195	-0.211907	0.131226	-0.190258	0.0531989	0.000348424	0.00145443
SNORD116-2	100033414	0.0949869	0.403211	0.051887	0.403352			0.0837851	0.113136	0.458953	0.389173
SNORD116-4	100033416	0.553789	0.012325	0.0636414	0.355165			0.330547	0.244099	0.175688	0.217223
SNORD116-13	100033425	0.151632	0.283559	0.0337025	0.500495			0.0841519	0.106361	0.428833	0.374695
SNORD116-27	100033439	0.182499	0.18513	-0.0151435	0.449396			0.0947563	0.165001	0.56578	0.436409
SNORD116-29	100033821	-0.264817	0.056534	-0.131441	0.186007			-0.19301	0.179534	0.282347	0.292817
SNORD115-48	100033822	-0.0437758	0.618375	-0.0874494	0.461607			-0.0581259	0.0967452	0.547964	0.429264
LOC100034248	100034248	-0.109003	0.312904	0.0764126	0.339938			-0.0207745	0.13007	0.873103	0.541009
FOXD4L2	100036519	-0.0141476	0.665657	0.0899011	0.461456			0.0355985	0.069792	0.610006	0.45393
HBII-52-45	100036566	-0.0283082	0.348255	-0.177439	0.217048			-0.125742	0.162407	0.43879	0.379405
DDTL	100037417	0.0306924	0.620193	0.476937	0.0361835			0.248767	0.223065	0.264756	0.281169
TLX1NB	100038246	-0.062892	0.312019	-0.0835342	0.427317			-0.0783745	0.134684	0.560624	0.434369
NAALADL1	10004	-0.143043	0.187383	0.11569	0.355427	0.137541	0.320611	0.133284	0.0276649	1.4514e-06	0.000203578
ANRIL	100048912	0.364998	0.0599012	0.139165	0.302597	-0.0851679	0.330437	0.101952	0.134086	0.447045	0.383642
SIGLEC14	100049587	0.0270828	0.576672	0.0106648	0.53535			0.0236828	0.0825695	0.774248	0.511121
SKCG-1	100049615	-0.109027	0.429149	-0.0910336	0.533181			-0.0964367	0.0677668	0.154717	0.200236
LOC100049716	100049716	-0.0625166	0.601503	-0.136687	0.408734	-0.137127	0.136608	-0.085951	0.0598293	0.15083	0.197066
ACOT8	10005	-0.893952	9.24802e-06	-0.802746	5.57771e-05	-0.254716	0.0914738	-0.646847	0.217596	0.00295191	0.00940254
ABI1	10006	-0.0188789	0.681272	-0.311906	0.114145	0.0397007	0.522999	-0.0898766	0.0985329	0.36169	0.339075
GNPDA1	10007	-0.60944	0.00163141	-0.380071	0.0581469	-0.418743	0.0254449	-0.48279	0.0927612	1.94351e-07	0.000203578
MIMT1	100073347	-0.152666	0.27416	-0.0235249	0.547728			-0.0871781	0.108149	0.420191	0.370286
KCNE3	10008	0.222096	0.212131	0.0439419	0.485348	-0.73654	0.00242908	-0.141215	0.266495	0.596182	0.44887
ZBTB33	10009	-0.0988173	0.537605	-0.0651061	0.582941	-0.333727	0.0490045	-0.174247	0.0899046	0.0526066	0.0949121
LOC100093631	100093631	-0.0336918	0.585524	0.0468462	0.489633			0.00476674	0.0845466	0.955039	0.563114
CDH3	1001	-0.262929	0.169069	0.341131	0.108896	-0.166813	0.178329	-0.0273032	0.210346	0.896724	0.547717
TANK	10010	0.327491	0.114381	0.39333	0.0773444	-0.0987672	0.285849	0.28875	0.0813675	0.000387114	0.00159756
LOC100101115	100101115	-0.163837	0.235334	0.0131625	0.225955			-0.13332	0.159066	0.401949	0.360428
LOC100101116	100101116	0.0709194	0.415679	0.227912	0.152232			0.117705	0.128519	0.359741	0.337978
LOC100101117	100101117	-0.0053839	0.522583	0.163826	0.260617			0.0769837	0.108542	0.478167	0.398575
TTTY8B	100101118	0.173949	0.2291	0.29278	0.11257			0.227502	0.145131	0.116984	0.166783
TTTY7B	100101120	-0.134938	0.314213	0.0349349	0.542704			-0.0178398	0.104781	0.864807	0.53859
LOC100101121	100101121	-0.147578	0.204912	-0.212049	0.0650731			-0.163453	0.150279	0.276743	0.289109
FLJ44451	100101122	-0.150722	0.405014	-0.255282	0.16676			-0.165761	0.056533	0.00336673	0.0104876
LOC100101266	100101266	0.0535051	0.451551	-0.150551	0.317893	-0.012836	0.526247	-0.0207502	0.061233	0.734706	0.4984
POM121C	100101267	0.200103	0.290117	0.189651	0.324518			0.195306	0.0216837	2.11644e-19	0.000203578
ZNF397OS	100101467	-0.373023	0.0409502	-0.142051	0.320055	0.224517	0.149076	-0.0900002	0.190607	0.6368	0.464286
GAGE8	100101629	-0.295458	0.11303	-0.106983	0.412699			-0.227803	0.0907868	0.0121	0.0303655
ANKRD26P3	100101938					0.178611	0.225844	0.178611	0.0551943	0.00121202	0.0043649
SRA1	10011	-0.601166	0.00167389	-0.831784	3.20791e-05	1.32219	5.66987e-06	-0.0613063	0.446732	0.890847	0.54587
C19orf64	100113377	-0.219688	0.161409	-0.381155	0.0502069			-0.340576	0.0820584	3.31878e-05	0.000262663
SNORD119	100113378	-0.0480651	0.432515	0.375175	0.0544919			0.117123	0.206463	0.570524	0.43826
SNORD121A	100113379	-0.205124	0.184572	-0.361683	0.0308621			-0.245153	0.118885	0.0391984	0.076102
SNORD125	100113380	-0.0928437	0.529943	-0.124663	0.326425			-0.0954317	0.0620839	0.124259	0.173587
SNORD19B	100113381	-0.184326	0.179351	-0.210524	0.159222			-0.196312	0.14273	0.169006	0.212101
SNORD123	100113384	-0.0369798	0.615471	0.0985652	0.442989			0.0282814	0.0708246	0.68966	0.483654
SNORD121B	100113385	-0.10515	0.324405	-0.092992	0.400625			-0.0982199	0.1214	0.418481	0.369463
UCKL1OS	100113386	-0.275486	0.136385	-0.077935	0.454801			-0.216327	0.0975943	0.026651	0.0567233
SNORD127	100113389	-0.00218578	0.453084	0.0880246	0.263307			0.0330088	0.165491	0.841903	0.531683
SNORD124	100113390	0.494967	0.0168563	0.230656	0.155676			0.319948	0.130824	0.0144593	0.0351436
SNORD126	100113391	-0.277011	0.0933056	-0.142246	0.312908			-0.209144	0.112341	0.0626474	0.107649
SNORD11B	100113392	-0.0857023	0.518843	-0.301825	0.111889			-0.174961	0.106413	0.100141	0.149911
SNORD12B	100113393	-0.0526703	0.514327	-0.271963	0.11153			-0.121402	0.101727	0.232706	0.259469
SNORD111B	100113402	-0.132843	0.381754	-0.163652	0.233238			-0.138537	0.086659	0.1099	0.159768
LINC00577	100113403					0.152654	0.269406	0.152654	0.0931684	0.101323	0.151022
TMEM170B	100113407	0.0422459	0.567115	0.318952	0.115324	0.230255	0.135555	0.168618	0.0812442	0.0379453	0.0742842
SNORD58C	100124516	0.0694423	0.354209	-0.0450662	0.403554			0.0173791	0.139013	0.900509	0.548556
SCARNA27	100124533	-0.0932787	0.269026	0.0402977	0.457998			0.00223504	0.118458	0.984947	0.570142
SNORA84	100124534	0.087108	0.434764	-0.249935	0.0959248			-0.0170208	0.155734	0.912969	0.551562
SNORA36C	100124535	0.0450119	0.531131	-0.11209	0.345234			0.0185823	0.0827759	0.822377	0.525611
SNORA38B	100124536	0.0624022	0.452289	-0.0615628	0.495505			0.00151504	0.111087	0.989118	0.571181
SNORA70B	100124537	0.00865378	0.517064	-0.172698	0.252781			-0.0716527	0.123581	0.562046	0.434946
SNORA70C	100124538	0.0935222	0.423201	-0.0639605	0.594011			-0.0124178	0.0779704	0.873462	0.541124
SNORA11B	100124539	-0.174582	0.281045	-0.187243	0.192269			-0.178337	0.126949	0.160082	0.204724
SNORA11C	100124540	0.0679244	0.452586	0.408589	0.0570629			0.232587	0.170238	0.171862	0.214455
SNORA11D	100124541	-0.44432	0.0193625	-0.59452	0.00274348			-0.52553	0.0769709	8.63151e-12	0.000203578
SNORA11E	100124542	0.0328463	0.506091	0.0662736	0.453894			0.0510174	0.0825716	0.53667	0.424546
LOC100124692	100124692	0.371277	0.0729336	-0.00484355	0.5795			0.187567	0.18801	0.318453	0.315006
HOTAIR	100124700	-0.257853	0.10806	-0.113469	0.416176	0.0506242	0.568213	-0.0367902	0.0861038	0.669177	0.476396
ZGLP1	100125288					0.0317777	0.637386	0.0317777	0.0706425	0.652827	0.470707
LOC100125556	100125556	0.559784	0.0132108	0.39749	0.069948			0.486719	0.0807435	1.66027e-09	0.000203578
ASFMR1	100126270	-0.0210934	0.661679	0.116722	0.431159			0.0653659	0.0666351	0.326616	0.319397
MIR298	100126296	0.226084	0.176703	-0.354981	0.0452951			-0.0630512	0.290529	0.828191	0.52758
MIR300	100126297	0.219474	0.227584	0.351171	0.0989735			0.280083	0.0671123	3.00155e-05	0.000254557
MIR886	100126299	-0.0488673	0.518457	-0.414889	0.0265505			-0.214484	0.182183	0.239074	0.263717
MIR509-2	100126301	0.176461	0.253691	0.331482	0.110747			0.258479	0.0996069	0.00945936	0.0249414
MIR450B	100126302	-0.0232807	0.540497	-0.288889	0.0821519			-0.120645	0.127988	0.345871	0.330288
MIR890	100126303	0.00434822	0.462649	0.240397	0.165212			0.136301	0.1172	0.244838	0.267973
MIR891B	100126304	0.0935788	0.330604	-0.441689	0.00811138			-0.129957	0.263976	0.622503	0.458697
MIR888	100126306	0.186663	0.191645	0.072456	0.33169			0.136741	0.125293	0.27511	0.288085
MIR892B	100126307	-0.168665	0.254097	0.136184	0.370724			0.0185273	0.148407	0.900649	0.548557
MIR541	100126308	0.0492737	0.456917	0.0909737	0.444657			0.077049	0.0902707	0.393364	0.355891
MIR875	100126309	0.0856877	0.422191	0.504619	0.0259887			0.295122	0.209466	0.158856	0.20379
MIR876	100126310	0.0296018	0.444922	0.0437907	0.475258			0.0378876	0.125325	0.762412	0.507527
MIR744	100126313	0.191128	0.213741	-0.283189	0.103516			-0.0417224	0.237119	0.860329	0.537454
MIR877	100126314	0.0496845	0.496828	-0.294056	0.124178			-0.129197	0.171727	0.451846	0.385703
MIR665	100126315	0.125773	0.397937	-0.187066	0.224423			0.0188529	0.148381	0.898895	0.548263
MIR873	100126316	-0.167577	0.288806	0.253855	0.183646			0.0395595	0.210686	0.851061	0.534389
MIR374B	100126317	0.0789116	0.356216	0.416683	0.0448506			0.226399	0.167524	0.176556	0.217963
MIR301B	100126318	-0.144713	0.282027	-0.207173	0.187538			-0.171697	0.105977	0.105202	0.155057
MIR216B	100126319	0.0123195	0.546136	-0.0221516	0.595654			-0.00393469	0.0932865	0.966356	0.565878
MIR920	100126320	0.0960641	0.344439	-0.228586	0.180263			-0.0887807	0.160755	0.580762	0.442277
MIR924	100126323	-0.194112	0.224002	-0.0994952	0.387661			-0.159349	0.0946554	0.0922847	0.141465
MIR934	100126324	0.314636	0.0836249	0.424686	0.0184911			0.333738	0.160853	0.0380051	0.074362
MIR938	100126327	-0.0665948	0.298878	0.236401	0.172583			0.117703	0.147905	0.426145	0.37298
MIR940	100126328	0.129742	0.319689	-0.15365	0.208324			0.0404474	0.13165	0.758665	0.506252
MIR942	100126331	0.228164	0.135149	0.215579	0.141101			0.223567	0.139115	0.108041	0.157798
MIR943	100126332	0.0340171	0.456072	0.187846	0.264679			0.140191	0.0899067	0.118926	0.168605
MIR708	100126333	0.11729	0.286451	0.316281	0.114705			0.256597	0.101963	0.0118502	0.029868
MIR885	100126334	0.141416	0.210453	-0.218069	0.155274			-0.0649364	0.177761	0.714887	0.491948
MIR543	100126335	0.379103	0.06053	0.390062	0.0570467			0.383798	0.112297	0.000631513	0.00245778
MIR208B	100126336	0.185705	0.154327	0.252309	0.147802			0.229589	0.150241	0.126478	0.175483
MIR509-3	100126337	0.428817	0.0299815	0.370752	0.0547075			0.400221	0.175218	0.0223635	0.0494501
MIR937	100126338	-0.14586	0.2021	-0.33529	0.0363647			-0.219113	0.192885	0.255964	0.275256
MIR941-2	100126339	0.0557602	0.42448	0.547921	0.016504			0.309837	0.24595	0.207757	0.24153
MIR944	100126340	0.144762	0.294996	-0.0598431	0.496839			0.0333921	0.120615	0.781897	0.513549
MIR891A	100126341	0.102364	0.323336	0.231802	0.157491			0.150971	0.119782	0.207533	0.241346
MIR892A	100126342	-0.473153	0.00608751	-0.133419	0.287017			-0.235987	0.155966	0.130264	0.17894
MIR874	100126343	-0.16821	0.22798	-0.552547	0.00307208			-0.339328	0.191012	0.0756551	0.123072
MIR220C	100126344	-0.405031	0.01113	-0.248823	0.102825			-0.295592	0.201178	0.14175	0.189109
MIR889	100126345	-0.116189	0.301471	-0.377703	0.0415644			-0.265312	0.129461	0.0404265	0.0779229
MIR190B	100126346	0.123497	0.319633	-0.205429	0.195603			-0.0262571	0.163804	0.872648	0.540868
MIR887	100126347	-0.0484721	0.418113	-0.0918914	0.454636			-0.0798319	0.114819	0.486876	0.402659
MIR760	100126348	0.173164	0.237814	0.0867437	0.468351			0.104101	0.0788143	0.186556	0.225913
MIR921	100126349	0.0319979	0.570512	0.217331	0.202716			0.0733204	0.0823174	0.373088	0.345269
MIR933	100126350	-0.0807413	0.447938	-0.0238864	0.553565			-0.0578367	0.114251	0.612699	0.45502
MIR939	100126351	0.11827	0.311092	0.131843	0.321447			0.125438	0.111436	0.260315	0.278127
MIR297	100126354	-0.342379	0.0409286	-0.326769	0.0366609			-0.337843	0.126336	0.00749166	0.0205548
MIR365-1	100126355	-0.236838	0.192071	-0.0565941	0.500371			-0.197011	0.0763093	0.00983023	0.0257288
MIR365-2	100126356	-0.05467	0.511079	0.0550105	0.30762			-0.030534	0.136608	0.823135	0.525932
C21orf136	100126693	0.252131	0.172582	0.127998	0.312057			0.221558	0.0910499	0.014959	0.036076
LOC100126784	100126784	0.491876	0.0252815	0.322295	0.0787822	0.408683	0.0243032	0.410446	0.0906511	5.96143e-06	0.000203854
EGOT	100126791	0.00742703	0.566207	-0.142675	0.307081	-0.138819	0.237994	-0.104646	0.0683438	0.125728	0.17481
GHRLOS	100126793	0.108048	0.324838	-0.240484	0.135838			-0.0489748	0.173411	0.777621	0.51204
KIAA1024L	100127206	-0.259585	0.066358	0.0316337	0.431182			-0.0687036	0.164335	0.675897	0.478807
LOC100127884	100127884	0.174306	0.267103	0.142693	0.334118			0.159757	0.0880727	0.0696904	0.116132
LOC100127885	100127885	-0.135775	0.258808	-0.116518	0.346996			-0.125133	0.126212	0.321467	0.31663
LOC100127886	100127886	-0.0155269	0.645118	-0.476338	0.0120652	0.0257384	0.651101	-0.113306	0.12427	0.361888	0.33914
LOC100127887	100127887	-0.108045	0.462068	-0.0864824	0.5391			-0.0956412	0.0758431	0.207294	0.241212
LOC100127888	100127888	0.0086884	0.508045	-0.274607	0.130361	0.262184	0.101936	0.00728529	0.178019	0.967356	0.566134
C10orf131	100127889	-0.200603	0.250204	-0.327724	0.0906312			-0.255505	0.0816883	0.0017612	0.00601417
LOC100127891	100127891	-0.286661	0.0955479	-0.14097	0.366402			-0.188661	0.0857111	0.0277271	0.0584828
LOC100127893	100127893	-0.158831	0.353836	-0.19202	0.293944			-0.170847	0.0722889	0.0181082	0.0420061
LOC100127894	100127894	-0.12306	0.441481	-0.130317	0.454133			-0.126556	0.0624773	0.0428018	0.081325
LOC100127899	100127899	0.1701	0.286826	0.00111812	0.594373			0.0873133	0.0975646	0.370826	0.344173
LOC100127904	100127904	0.252918	0.13751	0.389868	0.0496324			0.306195	0.126127	0.0151965	0.0365418
LOC100127905	100127905	-0.0335859	0.584301	-0.213341	0.115299			-0.0714268	0.128337	0.577829	0.441041
LOC100127909	100127909	-0.173832	0.245517	0.241632	0.169635			0.0328682	0.20773	0.874279	0.541324
LOC100127910	100127910	0.0448246	0.526984	0.039962	0.513727			0.0429824	0.0829764	0.604453	0.452061
LOC100127913	100127913	0.157203	0.340086	0.318587	0.119324			0.210409	0.0758662	0.00554706	0.0159691
LOC100127915	100127915	0.20532	0.256685	0.274562	0.171566			0.23398	0.0679509	0.000574497	0.00226346
LOC100127918	100127918	-0.115801	0.497657	-0.0529702	0.664525			-0.0805076	0.0355984	0.0237254	0.0517755
LOC100127919	100127919	0.0911261	0.309876	0.0705547	0.469171			0.0752566	0.103539	0.467324	0.393301
LOC100127920	100127920	-0.268316	0.148113	-0.0377747	0.683852			-0.14269	0.114805	0.213907	0.246068
LOC100127922	100127922	-0.123436	0.348755	-0.0981585	0.34418			-0.116181	0.114824	0.311625	0.311237
LOC100127923	100127923	-0.421393	0.0200884	-0.00315354	0.583543			-0.203871	0.208951	0.329219	0.321046
LOC100127925	100127925	-0.0479273	0.593508	0.0707554	0.477585			0.015225	0.0666915	0.81942	0.524772
LOC100127930	100127930	0.422795	0.0323054	-0.0332959	0.414216			0.177872	0.22742	0.434138	0.377196
LOC100127937	100127937	-0.150707	0.289739	0.145747	0.269494			-0.0282017	0.145978	0.846809	0.533206
LOC100127940	100127940					0.0495788	0.578886	0.0495788	0.0380953	0.193107	0.231023
LOC100127944	100127944	0.365606	0.0747408	-0.13986	0.283817			0.131524	0.252044	0.601788	0.45093
LOC100127946	100127946	-0.111262	0.480524	-0.148153	0.392289			-0.124262	0.0515982	0.0160287	0.0381326
HECW1-IT1	100127950					0.244738	0.10595	0.244738	0.160087	0.12632	0.175356
LOC100127951	100127951	-0.320402	0.0658404	-0.0704423	0.429811			-0.22837	0.120559	0.0581892	0.102059
LOC100127952	100127952	0.342007	0.0976918	0.609254	0.00844229			0.434164	0.127026	0.000631051	0.00245649
LOC100127953	100127953	-0.0560522	0.641872	-0.151687	0.392089			-0.081063	0.0535456	0.13005	0.178699
LOC100127961	100127961	0.0746384	0.295153	-0.0305826	0.310524			0.0362965	0.163009	0.823796	0.526141
LOC100127971	100127971	-0.138995	0.423801	-0.311722	0.116007			-0.220426	0.0862228	0.0105741	0.0272674
LOC100127972	100127972					0.0851119	0.449973	0.0851119	0.0439911	0.0530207	0.0954639
LOC100127974	100127974	-0.0269982	0.538195	-0.116626	0.382646	0.119019	0.379553	0.0510143	0.0719275	0.478172	0.398575
LOC100127975	100127975	-0.339421	0.0680559	-0.540698	0.00608			-0.434631	0.100492	1.52507e-05	0.00021794
LOC100127982	100127982	-0.125271	0.426002	-0.0516321	0.661295			-0.0657113	0.0466524	0.158974	0.203881
LOC100127983	100127983	0.180925	0.302435	0.0516079	0.576624	0.159276	0.220378	0.0942152	0.0469025	0.0445639	0.0839073
LOC100127984	100127984	0.126457	0.376171	-0.0160747	0.631216			0.0720679	0.0729744	0.323359	0.317573
LOC100127987	100127987	-0.377405	0.0384862	-0.125277	0.378758			-0.260575	0.125725	0.0382113	0.0746709
LOC100127988	100127988	0.00813272	0.416958	0.265008	0.148995			0.180659	0.125858	0.151169	0.197383
LOC100127989	100127989	0.230547	0.19141	0.1595	0.274177			0.204334	0.0986991	0.0384272	0.0749583
LOC100127993	100127993	0.0395626	0.608392	-0.0131571	0.712919			0.0150858	0.0352133	0.668352	0.47625
LOC100127999	100127999	0.0648536	0.484001	0.249347	0.187015			0.134438	0.0894198	0.132724	0.181245
LOC100128002	100128002	-0.0442813	0.590968	0.145108	0.37059			0.0725906	0.0920614	0.430403	0.375412
LOC100128003	100128003	-0.258869	0.116877	-0.400846	0.0368057			-0.357903	0.101069	0.000398325	0.00163654
LOC100128006	100128006	0.131797	0.387078	-0.0155804	0.67247			0.0755509	0.0715949	0.291308	0.298303
LOC100128007	100128007	-0.171178	0.324079	-0.375899	0.0575146			-0.269164	0.102267	0.00848913	0.0228085
LOC100128009	100128009	0.064644	0.374709	-0.139334	0.221607			0.0049975	0.125685	0.968283	0.566183
LOC100128010	100128010	0.219073	0.211442	-0.00784395	0.461477			0.163189	0.115895	0.15911	0.203969
LOC100128013	100128013	0.120439	0.41187	0.0757137	0.524584			0.0920415	0.0636009	0.147848	0.194619
LOC100128016	100128016	0.263122	0.184634	0.433442	0.0548515			0.343823	0.0850435	5.27919e-05	0.000322559
LOC100128018	100128018	-0.0186808	0.261418	0.124714	0.311014			0.0961251	0.139193	0.489824	0.403817
LOC100128023	100128023	-0.241418	0.212364	0.00654276	0.609406			-0.140953	0.12173	0.246899	0.269386
LOC100128025	100128025	-0.231729	0.170596	-0.281797	0.0956413	-0.0205924	0.502101	-0.131892	0.0826774	0.110654	0.160513
LOC100128028	100128028	-0.190701	0.241513	-0.0523133	0.595024			-0.0954614	0.095495	0.31748	0.314393
LOC100128031	100128031	0.0764828	0.431463	0.086907	0.410527			0.0813334	0.0901134	0.366756	0.341903
LOC100128035	100128035	-0.0865135	0.4674	-0.0522315	0.562566			-0.0687107	0.0994664	0.489696	0.403817
PP13439	100128046					-0.0145271	0.491064	-0.0145271	0.073569	0.843466	0.532069
LOC100128049	100128049	0.200964	0.26595	0.0770701	0.536347			0.115982	0.0575046	0.0437049	0.0826511
LOC100128055	100128055	0.0627364	0.465018	0.612188	0.00852552			0.324515	0.27442	0.236989	0.262343
LOC100128056	100128056	-0.140169	0.414166	-0.0607975	0.622237			-0.103845	0.0497426	0.0368301	0.0726461
LOC100128060	100128060	0.140541	0.355786	-0.0348916	0.617232			0.073113	0.0853377	0.391583	0.35499
LOC100128062	100128062	-0.284502	0.142522	-0.464826	0.0201283			-0.352401	0.08737	5.49665e-05	0.000329703
LOC100128063	100128063	0.00301722	0.436855	-0.0270111	0.375583			-0.00968387	0.156323	0.950604	0.562253
LOC100128064	100128064	-0.0517463	0.459853	0.245825	0.181294			0.112008	0.148031	0.449257	0.384507
LOC100128067	100128067	0.455405	0.0253705	0.366039	0.0596428			0.401812	0.136934	0.00334239	0.0104264
FAM229A	100128071					0.31505	0.0619715	0.31505	0.120242	0.0087894	0.0234655
LOC100128074	100128074	-0.082886	0.569151	-0.0643552	0.600659			-0.0759259	0.0601434	0.2068	0.24084
LOC100128077	100128077	0.0846046	0.336092	0.405264	0.0251601			0.149231	0.163542	0.361512	0.338976
LOC100128079	100128079					0.0219776	0.665448	0.0219776	0.0473412	0.642477	0.466641
LOC100128081	100128081	-0.0210173	0.369365	-0.0227286	0.418076	-0.047896	0.468833	-0.0464216	0.0345376	0.17892	0.219651
LOC100128083	100128083	0.255614	0.125767	0.183774	0.179596			0.225895	0.163583	0.167303	0.210754
LOC100128084	100128084	-0.343668	0.068468	-0.499144	0.0113597			-0.389111	0.0715299	5.33302e-08	0.000203578
LOC100128086	100128086	-0.600553	0.00192503	-1.00213	2.89001e-07			-0.799871	0.200783	6.78338e-05	0.000373933
LOC100128088	100128088	-0.205527	0.179483	-0.082742	0.430815			-0.137739	0.126779	0.277279	0.289505
LOC100128090	100128090	0.159923	0.232399	-0.105786	0.22338			0.0804192	0.144564	0.578015	0.441147
LOC100128093	100128093	-0.0215596	0.510794	0.0949046	0.351206			0.0363821	0.108588	0.737589	0.499182
LOC100128096	100128096	-0.126651	0.343795	-0.350842	0.0586229			-0.225219	0.111276	0.0429739	0.0815685
LOC100128098	100128098	-0.673109	0.000419629	-0.691956	0.00036732	-0.0937343	0.314826	-0.45763	0.235906	0.0523945	0.09464
LOC100128100	100128100	0.0750067	0.384974	-0.0596624	0.481887			0.00719353	0.117824	0.951317	0.562424
LOC100128104	100128104	-0.0442973	0.437731	-0.363993	0.0402404			-0.212868	0.159609	0.182308	0.2225
LOC100128105	100128105	0.009861	0.548334	0.201198	0.262829			0.147194	0.0861193	0.0874166	0.136373
LOC100128108	100128108	-0.180471	0.279749	0.0681056	0.434176	0.10382	0.412547	0.000552647	0.098102	0.995505	0.572808
LOC100128115	100128115	0.133812	0.345936	-0.142303	0.321846			0.0204955	0.135823	0.880056	0.54274
HGC6.3	100128124					0.02231	0.616889	0.02231	0.0773279	0.772955	0.510805
LOC100128126	100128126	-0.483937	0.0112462	-0.506802	0.0104575	0.0704295	0.519331	-0.302179	0.199512	0.129876	0.17854
LOC100128130	100128130	-0.381424	0.0347809	-0.403486	0.0407855			-0.398314	0.0735697	6.15945e-08	0.000203578
LOC100128131	100128131	0.139761	0.356072	-0.000773932	0.60318			0.0837778	0.0818625	0.30612	0.307534
LOC100128139	100128139	-0.0734723	0.474318	0.159823	0.327188	0.0676229	0.506216	0.0760909	0.051466	0.139282	0.187061
LOC100128140	100128140	-0.249304	0.16622	-0.239989	0.201146			-0.243787	0.0772928	0.00161007	0.00556373
LOC100128142	100128142	-0.0271816	0.417294	0.206279	0.225101			0.138874	0.115134	0.22774	0.255665
LOC100128156	100128156	-0.0851322	0.419627	-0.0595176	0.489309			-0.0726336	0.100795	0.47115	0.395244
LOC100128160	100128160	0.0947883	0.286694	-0.128834	0.286631			-0.0236293	0.150527	0.875263	0.541551
LOC100128163	100128163	0.65383	0.00476649	0.657473	0.0058144			0.655335	0.0562745	2.42391e-31	0.000203578
LOC100128164	100128164	-0.210027	0.206654	-0.114178	0.400882	0.0640117	0.547163	-0.0510716	0.089127	0.566631	0.436759
LOC100128168	100128168	0.177448	0.274136	-0.0908163	0.378033			0.0807456	0.128804	0.530732	0.422059
LOC100128172	100128172	-0.103928	0.312182	0.0618961	0.499444			0.025385	0.10995	0.817411	0.524101
LOC100128174	100128174	-0.294892	0.0399327	-0.280062	0.050467			-0.287131	0.177912	0.10655	0.156298
LOC100128175	100128175					0.0690611	0.544749	0.0690611	0.041839	0.0988117	0.148582
RP11-162J8.2	100128176					0.286039	0.0802639	0.286039	0.0635738	6.81695e-06	0.000204042
LOC100128185	100128185	0.467991	0.0240029	0.357705	0.0552277	0.286918	0.0782758	0.371027	0.130874	0.00458272	0.0135987
LOC100128186	100128186	0.153573	0.26879	0.187285	0.237617			0.1709	0.11592	0.140403	0.188016
LOC100128190	100128190	-0.286244	0.108158	-0.290714	0.104266			-0.288023	0.1013	0.0044652	0.0133011
LOC100128191	100128191	-0.072147	0.613302	-0.446761	0.0271221	0.0862452	0.378262	-0.153825	0.148385	0.299892	0.303701
LOC100128193	100128193	0.271823	0.168551	0.492328	0.0302156			0.376084	0.110089	0.000635081	0.00246907
LOC100128196	100128196	-0.0865607	0.577795	-0.091446	0.549578			-0.0877252	0.0394828	0.0262931	0.0561227
LOC100128198	100128198					0.192065	0.19397	0.192065	0.087461	0.0280917	0.0590904
LOC100128201	100128201	-0.0689851	0.450425	-0.322342	0.0395535			-0.108844	0.118238	0.357286	0.336671
LOC100128202	100128202	0.0808404	0.401743	0.0685907	0.462017	0.122848	0.352693	0.117759	0.0330801	0.000371131	0.0015395
LOC100128203	100128203	0.158946	0.292292	-0.0542554	0.520067			0.0679618	0.105451	0.519259	0.417148
LOC100128208	100128208	-0.462032	0.00653055	-0.231937	0.0609549			-0.368176	0.195889	0.0601745	0.104495
LOC100128221	100128221	-0.649049	0.000780013	-0.516702	0.00901422			-0.587663	0.0854097	5.96339e-12	0.000203578
LOC100128223	100128223	0.0996384	0.390841	-0.304187	0.090104			-0.0856958	0.201231	0.670211	0.476765
LOC100128230	100128230	-0.0394779	0.666221	-0.176469	0.355176			-0.0980781	0.0677768	0.147876	0.194619
GAFA3	100128236	0.023115	0.540761	0.0547904	0.502449	-0.00204904	0.58765	0.0108943	0.0473526	0.818039	0.524322
LOC100128239	100128239	-0.142125	0.293354	0.182815	0.164956	0.155134	0.278639	0.0536997	0.110707	0.627631	0.460481
LOC100128242	100128242	0.820571	0.000695914	0.714059	0.00328969			0.802159	0.05702	5.97168e-45	0.000203578
LOC100128244	100128244	0.203302	0.212063	-0.439161	0.0148439			-0.10409	0.320933	0.745685	0.502049
LOC100128252	100128252	-0.960642	1.734e-06	-0.486596	0.012451	-0.483164	0.0241035	-0.650725	0.167581	0.000103152	0.000503131
LOC100128253	100128253	0.291638	0.112915	-0.096459	0.422514			0.0871316	0.193767	0.652947	0.470775
LOC100128256	100128256	-0.00232788	0.502477	-0.0708756	0.507411			-0.0477066	0.104918	0.649324	0.469563
LOC100128260	100128260	0.0153941	0.553768	0.09192	0.46507			0.0693963	0.0769506	0.367147	0.342078
TNK2-AS1	100128262					-0.00384694	0.553671	-0.00384694	0.0624034	0.950845	0.562349
LOC100128264	100128264	-0.0951761	0.215171	-0.175435	0.179858			-0.14196	0.162913	0.383545	0.350803
LOC100128265	100128265	-0.175119	0.346234	-0.530716	0.0077221			-0.339443	0.177287	0.0555373	0.0986907
LOC100128266	100128266	-0.445461	0.02234	-0.459753	0.0234073			-0.448136	0.0116101	0	0
LOC100128267	100128267	0.136642	0.34903	-0.0049211	0.491589			0.112908	0.0861887	0.190192	0.228791
LOC100128269	100128269	0.0893947	0.43582	-0.388245	0.0463071			-0.145033	0.238779	0.54359	0.427447
LOC100128270	100128270	-0.207953	0.149944	0.182389	0.236967			0.00238026	0.194581	0.99024	0.571572
LOC100128274	100128274	1.95495	0	0.308837	0.118199			1.13266	0.823057	0.168771	0.211944
LOC100128276	100128276	0.0666744	0.3881	0.1301	0.277382			0.0932993	0.124142	0.452319	0.385931
LOC100128281	100128281					0.125833	0.326009	0.125833	0.0381178	0.000962818	0.00356731
LOC100128283	100128283	0.0441681	0.572299	0.170806	0.342867			0.116101	0.0627301	0.064198	0.109622
DNM1P35	100128285	-0.0343501	0.653233	0.0410668	0.43663	0.0679186	0.536373	0.0548207	0.0303063	0.0704686	0.117105
LOC100128288	100128288	-0.539581	0.00431594	-0.761519	0.000124559	-0.735202	0.00225533	-0.667471	0.0832334	1.06374e-15	0.000203578
LOC100128291	100128291	-0.474934	0.0129282	-0.388674	0.0434963			-0.445355	0.0861098	2.31673e-07	0.000203578
LOC100128292	100128292	0.311424	0.119756	0.346407	0.0980099	0.183681	0.203085	0.28596	0.0641602	8.31286e-06	0.000205256
LOC100128295	100128295	0.244171	0.189968	0.0574758	0.555101			0.129025	0.0907669	0.155171	0.200572
OCR1	100128298					0.153341	0.262878	0.153341	0.191789	0.423984	0.372038
LOC100128300	100128300	0.181153	0.286641	0.0725554	0.491181			0.133376	0.0670803	0.0467784	0.0870505
LOC100128302	100128302	-0.127466	0.456031	-0.472796	0.015135			-0.284174	0.171926	0.098354	0.148179
LOC100128304	100128304	-0.368327	0.0505358	-0.464932	0.0162759			-0.398873	0.0881083	5.98067e-06	0.000203854
LOC100128309	100128309	2.05491	0	1.91123	0			1.98619	0.109375	1.08234e-73	0.000203578
LOC100128310	100128310	0.132779	0.302573	-0.110646	0.34388			0.0224135	0.121182	0.853263	0.534943
LOC100128317	100128317	0.116505	0.309255	-0.0168734	0.55059			0.0504344	0.102514	0.622736	0.458722
LOC100128319	100128319	0.149386	0.21757	-0.0610139	0.238977			0.095934	0.143065	0.502498	0.409744
LOC100128322	100128322	0.0500689	0.306494	0.18911	0.279174			0.165682	0.108315	0.126109	0.175142
LOC100128326	100128326	0.285221	0.145082	0.181442	0.298117			0.234661	0.0575625	4.56923e-05	0.0002997
BET3L	100128327	0.33249	0.104736	0.0336925	0.403273	0.0288488	0.606861	0.145941	0.120918	0.227456	0.255485
LOC100128328	100128328	-0.0409367	0.486376	-0.0714811	0.472206			-0.0601222	0.0972809	0.536558	0.424493
PRO2958	100128329					0.259246	0.102625	0.259246	0.055649	3.18383e-06	0.000203578
LOC100128332	100128332	-0.0331191	0.607226	0.0549424	0.50671			0.00743816	0.0807044	0.926567	0.555304
LOC100128334	100128334	-0.17707	0.335815	-0.356213	0.0629894			-0.223014	0.078229	0.00436109	0.0130392
LOC100128336	100128336	0.116501	0.415827	-0.101603	0.506027			0.0150878	0.108784	0.889692	0.545538
LOC100128337	100128337	-0.482805	0.0118895	-0.682547	0.000599387			-0.587016	0.0997767	4.02184e-09	0.000203578
LOC100128340	100128340	-0.284406	0.0592255	-0.28081	0.0774308			-0.282538	0.14221	0.0469488	0.0872975
LOC100128343	100128343					0.211971	0.143486	0.211971	0.2011	0.291858	0.298612
LOC100128346	100128346	0.0581496	0.440053	-0.120884	0.443655			-0.0793136	0.0772354	0.304464	0.306572
LOC100128353	100128353	0.209683	0.27358	0.364143	0.0973496			0.278262	0.0767443	0.000288026	0.00123439
LOC100128354	100128354	0.144071	0.234957	0.215612	0.204792			0.18979	0.129204	0.141856	0.189196
LOC100128356	100128356	0.187739	0.223013	0.200963	0.234194			0.195246	0.105356	0.0638537	0.109191
LOC100128361	100128361	0.289858	0.117487	0.109655	0.249741			0.226846	0.148711	0.127156	0.176121
LOC100128364	100128364	0.0215998	0.533983	0.0936969	0.404928			0.0530071	0.0960269	0.580946	0.442327
LOC100128366	100128366	-0.0129191	0.66218	0.0971076	0.467391			0.0551732	0.0575765	0.337932	0.325919
LOC100128370	100128370	0.0895249	0.383672	0.0441525	0.473978			0.0673534	0.10147	0.506833	0.411557
LOC100128371	100128371	0.153398	0.240864	0.184231	0.225391			0.169008	0.126248	0.180669	0.221068
LOC100128372	100128372	0.0230187	0.433167	0.023683	0.411873			0.0233122	0.139936	0.867691	0.539382
LOC100128374	100128374	-0.0414036	0.645668	-0.0206789	0.71721			-0.0278004	0.0453245	0.539636	0.425867
C3orf74	100128378	-0.279799	0.115572	-0.189385	0.279209			-0.231626	0.0751701	0.00206054	0.00689902
LOC100128382	100128382	0.0601082	0.390584	0.0561389	0.435896			0.0577564	0.105132	0.582751	0.442988
LOC100128386	100128386	0.273263	0.147311	0.233869	0.222444			0.250963	0.0866334	0.00376945	0.0115213
LOC100128389	100128389	0.167158	0.164238	0.0794461	0.286219			0.120256	0.205682	0.558769	0.433557
LOC100128392	100128392	0.417987	0.0395616	0.204037	0.219912			0.278503	0.1145	0.0150017	0.0361442
LOC100128398	100128398	-0.211214	0.178604	-0.0855117	0.478739			-0.138392	0.101197	0.171455	0.214135
LOC100128403	100128403	-0.248954	0.139012	-0.0978388	0.455315			-0.155207	0.103617	0.134162	0.182566
LOC100128404	100128404	0.133014	0.328669	0.053434	0.411989			0.109844	0.105737	0.298879	0.303107
LOC100128405	100128405	0.187476	0.294275	0.100376	0.418601			0.166506	0.0755835	0.0275987	0.0582785
LOC100128406	100128406	0.0214787	0.515525	0.0336005	0.520544			0.0280003	0.0979252	0.774928	0.511304
LOC100128410	100128410	0.0764506	0.502282	-0.0436608	0.670805			0.0133867	0.0599803	0.823391	0.526024
LOC100128416	100128416	-0.131894	0.345137	0.109184	0.286913			-0.0524495	0.130871	0.688588	0.483305
LOC100128419	100128419	-0.0379567	0.467528	-0.015435	0.285271			-0.0317686	0.172059	0.853513	0.535009
LINC00892	100128420					-0.0509829	0.449261	-0.0509829	0.0686077	0.457416	0.388386
LOC100128423	100128423	-0.0323281	0.639375	0.0579538	0.472966			-0.00179615	0.0857402	0.983287	0.569741
LOC100128425	100128425	0.435214	0.0443919	0.181837	0.303432			0.308097	0.126687	0.0150178	0.0361782
LOC100128430	100128430	-0.0886707	0.316163	0.14305	0.24135			0.0288228	0.142813	0.840056	0.531156
LOC100128432	100128432	-0.118509	0.345523	0.101065	0.313457			-0.0275703	0.133728	0.836661	0.530059
LOC100128435	100128435	0.270329	0.153056	0.211276	0.206445			0.257406	0.0818369	0.00165884	0.00570991
LOC100128440	100128440	0.0754452	0.524685	0.00275233	0.660928			0.0583721	0.0409596	0.154125	0.199736
LOC100128454	100128454	-0.103073	0.283517	-0.340111	0.044435			-0.213059	0.129616	0.100225	0.150012
LOC100128460	100128460	-0.995245	1.156e-06	-1.21825	0			-1.08857	0.141026	1.17301e-14	0.000203578
LOC100128461	100128461	-0.098346	0.449338	0.0834286	0.474035			0.00431219	0.0901218	0.961837	0.564964
LOC100128469	100128469	-0.00961585	0.687996	-0.0532089	0.646416			-0.0339076	0.0416239	0.41529	0.367738
LOC100128474	100128474	0.0759447	0.486561	-0.0457554	0.575814			0.0413172	0.0711274	0.561314	0.43465
LOC100128476	100128476	-0.10848	0.30403	-0.178409	0.219945			-0.145543	0.140226	0.299306	0.303291
LOC100128477	100128477	-0.292173	0.0990584	-0.111727	0.260778			-0.245923	0.136931	0.0725001	0.119579
LOC100128485	100128485	0.515491	0.0206465	0.350996	0.0961759			0.4524	0.0799853	1.54908e-08	0.000203578
LOC100128494	100128494	0.036584	0.523744	-0.0646261	0.452895			0.0100416	0.0955731	0.916322	0.552355
LOC100128496	100128496	-0.133414	0.14546	0.123406	0.24728	0.0530811	0.586026	0.0518738	0.0327405	0.113104	0.162943
LOC100128498	100128498	-0.169599	0.339465	-0.177292	0.358581			-0.17422	0.0544686	0.0013813	0.00487134
LOC100128505	100128505	-0.322783	0.0897584	-0.423869	0.0320583			-0.359478	0.0747903	1.53608e-06	0.000203578
LOC100128506	100128506	-0.188637	0.250759	-0.176182	0.15891			-0.186672	0.102022	0.0672911	0.113378
LOC100128507	100128507	-0.0904213	0.355676	-0.401477	0.0283695			-0.252812	0.155376	0.103717	0.153515
LOC100128510	100128510	-0.236427	0.178898	-0.211633	0.227328			-0.22604	0.0898376	0.0118664	0.0299006
LOC100128511	100128511	0.134267	0.288309	-0.0618551	0.401136	0.0216091	0.658538	0.0285403	0.0506747	0.573295	0.438962
LOC100128516	100128516	-0.0308093	0.600093	-0.172722	0.364478			-0.141883	0.0713117	0.0466324	0.0868662
LOC100128519	100128519	-0.0907376	0.484417	-0.0583402	0.56687			-0.0741111	0.079967	0.354045	0.335041
LOC100128525	100128525	0.319913	0.114288	0.126789	0.352755			0.251052	0.0925035	0.00664813	0.0185704
LOC100128526	100128526	0.36959	0.0710265	-0.251412	0.151863			0.0711128	0.310268	0.818715	0.52453
LOC100128528	100128528	0.11014	0.404806	-0.0765237	0.560441			0.0120049	0.0932083	0.897519	0.547878
LOC100128533	100128533	0.0422518	0.53019	0.155603	0.341316			0.1054	0.0729661	0.148598	0.195209
LOC100128537	100128537	0.245322	0.152181	0.268989	0.132746	-0.817778	0.00183557	-0.0219809	0.267217	0.934441	0.557588
LOC100128542	100128542	-0.130303	0.403122	0.0394992	0.581794			-0.0267664	0.0828306	0.746584	0.502243
LOC100128547	100128547	0.00339832	0.657051	0.0513466	0.554752			0.0243411	0.0621133	0.695146	0.485755
LOC100128548	100128548	-0.211588	0.16057	0.194613	0.24095			0.0136347	0.201892	0.946156	0.560803
LOC100128554	100128554	0.264008	0.107707	0.0313584	0.358449	0.0723633	0.51404	0.0758148	0.0330483	0.0217869	0.04847
LOC100128556	100128556	0.000466204	0.587416	0.131863	0.364306			0.0650735	0.0850932	0.444432	0.382302
LOC100128559	100128559	0.12821	0.379652	0.0876517	0.477735			0.106336	0.0761261	0.162463	0.206678
LOC100128562	100128562	0.173216	0.276228	-0.324709	0.0837374			-0.0780434	0.248952	0.75391	0.50508
LOC100128564	100128564	-0.167835	0.250412	0.127578	0.274614			-0.0548423	0.143569	0.702467	0.488109
C19orf71	100128569	-0.0801974	0.332665	-0.058792	0.474648			-0.066664	0.11896	0.575214	0.439847
LOC100128572	100128572	-0.0467372	0.202309	-0.0899645	0.221683			-0.0715747	0.216664	0.741136	0.500647
LOC100128573	100128573	0.212888	0.109181	-0.227465	0.0388001			0.0255008	0.217721	0.90676	0.549902
LOC100128574	100128574	0.0355922	0.591054	-0.14404	0.354682			-0.00666719	0.0761924	0.93027	0.556426
LOC100128576	100128576	-0.0350194	0.592884	0.011969	0.568561			-0.0127835	0.0734104	0.861757	0.537847
LOC100128578	100128578	-0.503007	0.00827553	-0.12635	0.43152			-0.295649	0.187364	0.11458	0.164291
LOC100128585	100128585	0.45169	0.0394107	0.917504	0.000283221			0.682363	0.232896	0.00339069	0.0105534
LOC100128588	100128588	0.194776	0.163771	0.36696	0.0687663			0.301851	0.149195	0.0430525	0.0817009
SLC8A1-AS1	100128590					0.114961	0.384642	0.114961	0.0474595	0.0154225	0.0369705
LOC100128591	100128591	-0.0269808	0.609816	-0.456504	0.0183125			-0.238077	0.21473	0.267549	0.282967
LL0XNC01-116E7.2	100128594					0.226989	0.142875	0.226989	0.0538991	2.5384e-05	0.000242482
LOC100128597	100128597	0.0954844	0.234039	-0.154709	0.161154			-0.0218803	0.187925	0.907311	0.550023
LOC100128598	100128598	-0.124741	0.430182	-0.230913	0.205079			-0.158105	0.0824133	0.0550556	0.0980792
LOC100128601	100128601	0.258245	0.145594	-0.278457	0.074687			0.0303945	0.265277	0.908781	0.55045
LOC100128610	100128610	0.0836227	0.455009	-0.39192	0.0421594			-0.151378	0.237755	0.524321	0.419513
LOC100128613	100128613	0.131757	0.26153	0.150436	0.225551			0.140119	0.151319	0.354456	0.335177
LOC100128615	100128615	-0.146464	0.336643	0.231024	0.207014			0.0462586	0.188702	0.806347	0.521059
LOC100128619	100128619	-0.108671	0.316395	0.210735	0.211982			0.0449377	0.159587	0.77826	0.512333
LOC100128626	100128626	-0.299624	0.0890318	-0.0786017	0.503423			-0.166733	0.112903	0.139736	0.187448
LOC100128627	100128627	0.128656	0.317628	-0.0182094	0.64815			0.0307591	0.0925104	0.739517	0.500012
LOC100128640	100128640	-0.19259	0.2159	-0.0448661	0.617802	0.27321	0.0958687	0.0112252	0.122212	0.926817	0.55541
LOC100128641	100128641	0.121435	0.358316	-0.290015	0.0943824			-0.0694792	0.205191	0.734905	0.498487
LOC100128644	100128644					0.0527245	0.535121	0.0527245	0.060806	0.38589	0.352009
LOC100128647	100128647	0.412468	0.0424389	0.219749	0.16349			0.333131	0.133573	0.0126315	0.0314901
LOC100128648	100128648	-0.0771136	0.518314	-0.224801	0.219126			-0.141694	0.0793732	0.0742351	0.121555
LOC100128653	100128653	0.0594867	0.390794	0.0361615	0.488514	0.106114	0.417526	0.0969022	0.0428833	0.0238415	0.0519642
LOC100128655	100128655	0.0577879	0.483814	-0.203387	0.214106			-0.0528045	0.129047	0.682402	0.48095
LOC100128657	100128657	-0.136509	0.356853	-0.0509823	0.580119			-0.086898	0.0994733	0.382346	0.350061
LOC100128666	100128666	0.0588534	0.443866	-0.109438	0.437891			-0.0443359	0.0897327	0.621243	0.458159
LOC100128667	100128667	-0.06899	0.544149	-0.000486846	0.608231			-0.0381322	0.0829085	0.645565	0.468112
LOC100128672	100128672	-0.107225	0.52794	0.166908	0.288964			-0.0108687	0.130882	0.933818	0.557396
LOC100128675	100128675	-0.0528288	0.644291	-0.144742	0.43203			-0.0889245	0.0557387	0.110627	0.160486
LOC100128682	100128682	-0.0391519	0.387618	-0.0549244	0.409423			-0.0483071	0.163981	0.768308	0.509384
LOC100128683	100128683	0.163071	0.270125	0.139699	0.299496			0.153347	0.099284	0.122461	0.171827
LOC100128688	100128688	0.373828	0.0627296	0.210613	0.217296			0.283531	0.0974915	0.00363445	0.0111862
LOC100128689	100128689	0.104376	0.470021	-0.0466106	0.632426			0.0554192	0.0706759	0.432963	0.376575
LOC100128691	100128691	0.124187	0.378441	-0.0735756	0.476881			0.0624059	0.0916573	0.495959	0.406533
LOC100128693	100128693	0.0315049	0.579958	0.195897	0.271636			0.100022	0.0810498	0.217171	0.248405
LOC100128695	100128695	-0.0519893	0.58874	-0.229209	0.217737			-0.142634	0.0885863	0.107372	0.157126
LOC100128701	100128701	0.175013	0.266303	0.110586	0.345129			0.152362	0.0968841	0.115807	0.165538
LOC100128714	100128714	0.0100089	0.613531	-0.0761521	0.54315			-0.0276937	0.0712374	0.697459	0.486594
LOC100128717	100128717	-0.0361926	0.644441	-0.0146721	0.670236			-0.0270444	0.0627034	0.666246	0.475472
LOC100128727	100128727					0.0776871	0.485743	0.0776871	0.047918	0.104964	0.154825
LOC100128728	100128728	-0.0725867	0.462069	-0.0293107	0.656027			-0.0386036	0.0725525	0.594672	0.448227
LOC100128729	100128729	0.212972	0.230288	0.318942	0.126179			0.273056	0.0679104	5.79959e-05	0.000339531
LOC100128731	100128731	-0.648005	0.000807468	-0.346897	0.0805188	-0.260013	0.0930714	-0.438552	0.133403	0.00101105	0.00372811
LOC100128737	100128737	-0.395334	0.0311777	-0.176897	0.284771			-0.289614	0.109163	0.00797689	0.0216393
LOC100128744	100128744	0.18143	0.235548	-0.0168011	0.579153			0.0801646	0.109994	0.466121	0.392842
LOC100128746	100128746	0.100407	0.275924	-0.0580611	0.593304			-0.0401948	0.085872	0.639729	0.465429
LOC100128747	100128747	-0.189148	0.281429	-0.0137747	0.634648			-0.112069	0.0901285	0.213706	0.245946
LOC100128750	100128750	-0.0394174	0.620228	0.175705	0.299759	0.0263234	0.471251	0.0402355	0.0711059	0.571493	0.438327
LOC100128751	100128751					0.0365266	0.621631	0.0365266	0.0698896	0.60123	0.450749
LOC100128757	100128757	0.262991	0.169009	0.0144591	0.543441			0.160954	0.122262	0.188017	0.227049
LOC100128760	100128760	0.042007	0.498771	0.0965814	0.444963			0.0809715	0.0689331	0.24014	0.264456
LOC100128761	100128761	0.119783	0.393635	-0.151558	0.393039			-0.0173787	0.135662	0.898068	0.547996
LOC100128765	100128765	-0.917805	4.04601e-06	-0.707251	0.000334663			-0.810099	0.105249	1.39303e-14	0.000203578
LOC100128770	100128770	-0.0827749	0.493692	-0.120241	0.396507			-0.0985359	0.0966649	0.308034	0.308824
LOC100128771	100128771	-0.571657	0.00312901	0.0318142	0.579833			-0.273035	0.30172	0.365503	0.341216
LOC100128775	100128775	-0.21594	0.246406	-0.261486	0.190553			-0.245504	0.0557877	1.0791e-05	0.000209997
LOC100128781	100128781	0.41075	0.0583799	0.11984	0.435502			0.265892	0.145454	0.0675474	0.113696
LINC00476	100128782					-0.0728456	0.384696	-0.0728456	0.138405	0.598665	0.449696
LOC100128783	100128783	0.199973	0.159492	0.0112299	0.460213			0.0812943	0.16083	0.613231	0.455286
GS85	100128785	-0.0775149	0.385332	-0.336112	0.0527423			-0.191608	0.128402	0.135633	0.183848
LOC100128788	100128788	-0.328067	0.0556459	-0.15687	0.261164	0.257111	0.112026	-0.0557588	0.196743	0.776863	0.511774
LOC100128805	100128805	0.129097	0.428135	0.0838055	0.522146			0.122875	0.0241254	3.52096e-07	0.000203578
LOC100128809	100128809	0.322525	0.0714178	0.338523	0.0664077			0.330577	0.173292	0.0564391	0.0999384
LOC100128811	100128811	-0.0499538	0.547188	0.176631	0.257226			0.0397245	0.110804	0.719961	0.493469
LOC100128813	100128813	-0.248709	0.168632	-0.0923593	0.47651			-0.188069	0.0761831	0.0135627	0.0333361
LOC100128816	100128816	-0.0916426	0.535381	-0.248259	0.187154			-0.135616	0.0703796	0.0539894	0.0967037
LOC100128819	100128819	0.0182764	0.601232	0.212548	0.264024			0.12333	0.0968125	0.202698	0.237887
LOC100128822	100128822	-0.0580909	0.534329	0.128388	0.363586	0.382226	0.0356095	0.145515	0.117127	0.214103	0.246142
LOC100128823	100128823	0.0197264	0.580208	-0.06803	0.549115			-0.019239	0.07221	0.789907	0.515783
LOC100128825	100128825	-0.043128	0.568713	0.0274825	0.471209			-0.0222024	0.0974465	0.819769	0.524857
LINC01165	100128830					0.0751778	0.51958	0.0751778	0.0328125	0.0219556	0.0487658
LOC100128836	100128836	0.430906	0.0441394	0.349019	0.0968834			0.392081	0.0682785	9.33563e-09	0.000203578
LOC100128838	100128838	-0.268578	0.0941243	-0.193069	0.247995			-0.21337	0.106472	0.045069	0.0846089
LOC100128840	100128840					0.268886	0.0933366	0.268886	0.0639888	2.6448e-05	0.000245321
LOC100128841	100128841	0.0931885	0.348569	0.103818	0.380048			0.0998401	0.101431	0.324958	0.318517
LOC100128842	100128842	-0.0540849	0.554448	-0.0107614	0.611526			-0.0358565	0.0869126	0.679931	0.480247
LOC100128843	100128843	0.186924	0.209468	-0.304638	0.080456	-0.021992	0.512526	-0.0442509	0.108135	0.68238	0.48095
LOC100128853	100128853	0.321162	0.0979874	0.109496	0.376598			0.216601	0.107282	0.0434887	0.0823218
LOC100128857	100128857	0.214632	0.218069	-0.177331	0.304796			0.0236975	0.195917	0.903725	0.549268
LOC100128859	100128859	0.488225	0.018181	0.348993	0.0820213			0.393885	0.140726	0.00512679	0.0149427
LOC100128862	100128862	-0.149497	0.308528	0.25191	0.134825			0.0151654	0.197441	0.938775	0.558692
LOC100128867	100128867	-0.226962	0.14394	0.0695283	0.399016			-0.090337	0.147789	0.541029	0.426409
LOC100128869	100128869	-0.169641	0.328418	-0.151854	0.397411			-0.158382	0.0634049	0.0124917	0.0311793
LOC100128870	100128870	-0.0672429	0.563509	-0.214753	0.238267			-0.124305	0.0718412	0.083581	0.132023
LOC100128881	100128881	0.174208	0.317583	0.0257644	0.533153	-0.0137631	0.547175	0.0635414	0.0721087	0.378216	0.347844
LOC100128883	100128883	0.0129352	0.580956	-0.11492	0.42764			-0.0360766	0.0743682	0.6276	0.460481
LOC100128888	100128888	0.0482756	0.581592	-0.240153	0.187312			-0.0577607	0.139069	0.677894	0.479524
LOC100128889	100128889	-0.178715	0.279106	0.0151701	0.514531			-0.110879	0.101722	0.275702	0.28844
LOC100128892	100128892	0.0571879	0.264924	0.539253	0.0164849			0.317462	0.240263	0.186398	0.225796
LOC100128893	100128893	0.235769	0.205911	0.476342	0.0325305	0.11784	0.365998	0.226595	0.0813283	0.00533343	0.0154453
LOC100128895	100128895	-0.124698	0.349461	0.0551899	0.451579			-0.0429652	0.106511	0.686663	0.482686
LOC100128899	100128899	-0.200372	0.205749	-0.012914	0.629801			-0.0748961	0.0994266	0.451282	0.385491
LOC100128901	100128901	-0.0619752	0.6416	0.0799013	0.497948			-0.0175666	0.0657907	0.789464	0.515604
LOC100128904	100128904	0.140987	0.353343	0.114915	0.442715			0.121341	0.0526653	0.021223	0.0475237
LOC100128905	100128905	-0.0726119	0.574754	-0.138906	0.414934			-0.0965023	0.0554879	0.0820067	0.130247
LOC100128907	100128907	-0.0672769	0.493144	-0.102284	0.480431			-0.0907707	0.083191	0.275224	0.288155
LOC100128908	100128908	-0.138845	0.407891	-0.153621	0.369301			-0.144853	0.0665852	0.0295962	0.0615122
LOC100128909	100128909	-0.0748592	0.573062	0.125391	0.412108			0.0206049	0.100016	0.836779	0.530116
LOC100128913	100128913	0.274613	0.138132	0.0708421	0.35668			0.205576	0.121185	0.0898139	0.139173
LOC100128916	100128916	-0.0675336	0.443083	0.225593	0.226852			0.105912	0.144077	0.462275	0.390703
LOC100128918	100128918	0.691565	0.00315155	1.41753	1.445e-06			1.03886	0.362645	0.00417436	0.0125559
LOC100128922	100128922	-0.108931	0.455359	-0.0109391	0.601269	-0.0113249	0.565034	-0.0220182	0.0372659	0.554628	0.431746
ZBTB42	100128927	-0.17135	0.368995	-0.0675918	0.625715	0.661471	0.00221491	0.118492	0.170545	0.487193	0.402777
LOC100128934	100128934	-0.0326228	0.505245	0.113679	0.315445			0.0353905	0.139636	0.799922	0.519035
LOC100128935	100128935	-0.0830151	0.505884	0.150076	0.337343			0.0244142	0.116188	0.83357	0.529096
LOC100128936	100128936	0.0684588	0.524666	-0.0422529	0.637159			0.0369908	0.0536936	0.490871	0.404257
LOC100128942	100128942	0.0143131	0.523542	0.160444	0.299754			0.0964191	0.0843543	0.253028	0.273288
LOC100128943	100128943	-0.0344842	0.607485	0.288127	0.128664			0.0975977	0.158636	0.538403	0.425394
WI2-81516E3.1	100128946					0.0850717	0.454387	0.0850717	0.0642474	0.185461	0.225059
LOC100128949	100128949	0.148605	0.351378	0.0863322	0.413595			0.135423	0.0717618	0.0591444	0.10318
LOC100128956	100128956	-0.104651	0.432589	-0.439202	0.0215811			-0.266494	0.167187	0.110939	0.160778
LOC100128960	100128960	0.072286	0.493451	-0.123372	0.424978			-0.0112885	0.0967849	0.907149	0.550015
LOC100128973	100128973	0.133298	0.39142	0.231241	0.242043			0.187705	0.0486691	0.000114897	0.000549881
LOC100128974	100128974	0.0968829	0.419169	0.0475715	0.528972			0.0733037	0.077794	0.346049	0.33038
LOC100128975	100128975	-0.291972	0.107627	-0.386285	0.0458612			-0.346382	0.0775938	8.04288e-06	0.000205128
LOC100128977	100128977	-0.0726995	0.2774	-0.0818564	0.246025	-0.170079	0.173277	-0.13711	0.0881812	0.119977	0.169614
LOC100128979	100128979	-0.112899	0.308291	-0.0942964	0.485872			-0.0983031	0.0930724	0.290877	0.297961
LOC100128988	100128988	-0.202942	0.174211	0.204341	0.212496	0.140232	0.269888	0.0581306	0.123842	0.638788	0.465055
LOC100128989	100128989	-0.0624622	0.453039	-0.069022	0.43605			-0.065293	0.115326	0.571285	0.438321
LOC100128993	100128993	-0.148294	0.233071	-0.566127	0.00233108	0.0318571	0.618494	-0.186973	0.172979	0.279741	0.291026
LOC100128994	100128994	0.0637891	0.380368	-0.36697	0.0355592			-0.142685	0.215195	0.5073	0.411774
LOC100128997	100128997	-0.0960801	0.495331	-0.00512907	0.609093			-0.0578724	0.0854122	0.498047	0.407514
LOC100128998	100128998	0.0297696	0.481705	0.0142283	0.54737	-0.00307401	0.56126	0.00223366	0.0461829	0.961425	0.564864
LOC100129000	100129000	0.0285966	0.437583	-0.109759	0.430436			-0.0638403	0.121752	0.600037	0.450146
LOC100129002	100129002	-0.10473	0.398686	0.0581366	0.450078			-0.0374666	0.104147	0.719035	0.493331
LOC100129015	100129015	-0.260827	0.153365	-0.0858372	0.531544			-0.156098	0.085781	0.0687999	0.115218
LOC100129021	100129021	0.251377	0.140985	0.0815527	0.368808			0.167409	0.12077	0.165691	0.209312
LOC100129022	100129022	0.047354	0.457998	-0.283141	0.0928779			-0.0980947	0.164057	0.549886	0.430007
LOC100129026	100129026	0.196238	0.21398	-0.160672	0.283002			0.0120971	0.178364	0.945927	0.560757
LOC100129027	100129027	-0.101906	0.479043	-0.0832397	0.523073			-0.0929807	0.0769702	0.227044	0.255176
LOC100129028	100129028	0.040419	0.536479	-0.174254	0.315158			-0.0499086	0.10598	0.637695	0.464625
AC005042.4	100129029					-0.179121	0.118771	-0.179121	0.269133	0.5057	0.411039
LOC100129030	100129030	0.0733518	0.435634	0.450679	0.0379764			0.25552	0.188552	0.175362	0.216982
LOC100129033	100129033	-0.00738983	0.640068	-0.0950177	0.447256			-0.0367262	0.0869158	0.672624	0.477601
LOC100129034	100129034	-0.297373	0.0592908	-0.485296	0.00608	-0.503063	0.0140995	-0.403787	0.116901	0.000552118	0.00218645
LOC100129035	100129035	0.118551	0.321508	-0.0398271	0.534489			0.0344701	0.0911448	0.705289	0.488801
LOC100129036	100129036	-0.0163258	0.47156	0.237298	0.137037			0.0971416	0.131495	0.46006	0.389631
LOC100129038	100129038	0.260839	0.121581	0.24012	0.132509			0.253585	0.12921	0.049695	0.0910602
LOC100129042	100129042	-0.241687	0.0948442	0.114184	0.289217			-0.0434541	0.176774	0.805824	0.520885
LOC100129053	100129053	0.149156	0.362555	-0.00484502	0.676043			0.0662079	0.0767704	0.38846	0.353352
LOC100129054	100129054	0.0686001	0.45534	-0.0071419	0.492068			0.0497764	0.106087	0.638923	0.465114
LOC100129055	100129055	-0.168775	0.348803	0.00400773	0.612699			-0.102134	0.0841033	0.2246	0.253506
LOC100129058	100129058	-0.00245961	0.584154	0.201911	0.262861			0.121634	0.0998093	0.222971	0.252296
LOC100129060	100129060	0.0573944	0.510468	-0.0168219	0.623813			0.03179	0.081597	0.696834	0.48639
LOC100129063	100129063	-0.0662031	0.519101	0.118781	0.37206			0.0266437	0.0924914	0.773296	0.510889
LOC100129064	100129064	-0.0364301	0.645346	-0.0958823	0.498066			-0.0588788	0.0714419	0.409855	0.364836
LOC100129066	100129066	0.0598201	0.439132	0.216955	0.208555			0.133622	0.107058	0.211985	0.244568
LOC100129067	100129067	0.129558	0.385019	-0.272235	0.142051			-0.0537084	0.200122	0.788408	0.515317
LOC100129069	100129069					-0.060242	0.241916	-0.060242	0.278109	0.82851	0.527683
LOC100129070	100129070	0.234666	0.205893	0.18284	0.278643			0.218365	0.0718536	0.00237341	0.00781381
LOC100129076	100129076	0.712974	0.00241344	0.907487	0.000330617			0.81151	0.097248	7.13643e-17	0.000203578
LOC100129077	100129077	-0.144182	0.219082	-0.0631966	0.422674			-0.0966431	0.127617	0.448876	0.38446
LOC100129081	100129081	-0.0653273	0.553817	0.0380417	0.490396			-0.0292557	0.0877006	0.738692	0.499692
LOC100129083	100129083	-0.170401	0.344154	-0.233517	0.226164			-0.196421	0.0574545	0.000629137	0.00245136
LOC100129085	100129085	-0.185948	0.276651	-0.0848644	0.347698			-0.157705	0.11909	0.185419	0.225021
LOC100129086	100129086	0.268438	0.184957	-0.0580706	0.626385			0.120235	0.162559	0.459519	0.389373
LOC100129088	100129088	0.0497943	0.490767	0.272508	0.176338			0.18238	0.109314	0.0952363	0.144709
LOC100129093	100129093	0.164609	0.297386	-0.0641895	0.52587			0.0655396	0.113367	0.563185	0.435348
LOC100129094	100129094	-0.118931	0.449942	-0.150532	0.285161			-0.123484	0.0735676	0.0932467	0.142515
LOC100129095	100129095	0.217328	0.195611	0.0645026	0.451994			0.136589	0.113911	0.230496	0.257665
LOC100129098	100129098	-0.375747	0.0228969	-0.246627	0.14964	0.0982746	0.354444	-0.152694	0.138734	0.27106	0.285265
LOC100129101	100129101	-0.19981	0.148128	0.0202385	0.487128			-0.0695185	0.133754	0.60324	0.451635
LOC100129103	100129103	-0.294505	0.100994	-0.198403	0.220515			-0.255257	0.0997421	0.0104924	0.0271058
LOC100129104	100129104	0.193354	0.261742	0.183695	0.270864			0.190048	0.0841684	0.0239491	0.0521347
LOC100129112	100129112	-0.175121	0.221358	-0.073497	0.453375	0.0387268	0.630535	0.0144671	0.0476975	0.761654	0.507228
LOC100129117	100129117	-0.169259	0.273837	0.326858	0.0730244			0.0504716	0.246435	0.837723	0.530406
LOC100129118	100129118	-0.347449	0.0749119	-0.445137	0.0272721			-0.386684	0.0478898	6.77729e-16	0.000203578
LOC100129119	100129119	0.160634	0.245073	0.348545	0.0907257			0.284646	0.0976092	0.00354349	0.0109499
LOC100129121	100129121	0.201318	0.198207	0.176389	0.237493			0.189271	0.116051	0.102907	0.152733
LOC100129122	100129122	0.941307	0.000189006	1.35104	1.734e-06			1.14847	0.204853	2.06674e-08	0.000203578
KHDC1L	100129128	0.494277	0.0198474	0.246877	0.179362			0.315489	0.110756	0.00439261	0.0131186
LOC100129129	100129129	-0.0822374	0.537813	0.102647	0.428598	0.161265	0.260198	0.0443038	0.0772953	0.566525	0.436713
LOC100129138	100129138	0.126788	0.362228	-0.0709947	0.507063			0.0539259	0.095404	0.571912	0.438495
LOC100129139	100129139	0.31229	0.122112	0.154638	0.347678			0.239024	0.0786299	0.00236686	0.00779743
LOC100129141	100129141	0.178126	0.334736	-0.0160971	0.694953			0.0988458	0.0954606	0.300453	0.303997
LOC100129144	100129144	-0.0876145	0.443465	-0.32151	0.0582151			-0.148187	0.102463	0.148106	0.194784
LOC100129146	100129146	-0.200556	0.221284	0.0423587	0.484037			-0.0996596	0.119704	0.405099	0.362017
LOC100129147	100129147	-0.097228	0.513052	-0.28108	0.1472			-0.176169	0.0910043	0.0528887	0.0952819
LOC100129148	100129148	0.250132	0.151774	0.251551	0.137616			0.250652	0.11422	0.0282021	0.0592621
LOC100129149	100129149	0.0367994	0.52453	-0.0139428	0.590757			0.0162601	0.0905353	0.857467	0.536489
LOC100129152	100129152	0.0673625	0.373759	0.0599454	0.473996			0.0622622	0.106826	0.560004	0.434125
LOC100129158	100129158	0.0702668	0.556353	0.0606672	0.58288			0.0638797	0.0199657	0.00137677	0.00485719
LOC100129159	100129159	-0.0315696	0.321637	-0.0372191	0.529947			-0.035819	0.13145	0.785243	0.514226
LOC100129162	100129162	-0.128039	0.219248	0.0872153	0.278209			-0.0355117	0.180474	0.844008	0.532257
LOC100129165	100129165	-0.0132669	0.591251	0.0727374	0.466413			0.0401039	0.0809475	0.620295	0.457835
LOC100129167	100129167	-0.087822	0.499365	0.140452	0.375225			0.0321457	0.113988	0.777937	0.512193
LOC100129169	100129169	-0.36974	0.0445966	-0.139263	0.226055			-0.330102	0.100145	0.0009799	0.00362408
LOC100129174	100129174	0.0387419	0.49176	0.126033	0.332933			0.0729415	0.092857	0.432145	0.376182
AC097468.4	100129175					0.22664	0.149334	0.22664	0.111882	0.0427946	0.0813198
LOC100129186	100129186	-0.548296	0.00421999	-0.292937	0.104705			-0.470679	0.117456	6.14195e-05	0.000351198
LOC100129191	100129191	0.0233583	0.563633	-0.0936872	0.462994			-0.0270945	0.0910542	0.766035	0.508787
LOC100129193	100129193	-0.0935714	0.540014	-0.00783333	0.583233			-0.081495	0.0580471	0.160335	0.204959
LOC100129194	100129194	0.0618149	0.405307	0.0304767	0.522444			0.0416366	0.106204	0.695025	0.485755
LOC100129195	100129195	0.658026	0.004585	1.95046	0	0.129053	0.238713	0.912968	0.462806	0.0485322	0.0894073
LOC100129196	100129196	-0.0472692	0.376687	0.146719	0.240121	0.0706312	0.358215	0.0629281	0.116178	0.588059	0.445235
LOC100129198	100129198					0.174587	0.241906	0.174587	0.0895997	0.0513519	0.0933533
LOC100129200	100129200	-0.21188	0.173169	-0.222719	0.191108			-0.218409	0.107663	0.0424945	0.0808989
LOC100129201	100129201	-0.131948	0.426074	-0.184499	0.312681			-0.151078	0.0561099	0.00709117	0.0196082
LOC100129203	100129203	0.115593	0.401411	0.0958928	0.452953			0.105868	0.0605312	0.0802939	0.128419
LOC100129206	100129206	0.146181	0.300079	0.118564	0.394113			0.126916	0.0877411	0.148043	0.194756
LOC100129211	100129211	-0.588805	0.00187446	-0.821266	3.29461e-05			-0.657486	0.106059	5.67411e-10	0.000203578
LOC100129213	100129213	-0.0625314	0.46089	0.243252	0.162094			0.0754368	0.152162	0.620058	0.457798
LOC100129214	100129214	0.119042	0.397166	-0.141871	0.382712			-0.00281846	0.130173	0.982726	0.569592
LOC100129216	100129216	-0.179809	0.1677	0.346806	0.0696789			0.0858002	0.263297	0.744524	0.501635
LOC100129218	100129218	-0.0730618	0.444462	-0.17807	0.289256			-0.140434	0.0938285	0.13447	0.182834
LOC100129222	100129222	0.0375577	0.3841	-0.0152281	0.402399			0.0169654	0.169261	0.92016	0.553452
LOC100129226	100129226	4.02963e-05	0.476053	0.0415078	0.407079			0.0186354	0.110483	0.866055	0.538823
LOC100129231	100129231	-0.00820664	0.649847	-0.317899	0.0786879			-0.141347	0.153317	0.356568	0.336349
LOC100129232	100129232	-0.247693	0.095217	0.0570086	0.452145			-0.0438789	0.143396	0.759606	0.506533
LOC100129236	100129236	0.127425	0.349625	-0.225694	0.216993			-0.0504798	0.176554	0.774942	0.511304
LOC100129237	100129237	0.297346	0.12697	0.026879	0.574268			0.160242	0.135221	0.236001	0.261596
LOC100129238	100129238	0.178345	0.181495	-0.00296753	0.366657			0.102177	0.16867	0.544658	0.427822
LOC100129239	100129239	0.083317	0.426868	0.033956	0.49099			0.0670222	0.0850824	0.430853	0.37559
LOC100129243	100129243	-0.107761	0.46056	-0.122901	0.40425			-0.113227	0.0768997	0.140913	0.188467
LOC100129250	100129250	0.241013	0.154936	0.0972424	0.192059	0.546046	0.0081476	0.327534	0.117575	0.00534066	0.0154639
LOC100129261	100129261	-0.0220234	0.428493	0.0660489	0.299058			0.0160097	0.166344	0.923326	0.554454
LOC100129264	100129264	-0.0138164	0.569354	-0.138905	0.290554			-0.055187	0.109698	0.614907	0.456007
LOC100129267	100129267	0.133966	0.39863	-0.341394	0.0913155			-0.0987775	0.237629	0.677645	0.479476
LOC100129268	100129268	0.714159	0.00264493	0.608337	0.00950523			0.650234	0.101522	1.50526e-10	0.000203578
LOC100129269	100129269	-0.394214	0.0339079	-0.437276	0.0228253			-0.411007	0.0946017	1.39528e-05	0.000215713
C1orf68	100129271	0.304711	0.12102	0.50692	0.0224727	-0.313397	0.0597873	0.169289	0.22346	0.448702	0.384405
LOC100129272	100129272	-0.295019	0.079713	-0.214337	0.205638			-0.246113	0.0945526	0.00924324	0.0244691
LOC100129273	100129273	-0.154958	0.343635	-0.156409	0.334514			-0.155552	0.0865803	0.0723963	0.119485
LOC100129278	100129278	0.266024	0.154124	0.145592	0.328536			0.205201	0.0922922	0.0261902	0.0559418
LOC100129282	100129282	0.236325	0.187735	-0.618305	0.00139703			-0.177079	0.427088	0.67842	0.479694
LOC100129285	100129285	0.28904	0.121522	0.0838305	0.405081			0.189471	0.119938	0.114168	0.163891
LOC100129291	100129291	-0.0437844	0.553243	-0.0489389	0.622018			-0.0475622	0.0793374	0.548845	0.429609
LOC100129293	100129293	-0.186139	0.196717	-0.142379	0.364966			-0.152844	0.0944626	0.105654	0.155487
LOC100129295	100129295	-0.0254215	0.644066	0.162602	0.312096			0.0548032	0.0929955	0.555653	0.432235
LOC100129296	100129296	0.240856	0.104443	0.313153	0.070682			0.273802	0.189032	0.147492	0.194312
LOC100129297	100129297	-0.211154	0.260065	-0.373626	0.057295			-0.2741	0.0791498	0.000534082	0.00212547
LOC100129303	100129303	-0.0982009	0.532647	-0.133434	0.341261			-0.102802	0.0653844	0.115887	0.165627
LOC100129305	100129305	-0.179705	0.04043	0.0461398	0.346996			-0.00515544	0.219423	0.981255	0.569223
LOC100129306	100129306	-0.248357	0.17553	-0.0255952	0.669571			-0.132695	0.111299	0.233166	0.259694
LOC100129307	100129307	-0.0185673	0.668502	0.0698541	0.491927			0.0195777	0.082909	0.813328	0.52299
LOC100129315	100129315	0.0308999	0.570721	-0.0113069	0.672736			0.00488488	0.0684302	0.943091	0.559889
LOC100129322	100129322	0.00717676	0.595306	-0.185459	0.260461			-0.061574	0.0922886	0.504651	0.410686
LOC100129323	100129323	0.0257903	0.515324	0.204497	0.232075			0.112634	0.109207	0.302363	0.305242
LOC100129334	100129334	-0.0904093	0.478188	-0.117087	0.356031			-0.0989483	0.107413	0.35695	0.336566
LOC100129335	100129335	-0.0823807	0.377815	0.0984432	0.421939			0.0578777	0.0971927	0.551513	0.430552
LOC100129342	100129342	-0.147434	0.261028	-0.00463796	0.538545			-0.0613332	0.118804	0.605677	0.452408
LOC100129343	100129343	-0.0352204	0.689174	0.209572	0.277794			0.0849108	0.122375	0.487773	0.403005
LOC100129346	100129346	0.146845	0.261238	0.180898	0.203127			0.161378	0.140133	0.249485	0.271057
LOC100129354	100129354	-0.0247409	0.512779	-0.116867	0.322294			-0.0651185	0.104804	0.534378	0.423728
LOC100129359	100129359	0.0831573	0.358999	-0.386846	0.0388495			-0.158951	0.234894	0.498602	0.407826
LOC100129361	100129361	-0.191752	0.236293	-0.358558	0.0494853	0.457195	0.0159973	-0.0197499	0.262182	0.939953	0.558951
LOC100129362	100129362	-0.3019	0.0935822	-0.420632	0.0254416			-0.344349	0.105149	0.00105714	0.00387802
LOC100129365	100129365	0.0541679	0.456284	-0.00448835	0.510891			0.0336155	0.112278	0.764638	0.508413
LOC100129375	100129375	0.0781064	0.476228	0.139748	0.359894			0.105874	0.0747681	0.156768	0.202007
LOC100129376	100129376	-0.00589858	0.583068	-0.128388	0.343165			-0.0549803	0.108271	0.611592	0.454599
LOC100129379	100129379	0.218527	0.23453	0.0272871	0.593397			0.12806	0.0954809	0.179853	0.220371
LOC100129380	100129380					0.0762611	0.522955	0.0762611	0.0636842	0.231116	0.258187
LOC100129381	100129381	-0.00111479	0.547952	0.147995	0.309446			0.0727945	0.0953147	0.445029	0.382614
LOC100129386	100129386	-0.149654	0.280875	-0.141863	0.270993			-0.146713	0.132125	0.266822	0.282553
LOC100129387	100129387	-0.209247	0.221598	0.125218	0.359046	0.983642	8.85231e-05	0.282474	0.320061	0.377472	0.347565
LOC100129390	100129390	0.107052	0.358597	0.184011	0.287438			0.162711	0.083368	0.0509719	0.0928124
LOC100129391	100129391	-0.0701308	0.554463	-0.0672351	0.567334			-0.0689138	0.0753798	0.360601	0.338499
LOC100129395	100129395	0.00248992	0.531738	0.164477	0.225013			0.050056	0.109558	0.647749	0.46906
LOC100129396	100129396	0.257553	0.173827	0.171645	0.286835			0.226215	0.0781082	0.00377744	0.0115419
MSTO2P	100129405	-0.165491	0.0995073	-0.0324204	0.321741			-0.0958661	0.185895	0.606063	0.45252
LOC100129406	100129406					-0.397481	0.0607226	-0.397481	0.235825	0.0918944	0.141124
LOC100129407	100129407	-0.276513	0.0455858	0.0564487	0.287216			-0.10011	0.171294	0.55893	0.433591
LOC100129410	100129410	0.051169	0.517206	0.0116378	0.563779			0.0378821	0.0776172	0.625505	0.459666
LOC100129411	100129411	0.0145004	0.612702	-0.0722166	0.576748			-0.0193174	0.0587498	0.742301	0.501062
LOC100129412	100129412	-0.720933	0.000160106	-0.539899	0.00344344			-0.634314	0.153231	3.47924e-05	0.000267181
LOC100129413	100129413	0.106403	0.379051	-0.259004	0.151268			-0.0691096	0.182562	0.705019	0.48877
LOC100129417	100129417	-0.27741	0.0739639	-0.189542	0.0935128			-0.247876	0.177739	0.163135	0.207095
LOC100129424	100129424	-0.0348182	0.699587	0.0154098	0.645217			-0.0199765	0.0348256	0.566228	0.436557
LOC100129426	100129426	-0.145549	0.349932	-0.44501	0.0248055			-0.31039	0.148966	0.037194	0.0731613
LOC100129427	100129427	-0.339372	0.0718759	-0.154478	0.34079	-0.0496783	0.424049	-0.172225	0.103073	0.0947399	0.14412
LOC100129434	100129434	0.0107676	0.617048	0.031594	0.5937			0.0233257	0.0747551	0.755019	0.505387
LOC100129436	100129436	-0.313588	0.0867912	0.0236829	0.622998			-0.137557	0.168473	0.414218	0.367138
LOC100129441	100129441	-0.108909	0.302706	-0.329027	0.0606109			-0.219754	0.123932	0.0761988	0.12375
LOC100129443	100129443	0.433051	0.0322857	0.173593	0.166721			0.349223	0.14267	0.0143743	0.0349871
LOC100129445	100129445	0.334607	0.104348	0.354522	0.0912722			0.340317	0.0745917	5.05745e-06	0.00020363
LOC100129447	100129447					0.0715977	0.412651	0.0715977	0.13221	0.588132	0.44526
LOC100129448	100129448	0.169945	0.272719	-0.126225	0.428423			0.0111814	0.147699	0.939655	0.558863
LOC100129449	100129449					-0.0756444	0.357876	-0.0756444	0.0735318	0.303606	0.305991
LOC100129455	100129455	0.0223269	0.562728	-0.0302972	0.624167	0.0490414	0.418895	0.00893736	0.0788889	0.9098	0.550652
DPY19L1P1	100129460					-0.132596	0.25131	-0.132596	0.0308479	1.72068e-05	0.000222116
LOC100129461	100129461	-0.202703	0.231155	0.0769159	0.424404	-0.0842533	0.319674	-0.100617	0.0676165	0.136736	0.184802
LOC100129463	100129463	0.167834	0.291078	0.385417	0.0695775			0.257007	0.107008	0.0163167	0.0386528
LOC100129465	100129465	-0.139697	0.300415	-0.0249558	0.475744			-0.0966578	0.132192	0.46466	0.392039
LOC100129466	100129466	-0.0843882	0.488776	0.172731	0.294014			0.0354799	0.128265	0.782077	0.513571
LOC100129469	100129469	0.12035	0.380924	-0.0850983	0.566272			-0.0030585	0.10062	0.975751	0.567799
LOC100129476	100129476					-0.0284426	0.470831	-0.0284426	0.077429	0.713367	0.491509
LOC100129478	100129478	0.249833	0.174556	0.0810881	0.442614			0.180891	0.0869762	0.037546	0.0736816
LOC100129480	100129480	0.0632112	0.424488	0.0708875	0.450734			0.067945	0.0974293	0.485566	0.402061
LOC100129482	100129482	-0.932068	3.46801e-06	-0.965119	1.445e-06	0.253528	0.112868	-0.532194	0.480783	0.268323	0.283522
LOC100129484	100129484	0.149263	0.2799	0.238622	0.173845			0.18993	0.109792	0.0836486	0.132096
LOC100129486	100129486	-0.10686	0.456781	-0.511818	0.00410728			-0.225332	0.18423	0.22129	0.251028
LOC100129488	100129488	0.371028	0.0508395	0.318562	0.119825			0.328202	0.106196	0.00199795	0.00671128
LOC100129489	100129489	-0.208106	0.197513	0.00709781	0.554305			-0.103139	0.10757	0.337654	0.325758
LOC100129495	100129495	-0.0146131	0.563539	0.0192362	0.484879			0.0001456	0.115905	0.998998	0.57357
LOC100129499	100129499	-0.0451256	0.572086	0.0193883	0.542376			-0.0167955	0.0948856	0.859503	0.537128
LOC100129500	100129500	-0.0151333	0.56483	0.246306	0.152127			0.0846986	0.127018	0.504885	0.410735
LOC100129502	100129502	-0.242641	0.179252	-0.42357	0.0307135			-0.328268	0.0903351	0.000279182	0.00120069
LOC100129503	100129503	-0.394925	0.0400731	-0.282596	0.139727	0.237553	0.140081	-0.161323	0.176438	0.360543	0.338467
LOC100129509	100129509	-0.170177	0.301272	-0.0389835	0.630879			-0.0943098	0.0678909	0.164791	0.208512
LOC100129513	100129513	-0.0123026	0.66987	-0.0152562	0.58295			-0.0127842	0.0684344	0.85181	0.534579
LOC100129514	100129514	0.0848123	0.37276	0.146584	0.303679			0.121118	0.0969443	0.211534	0.244296
LOC100129516	100129516					0.113468	0.359683	0.113468	0.0964969	0.239645	0.264131
LOC100129518	100129518	-0.280199	0.113039	-0.134659	0.429906			-0.176308	0.0819296	0.0314013	0.0644272
LOC100129520	100129520	0.258731	0.166325	0.00171922	0.448217			0.210123	0.101933	0.0392657	0.0761843
LOC100129522	100129522	-0.326763	0.080267	-0.487984	0.0108132			-0.37736	0.0948198	6.89847e-05	0.000377947
LOC100129527	100129527	-0.0160387	0.475756	-0.0474016	0.464792			-0.0341596	0.113418	0.763274	0.507827
MUC8	100129528					0.0665496	0.45844	0.0665496	0.137531	0.628466	0.460764
LOC100129531	100129531	0.232755	0.154349	-0.410765	0.0276851			-0.0951655	0.321701	0.767368	0.509121
LOC100129532	100129532	0.0981073	0.347738	0.00469713	0.315901			0.0747207	0.167691	0.655896	0.471818
LOC100129534	100129534	-0.315206	0.0826264	-0.161549	0.267669			-0.274227	0.0988465	0.00553252	0.0159372
LOC100129536	100129536	0.105366	0.391845	-0.51227	0.00197503			-0.115103	0.295911	0.697292	0.486562
LOC100129538	100129538	-0.289931	0.0885981	-0.340691	0.0664661			-0.318214	0.0987973	0.00127799	0.00456433
LOC100129539	100129539	-0.151846	0.348095	-0.414707	0.0312811			-0.26917	0.130671	0.0394081	0.0763652
LOC100129540	100129540	0.145505	0.321648	-0.0681997	0.496846			0.062525	0.104152	0.548289	0.429411
LOC100129541	100129541	-0.0384706	0.505011	0.316339	0.121446			0.140434	0.177398	0.428577	0.374489
LOC100129543	100129543	0.585518	0.00965667	0.692647	0.00381972			0.643139	0.0835479	1.38371e-14	0.000203578
LOC100129547	100129547	0.148563	0.313363	-0.0966796	0.419442			0.0580307	0.118348	0.623894	0.459065
LOC100129548	100129548	0.105128	0.38542	0.23153	0.188204			0.159387	0.112186	0.155394	0.200763
LOC100129550	100129550	0.259838	0.18019	0.403076	0.0637845	9.77554e-05	0.316298	0.292432	0.0639807	4.86283e-06	0.00020363
LOC100129551	100129551	-0.0404913	0.658119	-0.0195267	0.557315			-0.037485	0.0714949	0.600068	0.450152
LOC100129552	100129552	-0.0230775	0.613228	-0.0285137	0.626707			-0.0260668	0.081901	0.750278	0.503594
LOC100129553	100129553	-0.106647	0.522072	-0.034086	0.708328			-0.0637589	0.0356739	0.0738943	0.121118
LOC100129555	100129555	0.0847149	0.43329	-0.107551	0.489857			-0.0300664	0.0943066	0.749866	0.503472
LOC100129559	100129559	0.0584391	0.498868	0.0141104	0.636111			0.0284084	0.0735354	0.699257	0.487304
LOC100129566	100129566	0.118399	0.417258	0.179995	0.310874			0.142399	0.0531002	0.00732483	0.0201567
LOC100129571	100129571	-0.114951	0.427391	-0.0312781	0.610906			-0.0734997	0.0943431	0.43594	0.377949
LOC100129578	100129578	-0.0815742	0.559229	0.182693	0.274093			0.00998434	0.12575	0.936716	0.55817
LOC100129580	100129580	-0.329095	0.0889729	-0.0811258	0.536006			-0.226365	0.122149	0.0638569	0.109191
FAM47E	100129583	-0.12884	0.430465	-0.146731	0.340679	-0.00670956	0.595808	-0.0413113	0.0437312	0.34483	0.329692
LOC100129585	100129585	0.0908305	0.506045	0.169684	0.34876			0.121126	0.0383545	0.00158828	0.00549971
LOC100129588	100129588	-0.144092	0.393999	-0.383367	0.0531637			-0.25127	0.118987	0.0347087	0.0694752
LOC100129596	100129596	0.0747744	0.336438	0.258988	0.176936			0.207973	0.11447	0.0692437	0.115684
LINC00462	100129597					-0.124969	0.266826	-0.124969	0.0747227	0.0944392	0.143847
LOC100129599	100129599	0.269348	0.168117	0.00934723	0.606134			0.150661	0.129507	0.244691	0.267886
LOC100129602	100129602	-0.172125	0.324105	0.0134886	0.46525			-0.1487	0.0782176	0.0572873	0.101016
LOC100129603	100129603					0.131236	0.298595	0.131236	0.193096	0.496731	0.406832
LOC100129608	100129608	-0.0542611	0.629601	-0.135714	0.435134			-0.0852072	0.058309	0.143932	0.190947
LOC100129617	100129617					0.0801359	0.511225	0.0801359	0.0495865	0.106077	0.155878
LOC100129619	100129619	0.0147205	0.470953	-0.0483083	0.53782			-0.0291896	0.0985532	0.767091	0.509033
RP5-896L10.1	100129620					0.0324322	0.637165	0.0324322	0.0490129	0.50816	0.412133
LOC100129622	100129622	-0.326407	0.0564381	-0.344972	0.0531229			-0.335076	0.141091	0.0175544	0.0409782
LOC100129623	100129623	-0.0859516	0.315396	0.09645	0.311201			0.0138419	0.136338	0.919133	0.553247
LOC100129624	100129624	0.78591	0.00115369	0.00568026	0.255093			0.413188	0.389727	0.289054	0.296898
LOC100129626	100129626	0.310515	0.0881388	0.184334	0.231761			0.2352	0.130713	0.0719617	0.119007
LOC100129630	100129630	-0.072523	0.534056	0.112483	0.367996			-0.0221128	0.0827018	0.789177	0.515563
LOC100129631	100129631	0.252489	0.135687	0.0301224	0.407896			0.149058	0.147092	0.310889	0.310744
LOC100129633	100129633	0.106531	0.321585	-0.0833505	0.291634			0.0603008	0.121562	0.61986	0.457769
LOC100129636	100129636	-0.15265	0.382163	-0.0965567	0.439089			-0.144943	0.0622151	0.0198221	0.0450511
LOC100129637	100129637	-0.321268	0.0915346	-0.219362	0.211513			-0.298299	0.0710987	2.72204e-05	0.000247606
LOC100129638	100129638	0.47776	0.0273354	0.328983	0.106087			0.415405	0.07869	1.29886e-07	0.000203578
LOC100129643	100129643	0.20859	0.220825	0.00848755	0.567553			0.10249	0.0998682	0.304772	0.306849
LOC100129645	100129645	0.167201	0.319739	0.154858	0.334968			0.163346	0.0674258	0.0154098	0.0369631
LOC100129650	100129650	0.0416177	0.616459	0.00552469	0.677806			0.0349657	0.0264731	0.186569	0.225914
LOC100129652	100129652	0.754414	0.00161667	0.249197	0.0874366			0.549266	0.24811	0.0268429	0.0570924
LOC100129654	100129654	-0.0623448	0.445782	-0.417059	0.0213699	-0.0328328	0.5137	-0.0773493	0.0809676	0.33942	0.326525
LOC100129656	100129656	0.221684	0.189542	0.234427	0.19515			0.22941	0.097519	0.0186495	0.0429607
LOC100129657	100129657	0.082457	0.405014	-0.164827	0.350517			-0.0660117	0.121124	0.585757	0.444346
LOC100129660	100129660	0.1752	0.228008	-0.065629	0.517728			0.0380414	0.119245	0.749712	0.503472
FGF13-AS1	100129662					0.307387	0.0731398	0.307387	0.124374	0.013456	0.0331441
LOC100129663	100129663	-0.0457704	0.498321	0.108379	0.374799			0.0395369	0.108578	0.715758	0.492225
LOC100129665	100129665	0.0446861	0.459131	0.0229489	0.541472			0.0306838	0.0909351	0.735797	0.498646
LOC100129667	100129667	-0.0576443	0.538699	-0.206647	0.201269			-0.111704	0.107189	0.297353	0.302231
LOC100129668	100129668	1.06319	4.56621e-05	1.03933	7.91862e-05			1.0526	0.0650289	6.25973e-59	0.000203578
LOC100129673	100129673	-0.288829	0.134202	-0.536515	0.0069259			-0.415062	0.12382	0.000801892	0.0030343
LOC100129674	100129674	0.990855	0.000104907	0.54738	0.0177865			0.765345	0.221705	0.000556282	0.00220011
LOC100129677	100129677	0.119751	0.371154	0.0744953	0.449911			0.100483	0.0818838	0.219772	0.250093
LOC100129680	100129680	-0.0695703	0.393343	0.109134	0.361131			0.0470405	0.120475	0.696197	0.486104
LOC100129681	100129681	-0.0941233	0.447723	-1.07028	0			-0.580836	0.488078	0.234028	0.260216
LOC100129685	100129685	0.0414488	0.578876	0.0429554	0.575052			0.0420907	0.0551767	0.445562	0.382883
LOC100129686	100129686	0.190428	0.289953	-0.0372548	0.649082			0.0959261	0.112187	0.39252	0.355509
LOC100129697	100129697	-0.00101774	0.667969	0.342452	0.114096			0.171017	0.171735	0.319337	0.315408
LOC100129699	100129699	0.196754	0.234722	-0.136849	0.377821			0.0262235	0.16676	0.875046	0.541497
LOC100129700	100129700	0.311303	0.104122	0.0969731	0.368805			0.20462	0.107164	0.0562088	0.0996865
LOC100129701	100129701	-0.0688053	0.471473	0.220685	0.238957			0.0906781	0.143993	0.528865	0.421449
LOC100129702	100129702	0.153015	0.205373	0.251618	0.130759			0.208679	0.140797	0.138307	0.186151
LOC100129705	100129705	0.271262	0.156103	0.254539	0.189921			0.263742	0.0787541	0.00081122	0.00306385
LOC100129707	100129707	0.0552241	0.520639	-0.0316411	0.41354			0.0448618	0.0855513	0.600011	0.450146
LOC100129708	100129708	-0.14494	0.315281	0.0200383	0.580155			-0.0441533	0.0852529	0.604521	0.452064
LOC100129711	100129711	0.142869	0.349848	0.154297	0.334726			0.148302	0.0825539	0.0724261	0.119508
LOC100129712	100129712	-0.129384	0.323475	-0.0949122	0.517984			-0.103579	0.0947223	0.274173	0.287558
LOC100129716	100129716	0.0436468	0.557602	-0.0366552	0.596634	0.0922966	0.393972	0.0479578	0.0594775	0.420059	0.370216
LOC100129717	100129717	-0.226302	0.122984	-0.418799	0.0199064			-0.329668	0.165971	0.0470006	0.0873675
LOC100129719	100129719	-0.00323499	0.622196	-0.0263287	0.586783			-0.0100502	0.0773749	0.896654	0.547717
LOC100129720	100129720	0.0414999	0.413796	-0.245224	0.144172			-0.130921	0.140386	0.35104	0.333145
LOC100129722	100129722	-0.110112	0.41746	0.194072	0.208609	0.0217181	0.668613	0.00613943	0.0528905	0.907591	0.550067
LOC100129726	100129726	0.074119	0.410526	0.197967	0.261398	0.0431391	0.594425	0.0866151	0.0590168	0.142204	0.189483
LOC100129733	100129733	0.0426317	0.544942	0.070889	0.455725			0.0508174	0.0755347	0.501094	0.408984
LOC100129737	100129737	0.305699	0.106589	-0.0160924	0.439815			0.214043	0.145235	0.140543	0.188095
LOC100129742	100129742	-0.0694792	0.525256	-0.140597	0.337387			-0.0940911	0.0833686	0.25906	0.277313
LOC100129743	100129743	0.281278	0.118576	0.0714158	0.318327			0.201567	0.152068	0.185004	0.224754
LOC100129744	100129744	-0.105609	0.476415	-0.201542	0.278888			-0.149859	0.072635	0.0390958	0.0759347
LOC100129751	100129751	-0.0166953	0.623199	0.162033	0.3137			0.0741871	0.0893514	0.406378	0.362843
LOC100129758	100129758	0.0614336	0.543565	0.134875	0.416253			0.111047	0.0396324	0.00507993	0.0148318
LOC100129759	100129759	0.238926	0.214745	0.0456315	0.587436			0.142065	0.0966471	0.141579	0.188976
LOC100129767	100129767	-0.0132942	0.620497	0.0443203	0.539963			0.0198242	0.0877209	0.821208	0.525136
LOC100129773	100129773	-0.0166797	0.665884	0.0120642	0.593341			-0.00578465	0.0635837	0.927511	0.555447
LOC100129778	100129778	-0.0226627	0.380904	-0.0453246	0.496608			-0.0379454	0.137199	0.782109	0.513571
LOC100129781	100129781	0.224883	0.239314	0.379535	0.0853835			0.301961	0.0773259	9.42096e-05	0.000469225
LOC100129785	100129785	-0.250741	0.0773909	-0.139894	0.278484			-0.177422	0.140234	0.205804	0.240206
LOC100129786	100129786	0.0772958	0.431308	-0.0134656	0.613254			0.0316814	0.0975415	0.745333	0.501943
CCDC152	100129792	-0.163597	0.168634	0.0475845	0.395488	-0.398138	0.0764807	-0.0860463	0.135276	0.524723	0.419686
LOC100129794	100129794	0.0634198	0.486531	-0.201684	0.286481	0.1974	0.166426	0.000678681	0.12354	0.995617	0.572818
LOC100129795	100129795	0.0574085	0.516598	-0.0286017	0.67115			0.0128154	0.0566032	0.820884	0.52505
LOC100129808	100129808	0.398512	0.0517135	0.0943267	0.412614			0.229935	0.151197	0.128317	0.177173
LOC100129826	100129826	0.159189	0.259698	0.143646	0.314943			0.150561	0.113355	0.184104	0.224027
LOC100129827	100129827	-0.0600947	0.597004	-0.0904527	0.575374	0.0323195	0.639411	-0.0478942	0.0398665	0.22961	0.257079
LOC100129828	100129828	-1.28274	0	-1.04462	0			-1.17335	0.118666	4.69753e-23	0.000203578
LOC100129831	100129831	0.00348207	0.539106	0.186205	0.232569			0.0778787	0.105641	0.461001	0.390031
LOC100129837	100129837	0.403122	0.0504286	0.447759	0.0378949			0.420407	0.105145	6.37811e-05	0.00035952
LOC100129842	100129842	0.124601	0.409881	0.00799082	0.573891			0.100776	0.0643966	0.117601	0.167429
PCOLCE-AS1	100129845					0.107197	0.382201	0.107197	0.0724508	0.138983	0.186777
LOC100129848	100129848	0.0683632	0.222031	0.617981	0.00698312			0.355307	0.274541	0.195601	0.232908
LOC100129849	100129849	0.0636078	0.485665	-0.203564	0.19567			-0.0337443	0.128578	0.792981	0.516844
LOC100129852	100129852	-0.178354	0.254167	0.0313683	0.517424			-0.0679498	0.110874	0.539971	0.426047
LOC100129856	100129856	0.118303	0.366125	-0.016137	0.366296			0.091475	0.129147	0.478756	0.398864
LOC100129857	100129857	-0.0185364	0.349537	-0.176025	0.260925			-0.137593	0.146925	0.349023	0.332031
RP11-425I13.3	100129858					0.00134078	0.606003	0.00134078	0.0465266	0.97701	0.568005
LOC100129860	100129860	-0.135848	0.391448	0.202184	0.262548			0.0324811	0.169014	0.847602	0.533436
LOC100129865	100129865	0.0284669	0.534117	-0.068291	0.357105			0.00718499	0.111793	0.948755	0.561556
LOC100129866	100129866	0.084757	0.484745	-0.231035	0.208688			-0.0627914	0.157556	0.690238	0.48395
LOC100129869	100129869	0.0923081	0.3402	-0.0294098	0.455575			0.0418082	0.127563	0.743105	0.501158
LOC100129876	100129876	0.0245613	0.490973	-0.115867	0.372274			-0.0521771	0.104605	0.617921	0.456975
LOC100129878	100129878	-0.0525956	0.573454	-0.201978	0.270746			-0.136722	0.0874906	0.118123	0.167825
LOC100129882	100129882	0.0308015	0.275473	0.291758	0.0850717			0.178945	0.186033	0.336101	0.32524
LOC100129884	100129884					0.384373	0.0356192	0.384373	0.159741	0.0161185	0.038297
SCXA	100129885	-0.194758	0.2313	-0.0529191	0.591516			-0.100811	0.0834819	0.227208	0.255269
LOC100129887	100129887	0.0273462	0.51072	0.0885658	0.362501			0.0485844	0.110589	0.660428	0.473289
LOC100129890	100129890	-0.532092	0.00590081	-0.0432543	0.622648			-0.298336	0.244186	0.221799	0.251417
LOC100129901	100129901	-0.0782887	0.189531	0.287354	0.0998361			0.198245	0.156977	0.206627	0.240733
LOC100129902	100129902	0.221159	0.254064	-0.0213901	0.740174			0.0967198	0.121233	0.424987	0.372535
LOC100129904	100129904	-0.0852813	0.32927	0.177438	0.23988			0.0804117	0.1336	0.547252	0.42896
LOC100129905	100129905	0.178223	0.253406	-0.0455266	0.522776			0.0704687	0.111799	0.528487	0.421221
LOC100129906	100129906	0.010529	0.573243	-0.0318548	0.566866			-0.0071202	0.095245	0.940408	0.559078
LOC100129907	100129907	0.0220685	0.555652	0.346068	0.0969068			0.178084	0.161889	0.271317	0.285452
LOC100129908	100129908	0.279593	0.15222	0.145867	0.372284			0.202304	0.0660451	0.0021904	0.00727858
LOC100129912	100129912	0.217258	0.18403	-0.0978315	0.249958			0.140741	0.13511	0.297563	0.302338
LOC100129913	100129913	-0.0183099	0.72407	0.201565	0.273503			0.0637382	0.106341	0.548923	0.429628
LOC100129915	100129915	0.0126892	0.587725	-0.0483806	0.619976			-0.0250306	0.0677676	0.71186	0.491062
LOC100129916	100129916	-0.399105	0.0269788	-0.293828	0.122168			-0.318397	0.098269	0.00119508	0.00431399
LOC100129917	100129917	-0.24005	0.173775	-0.367552	0.0541457	-0.0692151	0.414198	-0.195483	0.0933404	0.0362335	0.0717365
LOC100129924	100129924	0.387028	0.0577975	0.186509	0.238742			0.295224	0.106867	0.00573568	0.0164457
LOC100129928	100129928	0.152141	0.187334	0.459798	0.0284261			0.31985	0.156433	0.0408895	0.0786383
LOC100129929	100129929	0.0403953	0.434643	-0.201349	0.0885004			0.0046067	0.126608	0.970975	0.566755
LOC100129931	100129931	-0.174324	0.289799	0.104444	0.368384			-0.0652152	0.136056	0.631707	0.46217
LOC100129933	100129933	1.01292	8.98792e-05	0.596876	0.00994538			0.807079	0.208009	0.000104449	0.000508296
LOC100129934	100129934	-0.0215988	0.602397	-0.000109256	0.591528			-0.0103936	0.09778	0.915348	0.552188
LOC100129935	100129935					-0.168577	0.191718	-0.168577	0.155859	0.279431	0.290883
LOC100129936	100129936	-0.0215319	0.630423	0.398691	0.0619418			0.180331	0.209949	0.390381	0.354351
LOC100129942	100129942	-0.0535062	0.559618	0.0879732	0.440842			0.00377034	0.0904307	0.966743	0.565962
LOC100129946	100129946	0.220578	0.124031	0.174451	0.234234			0.186791	0.160444	0.244337	0.267646
LOC100129950	100129950	-0.0495552	0.54517	0.14429	0.360803			0.0756267	0.0927113	0.414659	0.36737
LOC100129951	100129951	-0.445965	0.0119117	0.300467	0.0722317			-0.0883787	0.372888	0.812648	0.522748
LOC100129952	100129952	-0.0146252	0.673158	0.0972978	0.462452			0.0304362	0.0675143	0.652125	0.470431
LOC100129954	100129954	0.163641	0.334565	-0.0923358	0.461485			0.0682058	0.12378	0.581616	0.44257
LOC100129958	100129958	0.307677	0.120555	0.326023	0.11482			0.316093	0.076484	3.58372e-05	0.000270269
LOC100129960	100129960	0.0152916	0.599041	0.293402	0.152948			0.154932	0.139054	0.265201	0.281505
CCNT2-AS1	100129961					0.242034	0.137673	0.242034	0.109936	0.0276946	0.0584344
LOC100129966	100129966	0.0162409	0.421216	-0.273939	0.0681923			-0.0969982	0.141551	0.493183	0.405178
LOC100129969	100129969	-0.213643	0.178959	0.104794	0.257383			-0.104667	0.151083	0.48845	0.403295
RP11-430B1.2	100129973					0.254408	0.104162	0.254408	0.0511428	6.54288e-07	0.000203578
LOC100129975	100129975	-0.0573997	0.394384	-0.517351	0.00466158			-0.274998	0.229643	0.231111	0.258187
LOC100129977	100129977	0.0676823	0.523402	0.0978941	0.384999			0.0710788	0.05594	0.203861	0.238805
LOC100129979	100129979	-0.332312	0.0768172	-0.0283114	0.580965			-0.202787	0.15033	0.177354	0.218525
LOC100129982	100129982	0.22072	0.218319	-0.46153	0.00992428			-0.0858458	0.33937	0.800302	0.519159
LOC100129986	100129986	0.147845	0.261629	0.141762	0.331153			0.143436	0.104918	0.171584	0.214243
LOC100129988	100129988	0.47814	0.0277088	0.394974	0.0659843			0.44343	0.0782347	1.44517e-08	0.000203578
LOC100129999	100129999	-0.211029	0.142179	-0.166858	0.314522			-0.179478	0.110666	0.104846	0.154692
HDAC6	10013	-0.706647	0.000279753	-0.743692	0.000197387	-0.212686	0.133323	-0.585701	0.125946	3.31247e-06	0.000203578
LOC100130000	100130000	-0.160623	0.27773	-0.0221033	0.491869	-0.0294651	0.469963	-0.053334	0.068751	0.437893	0.378877
LOC100130003	100130003	-0.234052	0.23675	-0.300404	0.145477			-0.265705	0.033141	1.07996e-15	0.000203578
LOC100130005	100130005	0.281912	0.104069	0.157954	0.152396			0.246425	0.163239	0.131148	0.179781
LOC100130008	100130008	0.899194	0.000288134	1.21993	7.80302e-06			1.06445	0.160293	3.12316e-11	0.000203578
LOC100130009	100130009	0.203107	0.187317	-0.263025	0.0925022			-0.00912198	0.232133	0.968654	0.56623
LOC100130010	100130010	-0.130959	0.30603	-0.0981583	0.447199			-0.109176	0.0943789	0.247361	0.269607
LOC100130015	100130015	0.324224	0.0881524	0.400582	0.057099			0.367425	0.096232	0.000134475	0.000625692
LOC100130017	100130017	-0.0386685	0.549843	0.155265	0.225459			0.0218397	0.126765	0.863213	0.538285
LOC100130019	100130019	0.00452573	0.499825	-0.132862	0.350519			-0.0731266	0.113487	0.519343	0.417174
LOC100130037	100130037	0.312878	0.105569	-0.032076	0.32325			0.226152	0.14965	0.130735	0.179375
LOC100130051	100130051					0.172838	0.238709	0.172838	0.108634	0.111608	0.161403
LOC100130053	100130053	-0.228636	0.231345	-0.39945	0.0388466			-0.255974	0.0627715	4.54499e-05	0.00029915
LOC100130054	100130054	0.0317209	0.537232	-0.0112217	0.576663			0.0163249	0.0938322	0.861882	0.537898
LOC100130055	100130055	-0.119257	0.316822	0.00936067	0.545551			-0.0311928	0.101663	0.758976	0.506331
LOC100130065	100130065	0.141281	0.339598	-0.497616	0.00442778			-0.119038	0.313929	0.704547	0.48862
LOC100130070	100130070	-0.109646	0.451287	-0.182266	0.291084			-0.136349	0.074899	0.0686934	0.115102
LOC100130071	100130071	0.0437842	0.593688	-0.0320374	0.688638			0.0133581	0.0499951	0.789324	0.515586
LOC100130078	100130078					-0.018683	0.459228	-0.018683	0.120812	0.877101	0.542094
LOC100130079	100130079	0.0488995	0.469364	-0.210962	0.234034			-0.0857244	0.129846	0.509124	0.412568
LOC100130082	100130082	0.29688	0.120562	-0.256676	0.0425149			0.100485	0.264849	0.704388	0.488601
LOC100130083	100130083	0.321656	0.098683	0.154297	0.305995			0.222115	0.110327	0.0440896	0.0832171
LOC100130084	100130084	0.158567	0.220135	0.0235775	0.450118			0.0829823	0.121154	0.493385	0.405276
LOC100130086	100130086	-0.163826	0.348377	-0.20303	0.28347			-0.182672	0.0590377	0.0019737	0.00663706
LOC100130087	100130087	0.236937	0.16604	0.371265	0.0783721			0.31856	0.101164	0.00163871	0.00565215
LOC100130092	100130092	0.0500192	0.597252	0.141472	0.413795			0.092987	0.045643	0.0416231	0.0796264
LOC100130093	100130093	-0.451458	0.0187411	0.0108806	0.589325			-0.228506	0.231023	0.322612	0.317225
LOC100130097	100130097	-0.0384187	0.653905	-0.0812352	0.505049			-0.0504963	0.072395	0.485484	0.40201
LOC100130098	100130098	0.303887	0.105102	0.289224	0.149517			0.294447	0.0986749	0.002845	0.00912161
LOC100130100	100130100	-0.0314646	0.627675	0.228377	0.239695			0.111271	0.129287	0.389431	0.353908
LOC100130102	100130102	-0.0344175	0.591324	0.128544	0.348798			0.0478684	0.082629	0.562375	0.435071
LOC100130107	100130107	0.0110922	0.588266	-0.184198	0.293336			-0.0712681	0.098993	0.471568	0.395379
LOC100130108	100130108	-0.164391	0.290005	-0.108777	0.440749			-0.132635	0.105894	0.210377	0.243567
LOC100130109	100130109	0.211377	0.198626	-0.0822137	0.407378			0.0776629	0.146212	0.595302	0.448462
LOC100130111	100130111	-0.121276	0.344427	-0.146681	0.342264	0.0626649	0.499819	-0.0312382	0.0714284	0.661868	0.473704
LOC100130112	100130112	-0.0448919	0.423769	0.0269231	0.434285			-0.0082767	0.136519	0.951656	0.56249
LOC100130116	100130116	-0.0166135	0.538391	-0.0503397	0.576126			-0.0397507	0.100821	0.693381	0.485176
LOC100130123	100130123	-0.0910701	0.279816	-0.203136	0.168633			-0.155338	0.156476	0.320842	0.316341
LOC100130126	100130126	-0.184852	0.326299	-0.137915	0.373741			-0.179281	0.0484862	0.000217666	0.000961163
LOC100130127	100130127	-0.125491	0.420982	-0.0633078	0.538574			-0.103639	0.0840899	0.21777	0.248845
LOC100130128	100130128	0.196584	0.189032	-0.290392	0.0672909			-0.0235664	0.242367	0.92254	0.554236
LOC100130131	100130131	-0.153408	0.332078	-0.189686	0.316765			-0.179493	0.0663127	0.00679427	0.0189244
LOC100130133	100130133	0.0725346	0.526909	0.0318878	0.591391			0.0591224	0.0601925	0.32599	0.319157
LOC100130134	100130134	-0.105831	0.455114	-0.222886	0.173792			-0.133538	0.085041	0.11635	0.166032
LOC100130135	100130135	-0.12323	0.403358	-0.195536	0.281662			-0.158948	0.08238	0.053675	0.0963237
LOC100130138	100130138	-0.208158	0.224758	-0.335805	0.0576796			-0.241995	0.102465	0.01819	0.0421379
LOC100130141	100130141	0.154002	0.347052	0.0181732	0.581192			0.109728	0.0693714	0.113708	0.163521
LOC100130148	100130148	0.153228	0.321644	-0.0081044	0.647434			0.0625554	0.0800431	0.434496	0.377295
LOC100130154	100130154	-0.291389	0.0992428	-0.267246	0.137481			-0.277881	0.100297	0.00559571	0.0160914
LOC100130155	100130155	0.298763	0.126181	0.036518	0.453751	-0.0667353	0.381021	0.0858413	0.128515	0.504167	0.410418
LOC100130157	100130157	0.164524	0.216533	0.177189	0.19332			0.169649	0.137737	0.218064	0.248999
LOC100130166	100130166	-0.354085	0.0249208	-0.196483	0.0995928			-0.283671	0.153038	0.0637977	0.10912
LOC100130168	100130168	-0.374519	0.0468271	-0.419294	0.0299728			-0.390683	0.0851704	4.49492e-06	0.00020363
LOC100130171	100130171	-0.243992	0.202787	-0.727837	0.000254899			-0.488079	0.241912	0.0436345	0.0825686
LOC100130172	100130172	-0.0439302	0.612518	-0.207897	0.254775			-0.117574	0.081558	0.149416	0.195811
LOC100130174	100130174	-0.155847	0.268125	0.293907	0.120721			0.0644308	0.22483	0.774437	0.51116
LOC100130176	100130176	0.154725	0.30643	0.440985	0.0277207			0.21162	0.11788	0.07262	0.119732
LOC100130178	100130178	-0.292852	0.131831	-0.232178	0.25837			-0.260041	0.0302357	7.94008e-18	0.000203578
LOC100130179	100130179	0.394892	0.0631929	0.203065	0.251986			0.308169	0.0954724	0.0012473	0.00447458
LOC100130184	100130184	0.00185083	0.527842	-0.316897	0.0734721			-0.159136	0.159366	0.318008	0.314752
LOC100130187	100130187	0.0305303	0.498093	-0.000176312	0.529961			0.0180454	0.112503	0.872567	0.540868
LOC100130190	100130190	0.352417	0.0950344	0.41444	0.0640726			0.38402	0.037176	5.16803e-25	0.000203578
LOC100130195	100130195	-0.496047	0.00870586	-0.298427	0.113304			-0.395283	0.098791	6.30208e-05	0.000356909
LOC100130199	100130199	-0.184607	0.275687	-0.0378966	0.512517			-0.150504	0.0876213	0.0858574	0.134666
LOC100130207	100130207	0.0408892	0.467363	-0.0270391	0.418796			0.0218825	0.122754	0.858517	0.536777
LOC100130208	100130208	0.0587355	0.420068	-0.00214136	0.382673			0.0465314	0.1208	0.700095	0.487532
LOC100130211	100130211	-0.126148	0.220796	-0.133785	0.270137			-0.130915	0.135671	0.334575	0.324305
LOC100130214	100130214	-0.20336	0.176961	-0.484974	0.00566181			-0.272488	0.126914	0.0317908	0.0650975
LOC100130216	100130216	0.178174	0.160777	0.135891	0.333325			0.142867	0.11081	0.197296	0.234024
LOC100130217	100130217	-0.066581	0.523246	-0.0396164	0.614468			-0.0512727	0.0918008	0.576489	0.440399
LOC100130218	100130218	0.239868	0.187986	0.222344	0.208686			0.233628	0.0911478	0.0103719	0.0268806
LOC100130219	100130219					-0.0236703	0.508077	-0.0236703	0.0621015	0.703089	0.488188
LOC100130220	100130220	-0.130942	0.219479	-0.308601	0.114002			-0.289778	0.07812	0.00020775	0.000921416
LOC100130221	100130221	-0.170386	0.30665	0.0578352	0.534664			-0.0523361	0.114042	0.646294	0.468403
LOC100130224	100130224	-0.212582	0.226975	-0.280476	0.124398			-0.239359	0.101789	0.0186972	0.0430384
LOC100130227	100130227	-0.290734	0.0658436	-0.533963	0.00379631			-0.383238	0.133246	0.00402526	0.0121771
LOC100130228	100130228	-0.0139036	0.656131	0.0119223	0.405372			-0.0110904	0.0836666	0.894545	0.547153
LOC100130229	100130229	-0.0801254	0.503102	-0.107402	0.410158			-0.088833	0.0827295	0.282923	0.293173
LOC100130230	100130230	0.315754	0.12222	0.185518	0.284355			0.274665	0.0728682	0.000163676	0.000744955
LOC100130232	100130232					0.00775811	0.647629	0.00775811	0.0244952	0.751456	0.504019
LOC100130233	100130233	-0.0761046	0.465615	0.243248	0.201016			0.0933998	0.159374	0.557846	0.433177
LOC100130236	100130236	0.224132	0.206832	0.0446814	0.45696			0.173135	0.0936676	0.0645444	0.110031
LOC100130238	100130238	0.243209	0.142643	0.206838	0.203185			0.224139	0.124695	0.0722581	0.119339
LOC100130241	100130241	0.533626	0.0161624	0.367009	0.0755222			0.457323	0.108633	2.55584e-05	0.000243003
LOC100130245	100130245	0.215816	0.136567	-0.110605	0.235271			0.0818545	0.160568	0.610206	0.453992
LOC100130246	100130246	-0.270802	0.0582981	-0.271514	0.0638058			-0.271117	0.185017	0.142823	0.189961
LOC100130247	100130247	0.0978733	0.285965	0.189477	0.218102			0.154357	0.131943	0.242051	0.265897
LOC100130249	100130249	-0.300117	0.0687694	-0.486437	0.00837119	0.078345	0.489493	-0.172286	0.185685	0.353491	0.334713
LOC100130255	100130255	0.000964085	0.520776	0.0972046	0.343614			0.0415798	0.114431	0.716335	0.492462
LOC100130262	100130262	-0.0886547	0.395037	-0.0559565	0.587959			-0.0641444	0.0917319	0.48439	0.401498
LOC100130263	100130263	0.118101	0.398284	0.104501	0.386668			0.114359	0.0842501	0.174662	0.216492
LOC100130264	100130264	-0.0653881	0.542308	0.038296	0.466068	-0.0737791	0.380999	-0.0657342	0.0447218	0.141604	0.188985
LOC100130267	100130267	0.0743467	0.26057	-0.0852001	0.51321			-0.0664364	0.100605	0.509019	0.412537
LOC100130269	100130269	0.0775904	0.291213	-0.323478	0.0440206			-0.123467	0.200534	0.538099	0.425259
LOC100130274	100130274	-0.012034	0.496695	-0.221423	0.127657			-0.0918347	0.12816	0.473644	0.396526
TFAP2A-AS1	100130275					0.212541	0.17179	0.212541	0.129202	0.0999643	0.149731
LOC100130276	100130276	-0.275439	0.117909	-0.587845	0.00263655			-0.425634	0.156088	0.00639348	0.0179811
LOC100130278	100130278					-0.104466	0.319632	-0.104466	0.0748819	0.162994	0.207019
LOC100130285	100130285	0.22586	0.163305	0.00502763	0.517512	0.0203297	0.652735	0.0343223	0.0558724	0.539018	0.425654
LOC100130288	100130288	-0.0977966	0.515018	-0.0541292	0.620979			-0.0816007	0.0563882	0.147862	0.194619
LOC100130289	100130289	-0.241664	0.157257	-0.354659	0.0644136			-0.309777	0.0850844	0.000271765	0.00117155
LOC100130291	100130291	-0.560329	0.00397723	-0.595905	0.00286949			-0.580174	0.0468405	3.10585e-35	0.000203578
LOC100130293	100130293	0.282937	0.1277	0.183122	0.19555			0.257201	0.121229	0.0338695	0.0682451
LOC100130297	100130297	0.0273455	0.48807	0.0755189	0.283329			0.0377593	0.123471	0.759744	0.506555
LOC100130298	100130298	0.376424	0.0692151	0.135731	0.388257			0.245636	0.119893	0.0404826	0.0779985
LOC100130301	100130301	-0.22651	0.154668	0.0841063	0.393663			-0.0554854	0.154511	0.719517	0.493417
FAM48B1	100130302	-0.0675555	0.52763	0.192674	0.231707			0.0337987	0.126896	0.789971	0.515783
LOC100130308	100130308	0.141837	0.377843	0.107394	0.458384			0.124578	0.0487518	0.0106083	0.027329
LOC100130311	100130311	-0.096119	0.486079	-0.246994	0.174931			-0.142715	0.0831063	0.0859314	0.134759
LOC100130312	100130312	-0.18037	0.284091	-0.220633	0.207744			-0.194858	0.0847952	0.0215628	0.0481102
LOC100130320	100130320	-0.162572	0.289518	0.180865	0.256113			0.000864454	0.171519	0.995979	0.572938
GAFA2	100130322	0.0203207	0.463116	0.0422448	0.54139	0.0558456	0.583495	0.0528578	0.034032	0.12038	0.169983
LOC100130324	100130324	0.166936	0.183343	0.262063	0.156004			0.235643	0.133476	0.0774902	0.125298
LOC100130325	100130325	-0.346885	0.042286	-0.262933	0.121263			-0.304236	0.137578	0.0270099	0.0573469
LOC100130328	100130328	0.126627	0.347354	-0.185669	0.268325			-0.0210635	0.155919	0.892539	0.546563
RP11-193H5.1	100130331					0.0794329	0.465615	0.0794329	0.0664358	0.231839	0.258823
LOC100130332	100130332	0.207882	0.195307	0.332319	0.086423			0.257576	0.12065	0.0327685	0.0666633
LOC100130341	100130341	0.271083	0.159999	0.0449047	0.499141			0.180944	0.110736	0.102256	0.151924
LOC100130344	100130344	-0.36196	0.0499384	-0.565618	0.00392492			-0.460207	0.101766	6.1196e-06	0.000203854
LOC100130345	100130345	0.0358453	0.592488	0.18958	0.300409			0.106414	0.0766089	0.164815	0.208527
LOC100130348	100130348	-0.0789934	0.500871	-0.641498	0.00103925			-0.354641	0.281196	0.207242	0.241174
LOC100130351	100130351	-0.13602	0.32295	0.119945	0.358651			-0.00119856	0.1278	0.992517	0.571977
LOC100130353	100130353	0.00547438	0.646701	-0.406094	0.041341			-0.191507	0.205596	0.351609	0.333523
LOC100130354	100130354	-0.101742	0.400612	0.487315	0.0156037			0.121905	0.285872	0.669793	0.476654
LOC100130356	100130356	0.136423	0.294852	0.383689	0.0775386			0.308109	0.113913	0.00683495	0.0190263
LOC100130357	100130357	0.0319565	0.477218	0.209597	0.203319	0.0350421	0.646837	0.0476478	0.0439181	0.277956	0.289892
LOC100130358	100130358	-0.187718	0.261051	0.141823	0.3316			-0.0377935	0.1641	0.817853	0.524273
LOC100130361	100130361	-0.221419	0.215555	0.198029	0.219258			-0.0435185	0.207295	0.833719	0.529147
LOC100130363	100130363	-0.217122	0.152328	-0.0544173	0.464436			-0.127477	0.112768	0.258295	0.276885
LOC100130367	100130367	-0.218729	0.236586	-0.349401	0.0658592			-0.242833	0.0675719	0.000326012	0.00137265
LOC100130370	100130370	0.0785289	0.450836	-0.0902822	0.421574	0.00808985	0.583862	0.0189895	0.0516772	0.713272	0.491509
LOC100130383	100130383	0.0314637	0.608027	-0.114468	0.489134			-0.0163427	0.0684911	0.811408	0.522441
LOC100130386	100130386	0.134043	0.37722	-0.053476	0.62757			0.0364726	0.0936822	0.697037	0.486468
LOC100130387	100130387	-0.262933	0.140598	-0.208435	0.208916			-0.24665	0.0834471	0.00311894	0.00984823
LOC100130406	100130406	0.0733572	0.264525	0.173675	0.271223			0.150408	0.129803	0.246562	0.26916
LOC100130411	100130411	-0.178795	0.25239	0.0437477	0.373509			-0.112261	0.126939	0.376496	0.346984
LOC100130413	100130413	-0.248571	0.194821	0.024271	0.622275			-0.110421	0.13641	0.41824	0.36936
LOC100130417	100130417	-0.123486	0.401594	-0.0770968	0.60022	0.150438	0.229191	-0.0517904	0.0605801	0.392602	0.355549
CECR7	100130418					0.37701	0.0371585	0.37701	0.128655	0.00338528	0.0105383
LOC100130420	100130420	0.290391	0.143099	0.0861202	0.476681			0.179129	0.101727	0.0782589	0.126133
LOC100130422	100130422	-0.120958	0.409449	-0.0605872	0.587975			-0.0864206	0.0799361	0.279643	0.291006
LOC100130426	100130426	-0.0161558	0.669018	0.0830072	0.474429			0.0264004	0.0559005	0.636731	0.464286
LOC100130428	100130428					0.189613	0.20619	0.189613	0.100931	0.0602932	0.104609
LOC100130429	100130429	0.0237135	0.518555	0.0371429	0.365777	0.131266	0.261076	0.078603	0.0830297	0.343799	0.32899
LOC100130431	100130431	-0.0822677	0.21894	0.281997	0.0542642			0.0396378	0.207272	0.848341	0.533735
LOC100130440	100130440	0.0279089	0.407902	-0.166842	0.156676			-0.0477679	0.168774	0.777155	0.51186
LOC100130441	100130441	-0.0725091	0.484537	0.117069	0.338877			-0.0016134	0.103081	0.987512	0.570886
LOC100130443	100130443	-0.121339	0.245301	0.217493	0.171224			0.0575438	0.169151	0.733712	0.498106
LOC100130445	100130445	-0.104806	0.497863	-0.251723	0.197286			-0.163037	0.0718626	0.023285	0.051067
LOC100130446	100130446	0.0357975	0.621158	-0.036822	0.695158			0.00940257	0.0349299	0.787788	0.515123
PP14571	100130449	0.0654099	0.366994	0.0570024	0.361184	-0.0101127	0.407483	0.0329722	0.12019	0.783828	0.513849
LOC100130451	100130451	-0.313529	0.0855575	-0.224101	0.201572			-0.274334	0.0977231	0.0049965	0.0146169
LOC100130452	100130452	0.259366	0.099609	0.0304012	0.306691	0.0375503	0.615042	0.0467744	0.0522527	0.370703	0.344093
LOC100130453	100130453	-0.027306	0.597445	-0.264772	0.102728			-0.0854442	0.116321	0.46261	0.39082
LOC100130454	100130454	0.051233	0.520367	-0.0417634	0.599791			0.0191939	0.0809336	0.812536	0.522728
LOC100130456	100130456					0.00136236	0.476031	0.00136236	0.150142	0.99276	0.572021
LOC100130457	100130457	-0.0322479	0.675184	0.105187	0.359983			-0.0164583	0.0645464	0.798735	0.51877
LOC100130458	100130458	0.0157456	0.604512	-0.0567379	0.575691	0.00575216	0.637359	0.0033057	0.0284722	0.907571	0.550067
LOC100130465	100130465	-0.202255	0.233025	-0.346447	0.0793064			-0.299785	0.0744032	5.5968e-05	0.000332917
LOC100130467	100130467	-0.0473858	0.429008	-0.101234	0.419289			-0.0830961	0.125781	0.508842	0.412412
LOC100130468	100130468					0.054672	0.519465	0.054672	0.0652281	0.401937	0.360428
LOC100130469	100130469	-0.0716447	0.495369	-0.362444	0.0583862			-0.218711	0.14539	0.132503	0.181029
LOC100130472	100130472	-0.271573	0.124129	-0.463026	0.0185221			-0.381303	0.0946967	5.65957e-05	0.00033497
LOC100130476	100130476	0.15785	0.261616	0.300439	0.147189	0.0904601	0.371782	0.193408	0.0698999	0.0056588	0.0162353
LOC100130477	100130477	0.0668072	0.378665	0.336688	0.0858609			0.216267	0.134157	0.106953	0.156729
LOC100130480	100130480	-0.196026	0.246612	0.0802747	0.438071			-0.0616958	0.138098	0.655052	0.471548
LOC100130483	100130483	0.112706	0.363357	-0.191138	0.293041			-0.0521578	0.15137	0.730416	0.496851
LOC100130488	100130488	-0.0865117	0.407276	-0.039026	0.532639			-0.0610465	0.12466	0.624345	0.459226
LOC100130492	100130492	-0.00486223	0.626509	-0.0380197	0.58634			-0.0159873	0.0838234	0.84874	0.533841
LOC100130494	100130494	0.266546	0.17935	0.354314	0.0960288			0.286099	0.0528815	6.29576e-08	0.000203578
LOC100130496	100130496	0.00892506	0.535181	-0.399176	0.0315534			-0.191169	0.204012	0.348733	0.332002
LOC100130502	100130502	-0.177349	0.20823	-0.0657634	0.407666	-0.0258784	0.479571	-0.0703222	0.074942	0.348062	0.331584
LOC100130503	100130503	0.00215791	0.615689	0.0592085	0.493511			0.0258683	0.0750413	0.730305	0.496812
LOC100130506	100130506	0.870263	0.000425698	1.84911	0			1.32414	0.488129	0.00667417	0.0186235
LOC100130508	100130508	0.0748514	0.473523	-0.127673	0.449448			-0.0291147	0.101226	0.773637	0.510979
LOC100130511	100130511	0.0455024	0.581669	-0.386438	0.0518375			-0.163088	0.215844	0.449899	0.384754
LOC100130513	100130513	-0.216435	0.177687	-0.309361	0.0713392			-0.248695	0.119001	0.0366313	0.0723518
LOC100130516	100130516	-0.602509	0.00172071	-0.674317	0.00059274			-0.625824	0.0969145	1.06456e-10	0.000203578
LOC100130518	100130518	-0.114034	0.309522	-0.100683	0.300787			-0.108708	0.13456	0.419164	0.369823
LOC100130519	100130519	0.106953	0.341301	0.184954	0.249123	0.106072	0.393026	0.123528	0.0739294	0.0947426	0.14412
LOC100130520	100130520	-0.165306	0.284738	0.0350551	0.533027			-0.0666422	0.100169	0.505861	0.411039
LOC100130522	100130522	-0.0479213	0.560023	0.0164391	0.575403	-0.0683539	0.385367	-0.0563379	0.0448694	0.209263	0.242793
LOC100130525	100130525	0.066836	0.318895	0.145962	0.243737			0.110612	0.130919	0.398172	0.35849
LOC100130536	100130536	0.00948972	0.556073	0.194186	0.261608			0.109851	0.0980183	0.262407	0.279636
LOC100130539	100130539	-0.290255	0.0747246	-0.226663	0.112663			-0.266441	0.144045	0.0643571	0.109813
LOC100130541	100130541	-0.146252	0.314483	-0.0815968	0.483021			-0.110886	0.106515	0.297858	0.302469
LOC100130542	100130542	0.214333	0.185542	0.0745224	0.403224			0.139695	0.122159	0.252811	0.273102
LOC100130546	100130546	-0.0464087	0.42203	-0.177515	0.214341			-0.115673	0.136865	0.39802	0.358414
RP11-374P20.4	100130548					0.0948331	0.441231	0.0948331	0.0526768	0.0718164	0.118852
LOC100130549	100130549	0.0851621	0.438679	0.00234079	0.645721			0.0330188	0.0804834	0.681618	0.48069
LOC100130550	100130550	-0.328776	0.0885825	-0.802061	6.90712e-05			-0.567328	0.236635	0.0165081	0.0390026
LOC100130552	100130552	0.148488	0.276574	-0.274636	0.0899786			-0.0424836	0.210558	0.840099	0.531156
LOC100130553	100130553	0.0690582	0.549466	-0.0842559	0.594183			-0.00221767	0.0764679	0.976864	0.567999
LOC100130555	100130555	0.132676	0.324195	0.146739	0.324818			0.14064	0.0854981	0.0999817	0.149736
LOC100130556	100130556	0.704839	0.00279926	0.270678	0.139049			0.496762	0.216894	0.0220014	0.0488418
LOC100130557	100130557	-0.303639	0.106933	-0.505781	0.0109549	-0.0480508	0.454939	-0.280323	0.143777	0.0512114	0.0931548
LOC100130561	100130561	0.0224428	0.641278	-0.318993	0.116068			-0.145042	0.170687	0.395463	0.356924
LOC100130562	100130562	0.144157	0.36085	-0.0353514	0.670226			0.0514891	0.089707	0.565988	0.436506
LOC100130563	100130563	0.113404	0.385123	-0.0740764	0.452042			0.0525557	0.0959384	0.583824	0.443479
LOC100130564	100130564	-0.195016	0.228441	0.057056	0.346155			-0.128719	0.123236	0.296258	0.301538
LOC100130575	100130575	-0.11607	0.433495	0.356765	0.0768048			0.0817169	0.23324	0.726072	0.495295
LOC100130581	100130581	0.0309148	0.489264	0.1701	0.262732	-0.115874	0.259066	-0.00036162	0.0864133	0.996661	0.573119
LOC100130589	100130589	0.092085	0.407993	0.0719764	0.399622			0.085868	0.104055	0.40925	0.364496
LOC100130591	100130591	-0.0159926	0.592541	0.188512	0.258311			0.0924853	0.102063	0.36485	0.340898
LOC100130592	100130592	-0.116976	0.360935	-0.0936944	0.237232			-0.111059	0.154925	0.473465	0.396433
LOC100130598	100130598	-0.0178715	0.673649	-0.303454	0.103236			-0.132189	0.139923	0.344801	0.329681
LOC100130600	100130600	-0.185969	0.206559	0.222315	0.170191			-0.00242578	0.2031	0.99047	0.571595
LOC100130604	100130604	0.118489	0.300844	-0.104253	0.404049			-0.00481423	0.11073	0.965321	0.565723
PP12708	100130609					-0.0197939	0.558363	-0.0197939	0.0417656	0.635552	0.463829
CXorf64	100130613	-0.435647	0.0230091	-0.363352	0.070589	0.248633	0.102473	-0.26814	0.131257	0.0410656	0.0788347
LOC100130616	100130616	-0.435879	0.0183362	0.0265129	0.545414			-0.192123	0.230854	0.405281	0.36211
LOC100130623	100130623	0.0631517	0.487045	0.176071	0.317848			0.136051	0.0688584	0.0481771	0.0889386
LOC100130624	100130624	0.107769	0.44738	-0.0941075	0.539188			0.0143798	0.100655	0.8864	0.544622
LOC100130633	100130633	-1.45465	0	-1.36724	0			-1.44151	0.051622	1.35545e-171	0.000203578
LOC100130642	100130642					0.0108341	0.607817	0.0108341	0.0671399	0.871805	0.540638
LOC100130644	100130644	-0.098036	0.406973	0.0138193	0.495898			-0.0566967	0.104239	0.586503	0.444773
LOC100130648	100130648	0.205615	0.21432	0.325537	0.118671			0.288477	0.0864018	0.00084146	0.00316708
LOC100130652	100130652	-0.0858484	0.327889	-0.215036	0.194206			-0.176079	0.109261	0.107061	0.156849
LOC100130654	100130654					-0.044267	0.451534	-0.044267	0.0727751	0.543007	0.42717
LOC100130663	100130663	0.0145837	0.524958	0.165686	0.302812			0.107561	0.083775	0.199166	0.235413
LOC100130667	100130667	0.12157	0.401707	0.124933	0.383569			0.122804	0.0777838	0.114386	0.164102
LOC100130673	100130673	-0.0181216	0.631357	-0.0142584	0.694037			-0.0152922	0.0683679	0.82301	0.525899
LOC100130679	100130679	0.0695276	0.418489	0.0897974	0.429668			0.0823735	0.0914209	0.367569	0.342299
LOC100130691	100130691	-0.179341	0.170366	-0.0355058	0.42087	-0.631295	0.00524829	-0.309295	0.20206	0.125842	0.174928
LOC100130692	100130692	-0.0826389	0.456703	0.0708233	0.392527			-0.0325553	0.0964461	0.735703	0.498646
LOC100130696	100130696	-0.247402	0.13545	-0.0439767	0.559627			-0.123196	0.0991941	0.214249	0.246219
LOC100130698	100130698	-0.114549	0.347244	-0.111663	0.489189			-0.112107	0.0654978	0.0869676	0.13589
LOC100130700	100130700	0.129468	0.418037	-0.0391944	0.596992	0.00760291	0.601023	0.064525	0.05164	0.211476	0.244275
LOC100130701	100130701	0.240509	0.195237	0.283677	0.150536			0.254717	0.0759894	0.000802267	0.00303498
LOC100130703	100130703	0.0935585	0.331078	0.173712	0.249317			0.137714	0.108766	0.205462	0.239976
LOC100130705	100130705	0.0957586	0.43338	-0.0827186	0.491633	0.0995154	0.420474	0.0636909	0.0591448	0.281542	0.292274
LOC100130707	100130707	-0.697786	0.000344489	-0.508871	0.0084657			-0.628802	0.0909576	4.74063e-12	0.000203578
LOC100130709	100130709	0.206264	0.170469	-0.00746602	0.476925			0.110048	0.118939	0.35484	0.335401
LOC100130711	100130711	-0.125025	0.425801	-0.0177559	0.658625			-0.0803976	0.0707402	0.255739	0.275062
LOC100130712	100130712	-0.113797	0.295305	0.11638	0.368139			0.0395596	0.115916	0.732894	0.49779
LOC100130715	100130715	0.0425148	0.569711	-0.101056	0.421055			0.0153588	0.0666561	0.817767	0.524257
LOC100130716	100130716	0.016755	0.63627	0.142814	0.402036			0.0859974	0.0627226	0.170352	0.213232
CECR4	100130717	0.123022	0.35514	0.219481	0.196692	0.125178	0.335766	0.138951	0.0584009	0.0173474	0.0406176
LOC100130721	100130721	0.0765999	0.387981	0.202671	0.162583			0.113657	0.130552	0.383982	0.351037
LRRC70	100130733	-0.189077	0.0557763	0.101816	0.219145			0.00276586	0.192092	0.988512	0.571036
LOC100130734	100130734	0.0959084	0.309412	0.170123	0.251521			0.139554	0.122229	0.253562	0.273657
LOC100130736	100130736	0.241248	0.147171	-0.23394	0.162538			-0.00815529	0.2373	0.972585	0.567195
LOC100130741	100130741					-0.0364236	0.449235	-0.0364236	0.0878959	0.678585	0.479774
LRRC69	100130742	-0.0754893	0.464522	-0.0444315	0.512645	-0.108848	0.325337	-0.0773984	0.0896288	0.387839	0.352952
LOC100130743	100130743	0.00984898	0.41453	-0.199932	0.115378			-0.0675856	0.164511	0.681199	0.480577
LOC100130744	100130744					0.330342	0.0515181	0.330342	0.166479	0.0472243	0.0876689
LOC100130746	100130746	0.445461	0.0415016	0.561491	0.0160231			0.495813	0.057507	6.59207e-18	0.000203578
LOC100130750	100130750	-0.052685	0.59706	0.0319257	0.587045			-0.00454104	0.0683265	0.947011	0.561005
LOC100130757	100130757	0.141566	0.329004	0.0076065	0.562128			0.0882896	0.0833666	0.289576	0.297161
LOC100130758	100130758	0.188202	0.284707	0.351913	0.107245			0.294669	0.0780681	0.000160322	0.000731724
LOC100130764	100130764	-0.0556374	0.564178	0.0158553	0.531238			-0.030588	0.094484	0.746137	0.502148
LOC100130769	100130769	-0.230525	0.192228	-0.367679	0.0604323			-0.304899	0.0742989	4.06632e-05	0.000284614
LOC100130771	100130771	0.257061	0.145274	0.0916164	0.404512	-0.0016233	0.590116	0.0631347	0.0655306	0.335328	0.324696
LOC100130775	100130775	-0.0376186	0.62385	-0.108095	0.500325			-0.0834628	0.0660674	0.206482	0.240682
LOC100130776	100130776	0.064895	0.33363	0.292011	0.0972649	0.0943606	0.40383	0.122908	0.0869785	0.15763	0.202704
LOC100130790	100130790	0.306457	0.0994916	0.479151	0.0306017			0.414799	0.101677	4.5119e-05	0.000298158
LOC100130794	100130794	-0.0211181	0.544194	0.139713	0.222066			0.0218687	0.12544	0.861602	0.537786
LOC100130795	100130795	-0.278193	0.104637	0.030729	0.519453			-0.0992543	0.152509	0.51517	0.415208
LOC100130798	100130798	0.0250197	0.448485	0.0880142	0.397484			0.0620119	0.119911	0.605051	0.45226
LOC100130800	100130800	-0.0654692	0.55533	-0.0630412	0.588947			-0.0641063	0.0616747	0.298607	0.303009
LOC100130802	100130802	-0.113166	0.241635	-0.142849	0.22377			-0.129693	0.124821	0.29879	0.303083
LOC100130803	100130803	0.198563	0.222319	0.144604	0.327091			0.166298	0.0896729	0.0636683	0.108949
LOC100130808	100130808	-0.0152237	0.579871	0.0803756	0.395377			0.023364	0.10728	0.827596	0.52731
LOC100130809	100130809	-0.0155454	0.452081	0.26323	0.131646			0.129231	0.139283	0.353496	0.334713
LOC100130812	100130812	0.0757697	0.489354	0.347077	0.0843376			0.171302	0.129585	0.18619	0.225639
LOC100130814	100130814	0.182449	0.290178	-0.0572095	0.609319			0.0645221	0.119814	0.59022	0.446439
LOC100130815	100130815	0.072722	0.436549	-0.403396	0.0302477	0.0867016	0.450302	-0.0382728	0.129654	0.767847	0.509187
LOC100130816	100130816	0.0938306	0.32955	0.221472	0.183844			0.159108	0.132044	0.228218	0.256028
LOC100130818	100130818	0.167334	0.252311	0.121314	0.338284			0.144835	0.11779	0.218845	0.249489
LOC100130819	100130819	-0.211223	0.251749	0.176256	0.276718			-0.0399341	0.192434	0.835603	0.529689
LOC100130824	100130824	-0.0530577	0.586324	-0.138425	0.441484			-0.115434	0.0636871	0.0699071	0.116357
LOC100130825	100130825	0.057167	0.512957	-0.0218101	0.633335			0.026906	0.0677399	0.691223	0.484456
LOC100130827	100130827	-0.083205	0.527781	-0.0260123	0.7075			-0.0407302	0.0549934	0.458913	0.389157
LOC100130828	100130828	0.686946	0.00321687	0.872818	0.000606323			0.79188	0.126421	3.75677e-10	0.000203578
LOC100130829	100130829	0.149399	0.328076	-0.0529022	0.530836			0.0762202	0.0972061	0.432976	0.376575
LOC100130833	100130833	0.130519	0.27633	-0.0164291	0.653032			0.0135414	0.0958352	0.887634	0.544928
LOC100130835	100130835	-0.4644	0.0130643	-0.436783	0.0219265			-0.453768	0.10362	1.19144e-05	0.000211827
LOC100130837	100130837	-0.00616723	0.606875	-0.279332	0.0975158			-0.103249	0.130746	0.429708	0.375053
LOC100130840	100130840	0.100044	0.305869	0.201127	0.218066			0.156188	0.13886	0.260679	0.278355
LOC100130844	100130844	0.00806985	0.427268	0.00477059	0.484527			0.0061319	0.126261	0.961266	0.564807
LOC100130846	100130846	0.153413	0.289635	0.0270771	0.461475			0.113798	0.101199	0.260801	0.278437
LOC100130849	100130849	-0.201827	0.196661	-0.374848	0.0457867			-0.298296	0.121598	0.0141615	0.0345411
LOC100130850	100130850	-0.0940035	0.462949	-0.32307	0.0511424			-0.125023	0.0931958	0.179757	0.220271
LOC100130852	100130852	0.115251	0.320631	0.193056	0.265861			0.164625	0.107143	0.124418	0.173705
LOC100130855	100130855	0.075119	0.469592	-0.131161	0.412023	-0.0789542	0.358325	-0.0563066	0.0535773	0.293286	0.299511
LOC100130856	100130856	-0.995218	8.67002e-07	-0.803956	6.06901e-05			-0.893532	0.0954387	7.79717e-21	0.000203578
LOC100130859	100130859	-0.137365	0.367441	-0.112492	0.3388			-0.129312	0.112404	0.249968	0.271371
ZNF840	100130863	0.0336393	0.5671	-0.0928969	0.462965			-0.00362725	0.0700215	0.958686	0.564079
LOC100130869	100130869	0.201652	0.199436	0.132386	0.341737			0.153236	0.115754	0.185569	0.225131
LOC100130872	100130872	0.378678	0.0716881	-0.0556817	0.57431	0.198815	0.182333	0.176787	0.120336	0.141804	0.189141
LOC100130880	100130880	0.106504	0.378403	0.0577596	0.40151			0.0898072	0.115232	0.43577	0.377912
LOC100130881	100130881	0.0354574	0.401471	0.254748	0.104542			0.0971225	0.148532	0.513187	0.414342
LOC100130882	100130882	0.251198	0.119291	0.12492	0.304489			0.171921	0.136605	0.2082	0.241893
LOC100130883	100130883	-0.33619	0.0288238	-0.00867427	0.343941			-0.173574	0.205266	0.397772	0.358287
LOC100130884	100130884	0.0343878	0.539758	-0.0227876	0.61326			0.0148106	0.0768728	0.847222	0.533329
LOC100130886	100130886	0.205266	0.277912	0.145316	0.39775			0.18418	0.0300597	8.94775e-10	0.000203578
LOC100130887	100130887	-0.575697	0.00252355	-0.393792	0.0394298			-0.501886	0.0893225	1.92279e-08	0.000203578
PSORS1C3	100130889	-0.15335	0.277927	-0.315981	0.0414349	0.0342273	0.641293	-0.0298301	0.0798663	0.708776	0.489931
LOC100130892	100130892	-0.0881175	0.55641	0.0345242	0.598569			-0.0305798	0.061204	0.61733	0.456812
LOC100130894	100130894	-0.216685	0.132195	0.0617674	0.492573	0.0698549	0.532348	0.0366015	0.0693546	0.597677	0.449349
LOC100130897	100130897	-0.060937	0.385664	-0.094206	0.425462			-0.0843643	0.115721	0.465981	0.392742
LOC100130900	100130900	-0.165933	0.267948	0.116833	0.367952			-0.0301786	0.141271	0.830842	0.528143
LOC100130902	100130902	0.150384	0.311913	0.281452	0.121767			0.187673	0.10685	0.0790189	0.127005
LOC100130904	100130904	-0.0289188	0.618954	-0.0471914	0.632328			-0.0406626	0.0813749	0.617291	0.456801
LOC100130905	100130905	-0.152737	0.29719	-0.110182	0.475677			-0.119123	0.0740904	0.107877	0.157615
LOC100130906	100130906	0.0606025	0.509986	0.152057	0.366242			0.117858	0.059342	0.0470247	0.0874035
LOC100130914	100130914	0.371606	0.0770802	0.400025	0.0703696			0.387293	0.0468797	1.43945e-16	0.000203578
LOC100130919	100130919	-0.0755944	0.603004	0.00916111	0.663701			-0.0516605	0.0381536	0.175731	0.217235
LOC100130921	100130921	-0.177292	0.335836	-0.123845	0.464514			-0.152112	0.0551211	0.00578717	0.0165498
LOC100130928	100130928	0.202961	0.230069	0.0408141	0.51368			0.134393	0.0902291	0.136364	0.184502
LOC100130932	100130932	-0.193803	0.312552	-0.148485	0.420814			-0.172678	0.0508164	0.000678628	0.00262186
SMIM6	100130933					0.0994817	0.354744	0.0994817	0.150739	0.50928	0.412622
LOC100130934	100130934	-0.0820971	0.504036	0.0614177	0.451018	-0.00322198	0.59096	-0.0126946	0.0436531	0.771199	0.510168
LOC100130935	100130935	-0.0592697	0.368109	-0.482841	0.00817236			-0.280374	0.211581	0.185124	0.224885
LOC100130938	100130938	-0.0600124	0.426787	-0.659633	0.00074042	-0.0706574	0.384628	-0.248484	0.181296	0.170499	0.213342
LOC100130940	100130940	0.00800073	0.52408	0.232987	0.178421			0.107266	0.111712	0.336958	0.325644
LOC100130943	100130943	-0.042861	0.399867	-0.0104263	0.564682			-0.0211494	0.132687	0.873359	0.541114
LOC100130950	100130950	0.0353071	0.437297	0.0719862	0.390671	-0.0317697	0.455543	-0.00367894	0.0587977	0.950109	0.562094
LOC100130951	100130951	0.199744	0.201867	0.23499	0.202282			0.221625	0.114901	0.0537508	0.0964093
LOC100130952	100130952	0.00138032	0.556158	-0.265835	0.139591			-0.150231	0.132389	0.256471	0.275625
LOC100130953	100130953	-0.0609187	0.465793	-0.0830459	0.533706			-0.0770564	0.0932318	0.408519	0.364107
LOC100130955	100130955	-0.296632	0.039185	-0.305358	0.0682897			-0.302343	0.160667	0.0598629	0.10414
SYCE1L	100130958	0.351972	0.0708557	-0.225067	0.0613303	0.461973	0.0153107	0.331413	0.146625	0.0238039	0.051898
LOC100130960	100130960	-0.0222281	0.664252	-0.0856218	0.391545			-0.0354701	0.0918639	0.699411	0.487358
LOC100130964	100130964	0.194881	0.141513	0.243426	0.131419	-0.0195345	0.549452	0.0539272	0.0854295	0.527879	0.421007
LOC100130966	100130966	-0.28768	0.0642131	-0.0377074	0.529078			-0.103934	0.117384	0.375931	0.346722
LOC100130967	100130967	-0.622486	0.00121294	-0.434958	0.0251483	-0.0994712	0.316338	-0.372438	0.17396	0.0322791	0.0658934
LOC100130979	100130979	-0.0766465	0.2878	0.0784552	0.308407			0.00336529	0.160043	0.983224	0.569723
LOC100130980	100130980	0.154726	0.376208	0.089003	0.517526			0.138812	0.0281545	8.20755e-07	0.000203578
LOC100130982	100130982	-0.0691749	0.59354	-0.171448	0.330211			-0.0943011	0.0536451	0.0787696	0.126747
LOC100130987	100130987	0.295433	0.121688	0.0507037	0.491629	-0.0873122	0.324517	0.113953	0.109503	0.298041	0.302603
LOC100130988	100130988	-0.0834848	0.561459	-0.205648	0.291783			-0.137803	0.0607058	0.0232067	0.0509283
LOC100130990	100130990	0.220643	0.220542	0.0990505	0.442742			0.155243	0.0711577	0.0291331	0.0607362
LOC100130992	100130992	-0.000225593	0.626587	0.354032	0.0947694	-0.0560325	0.406765	0.0856199	0.115671	0.459179	0.389223
LOC100130996	100130996	0.00330974	0.560511	-0.200035	0.233888			-0.10371	0.105079	0.323656	0.317756
LOC100131001	100131001	0.446682	0.0318811	0.21618	0.147107			0.362803	0.152358	0.017254	0.0404202
LOC100131003	100131003	-0.0582179	0.486012	-0.101051	0.435606			-0.0831068	0.109153	0.446429	0.383273
LOC100131009	100131009	0.266699	0.175821	0.0853908	0.497964			0.171261	0.0905279	0.0585172	0.102404
LOC100131012	100131012	0.0259771	0.491841	0.055553	0.327624			0.0327544	0.115051	0.775878	0.511583
LOC100131015	100131015	0.197303	0.260455	0.0158653	0.518789			0.151645	0.0872133	0.0820729	0.13033
LOC100131017	100131017	-0.107445	0.434787	0.166017	0.319197	0.354304	0.0511146	0.120375	0.123468	0.329586	0.321242
LOC100131031	100131031	-0.0344315	0.50627	0.290604	0.121336			0.115961	0.162065	0.474285	0.396812
LOC100131039	100131039	0.1705	0.277082	0.247463	0.132115			0.186363	0.106957	0.0814379	0.129686
LOC100131043	100131043					0.0010161	0.566158	0.0010161	0.0682427	0.98812	0.571006
LOC100131044	100131044	0.0672427	0.504066	0.113688	0.394136			0.0842949	0.0824778	0.306766	0.307969
LOC100131046	100131046	0.0604188	0.36893	0.278261	0.144465			0.207341	0.107154	0.0529931	0.0954421
LOC100131049	100131049	-0.215537	0.140922	-0.0449607	0.330323			-0.166672	0.13249	0.208395	0.242031
LOC100131053	100131053					-0.0967472	0.286533	-0.0967472	0.0603758	0.109063	0.158908
LOC100131060	100131060	0.14101	0.337666	0.148516	0.328025			0.143891	0.0776028	0.0637113	0.109002
LOC100131061	100131061	-0.0560734	0.56893	-0.119107	0.468672			-0.09647	0.0731233	0.187076	0.226291
LOC100131064	100131064	-0.258922	0.15552	0.0179246	0.581492			-0.125766	0.138323	0.363236	0.339887
CKMT2-AS1	100131067					0.150233	0.225293	0.150233	0.166163	0.365925	0.341421
LOC100131071	100131071	-0.368515	0.0273588	0.216551	0.164229			-0.0728026	0.292516	0.80345	0.520191
LOC100131076	100131076	0.0412338	0.430748	-0.105337	0.364299			-0.0399678	0.106765	0.708141	0.489737
OK/SW-CL.36	100131077					-0.0398899	0.47076	-0.0398899	0.0909016	0.660788	0.473336
LOC100131081	100131081	-0.0899978	0.520911	-0.100039	0.398572			-0.0913694	0.0661029	0.166902	0.210463
LOC100131085	100131085	0.0499174	0.495629	0.0473575	0.497404			0.0488224	0.0833743	0.558157	0.433296
LOC100131088	100131088	0.148072	0.185978	0.0356732	0.494969			0.0602241	0.118388	0.610962	0.454332
LOC100131091	100131091	-0.310042	0.112118	-0.241786	0.208921			-0.300266	0.0430533	3.07412e-12	0.000203578
LOC100131093	100131093	0.0750336	0.454115	-0.0241297	0.5836			0.0386514	0.0863536	0.654446	0.471251
LOC100131094	100131094	-0.0171087	0.68909	0.215932	0.241715			0.0888481	0.116041	0.443877	0.382073
LOC100131096	100131096	-0.262137	0.157399	-0.323461	0.107495	-0.706471	0.00287371	-0.420198	0.124466	0.000735463	0.00281386
LOC100131098	100131098	0.0751422	0.442564	0.240513	0.187519			0.145581	0.107267	0.174725	0.2165
LOC100131104	100131104	-0.117198	0.341263	-0.0441454	0.550319			-0.0714533	0.0893448	0.423857	0.371996
LOC100131107	100131107	0.202794	0.177838	0.144995	0.338365			0.15795	0.0940811	0.0931781	0.142471
LOC100131109	100131109	-0.157569	0.225731	0.0912362	0.384507			-0.00131666	0.120256	0.991264	0.571733
LOC100131112	100131112	0.0146849	0.523582	-0.188178	0.269158			-0.0995145	0.102999	0.333961	0.324015
ZBTB20-AS1	100131117					0.0224124	0.63209	0.0224124	0.0654635	0.732076	0.497505
LOC100131124	100131124	-0.162317	0.336631	0.194547	0.222892			-0.0237353	0.173925	0.891451	0.546114
LOC100131128	100131128	-0.375731	0.0350413	-0.463479	0.0163308			-0.427033	0.135134	0.00157734	0.00546388
LOC100131131	100131131	0.147329	0.345814	0.113831	0.373399			0.139144	0.078202	0.0751923	0.122623
LOC100131132	100131132	-0.0845282	0.483924	-0.295735	0.078125			-0.12998	0.102497	0.204749	0.239446
BSPH1	100131137	0.0152757	0.584652	-0.232916	0.193444			-0.102577	0.123939	0.407873	0.363752
LOC100131138	100131138	0.0734624	0.36763	-0.343184	0.0631094	0.0830039	0.478206	-0.0514318	0.14024	0.713811	0.491654
LOC100131139	100131139	0.280917	0.137614	-0.0943793	0.41069			0.103789	0.187353	0.579597	0.441855
LOC100131149	100131149	-0.235643	0.173335	0.0515456	0.465384			-0.105926	0.142922	0.458606	0.389002
LOC100131154	100131154	0.379591	0.0581229	-0.125785	0.286282			0.139318	0.252383	0.580942	0.442327
LOC100131160	100131160	-0.0393661	0.564397	-0.353206	0.0676348			-0.21026	0.156297	0.17854	0.219346
LOC100131164	100131164	0.162338	0.324801	0.0935801	0.460471			0.129653	0.0725047	0.0737439	0.12095
LOC100131165	100131165	-0.22407	0.206884	-0.210972	0.18163			-0.221541	0.102438	0.0305658	0.063049
LOC100131166	100131166	0.441637	0.0436122	0.326653	0.119274			0.409202	0.0588495	3.56698e-12	0.000203578
LOC100131169	100131169	-0.312389	0.0856968	-0.128414	0.336045			-0.2468	0.0991294	0.0127861	0.0318072
LOC100131170	100131170					0.025323	0.641823	0.025323	0.0776568	0.744357	0.501564
LOC100131172	100131172	-0.0560483	0.459012	-0.0630049	0.544509			-0.0612062	0.0943602	0.516569	0.415886
LOC100131174	100131174	0.123252	0.389667	0.0995823	0.407561			0.116123	0.0780613	0.136858	0.184954
LOC100131176	100131176	0.47527	0.0242743	0.284472	0.131713	-0.301903	0.058267	0.132125	0.269394	0.623814	0.459058
LOC100131180	100131180	0.106112	0.453437	-0.0442717	0.588338	0.0202796	0.585002	0.0639675	0.0495048	0.196306	0.233433
LOC100131183	100131183	0.124092	0.293466	0.028324	0.450018			0.0807034	0.107391	0.452358	0.385931
TSTD1	100131187	-0.399998	0.0381192	-0.66962	0.000790706	-0.0700837	0.321492	-0.425846	0.130578	0.0011093	0.0040477
LOC100131192	100131192	0.0826447	0.324842	-0.0969983	0.409155			-0.0375792	0.127022	0.767345	0.509121
LOC100131193	100131193	0.662811	0.00435524	0.404164	0.0659395			0.507765	0.126739	6.1659e-05	0.000351854
LOC100131196	100131196	-0.173902	0.361606	-0.234151	0.250972			-0.207328	0.0347577	2.44685e-09	0.000203578
LOC100131199	100131199	0.00331629	0.609811	-0.012935	0.661363			-0.00514007	0.0741992	0.944772	0.560371
LOC100131203	100131203	0.0155721	0.439723	-0.0767409	0.316385			-0.0229704	0.15779	0.884257	0.544007
LOC100131205	100131205	0.0568515	0.541168	-0.106651	0.479923			-0.000473034	0.0780167	0.995162	0.572742
LOC100131209	100131209	0.0988844	0.437289	-0.159714	0.378417			-0.0277117	0.129271	0.830259	0.527946
LOC100131210	100131210	0.0135323	0.54655	-0.120932	0.343013			-0.0304386	0.111335	0.784549	0.514079
TMEM194B	100131211	-0.611296	0.00138865	-0.713819	0.000289001	0.0069694	0.543027	-0.444255	0.2155	0.0392549	0.0761719
ZNF503-AS2	100131213					0.0815176	0.456335	0.0815176	0.0912957	0.371913	0.344664
LOC100131218	100131218	0.322534	0.08641	0.523616	0.0186602			0.408156	0.124153	0.0010107	0.00372759
LOC100131223	100131223	-0.0665239	0.599683	0.111164	0.434007			0.0210435	0.0888348	0.812747	0.522794
LOC100131225	100131225	0.0557084	0.379763	-0.0543355	0.437467			-0.00255611	0.141547	0.985592	0.570346
GAFA1	100131227	0.302413	0.130995	0.0289329	0.546348	-0.0414748	0.436079	0.0991736	0.116228	0.39351	0.355988
LOC100131234	100131234	0.00534969	0.572565	-0.385648	0.0270455			-0.133113	0.186994	0.476553	0.39792
LOC100131243	100131243	-0.108284	0.471284	0.0219349	0.608914			-0.0284549	0.0634239	0.653686	0.471015
LOC100131244	100131244	0.153046	0.227347	0.138949	0.305751			0.144032	0.119784	0.229198	0.256896
LOC100131247	100131247	-0.21959	0.16947	-0.010528	0.545134			-0.118484	0.124317	0.340551	0.327222
LOC100131250	100131250	0.00168912	0.545196	0.0382641	0.47615			0.0183426	0.0923509	0.842561	0.531875
LOC100131251	100131251	0.287291	0.133239	0.00144971	0.611793			0.132558	0.142432	0.35202	0.333759
LOC100131253	100131253	0.161588	0.253516	0.149229	0.259942			0.156672	0.115077	0.173369	0.215451
LOC100131254	100131254	0.0532815	0.452466	-0.153194	0.27939			-0.0167285	0.0977443	0.864109	0.53839
LOC100131256	100131256	-0.242976	0.140085	0.182683	0.236961			-0.0457073	0.21226	0.829505	0.5279
LOC100131257	100131257	0.0478881	0.537892	-0.12794	0.441822			-0.0520734	0.0870844	0.549864	0.430007
LOC100131261	100131261	0.646862	0.00523438	0.288156	0.167375			0.468212	0.179352	0.00903892	0.0240243
LOC100131262	100131262					-0.141858	0.140721	-0.141858	0.379988	0.708909	0.489939
LOC100131265	100131265	-0.155568	0.321705	0.107194	0.382155			-0.0309146	0.131208	0.813732	0.523146
LOC100131266	100131266	0.301078	0.120582	-0.230312	0.229195			0.025446	0.265509	0.923649	0.554488
LOC100131271	100131271	0.0829659	0.444708	0.00139276	0.614826			0.0420083	0.070912	0.553583	0.431259
LOC100131275	100131275	0.264147	0.12432	0.0797191	0.42496	0.00319858	0.500762	0.07224	0.0761441	0.342759	0.328458
LOC100131276	100131276	0.226633	0.134108	-0.163261	0.128673			0.0597826	0.192912	0.75664	0.505676
LOC100131277	100131277	-0.0736091	0.525433	0.0379641	0.589247			0.0155587	0.0579742	0.788412	0.515317
LOC100131283	100131283	-0.0221702	0.599402	0.0147511	0.526033			-0.00773786	0.0987543	0.937546	0.558433
LOC100131289	100131289	0.112296	0.343259	0.0717929	0.379949			0.0960134	0.125974	0.445961	0.38309
LOC100131293	100131293	0.250889	0.178238	0.380362	0.0668539			0.284495	0.0899936	0.0015708	0.00544531
LOC100131294	100131294	-0.214079	0.205829	-0.125981	0.416872			-0.161503	0.095458	0.0906695	0.139904
LOC100131301	100131301	-0.205516	0.172304	-0.0810369	0.502748			-0.12051	0.103245	0.243122	0.266726
LOC100131303	100131303	-0.275167	0.108986	-0.230584	0.144708			-0.259977	0.10294	0.0115527	0.0292913
LOC100131308	100131308	-0.181789	0.331935	-0.332202	0.101266			-0.248935	0.074773	0.000870923	0.00326781
LOC100131311	100131311	-0.114882	0.389082	-0.141697	0.296912			-0.122778	0.0922349	0.18314	0.223162
LOC100131315	100131315	-0.00836156	0.609784	-0.00184103	0.529471			-0.00657042	0.0858483	0.938993	0.558705
LOC100131316	100131316	0.117413	0.32416	-0.0828846	0.418926			0.0228911	0.113043	0.839526	0.531003
LOC100131320	100131320	-0.229087	0.190296	-0.130721	0.292479			-0.209828	0.0868409	0.0156818	0.037466
LOC100131323	100131323	0.0705698	0.494598	-0.00904532	0.63242			0.0417007	0.0697533	0.549953	0.430007
LOC100131326	100131326	-0.0872257	0.436889	0.101721	0.41382			0.0194748	0.101359	0.847635	0.533436
LOC100131330	100131330	-0.172146	0.337698	0.184726	0.281303			-0.00931681	0.177752	0.958198	0.564044
LOC100131332	100131332	-0.0606062	0.511572	-0.0081648	0.586652			-0.0395262	0.0824923	0.631832	0.462244
LOC100131335	100131335	0.0944669	0.457981	0.131113	0.390533			0.109967	0.0640162	0.0858318	0.134646
LOC100131336	100131336	0.658996	0.00453904	0.533818	0.0212756			0.592815	0.0624858	2.37335e-21	0.000203578
LOC100131337	100131337	0.36357	0.0593983	0.00836439	0.456388			0.156706	0.175176	0.37102	0.344233
LOC100131342	100131342	0.168331	0.289465	0.202849	0.22405			0.178163	0.0800768	0.0260876	0.0557741
LOC100131347	100131347	-0.468724	0.0111797	0.146001	0.332168	0.0109432	0.645131	-0.0555011	0.124657	0.656154	0.471912
LOC100131349	100131349	-0.00980453	0.609688	-0.00172459	0.626654			-0.00499666	0.0874468	0.954434	0.563008
LOC100131354	100131354	0.430259	0.0431385	0.683569	0.00424686			0.549383	0.126431	1.39078e-05	0.000215649
LOC100131359	100131359	-0.307394	0.0565959	0.0171646	0.41608			-0.157275	0.161823	0.331104	0.322332
LOC100131360	100131360	0.216273	0.246263	0.354371	0.0985642			0.266973	0.0665663	6.05555e-05	0.000348571
LOC100131364	100131364	0.0228587	0.602265	0.0106413	0.65224			0.0141316	0.0510781	0.782035	0.513571
LINC00605	100131366					0.0786492	0.425889	0.0786492	0.103901	0.449071	0.38448
LOC100131368	100131368	0.337239	0.0996859	0.294113	0.156836			0.306494	0.0593852	2.45476e-07	0.000203578
LOC100131372	100131372	0.164102	0.254588	0.108288	0.390881			0.1299	0.110154	0.238293	0.26322
LOC100131373	100131373	0.206221	0.230177	-0.018511	0.613184			0.112304	0.110841	0.310966	0.310788
C11orf91	100131378	0.159179	0.238394	0.0082968	0.549254			0.0631083	0.110699	0.568616	0.43762
LOC100131381	100131381	0.145749	0.3171	0.179048	0.26143			0.158582	0.0883182	0.0725625	0.119659
LOC100131384	100131384	-0.153296	0.317583	-0.125575	0.409267			-0.137057	0.0848993	0.106451	0.15619
LOC100131387	100131387	-0.112838	0.527423	-0.1198	0.510401			-0.114047	0.0214156	1.00732e-07	0.000203578
LOC100131389	100131389	0.0211957	0.556743	0.142939	0.400138			0.12887	0.0469778	0.00608421	0.0172607
LOC100131390	100131390	0.395979	0.0388486	-0.0290204	0.4932			0.104368	0.197224	0.596679	0.44895
LOC100131391	100131391	0.168573	0.242211	0.00107444	0.539303			0.0811123	0.117118	0.488581	0.403349
LOC100131392	100131392	0.176756	0.194438	0.398412	0.0407731			0.256447	0.135613	0.0586211	0.102519
LOC100131397	100131397	0.204378	0.158534	0.0912634	0.267057			0.154275	0.172985	0.372477	0.344963
LOC100131401	100131401	0.196604	0.252522	0.112974	0.443349			0.136938	0.0644783	0.0336879	0.0680271
LOC100131403	100131403	0.170356	0.330296	0.0707688	0.508356			0.145707	0.0466884	0.00180333	0.00613856
LOC100131409	100131409	-0.0123771	0.647452	-0.00169657	0.615939			-0.00775806	0.0765482	0.919274	0.553278
LOC100131414	100131414	0.00560056	0.467359	-0.0337136	0.556956			-0.0206234	0.109482	0.850585	0.534308
LOC100131416	100131416	0.04432	0.503521	0.000355029	0.493192			0.0337254	0.0970839	0.728303	0.496124
LOC100131426	100131426	-0.054647	0.487408	-0.0897839	0.527918			-0.0826581	0.075069	0.270855	0.285158
LOC100131431	100131431	0.00746137	0.591872	0.0610346	0.443467			0.0255728	0.0914004	0.77964	0.512768
LOC100131433	100131433	0.10378	0.403001	-0.082609	0.574809			-0.0271683	0.0852046	0.749833	0.503472
LOC100131434	100131434	0.286488	0.13599	0.07021	0.236073	0.0930256	0.421625	0.161622	0.0708487	0.0225354	0.0497706
LOC100131435	100131435	-0.162554	0.368556	-0.0570108	0.598019			-0.135805	0.05694	0.0170761	0.0400636
LOC100131436	100131436	-0.0669842	0.513274	-0.0941223	0.413936			-0.0755586	0.0902899	0.40268	0.360753
LOC100131438	100131438	0.00729539	0.373832	0.379024	0.0692515			0.241211	0.179546	0.179126	0.219818
CD300LD	100131439	0.086868	0.43962	0.00395358	0.57108			0.0595709	0.0794357	0.4533	0.386412
LOC100131447	100131447	0.21551	0.22611	0.183971	0.291772			0.199024	0.0715012	0.00537737	0.0155494
LOC100131450	100131450	0.0274562	0.441331	-0.413071	0.0278542			-0.211709	0.219451	0.334683	0.324338
LOC100131452	100131452	-0.195638	0.18743	-0.178921	0.251695			-0.185808	0.116578	0.110969	0.160778
ELP2P	100131454	0.258282	0.140069	0.163356	0.275447	0.0789359	0.487092	0.121153	0.0646943	0.0611106	0.105577
LOC100131460	100131460	-0.21843	0.20987	0.129684	0.317242			-0.0702317	0.172126	0.683255	0.481203
LOC100131463	100131463	-0.00658004	0.456456	0.0836042	0.35985			0.0450618	0.125953	0.720518	0.493622
LOC100131464	100131464	-0.113962	0.339742	0.372281	0.0753858			0.13257	0.243097	0.585521	0.444258
LOC100131471	100131471	-0.455832	0.0130718	-0.26839	0.143795			-0.342902	0.0917313	0.000185407	0.000832339
LOC100131473	100131473	-0.0439696	0.482178	-0.0157104	0.530798			-0.0307905	0.127907	0.809768	0.521928
LOC100131477	100131477	0.167424	0.299253	0.041253	0.532056			0.103857	0.0818539	0.204511	0.239257
LOC100131479	100131479	0.303391	0.110944	0.167798	0.264636			0.23484	0.128401	0.067405	0.113519
LOC100131480	100131480	-0.0830387	0.410752	-0.101311	0.345479			-0.0902491	0.120158	0.452601	0.385996
LOC100131482	100131482	-0.417987	0.0180833	-0.285593	0.0945356			-0.339166	0.120393	0.00484509	0.0142404
LOC100131487	100131487	-0.0533362	0.548996	-0.141313	0.311982			-0.0801189	0.0965054	0.406425	0.362851
LOC100131496	100131496	-0.0719066	0.510642	-0.116629	0.40458	0.0414151	0.603864	0.000759783	0.0516804	0.98827	0.571006
LOC100131500	100131500	-0.428316	0.0103665	-0.0513138	0.494792			-0.182236	0.179492	0.309968	0.310058
LOC100131504	100131504	0.171824	0.218758	-0.244458	0.163728			-0.0565876	0.207151	0.784722	0.514121
LOC100131507	100131507	-0.203382	0.233804	-0.140999	0.411797			-0.162651	0.0677046	0.0162898	0.0385994
LOC100131508	100131508					0.0157316	0.67257	0.0157316	0.0285502	0.581624	0.44257
LOC100131509	100131509	-0.118383	0.337809	-0.144229	0.367257			-0.13679	0.0922585	0.13816	0.186062
LOC100131510	100131510	-0.0376169	0.578347	0.103721	0.387784	0.0402734	0.429806	0.0324456	0.0725835	0.654867	0.471481
LOC100131512	100131512	0.242852	0.205692	0.398361	0.0687322			0.295889	0.0737207	5.97891e-05	0.000345956
LOC100131514	100131514	0.143525	0.317384	0.219112	0.249666			0.19761	0.0739758	0.00755637	0.0207047
LOC100131518	100131518	-0.0548741	0.391551	-0.222548	0.212461			-0.185141	0.099495	0.0627714	0.107812
LOC100131519	100131519	-0.0711363	0.322652	-0.098879	0.397128			-0.0910378	0.116332	0.433882	0.377088
LOC100131525	100131525	0.150039	0.271862	0.241116	0.16867			0.192485	0.103437	0.0627606	0.107804
LOC100131526	100131526	-0.0743958	0.486407	-0.109945	0.383053			-0.0869315	0.0915685	0.342437	0.328372
LOC100131530	100131530	0.0852134	0.500919	-0.229178	0.255842			-0.0714133	0.157195	0.649614	0.469563
LOC100131531	100131531	0.245098	0.213701	0.213875	0.275293			0.232508	0.0314777	1.50816e-13	0.000203578
LOC100131532	100131532	-0.138768	0.397965	-0.0475035	0.573269	0.064319	0.533739	-0.00920954	0.0655548	0.888276	0.545088
LOC100131539	100131539	0.378006	0.0484148	0.0108968	0.610401			0.137451	0.17448	0.430828	0.37559
LOC100131540	100131540	-0.0107269	0.562396	0.048791	0.517519			0.0296363	0.0850352	0.727451	0.495799
LOC100131541	100131541	0.0753505	0.483241	-0.132196	0.412559	-0.461499	0.0344386	-0.0750714	0.116064	0.517754	0.416537
LOC100131542	100131542	0.189403	0.25975	0.00735145	0.573218			0.10737	0.0905806	0.235879	0.261531
LOC100131544	100131544	0.28948	0.138588	0.445626	0.0456442			0.387926	0.075368	2.64556e-07	0.000203578
LOC100131546	100131546	-0.114031	0.318514	0.219333	0.227981			0.0875136	0.162996	0.591331	0.447007
LOC100131549	100131549	-0.0525725	0.518509	-0.158675	0.3615			-0.129509	0.076657	0.0911324	0.140368
LOC100131551	100131551	0.236375	0.132919	0.178925	0.257548	-0.0239445	0.549349	0.0504403	0.0814248	0.535606	0.424212
LOC100131552	100131552	0.130318	0.361681	0.145542	0.359503			0.138501	0.0667499	0.0379931	0.074348
LOC100131554	100131554	0.120216	0.377953	0.201651	0.245134			0.150786	0.0782228	0.053899	0.0966041
LOC100131556	100131556	0.139401	0.319452	0.272277	0.184029			0.244393	0.0739802	0.000954886	0.00354394
FKSG29	100131561	0.0777692	0.44402	-0.0148793	0.603879	0.0530915	0.469477	0.0463584	0.0630201	0.461966	0.390549
LOC100131564	100131564					-0.862391	0.0012278	-0.862391	0.248075	0.000508321	0.00203472
LOC100131565	100131565	0.0302598	0.60225	-0.0183378	0.70838			0.00309713	0.0506421	0.951234	0.562409
LOC100131572	100131572	0.236551	0.156219	-0.0324903	0.524988			0.0938883	0.134274	0.484409	0.401498
LOC100131573	100131573	-0.273711	0.11082	0.177176	0.273681			-0.0458727	0.225431	0.838753	0.530804
LOC100131575	100131575	-0.0378362	0.580887	-0.328588	0.0962109			-0.205553	0.143649	0.152449	0.198382
LOC100131578	100131578	-0.559607	0.00297179	-0.282898	0.121072			-0.419306	0.138341	0.00243776	0.00799231
LOC100131579	100131579	-0.18999	0.176917	-0.0225265	0.590498			-0.070377	0.107048	0.510902	0.413339
LOC100131580	100131580	-0.0657243	0.28722	-0.132365	0.183715			-0.0961549	0.168342	0.567871	0.437314
LOC100131581	100131581					0.176879	0.22608	0.176879	0.0624452	0.00461795	0.013666
LOC100131582	100131582	0.136291	0.307267	0.320985	0.103928			0.215633	0.115423	0.0617343	0.10641
LOC100131583	100131583	-0.136363	0.397016	-0.12265	0.429534			-0.131124	0.0743888	0.0779539	0.125828
LOC100131588	100131588	0.0919115	0.433042	0.203858	0.24586			0.140279	0.0743412	0.0591654	0.103207
LOC100131591	100131591	-0.038265	0.512726	-0.178725	0.274192			-0.11891	0.105522	0.259797	0.277781
LOC100131594	100131594	-0.184733	0.263323	-0.509215	0.00894399			-0.347025	0.162241	0.03244	0.0661499
LOC100131606	100131606	-0.436398	0.0161638	-0.0313105	0.529879			-0.224369	0.202321	0.267443	0.282931
LOC100131608	100131608	-0.134222	0.387552	-0.321361	0.0976707			-0.237891	0.0930231	0.0105479	0.0272217
LOC100131609	100131609	0.361397	0.089183	0.0312282	0.617389			0.198419	0.165071	0.229355	0.256959
LOC100131610	100131610	0.0911475	0.362214	0.0539722	0.433968			0.0732163	0.126362	0.562306	0.43504
LOC100131621	100131621	-0.289071	0.0793347	-0.258229	0.100203			-0.274598	0.14084	0.0512104	0.0931548
LOC100131622	100131622	0.0524251	0.38513	0.116842	0.315078			0.0888164	0.118895	0.455053	0.387196
LOC100131630	100131630	-0.063382	0.317033	0.334092	0.0928761			0.17341	0.195059	0.373998	0.345734
LOC100131635	100131635	-0.201992	0.150532	-0.0579036	0.493492			-0.113156	0.144038	0.432101	0.376167
LOC100131639	100131639	0.188369	0.212521	-0.228066	0.182253			-0.0272504	0.208086	0.895809	0.547444
LOC100131643	100131643	0.0714361	0.415736	0.102888	0.387606			0.0890507	0.0857203	0.298874	0.303107
LOC100131644	100131644	0.0473809	0.37231	-0.14237	0.295742			-0.0758874	0.120986	0.5305	0.422043
LOC100131646	100131646	-0.00621016	0.343836	-0.089381	0.199927			-0.042091	0.177963	0.813033	0.522941
LOC100131647	100131647	-0.0710542	0.22888	-0.0464458	0.367854			-0.0559252	0.170633	0.743099	0.501158
LOC100131649	100131649	-0.116271	0.378485	-0.211506	0.162219			-0.143936	0.114813	0.209967	0.243305
LOC100131653	100131653	0.0517568	0.513182	-0.104364	0.449508			-0.00436763	0.0749149	0.953509	0.56282
LOC100131655	100131655	-0.060981	0.536203	-0.115857	0.375125	0.0631411	0.533071	0.018704	0.0598792	0.754765	0.505346
LOC100131656	100131656	0.0827989	0.420752	0.0781183	0.492891			0.0794312	0.0757013	0.294053	0.300135
LOC100131658	100131658	0.10203	0.418567	-0.00543196	0.63115			0.0501834	0.0671479	0.454849	0.387062
LOC100131660	100131660	0.177044	0.205783	-0.123981	0.0393625			0.139476	0.18256	0.444866	0.382552
LOC100131662	100131662	0.198238	0.179169	0.59786	0.0103454	0.170282	0.17739	0.357485	0.152585	0.0191363	0.0438203
LOC100131665	100131665	0.0467339	0.544677	0.0823718	0.370947			0.0529615	0.0886484	0.550218	0.430095
LOC100131669	100131669	0.262005	0.145092	-0.0373718	0.452373			0.147683	0.14545	0.309938	0.310058
LOC100131672	100131672	0.146681	0.324868	0.0674617	0.451741			0.11943	0.078438	0.127859	0.176763
LOC100131673	100131673	0.173349	0.308478	0.0688613	0.519475			0.114743	0.0588558	0.0512281	0.093169
LOC100131675	100131675	0.205546	0.221207	-0.180498	0.18223			0.0577748	0.187643	0.758161	0.506168
LOC100131683	100131683	0.215843	0.204324	0.0619824	0.498729			0.112261	0.0865677	0.194702	0.232245
LOC100131686	100131686	-0.0560416	0.549256	0.120202	0.378089			0.0211976	0.0874474	0.808467	0.521493
LOC100131688	100131688	-0.0489879	0.6381	0.0793938	0.474641			-0.0102722	0.0589193	0.861596	0.537786
LOC100131691	100131691	-0.0110219	0.526104	0.166824	0.192676	-0.0591161	0.387277	-0.032704	0.0687906	0.634492	0.463439
LOC100131693	100131693	-0.181608	0.262165	-0.141986	0.386735			-0.156364	0.0779816	0.0449487	0.0844522
LOC100131696	100131696	-0.106278	0.423368	-0.48538	0.0132148			-0.300236	0.1895	0.113112	0.162943
LOC100131699	100131699	-0.0707074	0.366337	-0.0545989	0.466544			-0.060613	0.114141	0.595395	0.448462
LOC100131702	100131702	-0.00388284	0.614992	0.0760522	0.457532			0.0340985	0.100433	0.734222	0.49829
LOC100131704	100131704	0.251958	0.144769	-0.128281	0.276311			0.0721059	0.189842	0.704079	0.488459
LOC100131705	100131705	-0.125578	0.420838	0.1769	0.306727			0.0188413	0.151085	0.900756	0.548578
LOC100131706	100131706	0.236909	0.18322	0.006206	0.529512			0.144208	0.113106	0.202315	0.237725
LOC100131707	100131707	0.187688	0.211394	-0.125081	0.404029			0.00935828	0.154837	0.951806	0.56249
LOC100131713	100131713	-0.0592233	0.663902	-0.0649103	0.656959			-0.063009	0.0192099	0.00103797	0.00381523
LOC100131716	100131716	0.1075	0.357295	0.181464	0.262373			0.147525	0.100676	0.142829	0.189961
LOC100131718	100131718	-0.0877592	0.483248	-0.373048	0.0612202			-0.242899	0.142096	0.0873775	0.136338
LOC100131721	100131721	-0.255132	0.17765	0.0577208	0.543827			-0.0963256	0.156408	0.537987	0.425207
LOC100131722	100131722	0.185079	0.283692	0.0931177	0.427639			0.153777	0.0753325	0.04122	0.0790411
LOC100131726	100131726	0.575079	0.00902289	0.423295	0.0293651			0.514412	0.163953	0.00170362	0.00584232
LOC100131727	100131727	-0.170637	0.305036	-0.000455006	0.444661			-0.134066	0.105978	0.205859	0.240243
LOC100131733	100131733	0.0106417	0.544434	0.0346129	0.524044	0.146476	0.294353	0.104706	0.0498303	0.0356181	0.0708665
LOC100131734	100131734	0.179361	0.227963	-0.122813	0.325074			0.0438548	0.150281	0.770426	0.509912
LOC100131735	100131735	-0.131658	0.458834	0.134259	0.413153			0.00078311	0.132958	0.995301	0.572779
LOC100131737	100131737	-0.604188	0.00175539	-0.70819	0.000378302			-0.648622	0.0514472	1.91962e-36	0.000203578
LOC100131738	100131738	0.170104	0.191694	0.0308326	0.361228			0.106664	0.15416	0.488997	0.403516
LOC100131742	100131742	0.0273175	0.51732	-0.0375222	0.535192			0.00121727	0.102214	0.990498	0.571595
LOC100131744	100131744	-0.195502	0.178574	0.0596287	0.505819			0.00457937	0.104949	0.965196	0.565723
LOC100131746	100131746	-0.055556	0.533378	-0.199102	0.244464			-0.120705	0.087478	0.167637	0.211003
LOC100131755	100131755	-0.303864	0.101477	-0.170825	0.297457	0.0220348	0.545524	-0.15981	0.102118	0.117595	0.167429
LOC100131756	100131756	-0.226007	0.108546	0.172278	0.223247	-0.0722053	0.377194	-0.0595962	0.0635564	0.348404	0.331835
LOC100131760	100131760	0.33208	0.0885151	-0.0559757	0.578541			0.119099	0.1931	0.537383	0.424883
LOC100131763	100131763					0.0444327	0.505224	0.0444327	0.109946	0.686117	0.482521
LOC100131765	100131765	0.0218704	0.506179	0.0907162	0.390991			0.0534835	0.10342	0.605051	0.45226
OK/SW-CL.58	100131766					0.0276775	0.648039	0.0276775	0.0537979	0.606922	0.452909
LOC100131767	100131767	-0.192519	0.289325	-0.0202097	0.693637			-0.110218	0.0860687	0.200341	0.236379
LOC100131768	100131768	-0.0869552	0.515455	-0.103659	0.449432			-0.0922128	0.0739776	0.212582	0.244926
LOC100131769	100131769	-0.0889346	0.488975	-0.11136	0.466744			-0.10236	0.0697797	0.142403	0.189612
LOC100131774	100131774	-0.0075783	0.5664	0.017877	0.553471			0.00672899	0.0917388	0.941528	0.559456
LOC100131778	100131778	0.327484	0.103362	-0.0544331	0.477945			0.160545	0.189442	0.396738	0.357703
LOC100131780	100131780	0.0798762	0.309674	-0.0730219	0.391147			-0.00938706	0.135085	0.944599	0.560365
LOC100131783	100131783	-0.142966	0.274101	-0.263423	0.110134			-0.193908	0.125466	0.122225	0.171652
LOC100131785	100131785	-0.245802	0.213352	-0.14046	0.459035			-0.203307	0.0516787	8.35229e-05	0.000430283
LOC100131786	100131786	-0.266007	0.10318	-0.295411	0.127672			-0.288606	0.0989145	0.00352594	0.0109084
LOC100131787	100131787	-0.0826973	0.520376	-0.0222759	0.679908			-0.0476945	0.0667018	0.474584	0.396977
LOC100131792	100131792	-0.289565	0.108501	-0.318675	0.0909812			-0.306639	0.0987509	0.00190164	0.00643061
LOC100131794	100131794	0.112137	0.346168	0.129856	0.343938			0.122189	0.107917	0.25753	0.276389
LOC100131801	100131801	-0.256724	0.193547	-0.354264	0.0754312	0.276929	0.0904077	-0.136986	0.139523	0.32619	0.319271
LOC100131808	100131808	0.0998411	0.368344	-0.0987132	0.397728			0.00322421	0.121424	0.978816	0.568591
LOC100131810	100131810	-0.165021	0.350305	-0.16418	0.369201			-0.164595	0.0620072	0.00794364	0.0215618
LOC100131811	100131811	-0.15116	0.29659	-0.12013	0.390807			-0.134281	0.103982	0.196569	0.23358
LINC00271	100131814					0.054032	0.539593	0.054032	0.072415	0.455581	0.387472
UBE2DNL	100131816	-0.11586	0.378597	-0.121528	0.33813	0.118449	0.350973	0.0138448	0.087667	0.874516	0.541378
LOC100131817	100131817	0.593888	0.00801861	0.106073	0.317247			0.328705	0.242978	0.176115	0.217549
LOC100131818	100131818	0.0828491	0.361049	0.246543	0.159618			0.16168	0.115422	0.161283	0.205733
LOC100131820	100131820	-0.158658	0.22846	0.0235799	0.503518			-0.0380699	0.113591	0.737514	0.499168
LOC100131825	100131825	-0.0479119	0.460842	-0.297557	0.115156	0.0520486	0.582041	-0.0810213	0.119832	0.498961	0.407979
ZNF717	100131827					-1.07883	0.00014577	-1.07883	0.170643	2.57965e-10	0.000203578
LOC100131830	100131830	-0.100669	0.461013	-0.176977	0.320726			-0.138722	0.0696327	0.0463494	0.0864519
LOC100131831	100131831	0.136268	0.36142	-0.120558	0.384527			0.0403336	0.124237	0.745446	0.501951
LOC100131835	100131835	-0.287416	0.104334	-0.461534	0.0198936			-0.400388	0.0831131	1.45453e-06	0.000203578
LOC100131836	100131836	-0.296901	0.0325522	-0.462279	0.00338882			-0.359742	0.24765	0.146328	0.193227
LOC100131844	100131844	-0.305635	0.0284706	-0.283904	0.0540501			-0.291514	0.219462	0.184076	0.224008
LOC100131845	100131845	0.158192	0.241293	-0.185451	0.267347			-0.0514327	0.167611	0.758952	0.506331
LOC100131850	100131850	-0.144475	0.401836	-0.381022	0.0575972			-0.259457	0.118228	0.0281958	0.0592589
LOC100131851	100131851	0.264336	0.150833	-0.102686	0.446114			0.0698623	0.183183	0.702922	0.488162
LOC100131856	100131856	-0.0751776	0.554056	-0.00497548	0.638623			-0.0473314	0.0726475	0.51471	0.415025
LOC100131857	100131857	-0.188522	0.206666	0.0535959	0.311528			-0.122831	0.143261	0.391227	0.354841
LOC100131859	100131859	0.330923	0.1127	0.227268	0.2476			0.281471	0.0585996	1.56084e-06	0.000203578
LOC100131860	100131860					0.0334163	0.645305	0.0334163	0.0577581	0.562889	0.435214
LOC100131864	100131864	-0.0649612	0.545054	-0.375931	0.04947	-0.030789	0.489878	-0.136806	0.0954141	0.151626	0.197728
LOC100131866	100131866	0.116917	0.428089	0.0637331	0.553516			0.0867301	0.0457039	0.057742	0.101576
LOC100131867	100131867	-0.0315234	0.380384	0.082456	0.306674			0.0184084	0.147182	0.900466	0.548556
LOC100131868	100131868	-0.0170352	0.645144	0.0347387	0.464643			-0.00188829	0.100178	0.984961	0.570142
LOC100131871	100131871	-0.14589	0.29076	-0.0154269	0.594751			-0.0724287	0.11395	0.525026	0.419816
LOC100131875	100131875	-0.0329977	0.37826	0.254448	0.12072			0.131664	0.142189	0.354457	0.335177
LOC100131880	100131880	-0.111713	0.453771	-0.148352	0.341798			-0.123987	0.0833035	0.136652	0.184729
LOC100131882	100131882	-0.0325271	0.307353	0.0973142	0.313821			0.0579529	0.138108	0.674762	0.47845
LOC100131888	100131888	0.0643336	0.3013	-0.266115	0.0930784			-0.101373	0.165224	0.539512	0.425812
LOC100131891	100131891	0.0456854	0.493363	-0.126581	0.405113			-0.0507011	0.0982692	0.605896	0.452471
LOC100131892	100131892	-0.0326523	0.608403	0.167448	0.332667			0.102432	0.0937156	0.274389	0.287705
LOC100131894	100131894	-0.181804	0.266791	0.0235588	0.557901			-0.0691108	0.102192	0.49886	0.407979
LOC100131895	100131895	0.018373	0.4812	0.147726	0.294455			0.090572	0.100554	0.367731	0.342411
LOC100131897	100131897	-0.0771749	0.484287	0.199208	0.268401			0.0774341	0.137213	0.572525	0.438728
LOC100131898	100131898	0.0909608	0.278659	0.257634	0.134661			0.189983	0.12205	0.119567	0.169241
LOC100131904	100131904	0.230079	0.216204	0.143851	0.348596			0.197447	0.0818756	0.0158848	0.0378388
LOC100131905	100131905	0.0853515	0.382516	0.00242723	0.62049			0.0274682	0.0890243	0.757666	0.506004
LOC100131909	100131909	0.0526002	0.271902	0.0524488	0.397862			0.0524915	0.14108	0.709841	0.490281
LOC100131912	100131912	-0.0548479	0.389757	0.121061	0.192108			-0.01257	0.14567	0.931235	0.556733
LOC100131927	100131927	-0.123944	0.373985	-0.00697333	0.603717			-0.0626501	0.087859	0.475799	0.397634
LOC100131930	100131930	0.0163221	0.423934	-0.125928	0.39869			-0.0924178	0.118168	0.434164	0.377201
LOC100131933	100131933	0.0892192	0.395241	0.225232	0.151898			0.120853	0.113823	0.288344	0.296486
LOC100131940	100131940	0.995876	9.10352e-05	0.831625	0.000775389			0.914975	0.0821165	7.79928e-29	0.000203578
LOC100131941	100131941	-0.0379432	0.564064	-0.403097	0.0212158			-0.145143	0.166291	0.382757	0.350297
LOC100131949	100131949	-0.09506	0.353281	0.0302386	0.508351			-0.0138212	0.115891	0.905069	0.549567
LOC100131960	100131960	0.0335832	0.595789	0.210481	0.208473			0.0531714	0.0609985	0.383381	0.350713
LOC100131961	100131961	0.191312	0.249543	-0.208139	0.221705			-0.00403617	0.199678	0.983873	0.56981
LOC100131963	100131963	-0.0100663	0.32606	-0.00742295	0.341505			-0.00880974	0.165094	0.957443	0.563819
LOC100131965	100131965	0.262379	0.116431	-0.230981	0.167308			-0.014012	0.244884	0.954371	0.562988
LOC100131967	100131967	0.893188	0.000326571	0.466318	0.0342246			0.685075	0.213369	0.00132385	0.00470184
LOC100131968	100131968	-0.0644344	0.513856	-0.23456	0.156405			-0.120145	0.0999832	0.2295	0.257033
LOC100131970	100131970	0.243724	0.146443	-0.235916	0.0999474			0.0361257	0.237645	0.879175	0.542605
LOC100131971	100131971	-0.0443803	0.631866	-0.135962	0.419902			-0.0826121	0.0605595	0.172521	0.214858
LOC100131972	100131972	0.237131	0.189415	-0.293674	0.131846			-0.0379062	0.265227	0.886354	0.544612
LOC100131973	100131973	-0.254342	0.143179	-0.0833909	0.416605			-0.195894	0.103733	0.058965	0.102955
LOC100131974	100131974	0.275005	0.100372	0.100571	0.308361			0.167812	0.149909	0.26296	0.279967
LOC100131975	100131975	-0.0781835	0.393159	-0.374706	0.0295252			-0.198197	0.145545	0.173275	0.215377
LOC100131980	100131980	-0.00242018	0.593036	0.189629	0.259953	0.0668619	0.498197	0.0750394	0.0612812	0.22076	0.250731
LOC100131982	100131982	0.0526577	0.312092	-0.0960924	0.350042			-0.0395851	0.155798	0.799434	0.518915
LOC100131984	100131984	0.0952828	0.255756	-0.0792332	0.417533			-0.0166654	0.15002	0.911547	0.551116
LOC100131986	100131986	-0.0805926	0.41176	-0.271371	0.125366			-0.181393	0.12341	0.141606	0.188985
LOC100131988	100131988	0.30217	0.126946	0.131413	0.357296			0.243515	0.0810881	0.00267249	0.00864801
LOC100131989	100131989	-0.510279	0.00782238	-0.629959	0.00151639			-0.5493	0.0746873	1.91405e-13	0.000203578
LOC100131997	100131997	0.179856	0.24378	-0.0901188	0.377187			0.07143	0.132349	0.589396	0.445938
LOC100131998	100131998	-0.199712	0.181526	0.0336035	0.486207	-0.0404516	0.460914	-0.0500543	0.0708334	0.479785	0.399416
LOC100131999	100131999	-0.149715	0.305426	-0.032755	0.70612			-0.0439697	0.055093	0.424813	0.372498
LOC100132000	100132000	0.73993	0.00188717	0.509008	0.023746			0.656611	0.110897	3.20133e-09	0.000203578
LOC100132004	100132004	0.269049	0.12551	0.274715	0.122574			0.271554	0.126335	0.0315963	0.0647564
LOC100132005	100132005					0.0768625	0.421252	0.0768625	0.0986327	0.435815	0.377915
LOC100132008	100132008	0.0495852	0.50826	0.146127	0.328596			0.0844868	0.0744646	0.256547	0.27569
LOC100132011	100132011	0.0427578	0.547987	0.0743912	0.466899			0.0523913	0.0727476	0.471415	0.395363
LOC100132015	100132015	-0.0888062	0.349023	0.062109	0.43763			0.00457839	0.106239	0.965626	0.565739
LOC100132020	100132020	-0.432504	0.0174033	-0.385418	0.0357841			-0.409872	0.118657	0.000551806	0.00218615
LOC100132024	100132024	0.150305	0.204281	-0.431372	0.007425			-0.0631759	0.280362	0.821717	0.525335
LOC100132025	100132025	-0.0536903	0.372938	0.116429	0.356931			0.0790054	0.109192	0.469343	0.394165
LOC100132029	100132029	0.104147	0.301087	0.168502	0.249133			0.143887	0.111905	0.198517	0.234961
LOC100132032	100132032	0.64306	0.00542252	0.448375	0.0488093			0.544114	0.0973291	2.26478e-08	0.000203578
LOC100132033	100132033	-0.29701	0.0955237	-0.14185	0.262906			-0.243183	0.127924	0.0573032	0.101027
LOC100132037	100132037	0.19479	0.285685	0.0310209	0.593982			0.133796	0.0791749	0.0910509	0.140306
LOC100132041	100132041	0.0597334	0.410683	-0.0103894	0.542729			0.0242118	0.116702	0.835645	0.529689
LOC100132048	100132048	-0.112459	0.254036	-0.176254	0.185003			-0.145531	0.140878	0.30159	0.304715
LOC100132050	100132050	0.0178094	0.503284	0.173022	0.261347			0.101435	0.0958888	0.29013	0.297524
LOC100132051	100132051	-0.0350262	0.449122	-0.00450761	0.47866			-0.0206414	0.147762	0.888902	0.545292
LOC100132055	100132055	-0.316888	0.0557413	-0.189852	0.248806			-0.235474	0.10766	0.0287276	0.0600825
LOC100132057	100132057	0.0633393	0.268521	0.154338	0.224423			0.120063	0.15444	0.436919	0.378229
LOC100132060	100132060	0.116738	0.439027	-0.0904823	0.475494			0.0582461	0.0932704	0.532308	0.422738
LOC100132062	100132062	0.0408885	0.41774	-0.167633	0.122133			-0.0150667	0.158899	0.924458	0.55465
LOC100132066	100132066	-0.0346441	0.384438	0.183924	0.187324			0.0788934	0.152221	0.604261	0.451959
LOC100132068	100132068	0.0288523	0.484394	0.27579	0.150434			0.166248	0.122681	0.175377	0.216985
FOXO6	100132074	0.237761	0.217868	0.0224827	0.63614	-0.119082	0.29126	0.060194	0.0923188	0.514386	0.414908
RP11-307E17.8	100132077					-0.0394228	0.45003	-0.0394228	0.0759217	0.603582	0.451727
RP11-794P6.1	100132078					0.0404607	0.626681	0.0404607	0.0524543	0.440499	0.380262
LOC100132084	100132084	0.154411	0.314385	0.419642	0.0541657			0.284678	0.132595	0.0317953	0.0650989
LOC100132086	100132086	0.0352048	0.537878	-0.202678	0.276353			-0.0919469	0.118657	0.438403	0.379194
LOC100132088	100132088	0.0428758	0.483404	-0.0930152	0.424931			-0.0160211	0.0904112	0.859349	0.537067
LOC100132091	100132091	0.20051	0.203699	0.07552	0.365318			0.155667	0.110998	0.160787	0.205282
LOC100132095	100132095	-0.159947	0.216946	-0.400445	0.0124345			-0.22905	0.163255	0.16061	0.205155
LOC100132096	100132096	0.0383817	0.479077	0.143026	0.331996			0.0950382	0.11357	0.402691	0.360753
LOC100132098	100132098	-0.073012	0.253034	-0.345988	0.0272033			-0.213201	0.176273	0.226472	0.254766
LOC100132101	100132101	0.0269696	0.540825	0.0843715	0.464821	0.081186	0.489695	0.076186	0.0431493	0.0774567	0.125265
LOC100132106	100132106	-0.0114123	0.636876	-0.166387	0.327563			-0.0810372	0.0882704	0.35859	0.337309
LOC100132107	100132107	0.0519647	0.432552	0.141296	0.307593			0.0997987	0.107134	0.35158	0.333512
LOC100132108	100132108	0.0264365	0.581839	-0.276423	0.161107			-0.130352	0.151335	0.389044	0.353675
LOC100132111	100132111	0.315293	0.0947463	0.336133	0.0894047			0.324761	0.104744	0.00193182	0.00652228
LOC100132112	100132112	0.294523	0.135333	-0.0284009	0.573701			0.157601	0.159586	0.323367	0.317573
LOC100132113	100132113	0.143229	0.313425	0.109585	0.314956			0.133317	0.110895	0.229292	0.256944
LOC100132116	100132116	-0.117824	0.251018	0.0855849	0.275105	0.0619807	0.501804	0.0351205	0.0708587	0.620147	0.457814
LOC100132117	100132117	0.13571	0.301885	0.260869	0.175087			0.219153	0.0882951	0.0130628	0.0323672
LOC100132119	100132119	0.196941	0.223538	0.0157462	0.49001			0.11431	0.111587	0.305644	0.307309
LOC100132139	100132139	0.577276	0.0103552	0.135614	0.32494			0.356641	0.220831	0.106312	0.156124
LOC100132144	100132144	0.403312	0.0460549	0.0380669	0.446502			0.202508	0.181715	0.265096	0.281452
LOC100132146	100132146	-0.223764	0.229675	-0.413015	0.0293411			-0.256692	0.0717449	0.000346443	0.00144714
LOC100132147	100132147	0.130263	0.33661	0.480363	0.0321866			0.296438	0.174825	0.0899566	0.139233
LOC100132153	100132153	0.069554	0.415156	-0.117971	0.353216			-0.0297831	0.0975734	0.760185	0.5067
LOC100132154	100132154	-0.132338	0.3719	0.108401	0.387664			-0.027151	0.119408	0.820129	0.524904
LOC100132159	100132159	0.0563631	0.496701	0.152418	0.330172			0.0970057	0.0800666	0.22568	0.254292
LOC100132167	100132167	0.438422	0.0382643	0.559849	0.012538	0.0397371	0.435539	0.325024	0.158929	0.0408459	0.0785678
LOC100132168	100132168	-0.216166	0.236204	-0.263569	0.159796			-0.234524	0.0809897	0.00378289	0.0115548
LOC100132169	100132169	0.0361765	0.523164	-0.0664305	0.38468	0.0420192	0.577065	0.0338084	0.0581193	0.560764	0.434427
LOC100132176	100132176	-0.093212	0.457499	-0.269441	0.139807			-0.176641	0.108699	0.104151	0.153961
LOC100132177	100132177	0.0517924	0.398343	0.46169	0.0332984			0.271146	0.204442	0.184749	0.224572
LOC100132184	100132184	-0.00262945	0.630624	0.157755	0.346366			0.0808695	0.0801239	0.312829	0.311774
LOC100132199	100132199	-0.215924	0.255309	-0.497538	0.0122045			-0.355248	0.140799	0.0116331	0.0294519
LOC100132202	100132202	0.216825	0.137047	-0.065633	0.294046			0.0960994	0.15702	0.540523	0.426279
LOC100132203	100132203	-0.00240451	0.565788	0.256474	0.11632			0.0475358	0.109265	0.663526	0.474396
LOC100132205	100132205	-0.0483519	0.625227	-0.378185	0.0510777			-0.198577	0.164261	0.226697	0.254895
LOC100132207	100132207					0.0187219	0.679761	0.0187219	0.0305933	0.540564	0.42628
LOC100132209	100132209	0.137209	0.310005	0.202679	0.235912			0.174452	0.108689	0.108482	0.158292
LOC100132210	100132210	0.0698405	0.425515	-0.153696	0.258182			-0.0176853	0.109107	0.871235	0.540521
LOC100132213	100132213	-0.0432726	0.620365	-0.0947574	0.48015			-0.0600234	0.0719143	0.403914	0.361394
LOC100132215	100132215	-0.202525	0.219715	5.6887e-05	0.621821			-0.0717956	0.0969187	0.458826	0.389102
LOC100132217	100132217	-0.0121567	0.53863	0.059927	0.415538			0.0202083	0.108471	0.852208	0.534698
LOC100132221	100132221	-0.134973	0.222804	-0.0511703	0.476438			-0.0800178	0.121576	0.510427	0.413172
LOC100132228	100132228	-0.086835	0.433354	-0.148567	0.278971			-0.10828	0.115037	0.346573	0.33071
LOC100132229	100132229	0.126021	0.37129	-0.0655939	0.615364			0.00600534	0.0926986	0.948346	0.561383
LOC100132234	100132234	0.0422101	0.547806	0.108269	0.378767	0.0428706	0.581742	0.0497896	0.0487501	0.307102	0.308218
LOC100132235	100132235	0.115901	0.290064	-0.194702	0.141837			-0.0127318	0.152994	0.933679	0.557346
LOC100132238	100132238	0.0244918	0.403743	0.120775	0.223539			0.0652348	0.17388	0.707533	0.489572
LOC100132240	100132240	0.420747	0.0532247	0.120783	0.437512			0.274395	0.149938	0.0672422	0.113327
LOC100132247	100132247	-0.104597	0.524002	-0.359199	0.0753959			-0.224033	0.127058	0.0778607	0.125699
LOC100132249	100132249	0.127147	0.272481	-0.0622403	0.306901	0.0382665	0.5856	0.0463359	0.0770284	0.547478	0.429065
LOC100132252	100132252	-0.0617361	0.60049	-0.361904	0.0525577			-0.17711	0.146015	0.225146	0.253922
LOC100132255	100132255	-0.14407	0.256229	-0.0169786	0.39842			-0.106739	0.145329	0.462669	0.39084
LOC100132261	100132261	0.244711	0.147982	0.143047	0.283134			0.189739	0.123439	0.124269	0.173588
LOC100132266	100132266	0.109004	0.379091	-0.216959	0.231548			-0.0664473	0.162504	0.682615	0.48099
LOC100132267	100132267	0.091841	0.392541	0.187235	0.277528			0.148913	0.084774	0.0789886	0.126978
LOC100132272	100132272	-0.208398	0.220603	-0.0628653	0.51174			-0.158745	0.0802967	0.048044	0.088806
NDUFA6-AS1	100132273					-0.0123502	0.532432	-0.0123502	0.0783571	0.874761	0.541448
LOC100132274	100132274	0.149986	0.268633	-0.336336	0.0102772			0.0615891	0.187551	0.74262	0.501123
LOC100132275	100132275	-0.413353	0.0160271	-0.153424	0.320308			-0.222678	0.114913	0.0526477	0.0949586
LOC100132276	100132276	0.0472879	0.253782	-0.0313177	0.613241			-0.0224128	0.104277	0.829818	0.527925
KIR2DS2	100132285	0.00121897	0.527643	-0.0995946	0.469238			-0.0599228	0.109917	0.585641	0.444331
LOC100132287	100132287	-0.681561	0.000446506	-0.901713	5.78001e-06			-0.751884	0.102647	2.38998e-13	0.000203578
LOC100132288	100132288	-0.76995	7.97642e-05	-0.593393	0.00278799			-0.692403	0.0876236	2.74425e-15	0.000203578
LOC100132289	100132289	0.224456	0.223105	0.0607142	0.505605			0.148228	0.0816761	0.0695505	0.116014
LOC100132291	100132291	-0.0425477	0.640189	0.0251141	0.624992			0.00229688	0.0507081	0.963871	0.565498
LOC100132292	100132292	-0.207921	0.134002	-0.0390643	0.388397			-0.126235	0.153284	0.410204	0.364942
LOC100132296	100132296	0.270949	0.143489	0.139312	0.328041			0.210534	0.106501	0.0480614	0.088806
LOC100132299	100132299	-1.04389	0	-0.614565	0.00214988			-0.829269	0.214663	0.000111947	0.000538196
LOC100132302	100132302	-0.0903359	0.462025	-0.284728	0.0985645			-0.143467	0.115324	0.213485	0.245737
LOC100132306	100132306	0.111023	0.329587	0.0309321	0.482647			0.071327	0.1008	0.479188	0.399116
LOC100132308	100132308	0.272306	0.16848	0.495911	0.0262178			0.324499	0.0945863	0.000601972	0.00235717
LOC100132310	100132310	0.0632632	0.504219	-0.106769	0.442928			0.00223658	0.0815612	0.978123	0.568317
LOC100132314	100132314	-0.103292	0.463684	-0.256992	0.135855			-0.153597	0.0925651	0.0970467	0.146857
LOC100132315	100132315	0.638502	0.00536616	0.164835	0.273214			0.391737	0.236625	0.0978192	0.147701
LOC100132317	100132317	-0.136007	0.412662	-0.487522	0.0130313			-0.297755	0.175198	0.089219	0.138462
LOC100132318	100132318	-0.118327	0.383141	-0.142504	0.246324			-0.123867	0.103298	0.230478	0.257665
LOC100132319	100132319	-0.179117	0.213519	0.231937	0.100862	-0.0439807	0.441806	-0.0528874	0.0999272	0.596626	0.44895
LOC100132323	100132323	-1.30674	0	-1.1655	0			-1.26429	0.0823395	3.30151e-53	0.000203578
LOC100132324	100132324	-0.240518	0.219067	0.380887	0.0829201			0.0651485	0.310662	0.833895	0.529172
LOC100132329	100132329	-0.177457	0.239896	0.184582	0.257837			0.0016196	0.181009	0.992861	0.572021
LOC100132330	100132330	-0.0220227	0.498283	-0.616342	0.00122854			-0.317502	0.297155	0.285308	0.294584
LOC100132336	100132336	0.0976994	0.381688	0.211213	0.265816			0.190121	0.0701608	0.00673269	0.0187812
LOC100132339	100132339	-0.00969322	0.447758	-0.234168	0.066228			-0.0749457	0.149367	0.61584	0.456323
LOC100132340	100132340	0.130171	0.323068	-0.180318	0.277945			-0.0325238	0.155065	0.833869	0.529172
C16orf67	100132341	0.155214	0.310293	-0.0372866	0.508723	0.0464073	0.554878	0.0625254	0.0538722	0.245794	0.268592
LOC100132345	100132345	0.0468094	0.553709	-0.107645	0.515792			-0.0420519	0.076346	0.581766	0.442642
LOC100132346	100132346	0.310069	0.103279	0.310441	0.0861566			0.31018	0.12537	0.0133565	0.0329561
LOC100132347	100132347	0.17058	0.259956	-0.135737	0.296509			0.043816	0.150867	0.771489	0.510287
LOC100132352	100132352	-0.0559651	0.627068	-0.1638	0.390901	0.167879	0.177988	-0.075948	0.0720225	0.291652	0.298573
LOC100132354	100132354	-0.0538709	0.36921	-0.176251	0.208718	0.199934	0.19925	0.0610425	0.119399	0.609178	0.453679
LOC100132356	100132356	-0.349061	0.0620912	-0.211993	0.248272	0.083331	0.417614	-0.155817	0.127306	0.220968	0.250876
LOC100132364	100132364	-0.393034	0.0319193	-0.0561392	0.519412			-0.222309	0.168432	0.186877	0.226117
LOC100132366	100132366	-0.517946	0.00513005	-0.365307	0.0343529			-0.445689	0.167154	0.00766806	0.0209488
LOC100132369	100132369	0.825768	0.000638113	0.407966	0.0655852			0.623768	0.208787	0.00281194	0.0090328
LOC100132373	100132373	-0.305682	0.0680909	-0.196259	0.206632			-0.252225	0.118642	0.0335089	0.0677544
LOC100132377	100132377	-0.346881	0.0553826	-0.102685	0.376185			-0.262395	0.116161	0.0238897	0.0520524
LOC100132386	100132386	-0.360231	0.0306988	-0.491041	0.00765736	0.235498	0.112531	-0.203731	0.225851	0.367025	0.341999
LOC100132388	100132388	0.040365	0.457019	0.182862	0.205314			0.0823701	0.116159	0.478255	0.398625
LOC100132390	100132390	0.135595	0.252853	0.131844	0.303414			0.133482	0.13519	0.323463	0.317606
LOC100132391	100132391	-0.412886	0.0263814	-0.646493	0.000990405			-0.50444	0.114042	9.72048e-06	0.000207945
LOC100132394	100132394	-0.418327	0.00340212	0.124185	0.130968			-0.138469	0.27112	0.609539	0.45379
LOC100132395	100132395	0.0201826	0.47838	-0.176775	0.139631			-0.0345267	0.162999	0.832246	0.528702
LOC100132396	100132396	-0.0130314	0.586623	0.292174	0.141303			0.149519	0.152278	0.32616	0.319271
GAGE12D	100132399	-0.0227702	0.476722	-0.0424435	0.543149			-0.0358669	0.110679	0.74589	0.50211
LOC100132402	100132402	0.183194	0.303707	0.0143851	0.573396			0.144855	0.0714723	0.0426895	0.0811784
LOC100132403	100132403	-0.61987	0.00123201	-0.393236	0.0159875			-0.591405	0.0970323	1.09482e-09	0.000203578
NBPF10	100132406					-0.655391	0.00682689	-0.655391	0.201983	0.00117543	0.0042505
LOC100132410	100132410	0.0456428	0.517057	0.15443	0.336479			0.108197	0.0751622	0.150004	0.196375
LOC100132411	100132411	-0.144219	0.272597	-0.193594	0.299773			-0.18616	0.0814375	0.0222585	0.0492944
LOC100132413	100132413	0.0723425	0.370147	0.346461	0.0806263			0.193963	0.136187	0.154378	0.19993
FCGR1C	100132417	-0.0213859	0.578163	0.0722929	0.469142			0.0351406	0.0955718	0.713106	0.491509
LOC100132418	100132418	1.69337	0	1.65715	0			1.67445	0.0397079	0	0
LOC100132424	100132424	0.133739	0.254325	-0.309839	0.0510046			-0.0538817	0.219141	0.805778	0.520885
LOC100132425	100132425	-0.207833	0.176474	-0.286679	0.0914147			-0.241667	0.106631	0.0234269	0.0512873
LOC100132426	100132426	0.115492	0.312695	0.150146	0.285548			0.135945	0.101955	0.182404	0.222573
LOC100132428	100132428	0.0193508	0.627014	-0.520811	0.009535			-0.24972	0.270079	0.355164	0.335623
LOC100132429	100132429	0.198486	0.205709	-0.0141729	0.580315			0.0839881	0.106015	0.428228	0.374291
LOC100132430	100132430	-0.00811783	0.635063	-0.155063	0.323964			-0.0567474	0.0782885	0.468544	0.393792
LOC100132439	100132439	-0.642208	0.000941564	-0.0737951	0.557822			-0.368785	0.284002	0.194104	0.231796
LOC100132441	100132441	0.306937	0.119243	-0.0127765	0.610857			0.163233	0.159038	0.304715	0.306808
LOC100132442	100132442	-0.506985	0.00604589	-0.806632	5.75111e-05			-0.683854	0.147362	3.4733e-06	0.000203578
LOC100132444	100132444	0.176935	0.256238	-0.084726	0.535076			0.0316628	0.130031	0.807616	0.52139
LOC100132449	100132449	-0.0293912	0.543879	0.0793907	0.46577			0.0499762	0.0882041	0.570988	0.438321
LOC100132453	100132453	0.147909	0.331249	0.0520629	0.492698			0.111923	0.0879695	0.20327	0.238288
LOC100132456	100132456	0.0065718	0.583315	-0.295076	0.0705569			-0.0798162	0.136367	0.558342	0.433345
LOC100132457	100132457	-0.173808	0.349314	-0.229809	0.253039			-0.203741	0.0373694	4.97821e-08	0.000203578
LOC100132460	100132460	-0.0190033	0.595118	0.501659	0.0281276			0.244858	0.260307	0.346884	0.330887
CLDN24	100132463	-0.123551	0.459415	-0.0586017	0.604413			-0.0940324	0.0683848	0.169116	0.212136
LOC100132464	100132464	-0.199563	0.228403	-0.0283506	0.594353	0.0131628	0.618281	-0.0250783	0.0549915	0.648362	0.469241
LOC100132469	100132469	-0.00764457	0.657433	0.00564021	0.640719			-0.00092314	0.0607417	0.987874	0.570971
LOC100132472	100132472	0.08739	0.420274	-0.0642339	0.463818			0.0349218	0.119787	0.770644	0.509965
LOC100132474	100132474	0.0694046	0.407528	-0.0506182	0.508291			0.00973124	0.102492	0.924358	0.554634
LOC100132475	100132475	0.0375145	0.563595	0.00611916	0.624844			0.0221587	0.0725338	0.759989	0.506643
LOC100132476	100132476	-0.0185746	0.396906	0.154923	0.20812	-0.0120108	0.518077	0.00315502	0.0764335	0.967074	0.566012
LOC100132483	100132483	0.237962	0.191675	0.0250869	0.452326			0.186599	0.0974474	0.0555088	0.0986495
LOC100132485	100132485	0.108619	0.433687	-0.0558966	0.590055			0.0398902	0.0811378	0.622977	0.458773
LOC100132488	100132488	0.0457054	0.602071	0.024042	0.653617			0.033708	0.0219223	0.124144	0.173506
LOC100132491	100132491	0.26715	0.152831	0.0541842	0.515885			0.145969	0.105464	0.166337	0.209974
LOC100132493	100132493	-0.0502368	0.623697	-0.0952332	0.552133			-0.078457	0.0608379	0.197187	0.233998
LOC100132494	100132494	-0.00786417	0.631754	-0.0367588	0.600944			-0.0199928	0.0859592	0.816084	0.523758
LOC100132496	100132496	0.162633	0.286091	0.0964113	0.354894			0.140697	0.10401	0.176142	0.217556
LOC100132499	100132499	0.359055	0.0803939	0.0610007	0.489019			0.219166	0.148747	0.140638	0.188169
LOC100132503	100132503	-0.454027	0.0131718	-0.094434	0.393987			-0.272609	0.179789	0.129451	0.17818
LOC100132506	100132506	-0.414799	0.00875412	-0.270836	0.079941			-0.326928	0.193919	0.0918148	0.141049
LOC100132509	100132509	0.0815453	0.393271	0.0355301	0.437809			0.0643621	0.107094	0.547849	0.429192
LOC100132510	100132510	0.574645	0.011282	0.406739	0.0640683			0.493147	0.083917	4.18774e-09	0.000203578
LOC100132513	100132513	0.253053	0.130352	-0.0595495	0.495138			0.0776111	0.155125	0.616854	0.456652
LOC100132514	100132514	0.4063	0.0414811	0.537363	0.0156312			0.462324	0.114046	5.03881e-05	0.00031476
LOC100132515	100132515	-0.269039	0.102533	-0.066275	0.41831			-0.184164	0.126631	0.145854	0.192807
LOC100132516	100132516	0.270502	0.168618	0.306135	0.130756			0.28082	0.0625379	7.10924e-06	0.000204319
LOC100132518	100132518	-0.106668	0.26869	0.0758738	0.436216			0.0299119	0.114969	0.79473	0.517512
LOC100132519	100132519	0.137939	0.361418	0.213411	0.1817			0.153965	0.0961274	0.109227	0.159052
LOC100132521	100132521	-0.133026	0.373691	0.120192	0.294079			-0.0809238	0.106894	0.44902	0.38448
LOC100132526	100132526	-0.194831	0.273083	-0.0257312	0.67908			-0.114244	0.0844569	0.176155	0.217556
LOC100132528	100132528	0.271431	0.164406	0.109484	0.42082			0.203311	0.0799468	0.0109879	0.028092
LOC100132529	100132529	0.0152037	0.522295	0.068543	0.461009			0.0487172	0.0874339	0.577398	0.440785
LOC100132532	100132532	-0.263767	0.10057	-0.164622	0.295573			-0.204405	0.118945	0.0857085	0.134512
LOC100132535	100132535	-1.02775	0	-0.833806	3.35241e-05			-0.932817	0.0969527	6.49692e-22	0.000203578
LOC100132540	100132540	0.432944	0.0366875	0.489045	0.0269597			0.462483	0.100469	4.16017e-06	0.000203578
LOC100132541	100132541	-0.236773	0.173014	-0.117713	0.381029			-0.191261	0.106472	0.07244	0.119521
LOC100132547	100132547	-0.129397	0.407066	-0.315513	0.0991636			-0.215143	0.0927706	0.0203902	0.0460261
LOC100132549	100132549	-0.0457574	0.164163	-0.089624	0.320557			-0.0785968	0.173614	0.650758	0.470075
LOC100132550	100132550	-0.187871	0.265919	0.277456	0.140934			0.0387238	0.232584	0.867769	0.539382
LOC100132552	100132552	-0.075568	0.405475	-0.222465	0.130338			-0.126943	0.125038	0.309995	0.310069
LOC100132553	100132553	-0.025086	0.657782	-0.0934873	0.480512			-0.0496807	0.0692178	0.472915	0.396135
LOC100132560	100132560	0.145591	0.308398	0.256194	0.1998			0.227622	0.0705469	0.00125296	0.00448879
LOC100132561	100132561	0.497394	0.0232374	0.496586	0.0243116			0.497059	0.132067	0.00016742	0.000760251
LOC100132562	100132562	0.107714	0.311433	-0.0640765	0.434295			0.0217873	0.117317	0.85267	0.534795
LOC100132564	100132564	-0.0400655	0.460171	0.583469	0.0115511			0.280046	0.311656	0.36888	0.343094
LOC100132565	100132565	-0.15899	0.242869	-0.216468	0.1618			-0.180864	0.130163	0.164676	0.208408
LOC100132567	100132567	-0.14393	0.26304	0.0378724	0.508941			-0.0304716	0.103194	0.767776	0.50916
LOC100132568	100132568	-0.041809	0.456446	0.155154	0.301055			0.0875815	0.118565	0.460103	0.389642
LOC100132572	100132572	-0.0363556	0.477842	-0.0606508	0.472943			-0.0495232	0.120253	0.680467	0.480344
LOC100132578	100132578	0.341769	0.0612933	0.098311	0.400607			0.154796	0.120746	0.199843	0.235973
LOC100132585	100132585	-0.593499	0.00206664	-0.953462	1.734e-06			-0.753224	0.178838	2.5338e-05	0.000242396
LOC100132588	100132588	-0.318121	0.0442096	-0.259245	0.163234			-0.267312	0.0877361	0.00231313	0.00764388
LOC100132593	100132593	0.0436556	0.605744	0.00285192	0.697458			0.0176629	0.0208967	0.397972	0.358414
XGPY2	100132596	0.0560658	0.520379	0.282475	0.167789			0.173983	0.113106	0.123993	0.173333
LOC100132598	100132598	0.137752	0.299059	-0.218819	0.16623			-0.0196203	0.177054	0.911763	0.551211
LOC100132603	100132603	0.235444	0.141005	0.544418	0.0141382			0.341566	0.154599	0.0271485	0.0575377
LOC100132605	100132605	-0.220641	0.16272	0.153733	0.236435			-0.0667486	0.184202	0.717079	0.492722
LOC100132617	100132617	-0.281576	0.124959	0.0934518	0.343283			-0.14119	0.181495	0.436613	0.378112
LOC100132620	100132620	0.262467	0.143858	0.315044	0.131134			0.302421	0.0857299	0.000419338	0.00171261
LOC100132622	100132622	-0.310733	0.054296	-0.00468673	0.452247			-0.166342	0.152779	0.276253	0.288831
LOC100132625	100132625	-0.0645379	0.452689	-0.260639	0.0977747			-0.135469	0.138952	0.329594	0.321242
LOC100132628	100132628	0.0133475	0.529097	0.0427289	0.505356			0.0301427	0.0974903	0.75718	0.505862
LOC100132630	100132630	-0.138569	0.356043	0.0148086	0.542959			-0.0673855	0.0903821	0.455932	0.38757
LOC100132632	100132632	-0.0262716	0.579074	-0.0636882	0.462253			-0.0395874	0.0939781	0.673579	0.47795
LOC100132635	100132635	0.145634	0.342961	0.14049	0.37806			0.142412	0.0679689	0.0361484	0.0716069
LOC100132636	100132636	-0.374095	0.0352101	0.151619	0.318635			-0.106257	0.26281	0.685984	0.482446
LOC100132640	100132640	0.0746375	0.319376	-0.206446	0.146065			-0.0557811	0.151376	0.712505	0.491342
LOC100132648	100132648	-0.0313733	0.651644	-0.0957389	0.429661			-0.046336	0.0797618	0.561288	0.43465
LOC100132649	100132649	-0.0807792	0.256501	0.0259047	0.426395			-0.0160938	0.157449	0.918585	0.553037
LOC100132652	100132652	-0.228845	0.230929	-0.303813	0.108946			-0.243404	0.0624281	9.66094e-05	0.000477732
LOC100132653	100132653	-0.085138	0.481885	-0.269641	0.133161			-0.159298	0.0904602	0.0782424	0.126118
LOC100132655	100132655	0.106361	0.40087	0.211356	0.239494			0.162199	0.0881638	0.0658063	0.111577
LOC100132656	100132656	-0.116955	0.366702	-0.0929108	0.430058			-0.104236	0.113197	0.357135	0.336598
LOC100132657	100132657	0.103497	0.440208	-0.00885014	0.698607			0.0173172	0.0474877	0.71536	0.492157
LOC100132658	100132658	-0.0937377	0.54675	-0.202098	0.310467			-0.149408	0.0541596	0.00580376	0.0165844
LOC100132661	100132661					0.255601	0.110083	0.255601	0.070138	0.000268162	0.00115739
LOC100132663	100132663	-0.0786985	0.526883	-0.0714934	0.574541			-0.0744809	0.0615032	0.225893	0.254438
LOC100132672	100132672	0.252626	0.12945	-0.462988	0.0133336			-0.111007	0.35776	0.756345	0.505651
LOC100132673	100132673	-0.024342	0.659262	-0.158529	0.331082			-0.0664236	0.0806896	0.410395	0.365006
LOC100132675	100132675	0.0871629	0.439401	-0.375075	0.0385663			-0.121376	0.230013	0.597715	0.44935
BSN-AS2	100132677					0.0716213	0.534718	0.0716213	0.0433627	0.0985993	0.148395
LOC100132678	100132678	0.036622	0.343682	0.338454	0.104153			0.269734	0.126568	0.0330774	0.0671207
LOC100132686	100132686	0.189244	0.245186	-0.177806	0.238195	-0.0358524	0.475067	-0.00104163	0.0824031	0.989914	0.571499
LOC100132691	100132691	-0.331572	0.0730912	-0.185352	0.229594			-0.291053	0.0994571	0.00342893	0.010651
LOC100132701	100132701	0.113654	0.375121	0.339767	0.0677993			0.162216	0.107436	0.131073	0.179705
LOC100132702	100132702	0.404783	0.0541168	0.359422	0.0614109			0.394817	0.110409	0.00034895	0.00145597
LOC100132703	100132703	0.387168	0.0620944	-0.31305	0.0605965			0.0531274	0.34974	0.879261	0.542605
LOC100132705	100132705	0.738636	0.00187995	0.726619	0.0026799			0.736592	0.0772919	1.5727e-21	0.000203578
LOC100132707	100132707	-0.240097	0.178582	-0.362557	0.0625626	-0.362235	0.0369503	-0.353527	0.0290831	5.34803e-34	0.000203578
C2orf14	100132708	0.160821	0.266433	0.164692	0.212832	0.0898502	0.424338	0.117598	0.0761685	0.122608	0.172013
LOC100132713	100132713	-0.160418	0.274115	0.0677366	0.468496			-0.0221743	0.111488	0.842346	0.531824
LOC100132715	100132715	0.686432	0.00329432	0.391119	0.0786183			0.538767	0.147657	0.000263492	0.00113992
LOC100132716	100132716	-0.0646839	0.474958	-0.18419	0.243484			-0.120087	0.106282	0.258523	0.276996
LOC100132717	100132717	-0.866278	1.4739e-05	-0.734568	0.000215594			-0.799188	0.0956989	6.76459e-17	0.000203578
LOC100132724	100132724	-0.0437679	0.643613	0.0170918	0.608991			-0.0149477	0.0595722	0.801878	0.519718
LOC100132727	100132727	-0.237665	0.208189	-0.394831	0.0448249			-0.286907	0.0729001	8.29811e-05	0.000428483
LOC100132728	100132728	0.0402772	0.518611	-0.112379	0.430948			-0.0265921	0.0757398	0.725515	0.495148
LOC100132733	100132733	0.328134	0.110246	0.247448	0.216271			0.271951	0.0497601	4.62239e-08	0.000203578
LOC100132735	100132735					0.11045	0.389437	0.11045	0.048229	0.0220141	0.0488524
LOC100132738	100132738	-0.0192552	0.684725	-0.0484796	0.54303			-0.0253351	0.0804426	0.752803	0.504648
LOC100132739	100132739	0.155801	0.187932	-0.241367	0.0605716			-0.0208494	0.197369	0.915871	0.552324
LOC100132740	100132740	-0.431055	0.0235674	-0.718269	0.000291024			-0.564219	0.143227	8.17058e-05	0.000423648
LOC100132742	100132742	0.0277756	0.646206	0.0331896	0.636136			0.029054	0.0210213	0.166935	0.210491
LOC100132752	100132752	-0.244034	0.075009	0.421956	0.0481047			0.120236	0.331523	0.716846	0.492649
LOC100132760	100132760	-0.378359	0.0160783	0.390862	0.0486397			0.0265232	0.384075	0.944944	0.56042
LOC100132761	100132761	0.302773	0.0448717	0.00701385	0.1407			0.193998	0.246014	0.430367	0.37541
LOC100132763	100132763	-0.11172	0.405646	-0.137478	0.417661			-0.126831	0.0851995	0.136585	0.184681
LOC100132767	100132767	-0.282494	0.128145	-0.135366	0.453282			-0.196494	0.0725049	0.00672668	0.0187672
LOC100132769	100132769	-0.328886	0.0504916	-0.246885	0.171064			-0.269463	0.114317	0.0184156	0.0425434
LOC100132770	100132770	0.0648189	0.448747	-0.0910752	0.376688			0.0147534	0.104831	0.88808	0.545004
LOC100132771	100132771	-0.0247395	0.716075	-0.0996739	0.526598			-0.0440916	0.0483188	0.361498	0.338976
LOC100132773	100132773	-0.0437373	0.531498	0.0771254	0.501703			0.0451613	0.0886005	0.610249	0.453992
LOC100132774	100132774	-0.496262	0.00875094	-0.757765	0.000128605			-0.607973	0.129358	2.60236e-06	0.000203578
LOC100132779	100132779	0.0582189	0.420663	0.340676	0.0852246			0.183854	0.140365	0.190255	0.228822
LOC100132781	100132781	-0.237118	0.153806	0.170942	0.242884			-0.0526964	0.203086	0.795266	0.517667
LOC100132782	100132782	0.0110024	0.499842	-0.0380359	0.485673			-0.00961899	0.11782	0.934932	0.557683
LOC100132784	100132784	0.123092	0.355035	0.254467	0.190376			0.203656	0.0774544	0.0085544	0.0229638
LOC100132787	100132787	0.0913836	0.394981	0.395226	0.054985			0.215738	0.149399	0.148729	0.195282
LOC100132791	100132791	-0.00522328	0.504736	0.158714	0.215115			0.0527689	0.144352	0.714695	0.491864
LOC100132793	100132793	0.155908	0.265692	0.267807	0.153774			0.22102	0.105797	0.0366999	0.0724431
LOC100132794	100132794	0.0719136	0.420764	0.0320875	0.418329			0.0601262	0.117964	0.61026	0.453992
LOC100132795	100132795	0.201271	0.283637	-0.0453567	0.672873			0.082045	0.123246	0.505602	0.41099
LOC100132797	100132797	-0.0345305	0.685451	0.156084	0.364975			0.0575992	0.0952542	0.545386	0.428095
LOC100132799	100132799	-0.0746304	0.396091	-0.068416	0.391102			-0.0722624	0.114313	0.527291	0.420901
LOC100132801	100132801	-0.111106	0.206256	-0.115622	0.198788			-0.11325	0.156436	0.469104	0.394049
LOC100132802	100132802	-0.00087605	0.522043	0.0528559	0.326364			0.0141762	0.12647	0.910751	0.551031
LOC100132804	100132804	0.0175426	0.577657	0.141401	0.359426			0.0761418	0.0794089	0.337631	0.325758
LOC100132805	100132805	0.528798	0.0182666	0.338896	0.11354			0.44318	0.094491	2.72956e-06	0.000203578
LOC100132807	100132807	-0.0650662	0.526193	0.249769	0.20451			0.106455	0.156784	0.497146	0.407032
LOC100132810	100132810	-0.241905	0.189586	-0.140725	0.305194			-0.22319	0.0913096	0.0145124	0.035242
LOC100132811	100132811	-0.286383	0.115077	-0.265423	0.14925			-0.279458	0.0773572	0.000303178	0.0012914
LOC100132813	100132813	0.041287	0.510935	0.0113282	0.554027			0.028448	0.079318	0.719852	0.493469
LOC100132814	100132814	0.0849532	0.402273	-0.118914	0.278862			0.0317548	0.116234	0.784703	0.514121
LOC100132815	100132815	0.0497609	0.506057	-0.0568294	0.51572	-0.249357	0.0909308	-0.0963512	0.101048	0.340327	0.327105
LOC100132816	100132816	-0.0210417	0.61119	-0.297885	0.114264			-0.161299	0.138409	0.243868	0.267307
LOC100132820	100132820	0.274069	0.149523	-0.0108814	0.613019			0.134293	0.14245	0.345812	0.330273
LOC100132826	100132826	-0.0797063	0.314123	-0.297625	0.09216			-0.225017	0.125347	0.0726301	0.119738
LOC100132829	100132829	0.0144791	0.530257	0.0166937	0.561085			0.0156638	0.108288	0.884987	0.5442
LOC100132831	100132831	-0.0579788	0.479507	0.134903	0.27432			0.0137912	0.120944	0.909214	0.55055
LOC100132832	100132832	-0.110274	0.224291	0.136941	0.279576			0.0478938	0.140371	0.732957	0.497811
LOC100132833	100132833	-0.217418	0.184063	0.16797	0.295385			-0.0153051	0.192464	0.936617	0.558151
LOC100132838	100132838	-0.0610347	0.398895	0.0789634	0.306841			-0.0132509	0.129368	0.918418	0.553032
LOC100132839	100132839	0.00839388	0.664136	-0.0504614	0.616386			-0.00486011	0.0511545	0.924308	0.554632
LOC100132843	100132843	-0.0496796	0.532953	0.158495	0.320045			0.0641588	0.103629	0.535839	0.424233
LOC100132847	100132847	0.281968	0.0914438	0.365807	0.0809682			0.34565	0.116375	0.00297663	0.00946666
LOC100132848	100132848	0.162362	0.254791	0.057427	0.403128			0.123762	0.128165	0.334219	0.324147
LOC100132856	100132856	0.130622	0.364974	0.177468	0.22775			0.143209	0.107312	0.182038	0.222273
LOC100132857	100132857	-0.134397	0.225341	-0.299758	0.0472958			-0.190877	0.166118	0.250537	0.271643
LOC100132858	100132858	0.570302	0.0109393	0.593761	0.0099737			0.582468	0.140365	3.32959e-05	0.000262967
LOC100132859	100132859	0.25797	0.121318	0.236062	0.145153			0.247858	0.121534	0.0414084	0.0793285
LOC100132861	100132861	0.122019	0.294969	0.196168	0.233862			0.169873	0.127539	0.182884	0.222924
LOC100132863	100132863	-0.146046	0.415833	-0.269612	0.176651			-0.207035	0.0617779	0.000804387	0.00304176
LOC100132864	100132864	0.158453	0.216015	0.175773	0.180815			0.165489	0.151785	0.275587	0.28839
LOC100132869	100132869	0.0248033	0.368189	0.100952	0.267684			0.0620218	0.149754	0.678758	0.47986
LOC100132870	100132870	-0.0562464	0.621305	-0.055417	0.635042			-0.0558337	0.0476887	0.241681	0.265632
LOC100132874	100132874					0.0273171	0.609001	0.0273171	0.0896857	0.760681	0.506885
LOC100132878	100132878	-0.417456	0.0191544	-0.0841003	0.333866			-0.268325	0.165752	0.105482	0.155333
LOC100132880	100132880	0.0827893	0.389117	0.480423	0.0314866			0.290418	0.198621	0.143694	0.190714
LOC100132883	100132883	-0.0314535	0.485662	0.0569712	0.400877			0.0130612	0.13969	0.925506	0.555003
LOC100132884	100132884	-0.0112236	0.623643	-0.0811011	0.542129			-0.0526699	0.0721999	0.465695	0.392555
LOC100132885	100132885	-0.198419	0.102851	-0.312562	0.0516693			-0.273672	0.188893	0.147388	0.194237
LOC100132887	100132887	-0.125911	0.381967	-0.234421	0.208006			-0.186711	0.0963242	0.0525794	0.0948788
LOC100132888	100132888	-0.500352	0.00909138	-0.586004	0.00286255			-0.528434	0.0829091	1.8457e-10	0.000203578
LOC100132891	100132891	0.149568	0.347299	0.116774	0.411053	-0.929165	0.000597165	0.0730882	0.122787	0.551679	0.430591
LOC100132893	100132893	-0.20592	0.182411	0.112832	0.443238			0.00975433	0.149102	0.947839	0.561264
LOC100132894	100132894	0.108003	0.303914	0.210323	0.268774			0.199104	0.0728834	0.00629856	0.0177627
LOC100132896	100132896	-0.173777	0.208793	-0.0450615	0.501372			-0.0995658	0.108856	0.360372	0.338353
LOC100132898	100132898	0.402712	0.0608317	0.0832721	0.325644			0.323921	0.137699	0.0186536	0.0429647
LOC100132899	100132899	0.0886078	0.36376	0.336435	0.105279			0.24036	0.120746	0.0465215	0.086703
LOC100132900	100132900	0.208396	0.214245	-0.0599047	0.590771			0.0535539	0.132545	0.686181	0.482548
LOC100132901	100132901	-0.0417843	0.692394	0.0528594	0.579423			-0.00350838	0.0464492	0.939792	0.558909
LOC100132904	100132904	-0.185399	0.237394	-0.141709	0.412202			-0.15339	0.0841244	0.0682472	0.11451
LOC100132909	100132909	-0.08214	0.406234	0.0933905	0.408219			0.0303496	0.101222	0.764306	0.508314
LOC100132910	100132910	0.209996	0.207119	0.0990106	0.34334			0.172823	0.101051	0.0872182	0.136152
LOC100132911	100132911	-0.00383385	0.608667	0.0778564	0.489224	0.163037	0.262008	0.115035	0.0538293	0.0325959	0.0664101
LOC100132913	100132913	0.113932	0.23072	-0.144038	0.220507			-0.0174594	0.173114	0.919666	0.553316
FAM159B	100132916	-0.111796	0.483799	-0.473144	0.0175961			-0.291725	0.180672	0.106384	0.156141
LOC100132918	100132918	-0.0688594	0.630648	-0.251659	0.216178			-0.156092	0.0913046	0.0873454	0.136319
LOC100132919	100132919	-0.0870317	0.498579	0.136994	0.367767			0.0297803	0.11191	0.790155	0.515813
LOC100132920	100132920	0.16792	0.18637	-0.0307965	0.362678			0.0802788	0.164605	0.625758	0.45979
LOC100132923	100132923	-0.00299209	0.511156	0.0665447	0.464401	-0.0395357	0.449242	-0.0120953	0.0668447	0.85641	0.536108
LOC100132932	100132932	0.0898278	0.321643	-0.0678866	0.230054			0.0463356	0.172983	0.788805	0.515418
LOC100132934	100132934	0.13373	0.256812	-0.00555623	0.593679			0.0436966	0.123357	0.723169	0.494317
LOC100132938	100132938	-0.113083	0.296791	-0.0327224	0.463151			-0.0736432	0.134913	0.585164	0.44413
LOC100132939	100132939	0.206987	0.191364	0.0381302	0.367006			0.158346	0.124551	0.203611	0.238596
LOC100132941	100132941	0.164074	0.257311	0.197071	0.219071			0.178575	0.116321	0.124736	0.174034
LOC100132942	100132942	0.307712	0.0646168	0.206997	0.124892			0.264796	0.165298	0.109172	0.159022
LOC100132944	100132944	0.107748	0.460413	-0.181201	0.333708			-0.0265322	0.144114	0.853931	0.535162
LOC100132947	100132947	-0.04575	0.538894	0.0326505	0.452113			-0.0217677	0.0977316	0.823746	0.526141
LOC100132948	100132948	-0.0151529	0.637567	0.189396	0.302687			0.113495	0.0988154	0.250739	0.271751
LOC100132952	100132952	0.0575855	0.414972	-0.00122151	0.539773			0.0284535	0.115363	0.805183	0.520746
LOC100132955	100132955	0.294703	0.128733	-0.0909459	0.469406			0.105903	0.192782	0.582771	0.442988
LOC100132956	100132956	0.127948	0.369157	-0.178087	0.324088			-0.0384449	0.152432	0.800878	0.519358
LOC100132957	100132957	-0.196953	0.270859	-0.0927468	0.520142			-0.142754	0.0689533	0.0384237	0.0749583
LOC100132960	100132960	-0.0510915	0.616519	-0.212473	0.252475			-0.123749	0.0802898	0.123249	0.17258
LOC100132963	100132963	0.132475	0.229825	0.155746	0.230548			0.146045	0.128822	0.256925	0.275953
LOC100132964	100132964	-0.00628971	0.543444	-0.417854	0.0266256			-0.210668	0.205777	0.305945	0.307445
LOC100132966	100132966	0.0727734	0.344822	0.350494	0.0831504			0.252629	0.132671	0.0568867	0.100529
LOC100132967	100132967	-0.0793997	0.430606	-0.03609	0.518725			-0.060628	0.110338	0.58268	0.442955
LOC100132972	100132972	-0.173193	0.330849	-0.148365	0.326485			-0.16863	0.067373	0.0123167	0.0308049
LOC100132973	100132973	-0.208451	0.23259	-0.394625	0.041093			-0.297562	0.0930024	0.00137664	0.00485719
LOC100132977	100132977	-0.138561	0.249967	0.119897	0.323283			0.00722713	0.128164	0.955031	0.563114
LOC100132979	100132979	0.0563901	0.486396	0.157633	0.275775			0.0872387	0.092052	0.343276	0.328749
LOC100132984	100132984	-0.148398	0.336399	-0.195284	0.23384			-0.163873	0.0933481	0.0791737	0.127198
LINC00856	100132987					-0.022518	0.53979	-0.022518	0.0342617	0.511031	0.413372
LOC100132990	100132990	0.165375	0.288142	0.16227	0.293457			0.164107	0.0943594	0.082004	0.130247
LOC100132992	100132992	-0.196494	0.312181	-0.352506	0.082438			-0.265787	0.0775177	0.000606436	0.00237314
LOC100132994	100132994	-0.0884766	0.298939	0.123814	0.269906			0.0328467	0.158697	0.836028	0.529857
LOC100133001	100133001	-0.0932519	0.292368	-0.280882	0.106315			-0.217704	0.125493	0.0827787	0.131159
LOC100133002	100133002	0.0444912	0.548655	0.0266893	0.594538			0.0351395	0.0592579	0.553186	0.431122
LOC100133005	100133005	0.331776	0.0814473	-0.13008	0.134925			0.175145	0.21865	0.423114	0.371601
LOC100133008	100133008	-0.142824	0.408949	-0.0841095	0.564129			-0.110684	0.0479709	0.0210376	0.0471885
LOC100133012	100133012	0.771057	0.0012586	0.464821	0.0414681			0.614461	0.153079	5.9692e-05	0.000345671
LOC100133013	100133013	-0.38285	0.0352269	-0.152611	0.377192			-0.248278	0.113465	0.0286584	0.0599625
LOC100133015	100133015	-0.0725491	0.455253	0.0976894	0.403591			0.027967	0.122435	0.819317	0.524742
LOC100133017	100133017	0.0230517	0.473889	0.113715	0.355372			0.0716271	0.114233	0.530641	0.422047
LOC100133018	100133018	-0.100647	0.213883	0.183616	0.132706			0.0560781	0.164777	0.73361	0.498073
LOC100133019	100133019	-0.327272	0.0806043	-0.419243	0.0361349			-0.383314	0.0773405	7.18883e-07	0.000203578
LOC100133020	100133020	0.0681658	0.380212	-0.0415436	0.600308			-0.0158768	0.103895	0.878544	0.542513
LOC100133021	100133021	0.114429	0.320756	-0.0558881	0.382438			0.0501807	0.141136	0.722178	0.494062
LOC100133025	100133025	0.0181412	0.589383	0.217069	0.261432			0.134902	0.0979486	0.168428	0.211707
LOC100133033	100133033	-0.143559	0.355481	-0.123684	0.421493			-0.132237	0.083202	0.111981	0.161754
LOC100133034	100133034	-0.127536	0.272296	-0.232397	0.172915			-0.196656	0.129227	0.128062	0.176991
LOC100133036	100133036	-0.0857706	0.535883	0.201168	0.275177	-0.22584	0.139175	-0.0349045	0.12125	0.773445	0.510924
LOC100133039	100133039					-0.0730569	0.345416	-0.0730569	0.178164	0.681765	0.480773
LOC100133042	100133042	0.0286302	0.54521	-0.269172	0.115941			-0.075096	0.141883	0.59661	0.44895
LOC100133045	100133045	-0.125747	0.297295	-0.08556	0.554567			-0.0900106	0.0702492	0.200087	0.236177
LOC100133047	100133047	0.176294	0.285692	0.0669216	0.307621			0.163095	0.094344	0.0838572	0.132335
LOC100133049	100133049	-0.182204	0.2386	-0.0551274	0.409977			-0.133986	0.134442	0.318955	0.315286
LOC100133050	100133050	-0.223288	0.204357	-0.372961	0.0317271			-0.261004	0.111742	0.0195024	0.0445158
LOC100133053	100133053	0.0397167	0.523518	-0.237862	0.183562			-0.0825938	0.137807	0.548945	0.429628
LOC100133055	100133055	1.05183	5.46211e-05	0.686442	0.0038229			0.893514	0.181063	8.02208e-07	0.000203578
LOC100133056	100133056	-0.252557	0.0795052	-0.0787611	0.416976			-0.128749	0.148083	0.384609	0.351306
LOC100133058	100133058	0.100564	0.43346	0.0337289	0.466524			0.0892682	0.0799749	0.264335	0.280931
LOC100133060	100133060	0.157362	0.309888	0.183426	0.248111			0.165823	0.0873958	0.0577784	0.101591
LOC100133063	100133063	-0.0809196	0.423004	-0.0961135	0.322252			-0.0863726	0.127665	0.498688	0.407857
LOC100133065	100133065	0.118396	0.335598	-0.103806	0.356012			0.0318158	0.121028	0.792644	0.516749
LOC100133067	100133067	-0.329765	0.079259	-0.205436	0.235321			-0.297369	0.0818943	0.000282176	0.00121187
LOC100133070	100133070	0.187792	0.293213	-0.103316	0.411198			0.0816118	0.140127	0.56029	0.434201
LOC100133075	100133075	-0.282723	0.119311	0.120346	0.386836			-0.071924	0.201322	0.720898	0.493723
LOC100133076	100133076	-0.314731	0.0852361	-0.323675	0.0764482			-0.31712	0.0956173	0.000911354	0.00340456
LOC100133077	100133077	-0.0334458	0.585586	0.0751945	0.476687			0.0317547	0.0900962	0.724498	0.494765
LOC100133079	100133079	-0.0209623	0.539065	0.474238	0.0326311			0.232028	0.247541	0.348588	0.331914
LOC100133080	100133080	-0.174123	0.280009	-0.114329	0.421777			-0.14513	0.0793592	0.0674327	0.113544
LOC100133083	100133083	-0.0510625	0.559663	0.136464	0.300779			-0.00626458	0.0886589	0.943669	0.560103
LOC100133086	100133086	-0.0549435	0.271535	-0.272387	0.0756069			-0.171765	0.195108	0.378663	0.348047
LOC100133089	100133089					-0.175322	0.28779	-0.175322	0.236211	0.457951	0.388627
LOC100133090	100133090	-0.164512	0.115812	-0.196497	0.0997622			-0.180249	0.167119	0.280782	0.291765
LOC100133091	100133091	0.0271281	0.526491	0.291307	0.124278			0.103545	0.119784	0.38735	0.352776
FAM25G	100133093	0.240162	0.178914	-0.216146	0.172355			0.032114	0.227266	0.887628	0.544928
LOC100133095	100133095	0.252718	0.141654	0.127761	0.287563			0.195484	0.122619	0.110884	0.160748
LOC100133099	100133099	0.117441	0.446148	0.209591	0.274339			0.136391	0.0403764	0.000730171	0.00279535
LOC100133101	100133101	-0.375943	0.0254925	-0.253598	0.142411			-0.285968	0.135521	0.0348472	0.069677
LOC100133111	100133111	-0.0711351	0.478994	0.173113	0.27262			0.0435871	0.1219	0.720668	0.493664
LOC100133116	100133116	-0.171366	0.246555	-0.534049	0.00275678			-0.242796	0.144237	0.092314	0.141475
LOC100133118	100133118	-0.0360077	0.613929	-0.022855	0.440064			-0.0337228	0.103272	0.744013	0.50146
LOC100133120	100133120	-0.0217026	0.368427	-0.204018	0.139453			-0.124678	0.159516	0.434448	0.377285
LOC100133123	100133123	0.0507185	0.386762	0.0320517	0.502723			0.0384394	0.129697	0.76694	0.509027
LOC100133128	100133128	-0.00307787	0.555035	-0.154039	0.249321			-0.0552507	0.125811	0.660548	0.473289
LOC100133129	100133129	-0.205439	0.201343	-0.34395	0.0592538			-0.267485	0.109039	0.0141629	0.0345411
LOC100133130	100133130	0.900608	0.000318768	1.01546	9.16132e-05	1.36524	3.47508e-06	1.10518	0.141477	5.63998e-15	0.000203578
LOC100133131	100133131					0.104572	0.383155	0.104572	0.0623033	0.0932618	0.142527
LOC100133138	100133138	0.32998	0.107717	-0.329849	0.0622637			0.0257481	0.328914	0.937604	0.55845
LOC100133142	100133142	-0.181923	0.248955	-0.194771	0.167433			-0.1848	0.101357	0.0682644	0.114529
LOC100133144	100133144	-0.130301	0.394403	-0.173277	0.312999			-0.150133	0.0833561	0.0716867	0.11869
LOC100133150	100133150	0.0521045	0.555429	-0.0176223	0.71037			0.00349308	0.0522654	0.946714	0.560972
LOC100133152	100133152	-0.27365	0.137916	-0.558276	0.00387261			-0.400952	0.141519	0.00460841	0.0136465
LOC100133154	100133154	-0.038445	0.577052	-0.199352	0.21614			-0.0904937	0.09432	0.337341	0.325714
LOC100133163	100133163	-0.248862	0.149656	-0.158708	0.321368			-0.202359	0.075878	0.00765532	0.0209263
LOC100133165	100133165	-0.133001	0.240968	-0.123339	0.302218			-0.128173	0.157145	0.41471	0.367398
LOC100133166	100133166	0.268195	0.132849	0.122502	0.310503			0.203423	0.112742	0.0711808	0.118042
LOC100133167	100133167	0.0121621	0.373555	-0.015841	0.563588			-0.00922825	0.125927	0.941581	0.55947
LOC100133169	100133169	-0.00260736	0.584162	-0.000210491	0.450041			-0.00214263	0.099746	0.982862	0.569638
[truncated: 30,371 more rows]

## Sheet: LowTemp-Meta_DEGs
GeneID	Symbol	metaEffect	metaEffectSE	metaEffectP	metaEffectP.corrected	totMeas	long.name
[truncated: 3,321 more rows]

[truncated: 2 more sheets: RNAi-Meta_allGenes, RNAi-Meta_DEGs]
