# Supplementary material for: Integrative genomic meta-analysis reveals novel molecular insights into cystic fibrosis and ΔF508-CFTR rescue
Source: Sci Rep. 2020 Nov 25;10:20553. doi: 10.1038/s41598-020-76347-0 (PMC7689470; doi:10.1038/s41598-020-76347-0)
Supplement: Supplementary file 4 — Additional File 3A - CFTR Gene Set Library [file 41598_2020_76347_MOESM4_ESM.xlsx]

## Sheet: Gene Sets
Gene Set	Ref	Entrez IDs
MetaMiner: CFTR folding and maturation, norm and CF (“Folding”)	1	10598, 573, 9531, 1080, 821, 80331, 10049, 9695, 10961, 23770, 23193, 10808, 3337, 3305, 51182, 3303, 3304, 3306, 3308, 3309, 3310, 3311, 3312, 3313, 3320, 3326, 23640, 3301, 11253, 3703, 201595, 1603, 1650, 6184, 6185, 142, 10963, 56886, 10728
MetaMiner: Mechanisms of CFTR activation by S-nitroglutathione, normal and CF (“Nitro”)	1	128, 1080, 1356, 80331, 3312, 3305, 51182, 3303, 3304, 3306, 3308, 3309, 3310, 3311, 3313, 10131, 3320, 3326, 7184, 3576, 6647, 6667, 6670, 10963, 7296, 10587, 114112, 4846, 4843, 4842
MetaMiner: Regulation of degradation of DF508-CFTR in CF (“Degradation”)	1	5682, 5683, 5684, 5685, 5686, 5687, 5688, 143471, 5689, 5690, 5691, 5692, 5693, 5694, 5695, 267, 10598, 102724652, 1409, 9532, 1080, 10273, 80331, 54788, 79139, 1778, 1780, 1781, 51143, 1783, 8655, 140735, 6993, 6990, 83658, 83657, 7329, 10013, 3312, 10808, 3315, 3305, 51182, 3303, 3304, 3306, 3308, 3309, 3310, 3311, 3313, 10131, 3320, 3326, 7184, 23640, 3301, 4287, 55666, 6047, 6048, 10055, 2992…
MetaMiner: DF508-CFTR traffic/ER-to-Golgi in CF (“ER2Golgi”)	1	1080, 6396, 10802, 10427, 9632, 9871, 22872, 25956, 10484, 10483, 56681, 51128, 372, 1314, 1315, 9276, 11316, 22820, 26958, 22818, 51226, 9368, 51257, 23139, 57120, 10113, 10228, 23433, 7314, 7316
MetaMiner: DF508-CFTR traffic/sorting endosome formation in CF (“Sorting”)	1	1080, 128866, 150684, 1601, 8411, 9146, 4905, 5289, 30849, 27342, 5868, 7879, 9135, 64145, 6616, 10254, 23673, 7251, 7037, 9100, 7314, 7316, 6844, 11311, 84313, 867
MetaMiner: WT-CFTR and DF508-CFTR traffic/Late endosome and lysosome, norm and CF (“Lysosome”)	1	1080, 201294, 5289, 30849, 83547, 5873, 7879, 9367, 94122, 10228, 9482, 8673, 10490
MetaMiner: WT-CFTR and DF508-CFTR / Membrane expression, norm and CF (“Membrane”)	1	308, 154, 1080, 811, 9351, 9368, 10938, 2316, 2317, 3082, 4233, 3875, 3856, 6812, 4645, 23327, 8394, 8395, 23396, 5566, 5567, 5568, 5573, 5575, 5576, 5577, 5581, 10399, 8766, 5867, 53916, 22841, 9135, 64145, 5879, 8773, 6804, 1962, 7846, 10376, 84790, 7278, 113457, 112714, 7277, 80086, 51807, 79861, 81027, 7280, 347733, 10381, 10382, 10383, 84617, 56604, 347688, 203068, 7314, 7316, 7430
MetaMiner: WTCFTR and DF508-CFTR traffic/clathrin-coated vesicle formation, norm and CF (“Clathrin”)	1	160, 161, 163, 1173, 1175, 9892, 58, 59, 70, 60, 71, 72, 274, 1080, 1213, 1211, 1212, 1601, 1785, 51100, 2060, 29924, 3092, 9026, 4430, 4641, 4642, 4643, 4542, 64005, 283446, 4646, 8301, 51429, 867
MetaMiner: WT-CFTR and DF508-CFTR traffic / generic schema, norm and CF (“Traffic”)	1	160, 161, 163, 1173, 1175, 1080, 128866, 6396, 10802, 10427, 9632, 9871, 22872, 25956, 10484, 10483, 56681, 51128, 1213, 1211, 1212, 372, 1314, 1315, 9276, 11316, 22820, 26958, 22818, 51226, 1601, 9368, 9146, 4645, 57120, 8766, 5873, 5867, 53916, 5868, 7879, 9367, 6616, 10254, 23673, 10228, 9482, 7251, 7314, 7316, 6844, 8673, 10490, 84313
MetaMiner all pathways	1	10598, 573, 9531, 1080, 821, 80331, 10049, 9695, 10961, 23770, 23193, 10808, 3337, 3305, 51182, 3303, 3304, 3306, 3308, 3309, 3310, 3311, 3312, 3313, 3320, 3326, 23640, 3301, 11253, 3703, 201595, 1603, 1650, 6184, 6185, 142, 10963, 56886, 10728, 128, 1356, 10131, 7184, 3576, 6647, 6667, 6670, 7296, 10587, 114112, 4846, 4843, 4842, 5682, 5683, 5684, 5685, 5686, 5687, 5688, 143471, 5689, 5690, 5691…
Gain Loss Fcn NEG (See CFTR effectors tab for details)	2-26	23327, 550, 79139, 91319, 54431, 9695, 27248, 23344, 80020, 9709, 55768, 5708, 57544, 337867, 23190, 7415, 80124, 9354, 3875, 54788, 811, 3065, 3066, 8841, 51564, 22926, 8878, 821, 10598, 267, 573, 11140, 3301, 10294, 9093, 3300, 51277, 5611, 80331, 7266, 9146, 3312, 51257, 57574, 4193, 5071, 5481, 23759, 6477, 8027, 10963, 10273, 84447, 9320, 7251, 7323, 51465, 7334, 7337, 9354, 10277, 10987, 10…
Gain Loss Fcn POS (See CFTR effectors tab for details)	2-26	9100, 6446, 51439, 23197, 10328, 10869, 7345, 8678, 23770, 302, 1173, 360, 79133, 858, 883, 885, 6347, 1410, 54431, 1845, 84332, 1906, 84331, 2597, 64689, 3308, 26353, 23640, 3958, 11315, 5202, 5468, 5553, 5584, 5068, 6279, 6772, 6923, 140290, 10342, 11074, 54952, 51035, 3301, 5715, 8773, 7428, 9201, 27000, 6278, 5604, 51411, 10179, 2066, 4288, 5605, 5293, 5606, 6416, 10270, 1537, 9982, 114815, 3…
Gain Loss Fcn ALL HITS (Union of POS and NEG, see CFTR effectors tab for details)	2-26	23327, 550, 79139, 91319, 54431, 9695, 27248, 23344, 80020, 9709, 55768, 5708, 57544, 337867, 23190, 7415, 80124, 9354, 3875, 54788, 811, 3065, 3066, 8841, 51564, 22926, 8878, 821, 10598, 267, 573, 11140, 3301, 10294, 9093, 3300, 51277, 5611, 80331, 7266, 9146, 3312, 51257, 57574, 4193, 5071, 5481, 23759, 6477, 8027, 10963, 10273, 84447, 9320, 7251, 7323, 51465, 7334, 7337, 9354, 10277, 10987, 10…
Gain Loss Fcn BG (All tested; see CFTR effectors tab for details)	2-26	9100, 6446, 23327, 550, 79139, 91319, 54431, 9695, 27248, 23344, 80020, 9709, 55768, 5708, 57544, 337867, 23190, 7415, 80124, 51009, 7327, 10956, 51439, 10277, 9354, 56851, 84447, 258010, 83752, 23197, 10328, 51465, 6400, 3875, 54788, 811, 10869, 7345, 3065, 3066, 8841, 9759, 10014, 10013, 51564, 55869, 9734, 83933, 22926, 8878, 8678, 821, 10598, 267, 573, 11140, 3301, 10294, 9093, 3300, 51277, 5…
Literature-curated CFTR associations	27	2, 114, 10598, 130872, 9131, 9472, 267, 55107, 162, 324, 336, 358, 378, 25820, 55210, 487, 488, 489, 523, 11273, 84752, 573, 9532, 9531, 613, 57448, 50854, 26797, 51337, 813, 821, 826, 4076, 867, 7203, 10575, 22948, 948, 4179, 966, 11140, 999, 8851, 9859, 1072, 1080, 1179, 9685, 1211, 8218, 1315, 9276, 1434, 8048, 1476, 9820, 80777, 1601, 9201, 79139, 3301, 10294, 9093, 3337, 54788, 3300, 11080, …
CFTR interactome core	25	10575, 22948, 10576, 10381, 81027, 84617, 56886, 3329, 790, 79888, 4659, 873, 3418, 3295, 23435, 6125, 5211, 6727, 79983, 5216, 87, 5074, 6711, 1627, 11034, 89, 10487, 1265, 22998, 7414, 2010, 7168, 7171, 5339, 2314, 81873, 29766, 2317, 7169, 4082, 1495, 10456, 2274, 51474, 6624, 81, 4637, 5265, 37, 191, 80273, 4627, 4628, 4646, 7385, 7384, 219, 301, 7448, 51752, 642, 9520, 63929, 10643, 3315, 28…
CFTR interactome apoptosis	25	5074, 284110, 7157, 9131, 7818, 7158
CFTR interactome calcium signaling	25	301, 308, 493, 489, 487, 488, 810, 306, 5955, 5954, 57488, 119395
CFTR interactome cell adhesion	25	7414, 1495, 7448, 4072, 3673, 3914, 3675, 1823, 3691, 1832, 999, 3383, 1001, 1499, 3688, 3911
CFTR interactome chromatin structure	25	10051, 23397, 64151, 9918, 8971, 4673
CFTR interactome cytoskeleton	25	10381, 81027, 84617, 5216, 87, 1627, 11034, 10487, 1265, 2010, 7168, 7171, 5339, 81873, 29766, 7169, 6624, 4637, 4627, 4628, 10109, 4624, 4625, 4629, 4641, 4640, 4621, 4626, 8735, 4620, 4622, 4619, 4430, 64005, 4642, 57644, 79784, 10398, 7431, 26136, 3855, 830, 829, 88, 64759, 27175, 25984, 3883, 140807, 144501, 10540, 1674, 128239, 10627, 399687, 29767
CFTR interactome degradation	25	5265, 51752, 9520, 9531, 9532, 1509, 5701, 5704, 7415, 7317, 5702, 10730, 51035, 11315, 6868, 79699, 2, 462, 831, 23197, 3959, 1475, 84861, 83737, 85363, 824, 6921, 6923, 10075, 6737, 5710, 5687, 5682, 5709, 5707, 5689, 10213, 5688, 5684, 5685, 5690, 5691, 5692, 5717, 5683, 5686, 5718, 5713, 143471, 130507, 10613, 267, 51009, 3300, 79139, 6500, 9867, 9636, 9690, 51366, 23014, 23008, 5693, 5706, 5…
CFTR interactome DNA repair	25	7520
CFTR interactome DNA replication	25	4173, 5985, 5982, 4171, 4176, 4175, 6742
CFTR interactome endocytosis	25	10456, 4646, 10938, 22931, 81609, 5868, 162, 857, 5869, 28988, 1785, 158158
CFTR interactome er quality control	25	56886, 5034, 9601, 550, 54788, 9255, 23193, 6836, 10945, 11014
CFTR interactome folding	25	10575, 22948, 10576, 3329, 3315, 2923, 3336, 3313, 3312, 3309, 23195, 3308, 54863, 10808, 22824, 10525, 7184, 3301, 10294, 10598, 10049, 55898, 10130, 3337, 871, 811, 23770, 11140, 10694
CFTR interactome immune response	25	8887, 708, 6279, 388698, 3263, 2896, 25939, 10314, 718, 7850, 10906, 1147, 4057, 5757
CFTR interactome ion transport	25	490, 22, 85320, 6566, 94081, 81855, 5250
CFTR interactome lipid metabolism	25	3295, 219, 242, 47, 1503, 2182, 2181, 55750, 51144, 9524, 9536, 23646, 57136, 2171, 2194
CFTR interactome metabolism	25	79888, 873, 3418, 5211, 2821, 2739, 8566, 4522, 5230, 5315, 8801, 8803, 226, 10165, 5223, 5224, 441531, 2495, 5834, 5464, 2023, 10455, 6389, 1468, 2639, 160287, 3939, 3945, 4191, 84245, 26227, 3419, 7358, 3420, 5836, 7086, 7167, 7417
CFTR interactome mitochondrial function	25	80273, 7385, 7384, 64975, 10884, 506, 498, 166378, 23456, 539, 10476, 10632, 83447, 29957, 8402, 10989, 8604, 65003, 4704, 92609, 11194
CFTR interactome n-glycosylation	25	56052, 6184, 1650, 8813
CFTR interactome nuclear import	25	7175, 79711, 4000, 4001, 55705, 64328, 23534, 3837, 3838, 5902, 10527, 84823, 5903, 10526, 23633, 23225, 7514, 11260
CFTR interactome nucleic acid metabolism	25	790, 3615
CFTR interactome plasma membrane microdomain organization	25	6711, 4082, 51474, 9351, 4478, 9052, 9590, 79026, 9368, 6709
CFTR interactome post translational modification	25	191, 63929, 57805, 7052, 4144, 10055, 5928, 79017, 3066, 25797, 7053, 9517, 2673, 5110
CFTR interactome RNA processing	25	23435, 10643, 6050, 5976, 4343, 26986, 5042, 55342, 10250, 54039, 8570, 118460, 51585, 80349, 22916, 4670, 10128, 3183, 26528, 140886, 11100, 81892, 8683, 6626, 80336, 4686, 8761, 51329, 10992, 10644, 55015
CFTR interactome ROS signaling	25	5052, 9588, 847, 7001, 7837
CFTR interactome secretory pathway	25	9919, 682, 9632
CFTR interactome signaling	25	4659, 7534, 5521, 1956, 2475, 9675, 57407, 55844, 10857, 5516, 7533, 9961, 5520, 2810, 7531, 7532, 22908, 5519, 7529, 23002, 5515, 8471, 25814, 29997, 10399, 57650, 10424, 5518
CFTR interactome trafficking	25	81, 85456, 57180, 10096, 1778, 1783, 10121, 1213, 9218, 23265, 9276, 11316, 22820, 1315, 1314, 10484, 10483, 9183, 56681, 60412, 51552, 54808, 9217, 987, 10960, 5880, 5878, 378, 400, 5865, 2664, 114815, 10066, 64786, 57511, 8904, 1639, 149371, 3916, 25782, 23513
CFTR interactome transcription	25	7018, 10856, 8607, 5434, 6601, 10155, 5814, 64210, 1488, 6881, 7153
CFTR interactome translation	25	6125, 16, 57505, 1615, 5917, 2617, 3376, 4141, 80222, 2058, 1933, 8890, 8661, 27335, 8668, 6168, 25873, 6207, 1938, 10969, 3646, 4736, 6175, 6122, 6158, 6176, 6164, 6181, 10480, 55037, 5859, 9045, 6138, 6144, 6152, 6161, 6129, 6132, 6206, 6209
CFTR interactome translocation	25	6727, 6745, 6748
CFTR interactome DF508 all	25	10575, 22948, 10576, 10381, 81027, 84617, 56886, 3329, 790, 79888, 4659, 873, 3295, 23435, 6125, 5211, 6727, 79983, 5216, 87, 5074, 6711, 1627, 11034, 10487, 1265, 22998, 7414, 2010, 7168, 7171, 5339, 2314, 81873, 29766, 7169, 4082, 1495, 10456, 51474, 6624, 81, 4637, 5265, 191, 80273, 4627, 4628, 4646, 7385, 7384, 219, 301, 7448, 51752, 9520, 63929, 10643, 3315, 2821, 6050, 85456, 8887, 9531, 30…
CFTR interactome WT all	25	10575, 22948, 10576, 10381, 81027, 84617, 3329, 790, 79888, 4659, 3418, 23435, 6125, 5211, 79983, 5216, 87, 5074, 6711, 1627, 10487, 22998, 7414, 2010, 7168, 7171, 5339, 2314, 81873, 29766, 7169, 4082, 1495, 51474, 81, 4637, 191, 80273, 4627, 4628, 4646, 7385, 219, 301, 51752, 642, 9520, 63929, 10643, 2821, 6050, 308, 7534, 2923, 7018, 4072, 9351, 4478, 64975, 284110, 10884, 9532, 7052, 242, 1010…
CFTR interactome DF508-CFTR specific	25	56886, 873, 3295, 6727, 11034, 1265, 10456, 6624, 5265, 7384, 7448, 3315, 85456, 8887, 9531, 2739, 5521, 57805, 1509, 5917, 47, 5976, 85320, 7175, 7317, 166378, 8566, 54863, 4144, 5985, 5982, 7157, 4171, 23456, 10730, 55750, 55210, 4343, 10476, 10632, 10598, 51035, 11315, 3914, 79699, 5223, 5224, 441531, 3675, 462, 810, 831, 23197, 2079, 1209, 3691, 2495, 9601, 3337, 56052, 11316, 1315, 1314, 674…
CFTR interactome WT specific	25	3418, 642, 284110, 242, 10109, 57180, 16, 57505, 490, 493, 22, 23195, 2475, 8801, 8803, 80222, 10055, 6868, 285190, 57407, 6566, 6279, 2273, 9918, 23265, 85363, 8890, 79017, 10075, 9131, 130507, 9052, 5902, 54808, 22908, 987, 9867, 51441, 25984, 3883, 4191, 84245, 3419, 847, 9368, 64786, 5903, 10526, 23002, 8471, 25814, 57511, 149371, 3420, 57650, 113174, 11260
Proteomics CFBE up	28	55705, 3310, 10482, 4176, 5705, 29, 3187, 11212, 7841, 55114, 389, 9524, 10938, 55737, 811, 29082, 10651, 9097, 10923, 4430, 79763, 10213, 92906, 7407, 6711, 839, 1479, 445, 10197, 5861, 8826, 6892, 6625, 10972, 5352, 6905, 5198, 84959, 2720, 8473, 6051, 80331, 5782, 3872, 80347, 2591, 2734, 10273, 79888, 9520, 84296, 37, 26092, 1992, 5603, 22980, 9918, 5007, 3710, 51699, 7114, 23607, 115817, 347…
Proteomics HBE up	28	1652, 7295, 1152, 51400, 23597, 56850, 23649, 3371, 3945, 5902, 6832, 31, 219, 23299, 27440, 6876, 7416, 5599, 2810, 6611, 23195, 4691, 7417, 1147, 8508, 2947, 23786, 34, 214, 84955, 63922, 8574, 84632, 9639, 9532, 54931, 117246, 8724, 622, 8241, 2318, 1001, 26091, 56897, 85440, 908, 4199, 56342, 1312, 54187, 11130, 5594, 5538, 521, 51633, 4282, 23760, 55735, 23268, 79135, 23310, 10724, 10105, 64…
Proteomics CFBE only	28	26030, 100131017, 1856, 11001, 27242, 10474, 9545, 760, 4023, 7056, 3713, 4804, 3434, 100137047, 6515, 729, 7051, 6845, 8091, 4669, 6612, 7327, 27258, 5329, 8683, 10202, 329, 9820, 10654, 6009, 8925, 5652, 8942, 80315, 222584, 1464, 92154, 23293, 126353, 23113, 255252, 25963, 54795, 10397, 9926, 60681, 10133, 134147, 10395, 54407, 85378, 29785, 4758, 1820, 64689, 80303, 81553, 23479, 55139, 55178…
Proteomics HBE only	28	478, 5532, 27069, 7320, 6713, 131566, 369, 56896, 81888, 10157, 23413, 26019, 51004, 10257, 8940, 27250, 142940, 28992, 4017, 6809, 54704, 254531, 55054, 55847, 10982, 55218, 7088, 55355, 90060, 439921, 8897, 6880, 56941, 29995, 29945, 26232, 3949, 23650, 25998, 23148, 259217, 2512, 2588, 7078, 10247, 5428, 80150, 4008, 55253, 84515, 9209
Drug-induced UP	23	26154, 9619, 55, 97, 10863, 54806, 10142, 240, 154796, 57763, 307, 116984, 26286, 84159, 51309, 51566, 57561, 9474, 245973, 538, 549, 571, 60468, 55024, 11176, 166379, 583, 10018, 604, 56898, 10282, 29760, 54014, 28970, 10438, 29071, 57415, 55832, 255082, 29070, 79635, 90693, 130940, 284001, 905, 9236, 135228, 55664, 79577, 634, 80817, 9023, 55636, 4261, 493856, 9635, 10686, 25932, 53405, 1195, 1…
Drug-induced DOWN	23	64240, 171019, 56999, 80216, 115557, 1822, 84239, 10409, 51411, 89927, 827, 284106, 26285, 7373, 54544, 1075, 117159, 9201, 10683, 7802, 135656, 79180, 10938, 64097, 2066, 2124, 359845, 348487, 51571, 84985, 2177, 83417, 55612, 9982, 2317, 221937, 2528, 349149, 59345, 2904, 145258, 8908, 3126, 3174, 54768, 64806, 286676, 83444, 3713, 3885, 3903, 389812, 3987, 79782, 4118, 4147, 4153, 266727, 1511…
Drug-induced ALL	23	26154, 9619, 55, 97, 10863, 54806, 10142, 240, 154796, 57763, 307, 116984, 26286, 84159, 51309, 51566, 57561, 9474, 245973, 538, 549, 571, 60468, 55024, 11176, 166379, 583, 10018, 604, 56898, 10282, 29760, 54014, 28970, 10438, 29071, 57415, 55832, 255082, 29070, 79635, 90693, 130940, 284001, 905, 9236, 135228, 55664, 79577, 634, 80817, 9023, 55636, 4261, 493856, 9635, 10686, 25932, 53405, 1195, 1…
AUTOPHAGY	MSigDb M12441	25, 91452, 22985, 139741, 11173, 83592, 54890, 80216, 55626, 308, 310, 411, 51676, 83734, 9140, 9776, 22863, 55054, 89849, 23130, 55102, 64422, 115201, 23192, 84938, 84971, 9474, 10533, 79065, 285973, 23400, 481, 93974, 8678, 2647, 662, 664, 91653, 149466, 727, 64771, 401466, 203228, 766, 797, 10241, 828, 339834, 283316, 22918, 11140, 1029, 8208, 27243, 25978, 51652, 29082, 128866, 92421, 79643, …
AUTOPHAGOSOME FORMATION	29	55626, 83734, 9140, 9776, 64422, 9474, 10533, 79065, 1639, 11337, 11345, 5289, 8493, 9821, 8408, 9706, 81671, 53349
AUTOPHAGOSOME ORGANIZATION	MSigDb M16504	9140, 9776, 22863, 55054, 89849, 23130, 55102, 64422, 115201, 23192, 84938, 84971, 9474, 79065, 285973, 23400, 8678, 23710, 11345, 57535, 84557, 81631, 643246, 440738, 9927, 23241, 5289, 5663, 5861, 51715, 9821, 23673, 55014, 94241, 58476, 22878, 11152, 55062, 26100
GRASP55 RESCUE	30-34	2081, 10595, 64689, 26003, 8408, 9474, 10533, 23710, 9919, 5289, 4218, 11336, 84557, 4905, 9140, 27183, 7251

## Sheet: References
1	Wright JM, Nikolsky Y, Serebryiskaya T, Wetmore DR. MetaMiner (CF): a disease-oriented bioinformatics analysis environment. Protein Networks and Pathway Analysis 2009:353-367.
2	Bomberger JM, Barnaby RL, Stanton BA. The deubiquitinating enzyme USP10 regulates the post-endocytic sorting of cystic fibrosis transmembrane conductance regulator in airway epithelial cells. Journal of Biological Chemistry 2009, 284:18778-18789.
3	Caohuy H, Jozwik C, Pollard HB. Rescue of ΔF508-CFTR by the SGK1/Nedd4-2 signaling pathway. Journal of Biological Chemistry 2009, 284:25241-25253.
4	Christianson JC, Olzmann JA, Shaler TA, Sowa ME, Bennett EJ, Richter CM, Tyler RE, Greenblatt EJ, Harper JW, Kopito RR. Defining human ERAD networks through an integrative mapping strategy. Nature cell biology 2012, 14:93-105.
5	Davezac N, Tondelier D, Lipecka J, Fanen P, Demaugre F, Debski J, Dadlez M, Schrattenholz A, Cahill MA, Edelman A. Global proteomic approach unmasks involvement of keratins 8 and 18 in the delivery of cystic fibrosis transmembrane conductance regulator (CFTR)/ΔF508‐CFTR to the plasma membrane. Proteomics 2004, 4:3833-3844.
6	Grove DE, Fan C-Y, Ren HY, Cyr DM. The endoplasmic reticulum–associated Hsp40 DNAJB12 and Hsc70 cooperate to facilitate RMA1 E3–dependent degradation of nascent CFTRΔF508. Molecular biology of the cell 2011, 22:301-314.
7	Harada K, Okiyoneda T, Hashimoto Y, Ueno K, Nakamura K, Yamahira K, Sugahara T, Shuto T, Wada I, Suico MA. Calreticulin negatively regulates the cell surface expression of cystic fibrosis transmembrane conductance regulator. Journal of Biological Chemistry 2006, 281:12841-12848.
8	Hassink GC, Zhao B, Sompallae R, Altun M, Gastaldello S, Zinin NV, Masucci MG, Lindsten K. The ER‐resident ubiquitin‐specific protease 19 participates in the UPR and rescues ERAD substrates. EMBO reports 2009, 10:755-761.
9	Henderson MJ, Vij N, Zeitlin PL. Ubiquitin C-terminal hydrolase-L1 protects cystic fibrosis transmembrane conductance regulator from early stages of proteasomal degradation. Journal of Biological Chemistry 2010, 285:11314-11325.
10	Hutt DM, Herman D, Rodrigues AP, Noel S, Pilewski JM, Matteson J, Hoch B, Kellner W, Kelly JW, Schmidt A. Reduced histone deacetylase 7 activity restores function to misfolded CFTR in cystic fibrosis. Nature chemical biology 2010, 6:25-33.
11	Kerbiriou M, Le Drévo M-A, Férec C, Trouvé P. Coupling cystic fibrosis to endoplasmic reticulum stress: differential role of Grp78 and ATF6. Biochimica et Biophysica Acta (BBA)-Molecular Basis of Disease 2007, 1772:1236-1249.
12	Le Drévo M-A, Benz N, Kerbiriou M, Giroux-Metges M-A, Pennec J-P, Trouvé P, Férec C. Annexin A5 increases the cell surface expression and the chloride channel function of the ΔF508-cystic fibrosis transmembrane regulator. Biochimica et Biophysica Acta (BBA)-Molecular Basis of Disease 2008, 1782:605-614.
13	Luciani A, Villella VR, Esposito S, Brunetti-Pierri N, Medina D, Settembre C, Gavina M, Pulze L, Giardino I, Pettoello-Mantovani M. Defective CFTR induces aggresome formation and lung inflammation in cystic fibrosis through ROS-mediated autophagy inhibition. Nature cell biology 2010, 12:863.
14	Luciani A, Villella VR, Esposito S, Gavina M, Russo I, Silano M, Guido S, Pettoello-Mantovani M, Carnuccio R, Scholte B. Targeting autophagy as a novel strategy for facilitating the therapeutic action of potentiators on ΔF508 cystic fibrosis transmembrane conductance regulator. Autophagy 2012, 8:1657-1672.
15	Norez C, Noel S, Wilke M, Bijvelds M, Jorna H, Melin P, DeJonge H, Becq F. Rescue of functional delF508‐CFTR channels in cystic fibrosis epithelial cells by the α‐glucosidase inhibitor miglustat. FEBS letters 2006, 580:2081-2086.
16	Okiyoneda T, Barrière H, Bagdány M, Rabeh WM, Du K, Höhfeld J, Young JC, Lukacs GL. Peripheral protein quality control removes unfolded CFTR from the plasma membrane. Science 2010, 329:805-810.
17	Tanguy G, Drévillon L, Arous N, Hasnain A, Hinzpeter A, Fritsch J, Goossens M, Fanen P. CSN5 binds to misfolded CFTR and promotes its degradation. Biochimica et Biophysica Acta (BBA)-Molecular Cell Research 2008, 1783:1189-1199.
18	Trzcińska-Daneluti AM, Ly D, Huynh L, Jiang C, Fladd C, Rotin D. High-content Functional Screen to Identify Proteins that Correct F508del-CFTR Function. Molecular & Cellular Proteomics : MCP 2009, 8:780-790.
19	Wang B, Heath-Engel H, Zhang D, Nguyen N, Thomas DY, Hanrahan JW, Shore GC. BAP31 Interacts with Sec61 Translocons and Promotes Retrotranslocation of CFTRΔF508 via the Derlin-1 Complex. Cell 2008, 133:1080-1092.
20	Tomati V, Sondo E, Armirotti A, Caci E, Pesce E, Marini M, Gianotti A, Jeon YJ, Cilli M, Pistorio A. Genetic inhibition of the ubiquitin ligase Rnf5 attenuates phenotypes associated to F508del cystic fibrosis mutation. Scientific reports 2015, 5:12138.
21	Perkins LA, Fisher GW, Naganbabu M, Bruchez MP. High-content Surface and Total Expression siRNA Kinase Library Screen with VX-809 Treatment Reveals Synergistic Kinase Targets that Enhance F508del-CFTR Rescue. Molecular pharmaceutics 2018.
22	Tomati V, Pesce E, Caci E, Sondo E, Scudieri P, Marini M, Amato F, Castaldo G, Ravazzolo R, Galietta LJ. High-throughput screening identifies FAU protein as a regulator of mutant cystic fibrosis transmembrane conductance regulator channel. Journal of Biological Chemistry 2018, 293:1203-1217.
23	Hegde RN, Parashuraman S, Iorio F, Ciciriello F, Capuani F, Carissimo A, Carrella D, Belcastro V, Subramanian A, Bounti L. Unravelling druggable signalling networks that control F508del-CFTR proteostasis. Elife 2015, 4:e10365.
24	Ramachandran S, Osterhaus SR, Parekh KR, Jacobi AM, Behlke MA, McCray PB. SYVN1, NEDD8, and FBXO2 Regulate ΔF508-CFTR Ubiquitin-Mediated Proteasomal Degradation. Journal of Biological Chemistry 2016:jbc. M116. 754283.
25	Pankow S, Bamberger C, Calzolari D, Martínez-Bartolomé S, Lavallée-Adam M, Balch WE, Yates III JR. ∆ F508 CFTR interactome remodelling promotes rescue of cystic fibrosis. Nature 2015, 528:510-516.
26	Trzcińska-Daneluti AM, Chen A, Nguyen L, Murchie R, Jiang C, Moffat J, Pelletier L, Rotin D. RNA interference screen to identify kinases that suppress rescue of ΔF508-CFTR. Molecular & Cellular Proteomics 2015, 14:1569-1583.
27	Ramachandran S, Karp PH, Jiang P, Ostedgaard LS, Walz AE, Fisher JT, Keshavjee S, Lennox KA, Jacobi AM, Rose SD. A microRNA network regulates expression and biosynthesis of wild-type and ΔF508 mutant cystic fibrosis transmembrane conductance regulator. Proceedings of the National Academy of Sciences 2012, 109:13362-13367.
28	Rauniyar N, Gupta V, Balch WE, Yates III JR. Quantitative proteomic profiling reveals differentially regulated proteins in cystic fibrosis cells. Journal of proteome research 2014, 13:4668-4675.
29	Mizushima N, Yoshimori T, Levine B. Methods in Mammalian Autophagy Research. Cell, 140:313-326.
30	Gee HY, Noh SH, Tang BL, Kim KH, Lee MG. Rescue of ΔF508-CFTR trafficking via a GRASP-dependent unconventional secretion pathway. Cell 2011, 146:746-760.
31	Dupont N, Jiang S, Pilli M, Ornatowski W, Bhattacharya D, Deretic V. Autophagy-based unconventional secretory pathway for extracellular delivery of IL-1β. The EMBO Journal 2011, 30:4701-4711.
32	Noh SH, Gee HY, Lee MG. Autophagosome-mediated unconventional trafficking of CFTR. Pancreatology, 13:S18.
33	Piao H, Kim J, Noh SH, Kweon H-S, Kim JY, Lee MG. Sec16A is critical for both conventional and unconventional secretion of CFTR. Scientific reports 2017, 7:39887.
34	Duran JM, Anjard C, Stefan C, Loomis WF, Malhotra V. Unconventional secretion of Acb1 is mediated by autophagosomes. The Journal of Cell Biology 2010, 188:527.

## Sheet: CFTR effectors
Symbol	Reference	Source	Gene Relationship with CFTR Function	Experiment	Notes
USP10	(Bomberger et al. 2009)	from eLife supp 4	pos	OE and siRNA
SGK1	(Caohuy et al. 2009)	from eLife supp 4	pos	OE and siRNA
NEDD4L	(Caohuy et al. 2009)	from eLife supp 4	neg	siRNA	E3 ubiquitin ligase that also affects ENaC trafficking
AUP1	(Christianson et al. 2012)	from eLife supp 4	neg	siRNA
DERL1	(Christianson et al. 2012)	from eLife supp 4	neg	siRNA
DERL3	(Christianson et al. 2012)	from eLife supp 4	neg	siRNA
DNAJC10	(Christianson et al. 2012)	from eLife supp 4	neg	siRNA
EDEM1	(Christianson et al. 2012)	from eLife supp 4	neg	siRNA
ERLEC1	(Christianson et al. 2012)	from eLife supp 4	neg	siRNA
ESYT1	(Christianson et al. 2012)	from eLife supp 4	neg	siRNA
FOXRED2	(Christianson et al. 2012)	from eLife supp 4	neg	siRNA
HERPUD1	(Christianson et al. 2012)	from eLife supp 4	neg	siRNA
KIAA0090	(Christianson et al. 2012)	from eLife supp 4	neg	siRNA
NGLY1	(Christianson et al. 2012)	from eLife supp 4	neg	siRNA
PSMD2	(Christianson et al. 2012)	from eLife supp 4	neg	siRNA
SELS	(Christianson et al. 2012)	from eLife supp 4	neg	siRNA
TTC35	(Christianson et al. 2012)	from eLife supp 4	neg	siRNA
TXNDC16	(Christianson et al. 2012)	from eLife supp 4	neg	siRNA
UBAC2	(Christianson et al. 2012)	from eLife supp 4	neg	siRNA
UBXN4	(Christianson et al. 2012)	from eLife supp 4	neg	siRNA
VCP	(Christianson et al. 2012)	from eLife supp 4	neg	siRNA
VCPIP1	(Christianson et al. 2012)	from eLife supp 4	neg	siRNA
DERL2	(Christianson et al. 2012)		neither	siRNA
UBE2G2	(Christianson et al. 2012)		neither	siRNA
OS9	(Christianson et al. 2012)		neither	siRNA
JAMP	(Christianson et al. 2012)		pos	siRNA
FAM8A1	(Christianson et al. 2012)		pos	siRNA
UBE4B	(Christianson et al. 2012)		neither	siRNA
UBE4A	(Christianson et al. 2012)		neg	siRNA
RNF45	(Christianson et al. 2012)		neg	siRNA
EMC7	(Christianson et al. 2012)		neither	siRNA
SYVN1	(Christianson et al. 2012)		neither	siRNA
SVIP	(Christianson et al. 2012)		neither	siRNA
LONP2	(Christianson et al. 2012)		neither	siRNA
FAF2	(Christianson et al. 2012)		pos	siRNA
EMC8	(Christianson et al. 2012)		pos	siRNA
UBE2J1	(Christianson et al. 2012)		neither	siRNA
SEL1L	(Christianson et al. 2012)		neither	siRNA
KRT18	(Davezac et al. 2004)	from eLife supp 4	neg	siRNA
DNAJB12	(Grove et al. 2011)	from eLife supp 4	neg	siRNA
CALR	(Harada et al. 2006)	from eLife supp 4	neg	siRNA	Calreticulin negatively regulates the cell surface expression of CFTR
USP19	(Hassink et al. 2009)	from eLife supp 4	pos	OE	Expression induced by ER stress, rescues CFTR from ERAD
UCHL1	(Henderson et al. 2010)	from eLife supp 4	pos	OE	Protects CFTR from early stages of ERAD
HDAC1	(Hutt et al. 2010)	from eLife supp 4	neg	siRNA	Silencing majorly increased band B and also band C
HDAC2	(Hutt et al. 2010)		neg	siRNA	Silencing increased band B but not band C
HDAC3	(Hutt et al. 2010)		neg	siRNA	Silencing increased band B but not band C
HDAC4	(Hutt et al. 2010)		neither	siRNA
HDAC5	(Hutt et al. 2010)		neither	siRNA
HDAC6	(Hutt et al. 2010)		neither	siRNA
HDAC7	(Hutt et al. 2010)		neg	siRNA	Silencing majorly increased band B and also band C
HDAC8	(Hutt et al. 2010)		neither	siRNA
HDAC9	(Hutt et al. 2010)		neither	siRNA
HDAC10	(Hutt et al. 2010)		neither	siRNA
GRP78	(Kerbiriou et al. 2007)		neither	siRNA
ATF6	(Kerbiriou et al. 2007)	from eLife supp 4	neg	siRNA	We show that decreased ATF6 expression induces increased cAMP-dependent halide flux through DeltaF508-CFTR due to its increased membrane localization. Therefore, our results suggest that UPR may be triggered in CF and that ATF6 may be a therapeutic target.
AnxA5	(Le Drevo et al. 2008)	from eLife supp 4	pos	OE and siRNA	Annexin V binds with CFTR in a calcium dependent manner
SQSTM1	(Luciani et al. 2010)	from eLife supp 4	neg	siRNA	Direct depletion of Sqstm1 by shRNAs in vivo in ΔF508-CFTR mice synergized with potentiators in sustaining surface CFTR expression and suppressing inflammation.
BECN1	(Luciani et al. 2012)	from eLife supp 4	pos	OE	Important autophagy gene. Improves deltaF rescue and function
CANX	(Norez et al. 2006)	from eLife supp 4	neg	OE	Calnexin seems to retain CFTR in the ER.
AHSA1	(Okiyoneda et al. 2010)	from eLife supp 4	neg	siRNA	AKA Aha1; Couldn't find specific table, so some of these may be positive, but these are basically peripheral QC components.
AMFR	(Okiyoneda et al. 2010)	from eLife supp 4	neg	siRNA	Also called gp78; Couldn't find specific table, so some of these may be positive, but these are basically peripheral QC components.
BAG1	(Okiyoneda et al. 2010)	from eLife supp 4	neg	siRNA
CDC37	(Okiyoneda et al. 2010)	from eLife supp 4	neg	siRNA
DNAJA1	(Okiyoneda et al. 2010)	from eLife supp 4	neg	siRNA
DNAJA2	(Okiyoneda et al. 2010)	from eLife supp 4	neg	siRNA
DNAJA3	(Okiyoneda et al. 2010)	from eLife supp 4	neg	siRNA
DNAJB2	(Okiyoneda et al. 2010)	from eLife supp 4	neg	siRNA
DNAJC27	(Okiyoneda et al. 2010)	from eLife supp 4	neg	siRNA
DNAJC3	(Okiyoneda et al. 2010)	from eLife supp 4	neg	siRNA
DNAJC5	(Okiyoneda et al. 2010)	from eLife supp 4	neg	siRNA
DNAJC7	(Okiyoneda et al. 2010)	from eLife supp 4	neg	siRNA
FKBP8	(Okiyoneda et al. 2010)	from eLife supp 4	pos	siRNA
HGS	(Okiyoneda et al. 2010)	from eLife supp 4	neg	siRNA
Hsp90AA1	(Okiyoneda et al. 2010)	from eLife supp 4	neg	siRNA
HSPA8	(Okiyoneda et al. 2010)	from eLife supp 4	neg	siRNA
MARCH2	(Okiyoneda et al. 2010)	from eLife supp 4	neg	siRNA
MARCH4	(Okiyoneda et al. 2010)	from eLife supp 4	neg	siRNA
MDM2	(Okiyoneda et al. 2010)	from eLife supp 4	neg	siRNA
PARK2	(Okiyoneda et al. 2010)	from eLife supp 4	neg	siRNA
PPID	(Okiyoneda et al. 2010)	from eLife supp 4	neg	siRNA
PPIL2	(Okiyoneda et al. 2010)	from eLife supp 4	neg	siRNA
SIAH1	(Okiyoneda et al. 2010)	from eLife supp 4	neg	siRNA
STAM	(Okiyoneda et al. 2010)	from eLife supp 4	neg	siRNA
STIP1	(Okiyoneda et al. 2010)	from eLife supp 4	neg	siRNA
STUB1	(Okiyoneda et al. 2010)	from eLife supp 4	neg	siRNA	E3 ligase, also called CHIP; Couldn't find specific table, so some of these may be positive, but these are basically peripheral QC components.
SYVN1	(Okiyoneda et al. 2010)	from eLife supp 4	neg	siRNA	Also called Hrd1; Couldn't find specific table, so some of these may be positive, but these are basically peripheral QC components.
TRIP12	(Okiyoneda et al. 2010)	from eLife supp 4	neg	siRNA
TSG101	(Okiyoneda et al. 2010)	from eLife supp 4	neg	siRNA
UBE2D3	(Okiyoneda et al. 2010)	from eLife supp 4	neg	siRNA
UBE2J1	(Okiyoneda et al. 2010)	from eLife supp 4	neg	siRNA
UBE2N	(Okiyoneda et al. 2010)	from eLife supp 4	neg	siRNA
UBE3A	(Okiyoneda et al. 2010)	from eLife supp 4	neg	siRNA
UBE4A	(Okiyoneda et al. 2010)	from eLife supp 4	neg	siRNA
UBE4B	(Okiyoneda et al. 2010)	from eLife supp 4	neg	siRNA
RNF5	(Okiyoneda et al. 2010)		neither	siRNA
NEDD4	(Okiyoneda et al. 2010)		neither	siRNA
NEDD4L	(Okiyoneda et al. 2010)		neither	siRNA
ITCH	(Okiyoneda et al. 2010)		neither	siRNA
CUL7	(Okiyoneda et al. 2010)		neither	siRNA
HACE1	(Okiyoneda et al. 2010)		neither	siRNA
BIRC6	(Okiyoneda et al. 2010)		neither	siRNA
FBXO2	(Okiyoneda et al. 2010)		neither	siRNA
FBXO6	(Okiyoneda et al. 2010)		neither	siRNA
CBL	(Okiyoneda et al. 2010)		neither	siRNA
RNF128	(Okiyoneda et al. 2010)		neither	siRNA
MARCH1	(Okiyoneda et al. 2010)		neither	siRNA
MARCH3	(Okiyoneda et al. 2010)		neither	siRNA
MARCH5	(Okiyoneda et al. 2010)		neither	siRNA
MARCH6	(Okiyoneda et al. 2010)		neither	siRNA
MARCH7	(Okiyoneda et al. 2010)		neither	siRNA
MARCH8	(Okiyoneda et al. 2010)		neither	siRNA
MARCH9	(Okiyoneda et al. 2010)		neither	siRNA
SMURF1	(Okiyoneda et al. 2010)		neither	siRNA
UBE2D1	(Okiyoneda et al. 2010)		neither	siRNA
UBE2D2	(Okiyoneda et al. 2010)		neither	siRNA
UBE2E1	(Okiyoneda et al. 2010)		neither	siRNA
UBE2L3	(Okiyoneda et al. 2010)		neither	siRNA
UBE2V1	(Okiyoneda et al. 2010)		neither	siRNA
HSPA1A	(Okiyoneda et al. 2010)		neither	siRNA
HSPA6	(Okiyoneda et al. 2010)		neither	siRNA
HSP90AB1	(Okiyoneda et al. 2010)		neither	siRNA
HSPBP1	(Okiyoneda et al. 2010)		neither	siRNA
DNAJB1	(Okiyoneda et al. 2010)		neither	siRNA
HSPA5	(Okiyoneda et al. 2010)		neither	siRNA
PTGES3	(Okiyoneda et al. 2010)		neither	siRNA
HSPH1	(Okiyoneda et al. 2010)		neither	siRNA
BAG2	(Okiyoneda et al. 2010)		neither	siRNA
BAG3	(Okiyoneda et al. 2010)		neither	siRNA
ST13	(Okiyoneda et al. 2010)		neither	siRNA
COPS5	(Tanguy et al. 2008)	from eLife supp 4	neg	siRNA	Part of the COP9 signalosome, an important regulator of multiple signaling pathways, shown to be a positive regulator of E3 ubiquitin ligases.
ANXA2	(Trzcinska-Daneluti et al. 2009)	from eLife supp 4	pos	OE	OE lead to increased channel activity (better than corr-4a)
AP2M1	(Trzcinska-Daneluti et al. 2009)	from eLife supp 4	pos	OE	OE lead to increased channel activity (better than corr-4a)
AQP3	(Trzcinska-Daneluti et al. 2009)	from eLife supp 4	pos	OE	OE lead to increased channel activity (better than corr-4a)
NDUFAF5	(Trzcinska-Daneluti et al. 2009)	from eLife supp 4	pos	OE	OE lead to increased channel activity (better than corr-4a). Also called C20orf7
CAV2	(Trzcinska-Daneluti et al. 2009)	from eLife supp 4	pos	OE	OE lead to increased channel activity (better than corr-4a)
CCBL1	(Trzcinska-Daneluti et al. 2009)	from eLife supp 4	pos	OE	OE lead to increased channel activity (better than corr-4a)
CCK	(Trzcinska-Daneluti et al. 2009)	from eLife supp 4	pos	OE	OE lead to increased channel activity (better than corr-4a)
CCL2	(Trzcinska-Daneluti et al. 2009)	from eLife supp 4	pos	OE	OE lead to increased channel activity (better than corr-4a)
CRYAB	(Trzcinska-Daneluti et al. 2009)	from eLife supp 4	pos	OE	OE lead to increased channel activity (better than corr-4a)
DNAJC10	(Trzcinska-Daneluti et al. 2009)	from eLife supp 4	pos	OE	OE lead to increased channel activity (better than corr-4a)
DUSP3	(Trzcinska-Daneluti et al. 2009)	from eLife supp 4	pos	OE	OE lead to increased channel activity (better than corr-4a)
DYDC2	(Trzcinska-Daneluti et al. 2009)	from eLife supp 4	pos	OE	OE lead to increased channel activity (better than corr-4a)
EDN1	(Trzcinska-Daneluti et al. 2009)	from eLife supp 4	pos	OE	OE lead to increased channel activity (better than corr-4a)
FAM195A	(Trzcinska-Daneluti et al. 2009)	from eLife supp 4	pos	OE	OE lead to increased channel activity (better than corr-4a)
GAPDH	(Trzcinska-Daneluti et al. 2009)	from eLife supp 4	pos	OE	OE lead to increased channel activity (better than corr-4a)
GORASP1	(Trzcinska-Daneluti et al. 2009)	from eLife supp 4	pos	OE	OE lead to increased channel activity (better than corr-4a)
HSPA4	(Trzcinska-Daneluti et al. 2009)	from eLife supp 4	pos	OE	OE lead to increased channel activity (better than corr-4a)
HSPB8	(Trzcinska-Daneluti et al. 2009)	from eLife supp 4	pos	OE	OE lead to increased channel activity (better than corr-4a)
HSPBP1	(Trzcinska-Daneluti et al. 2009)	from eLife supp 4	pos	OE	OE lead to increased channel activity (better than corr-4a)
LGALS3	(Trzcinska-Daneluti et al. 2009)	from eLife supp 4	pos	OE	OE lead to increased channel activity (better than corr-4a)
PARK7	(Trzcinska-Daneluti et al. 2009)	from eLife supp 4	pos	OE	OE lead to increased channel activity (better than corr-4a)
PFDN2	(Trzcinska-Daneluti et al. 2009)	from eLife supp 4	pos	OE	OE lead to increased channel activity (better than corr-4a)
PPARG	(Trzcinska-Daneluti et al. 2009)	from eLife supp 4	pos	OE	OE lead to increased channel activity (better than corr-4a)
PRG2	(Trzcinska-Daneluti et al. 2009)	from eLife supp 4	pos	OE	OE lead to increased channel activity (better than corr-4a)
PRKCI	(Trzcinska-Daneluti et al. 2009)	from eLife supp 4	pos	OE	OE lead to increased channel activity (better than corr-4a)
REG3A	(Trzcinska-Daneluti et al. 2009)	from eLife supp 4	pos	OE	OE lead to increased channel activity (better than corr-4a)
S100A8	(Trzcinska-Daneluti et al. 2009)	from eLife supp 4	pos	OE	OE lead to increased channel activity (better than corr-4a)
STAT1	(Trzcinska-Daneluti et al. 2009)	from eLife supp 4	pos	OE	OE lead to increased channel activity (better than corr-4a)
TCEB2	(Trzcinska-Daneluti et al. 2009)	from eLife supp 4	pos	OE	OE lead to increased channel activity (better than corr-4a)
TCP10L	(Trzcinska-Daneluti et al. 2009)	from eLife supp 4	pos	OE	OE lead to increased channel activity (better than corr-4a)
TFG	(Trzcinska-Daneluti et al. 2009)	from eLife supp 4	pos	OE	OE lead to increased channel activity (better than corr-4a)
TRIM31	(Trzcinska-Daneluti et al. 2009)	from eLife supp 4	pos	OE	OE lead to increased channel activity (better than corr-4a)
TRNAU1AP	(Trzcinska-Daneluti et al. 2009)	from eLife supp 4	pos	OE	OE lead to increased channel activity (better than corr-4a)
UBXN1	(Trzcinska-Daneluti et al. 2009)	from eLife supp 4	pos	OE	OE lead to increased channel activity (better than corr-4a)
ADORA1	(Trzcinska-Daneluti et al. 2009)		neither	OE
AHSA1	(Trzcinska-Daneluti et al. 2009)		neither	OE
AIPL1	(Trzcinska-Daneluti et al. 2009)		neither	OE
AMSH-LP	(Trzcinska-Daneluti et al. 2009)		neither	OE
APCS	(Trzcinska-Daneluti et al. 2009)		neither	OE
APEX1	(Trzcinska-Daneluti et al. 2009)		neither	OE
APOA1	(Trzcinska-Daneluti et al. 2009)		neither	OE
APP	(Trzcinska-Daneluti et al. 2009)		neither	OE
ARF1	(Trzcinska-Daneluti et al. 2009)		neither	OE
ARF3	(Trzcinska-Daneluti et al. 2009)		neither	OE
ARF4	(Trzcinska-Daneluti et al. 2009)		neither	OE
ARF5	(Trzcinska-Daneluti et al. 2009)		neither	OE
ARF6	(Trzcinska-Daneluti et al. 2009)		neither	OE
ARL1	(Trzcinska-Daneluti et al. 2009)		neither	OE
ARL6	(Trzcinska-Daneluti et al. 2009)		neither	OE
ASF1B	(Trzcinska-Daneluti et al. 2009)		neither	OE
ATAD2	(Trzcinska-Daneluti et al. 2009)		neither	OE
ATP2A2	(Trzcinska-Daneluti et al. 2009)		neither	OE
AZGP1	(Trzcinska-Daneluti et al. 2009)		neither	OE
BAG3	(Trzcinska-Daneluti et al. 2009)		neither	OE
BAP1	(Trzcinska-Daneluti et al. 2009)		neither	OE
BDNF	(Trzcinska-Daneluti et al. 2009)		neither	OE
BET1	(Trzcinska-Daneluti et al. 2009)		neither	OE
BIRC5	(Trzcinska-Daneluti et al. 2009)		neither	OE
BTG1	(Trzcinska-Daneluti et al. 2009)		neither	OE
C10orf53	(Trzcinska-Daneluti et al. 2009)		neither	OE
C20orf161	(Trzcinska-Daneluti et al. 2009)		neither	OE
C20orf44	(Trzcinska-Daneluti et al. 2009)		neither	OE
C20orf77	(Trzcinska-Daneluti et al. 2009)		neither	OE
C21orf55	(Trzcinska-Daneluti et al. 2009)		neither	OE
C6orf188	(Trzcinska-Daneluti et al. 2009)		neither	OE
C9orf100	(Trzcinska-Daneluti et al. 2009)		neither	OE
C9orf7	(Trzcinska-Daneluti et al. 2009)		neither	OE
CA2	(Trzcinska-Daneluti et al. 2009)		neither	OE
CABC1	(Trzcinska-Daneluti et al. 2009)		neither	OE
CALM1	(Trzcinska-Daneluti et al. 2009)		neither	OE
CALR	(Trzcinska-Daneluti et al. 2009)		neither	OE
CALU	(Trzcinska-Daneluti et al. 2009)		neither	OE
CANX	(Trzcinska-Daneluti et al. 2009)		neither	OE
CART	(Trzcinska-Daneluti et al. 2009)		neither	OE
CAV1	(Trzcinska-Daneluti et al. 2009)		neither	OE
CAV2	(Trzcinska-Daneluti et al. 2009)		neither	OE
CC2D1B	(Trzcinska-Daneluti et al. 2009)		neither	OE
CCL19	(Trzcinska-Daneluti et al. 2009)		neither	OE
CCL22	(Trzcinska-Daneluti et al. 2009)		neither	OE
CCL5	(Trzcinska-Daneluti et al. 2009)		neither	OE
CCT3	(Trzcinska-Daneluti et al. 2009)		neither	OE
CCT5	(Trzcinska-Daneluti et al. 2009)		neither	OE
CCT6B	(Trzcinska-Daneluti et al. 2009)		neither	OE
CD151	(Trzcinska-Daneluti et al. 2009)		neither	OE
CD1D	(Trzcinska-Daneluti et al. 2009)		neither	OE
CD4	(Trzcinska-Daneluti et al. 2009)		neither	OE
CD59	(Trzcinska-Daneluti et al. 2009)		neither	OE
CD69	(Trzcinska-Daneluti et al. 2009)		neither	OE
CD81	(Trzcinska-Daneluti et al. 2009)		neither	OE
CFL1	(Trzcinska-Daneluti et al. 2009)		neither	OE
CFLP1	(Trzcinska-Daneluti et al. 2009)		neither	OE
CLCN2	(Trzcinska-Daneluti et al. 2009)		neither	OE
CLCN7	(Trzcinska-Daneluti et al. 2009)		neither	OE
CLGN	(Trzcinska-Daneluti et al. 2009)		neither	OE
CLIC3	(Trzcinska-Daneluti et al. 2009)		neither	OE
CLIC4	(Trzcinska-Daneluti et al. 2009)		neither	OE
CLU	(Trzcinska-Daneluti et al. 2009)		neither	OE
control	(Trzcinska-Daneluti et al. 2009)		neither	OE
COX17	(Trzcinska-Daneluti et al. 2009)		neither	OE
CTNNBL1	(Trzcinska-Daneluti et al. 2009)		neither	OE
CTSG	(Trzcinska-Daneluti et al. 2009)		neither	OE
CXCL1	(Trzcinska-Daneluti et al. 2009)		neither	OE
CXCL10	(Trzcinska-Daneluti et al. 2009)		neither	OE
CXCL11	(Trzcinska-Daneluti et al. 2009)		neither	OE
CXCL2	(Trzcinska-Daneluti et al. 2009)		neither	OE
DENR	(Trzcinska-Daneluti et al. 2009)		neither	OE
DFFA	(Trzcinska-Daneluti et al. 2009)		neither	OE
DHDH	(Trzcinska-Daneluti et al. 2009)		neither	OE
DHRSX	(Trzcinska-Daneluti et al. 2009)		neither	OE
DNAJA1	(Trzcinska-Daneluti et al. 2009)		neither	OE
DNAJA2	(Trzcinska-Daneluti et al. 2009)		neither	OE
DNAJA3	(Trzcinska-Daneluti et al. 2009)		neither	OE
DNAJA4	(Trzcinska-Daneluti et al. 2009)		neither	OE
DNAJB1	(Trzcinska-Daneluti et al. 2009)		neither	OE
DNAJB11	(Trzcinska-Daneluti et al. 2009)		neither	OE
DNAJB2	(Trzcinska-Daneluti et al. 2009)		neither	OE
DNAJB4	(Trzcinska-Daneluti et al. 2009)		neither	OE
DNAJB5	(Trzcinska-Daneluti et al. 2009)		neither	OE
DNAJB8	(Trzcinska-Daneluti et al. 2009)		neither	OE
DNAJB9	(Trzcinska-Daneluti et al. 2009)		neither	OE
DNAJC11	(Trzcinska-Daneluti et al. 2009)		neither	OE
DNAJC12	(Trzcinska-Daneluti et al. 2009)		neither	OE
DNAJC3	(Trzcinska-Daneluti et al. 2009)		neither	OE
DNAJC5	(Trzcinska-Daneluti et al. 2009)		neither	OE
DNAJC5B	(Trzcinska-Daneluti et al. 2009)		neither	OE
DNAJC7	(Trzcinska-Daneluti et al. 2009)		neither	OE
DSCR2	(Trzcinska-Daneluti et al. 2009)		neither	OE
DTL	(Trzcinska-Daneluti et al. 2009)		neither	OE
EBAG9	(Trzcinska-Daneluti et al. 2009)		neither	OE
ERAF	(Trzcinska-Daneluti et al. 2009)		neither	OE
ERO1L	(Trzcinska-Daneluti et al. 2009)		neither	OE
ET-1	(Trzcinska-Daneluti et al. 2009)		neither	OE
FABP1	(Trzcinska-Daneluti et al. 2009)		neither	OE
FAM73B	(Trzcinska-Daneluti et al. 2009)		neither	OE
FARSLA	(Trzcinska-Daneluti et al. 2009)		neither	OE
FCER2	(Trzcinska-Daneluti et al. 2009)		neither	OE
FKBP1A	(Trzcinska-Daneluti et al. 2009)		neither	OE
FKBP1B	(Trzcinska-Daneluti et al. 2009)		neither	OE
FKBP2	(Trzcinska-Daneluti et al. 2009)		neither	OE
FKBP3	(Trzcinska-Daneluti et al. 2009)		neither	OE
FKBP6	(Trzcinska-Daneluti et al. 2009)		neither	OE
FLJ38964	(Trzcinska-Daneluti et al. 2009)		neither	OE
FNDC6	(Trzcinska-Daneluti et al. 2009)		neither	OE
FPR1	(Trzcinska-Daneluti et al. 2009)		neither	OE
FSD1L	(Trzcinska-Daneluti et al. 2009)		neither	OE
FXYD1	(Trzcinska-Daneluti et al. 2009)		neither	OE
FXYD3	(Trzcinska-Daneluti et al. 2009)		neither	OE
GABRB1	(Trzcinska-Daneluti et al. 2009)		neither	OE
GABRB3	(Trzcinska-Daneluti et al. 2009)		neither	OE
GABRG1	(Trzcinska-Daneluti et al. 2009)		neither	OE
GAK	(Trzcinska-Daneluti et al. 2009)		neither	OE
GAPD	(Trzcinska-Daneluti et al. 2009)		neither	OE
GJB1	(Trzcinska-Daneluti et al. 2009)		neither	OE
GJB2	(Trzcinska-Daneluti et al. 2009)		neither	OE
GJB3	(Trzcinska-Daneluti et al. 2009)		neither	OE
GJB6	(Trzcinska-Daneluti et al. 2009)		neither	OE
GLRA3	(Trzcinska-Daneluti et al. 2009)		neither	OE
GLTP	(Trzcinska-Daneluti et al. 2009)		neither	OE
GMFB	(Trzcinska-Daneluti et al. 2009)		neither	OE
GNA11	(Trzcinska-Daneluti et al. 2009)		neither	OE
GNB2L1	(Trzcinska-Daneluti et al. 2009)		neither	OE
GOPC	(Trzcinska-Daneluti et al. 2009)		neither	OE
GOSR1	(Trzcinska-Daneluti et al. 2009)		neither	OE
GOSR2	(Trzcinska-Daneluti et al. 2009)		neither	OE
GPR171	(Trzcinska-Daneluti et al. 2009)		neither	OE
GPR55	(Trzcinska-Daneluti et al. 2009)		neither	OE
GPX7	(Trzcinska-Daneluti et al. 2009)		neither	OE
GRPEL1	(Trzcinska-Daneluti et al. 2009)		neither	OE
GSTM1	(Trzcinska-Daneluti et al. 2009)		neither	OE
GSTM3	(Trzcinska-Daneluti et al. 2009)		neither	OE
GSTM4	(Trzcinska-Daneluti et al. 2009)		neither	OE
GSTP1	(Trzcinska-Daneluti et al. 2009)		neither	OE
GYPA	(Trzcinska-Daneluti et al. 2009)		neither	OE
H41	(Trzcinska-Daneluti et al. 2009)		neither	OE
HCG3	(Trzcinska-Daneluti et al. 2009)		neither	OE
HDAC6	(Trzcinska-Daneluti et al. 2009)		neither	OE
HIST1H2AM	(Trzcinska-Daneluti et al. 2009)		neither	OE
HLA-DRB1	(Trzcinska-Daneluti et al. 2009)		neither	OE
HLA-DRB4	(Trzcinska-Daneluti et al. 2009)		neither	OE
HMGB1	(Trzcinska-Daneluti et al. 2009)		neither	OE
HSPA1A	(Trzcinska-Daneluti et al. 2009)		neither	OE
HSPA1L	(Trzcinska-Daneluti et al. 2009)		neither	OE
HSPA2	(Trzcinska-Daneluti et al. 2009)		neither	OE
HSPA6	(Trzcinska-Daneluti et al. 2009)		neither	OE
HSPA8	(Trzcinska-Daneluti et al. 2009)		neither	OE
HSPA9B	(Trzcinska-Daneluti et al. 2009)		neither	OE
HSPCA	(Trzcinska-Daneluti et al. 2009)		neither	OE
HSPCB	(Trzcinska-Daneluti et al. 2009)		neither	OE
HSPD1	(Trzcinska-Daneluti et al. 2009)		neither	OE
ICAM1	(Trzcinska-Daneluti et al. 2009)		neither	OE
ICK	(Trzcinska-Daneluti et al. 2009)		neither	OE
IL1A	(Trzcinska-Daneluti et al. 2009)		neither	OE
IL1B	(Trzcinska-Daneluti et al. 2009)		neither	OE
IL1RN	(Trzcinska-Daneluti et al. 2009)		neither	OE
IL6	(Trzcinska-Daneluti et al. 2009)		neither	OE
INSIG1	(Trzcinska-Daneluti et al. 2009)		neither	OE
IPO11	(Trzcinska-Daneluti et al. 2009)		neither	OE
KCNMB1	(Trzcinska-Daneluti et al. 2009)		neither	OE
KCNN4	(Trzcinska-Daneluti et al. 2009)		neither	OE
KIF3A	(Trzcinska-Daneluti et al. 2009)		neither	OE
KRT18	(Trzcinska-Daneluti et al. 2009)		neither	OE
LOC129531	(Trzcinska-Daneluti et al. 2009)		neither	OE
LOC136306	(Trzcinska-Daneluti et al. 2009)		neither	OE
MBTPS2	(Trzcinska-Daneluti et al. 2009)		neither	OE
MDS032	(Trzcinska-Daneluti et al. 2009)		neither	OE
MGC15416	(Trzcinska-Daneluti et al. 2009)		neither	OE
MGC15429	(Trzcinska-Daneluti et al. 2009)		neither	OE
MGC20741	(Trzcinska-Daneluti et al. 2009)		neither	OE
MGC40179	(Trzcinska-Daneluti et al. 2009)		neither	OE
MGC7036	(Trzcinska-Daneluti et al. 2009)		neither	OE
MOBKL1A	(Trzcinska-Daneluti et al. 2009)		neither	OE
MT2A	(Trzcinska-Daneluti et al. 2009)		neither	OE
NAP1L4	(Trzcinska-Daneluti et al. 2009)		neither	OE
NDFIP2	(Trzcinska-Daneluti et al. 2009)		neither	OE
NDP	(Trzcinska-Daneluti et al. 2009)		neither	OE
NDUFA12	(Trzcinska-Daneluti et al. 2009)		neither	OE
NFKBIA	(Trzcinska-Daneluti et al. 2009)		neither	OE
NIPSNAP3B	(Trzcinska-Daneluti et al. 2009)		neither	OE
NKX2-5	(Trzcinska-Daneluti et al. 2009)		neither	OE
NMNAT3	(Trzcinska-Daneluti et al. 2009)		neither	OE
NMUR2	(Trzcinska-Daneluti et al. 2009)		neither	OE
NPC2	(Trzcinska-Daneluti et al. 2009)		neither	OE
NPHS2	(Trzcinska-Daneluti et al. 2009)		neither	OE
NPM1	(Trzcinska-Daneluti et al. 2009)		neither	OE
NPPB	(Trzcinska-Daneluti et al. 2009)		neither	OE
NR3C1	(Trzcinska-Daneluti et al. 2009)		neither	OE
NRG1	(Trzcinska-Daneluti et al. 2009)		neither	OE
NRIP3	(Trzcinska-Daneluti et al. 2009)		neither	OE
NUDC	(Trzcinska-Daneluti et al. 2009)		neither	OE
NUDT4	(Trzcinska-Daneluti et al. 2009)		neither	OE
NUTF2	(Trzcinska-Daneluti et al. 2009)		neither	OE
NXT1	(Trzcinska-Daneluti et al. 2009)		neither	OE
NXT2	(Trzcinska-Daneluti et al. 2009)		neither	OE
OTX2	(Trzcinska-Daneluti et al. 2009)		neither	OE
P2RY2	(Trzcinska-Daneluti et al. 2009)		neither	OE
P4HB	(Trzcinska-Daneluti et al. 2009)		neither	OE
PACRG	(Trzcinska-Daneluti et al. 2009)		neither	OE
PAP	(Trzcinska-Daneluti et al. 2009)		neither	OE
PARK7	(Trzcinska-Daneluti et al. 2009)		neither	OE
PCNA	(Trzcinska-Daneluti et al. 2009)		neither	OE
PDZK1	(Trzcinska-Daneluti et al. 2009)		neither	OE
PDZK2	(Trzcinska-Daneluti et al. 2009)		neither	OE
PDZK8	(Trzcinska-Daneluti et al. 2009)		neither	OE
PFDN1	(Trzcinska-Daneluti et al. 2009)		neither	OE
PFDN4	(Trzcinska-Daneluti et al. 2009)		neither	OE
PGM3	(Trzcinska-Daneluti et al. 2009)		neither	OE
PITPNB	(Trzcinska-Daneluti et al. 2009)		neither	OE
PLA2G12A	(Trzcinska-Daneluti et al. 2009)		neither	OE
PLDN	(Trzcinska-Daneluti et al. 2009)		neither	OE
PLSCR1	(Trzcinska-Daneluti et al. 2009)		neither	OE
PMS1	(Trzcinska-Daneluti et al. 2009)		neither	OE
PPIH	(Trzcinska-Daneluti et al. 2009)		neither	OE
PPP2CA	(Trzcinska-Daneluti et al. 2009)		neither	OE
PPP2R1B	(Trzcinska-Daneluti et al. 2009)		neither	OE
PPP2R2A	(Trzcinska-Daneluti et al. 2009)		neither	OE
PPP2R4	(Trzcinska-Daneluti et al. 2009)		neither	OE
PPT2	(Trzcinska-Daneluti et al. 2009)		neither	OE
PPY	(Trzcinska-Daneluti et al. 2009)		neither	OE
PR48	(Trzcinska-Daneluti et al. 2009)		neither	OE
PRAF2	(Trzcinska-Daneluti et al. 2009)		neither	OE
PRDX1	(Trzcinska-Daneluti et al. 2009)		neither	OE
PRDX3	(Trzcinska-Daneluti et al. 2009)		neither	OE
PRKACB	(Trzcinska-Daneluti et al. 2009)		neither	OE
PRKACG	(Trzcinska-Daneluti et al. 2009)		neither	OE
PRKAG1	(Trzcinska-Daneluti et al. 2009)		neither	OE
PRKAG2	(Trzcinska-Daneluti et al. 2009)		neither	OE
PRKAR1A	(Trzcinska-Daneluti et al. 2009)		neither	OE
PRKAR2A	(Trzcinska-Daneluti et al. 2009)		neither	OE
PRKCB1	(Trzcinska-Daneluti et al. 2009)		neither	OE
PRKCH	(Trzcinska-Daneluti et al. 2009)		neither	OE
PRKCZ	(Trzcinska-Daneluti et al. 2009)		neither	OE
PRKD3	(Trzcinska-Daneluti et al. 2009)		neither	OE
PSMC1	(Trzcinska-Daneluti et al. 2009)		neither	OE
PSMC2	(Trzcinska-Daneluti et al. 2009)		neither	OE
PSMC4	(Trzcinska-Daneluti et al. 2009)		neither	OE
PSMC5	(Trzcinska-Daneluti et al. 2009)		neither	OE
PSMD2	(Trzcinska-Daneluti et al. 2009)		neither	OE
PSME2	(Trzcinska-Daneluti et al. 2009)		neither	OE
PTHB1	(Trzcinska-Daneluti et al. 2009)		neither	OE
RAB2	(Trzcinska-Daneluti et al. 2009)		neither	OE
RAB22A	(Trzcinska-Daneluti et al. 2009)		neither	OE
RAB34	(Trzcinska-Daneluti et al. 2009)		neither	OE
RAB39B	(Trzcinska-Daneluti et al. 2009)		neither	OE
RAB5A	(Trzcinska-Daneluti et al. 2009)		neither	OE
RAC2	(Trzcinska-Daneluti et al. 2009)		neither	OE
RAD1	(Trzcinska-Daneluti et al. 2009)		neither	OE
RAN	(Trzcinska-Daneluti et al. 2009)		neither	OE
RARRES2	(Trzcinska-Daneluti et al. 2009)		neither	OE
RBJ	(Trzcinska-Daneluti et al. 2009)		neither	OE
RCN1	(Trzcinska-Daneluti et al. 2009)		neither	OE
RCN2	(Trzcinska-Daneluti et al. 2009)		neither	OE
REG1A	(Trzcinska-Daneluti et al. 2009)		neither	OE
RERG	(Trzcinska-Daneluti et al. 2009)		neither	OE
RFK	(Trzcinska-Daneluti et al. 2009)		neither	OE
RHEB	(Trzcinska-Daneluti et al. 2009)		neither	OE
RPL35A	(Trzcinska-Daneluti et al. 2009)		neither	OE
RPL4	(Trzcinska-Daneluti et al. 2009)		neither	OE
RPLP1	(Trzcinska-Daneluti et al. 2009)		neither	OE
RPS4X	(Trzcinska-Daneluti et al. 2009)		neither	OE
RTN1	(Trzcinska-Daneluti et al. 2009)		neither	OE
RTN3	(Trzcinska-Daneluti et al. 2009)		neither	OE
RTN4	(Trzcinska-Daneluti et al. 2009)		neither	OE
RXRA	(Trzcinska-Daneluti et al. 2009)		neither	OE
S-EP15	(Trzcinska-Daneluti et al. 2009)		neither	OE
S100A1	(Trzcinska-Daneluti et al. 2009)		neither	OE
S100A7	(Trzcinska-Daneluti et al. 2009)		neither	OE
SAKS1	(Trzcinska-Daneluti et al. 2009)		neither	OE
SCP2	(Trzcinska-Daneluti et al. 2009)		neither	OE
SEC22L1	(Trzcinska-Daneluti et al. 2009)		neither	OE
SEC22L2	(Trzcinska-Daneluti et al. 2009)		neither	OE
SEC22L3	(Trzcinska-Daneluti et al. 2009)		neither	OE
SEC61A1	(Trzcinska-Daneluti et al. 2009)		neither	OE
SECP43	(Trzcinska-Daneluti et al. 2009)		neither	OE
SERPINA1	(Trzcinska-Daneluti et al. 2009)		neither	OE
SERPINB1	(Trzcinska-Daneluti et al. 2009)		neither	OE
SERPINH1	(Trzcinska-Daneluti et al. 2009)		neither	OE
SET	(Trzcinska-Daneluti et al. 2009)		neither	OE
SIL1	(Trzcinska-Daneluti et al. 2009)		neither	OE
SLC19A2	(Trzcinska-Daneluti et al. 2009)		neither	OE
SLC25A16	(Trzcinska-Daneluti et al. 2009)		neither	OE
SLC26A3	(Trzcinska-Daneluti et al. 2009)		neither	OE
SLC31A1	(Trzcinska-Daneluti et al. 2009)		neither	OE
SLC39A11	(Trzcinska-Daneluti et al. 2009)		neither	OE
SLC4A2	(Trzcinska-Daneluti et al. 2009)		neither	OE
SLC4A8	(Trzcinska-Daneluti et al. 2009)		neither	OE
SLC6A11	(Trzcinska-Daneluti et al. 2009)		neither	OE
SLC9A3R2	(Trzcinska-Daneluti et al. 2009)		neither	OE
SLC9A9	(Trzcinska-Daneluti et al. 2009)		neither	OE
SNAP23	(Trzcinska-Daneluti et al. 2009)		neither	OE
SNAP29	(Trzcinska-Daneluti et al. 2009)		neither	OE
SNX10	(Trzcinska-Daneluti et al. 2009)		neither	OE
SNX11	(Trzcinska-Daneluti et al. 2009)		neither	OE
SNX27	(Trzcinska-Daneluti et al. 2009)		neither	OE
SNX3	(Trzcinska-Daneluti et al. 2009)		neither	OE
SNX4	(Trzcinska-Daneluti et al. 2009)		neither	OE
SNX5	(Trzcinska-Daneluti et al. 2009)		neither	OE
SNX6	(Trzcinska-Daneluti et al. 2009)		neither	OE
SPARC	(Trzcinska-Daneluti et al. 2009)		neither	OE
SPINK1	(Trzcinska-Daneluti et al. 2009)		neither	OE
SPTLC1	(Trzcinska-Daneluti et al. 2009)		neither	OE
SQRDL	(Trzcinska-Daneluti et al. 2009)		neither	OE
SRC	(Trzcinska-Daneluti et al. 2009)		neither	OE
SSR3	(Trzcinska-Daneluti et al. 2009)		neither	OE
SSX4	(Trzcinska-Daneluti et al. 2009)		neither	OE
STAMBP	(Trzcinska-Daneluti et al. 2009)		neither	OE
STCH	(Trzcinska-Daneluti et al. 2009)		neither	OE
STUB1	(Trzcinska-Daneluti et al. 2009)		neither	OE
STX4A	(Trzcinska-Daneluti et al. 2009)		neither	OE
STX5A	(Trzcinska-Daneluti et al. 2009)		neither	OE
STX8	(Trzcinska-Daneluti et al. 2009)		neither	OE
SYNGR3	(Trzcinska-Daneluti et al. 2009)		neither	OE
TALDO1	(Trzcinska-Daneluti et al. 2009)		neither	OE
TBCA	(Trzcinska-Daneluti et al. 2009)		neither	OE
TBCC	(Trzcinska-Daneluti et al. 2009)		neither	OE
TBCD	(Trzcinska-Daneluti et al. 2009)		neither	OE
TBCE	(Trzcinska-Daneluti et al. 2009)		neither	OE
TCEAL4	(Trzcinska-Daneluti et al. 2009)		neither	OE
TCEB1	(Trzcinska-Daneluti et al. 2009)		neither	OE
TCTE1L	(Trzcinska-Daneluti et al. 2009)		neither	OE
TGFA	(Trzcinska-Daneluti et al. 2009)		neither	OE
TGFB1	(Trzcinska-Daneluti et al. 2009)		neither	OE
TIA1	(Trzcinska-Daneluti et al. 2009)		neither	OE
TIMP3	(Trzcinska-Daneluti et al. 2009)		neither	OE
TMEM43	(Trzcinska-Daneluti et al. 2009)		neither	OE
TMEM50A	(Trzcinska-Daneluti et al. 2009)		neither	OE
TNFSF5IP1	(Trzcinska-Daneluti et al. 2009)		neither	OE
TNNC1	(Trzcinska-Daneluti et al. 2009)		neither	OE
TOLLIP	(Trzcinska-Daneluti et al. 2009)		neither	OE
TOMM34	(Trzcinska-Daneluti et al. 2009)		neither	OE
TP53	(Trzcinska-Daneluti et al. 2009)		neither	OE
TPT1	(Trzcinska-Daneluti et al. 2009)		neither	OE
TRA1	(Trzcinska-Daneluti et al. 2009)		neither	OE
TRAPPC1	(Trzcinska-Daneluti et al. 2009)		neither	OE
TRAPPC3	(Trzcinska-Daneluti et al. 2009)		neither	OE
TRAPPC4	(Trzcinska-Daneluti et al. 2009)		neither	OE
TSC	(Trzcinska-Daneluti et al. 2009)		neither	OE
TTYH1	(Trzcinska-Daneluti et al. 2009)		neither	OE
UBADC1	(Trzcinska-Daneluti et al. 2009)		neither	OE
UBE2L6	(Trzcinska-Daneluti et al. 2009)		neither	OE
UBE3A	(Trzcinska-Daneluti et al. 2009)		neither	OE
UCHL1	(Trzcinska-Daneluti et al. 2009)		neither	OE
UCHL3	(Trzcinska-Daneluti et al. 2009)		neither	OE
UCHL5	(Trzcinska-Daneluti et al. 2009)		neither	OE
UCN2	(Trzcinska-Daneluti et al. 2009)		neither	OE
USP10	(Trzcinska-Daneluti et al. 2009)		neither	OE
USP12	(Trzcinska-Daneluti et al. 2009)		neither	OE
USP14	(Trzcinska-Daneluti et al. 2009)		neither	OE
USP16	(Trzcinska-Daneluti et al. 2009)		neither	OE
USP18	(Trzcinska-Daneluti et al. 2009)		neither	OE
USP2	(Trzcinska-Daneluti et al. 2009)		neither	OE
USP21	(Trzcinska-Daneluti et al. 2009)		neither	OE
USP25	(Trzcinska-Daneluti et al. 2009)		neither	OE
USP30	(Trzcinska-Daneluti et al. 2009)		neither	OE
USP33	(Trzcinska-Daneluti et al. 2009)		neither	OE
USP44	(Trzcinska-Daneluti et al. 2009)		neither	OE
USP45	(Trzcinska-Daneluti et al. 2009)		neither	OE
USP46	(Trzcinska-Daneluti et al. 2009)		neither	OE
USP47	(Trzcinska-Daneluti et al. 2009)		neither	OE
USP48	(Trzcinska-Daneluti et al. 2009)		neither	OE
USP5	(Trzcinska-Daneluti et al. 2009)		neither	OE
USP53	(Trzcinska-Daneluti et al. 2009)		neither	OE
VAMP	(Trzcinska-Daneluti et al. 2009)		neither	OE
VAPB	(Trzcinska-Daneluti et al. 2009)		neither	OE
VDAC1	(Trzcinska-Daneluti et al. 2009)		neither	OE
VIP	(Trzcinska-Daneluti et al. 2009)		neither	OE
VPS24	(Trzcinska-Daneluti et al. 2009)		neither	OE
WBSCR20C	(Trzcinska-Daneluti et al. 2009)		neither	OE
XPO1	(Trzcinska-Daneluti et al. 2009)		neither	OE
XPO5	(Trzcinska-Daneluti et al. 2009)		neither	OE
YKT6	(Trzcinska-Daneluti et al. 2009)		neither	OE
YWHAB	(Trzcinska-Daneluti et al. 2009)		neither	OE
ZBTB5	(Trzcinska-Daneluti et al. 2009)		neither	OE
ZCCHC13	(Trzcinska-Daneluti et al. 2009)		neither	OE
ZCCHC9	(Trzcinska-Daneluti et al. 2009)		neither	OE
ZNF323	(Trzcinska-Daneluti et al. 2009)		neither	OE
ZNF9	(Trzcinska-Daneluti et al. 2009)		neither	OE
BCAP31	(Wang et al. 2008),	from eLife supp 4	neg	siRNA	Also called Bap31
RNF5	(Tomati et al. 2015)		neg	siRNA	CFBE41o- with YFP assay
CBX4	(Tomati et al. 2015)		neg	siRNA	CFBE41o- with YFP assay
ESYT1	(Tomati et al. 2015)		neg	siRNA	CFBE41o- with YFP assay
HDAC9	(Tomati et al. 2015)		neg	siRNA	CFBE41o- with YFP assay
PIAS3	(Tomati et al. 2015)		neg	siRNA	CFBE41o- with YFP assay
NHERF1	(Tomati et al. 2015)		pos	siRNA	CFBE41o- with YFP assay
DNAJA1	(Tomati et al. 2015)		pos	siRNA	CFBE41o- with YFP assay
PSMD9	(Tomati et al. 2015)		pos	siRNA	CFBE41o- with YFP assay
SNAP23	(Tomati et al. 2015)		pos	siRNA	CFBE41o- with YFP assay
SUMO2	(Tomati et al. 2015)		neg	siRNA	CFBE41o- with YFP assay
SUMO4	(Tomati et al. 2015)		neg	siRNA	CFBE41o- with YFP assay
TMEM16K	(Tomati et al. 2015)		neg	siRNA	CFBE41o- with YFP assay
UBE21	(Tomati et al. 2015)		neg	siRNA	CFBE41o- with YFP assay
USP19	(Tomati et al. 2015)		neg	siRNA	CFBE41o- with YFP assay
VHL	(Tomati et al. 2015)		pos	siRNA	CFBE41o- with YFP assay
AHA1	(Tomati et al. 2015)		neither	siRNA
AHSA2	(Tomati et al. 2015)		neither	siRNA
CANX	(Tomati et al. 2015)		neither	siRNA
STUB1	(Tomati et al. 2015)		neither	siRNA
COMMD1	(Tomati et al. 2015)		neither	siRNA
COPB1	(Tomati et al. 2015)		neither	siRNA
CUL2	(Tomati et al. 2015)		neither	siRNA
DAB2	(Tomati et al. 2015)		neither	siRNA
DERL1	(Tomati et al. 2015)		neg	siRNA
EGLN1	(Tomati et al. 2015)		neither	siRNA
EGLN2	(Tomati et al. 2015)		neither	siRNA
EGLN3	(Tomati et al. 2015)		neither	siRNA
GOPC	(Tomati et al. 2015)		neither	siRNA
AMFR	(Tomati et al. 2015)		neither	siRNA
GRASP55	(Tomati et al. 2015)		neither	siRNA
GRASP65	(Tomati et al. 2015)		neither	siRNA
HDAC7	(Tomati et al. 2015)		neither	siRNA
HSP90A	(Tomati et al. 2015)		neither	siRNA
HSPA6	(Tomati et al. 2015)		neither	siRNA
HSPA8	(Tomati et al. 2015)		neither	siRNA
JAMP	(Tomati et al. 2015)		neither	siRNA
MARCKSL1	(Tomati et al. 2015)		neither	siRNA
NEDD4L	(Tomati et al. 2015)		neg	siRNA
P4HA1	(Tomati et al. 2015)		neither	siRNA
P4HA2	(Tomati et al. 2015)		neither	siRNA
P4HA3	(Tomati et al. 2015)		neither	siRNA
PDE4D	(Tomati et al. 2015)		neither	siRNA
PDZK1IP1	(Tomati et al. 2015)		neither	siRNA
PIAS1	(Tomati et al. 2015)		neither	siRNA
PSMA3	(Tomati et al. 2015)		neither	siRNA
PSMC3	(Tomati et al. 2015)		neither	siRNA
PSMC6	(Tomati et al. 2015)		neither	siRNA
PSMD2	(Tomati et al. 2015)		neg	siRNA
RANBP2	(Tomati et al. 2015)		neither	siRNA
S100A9	(Tomati et al. 2015)		neither	siRNA
SAR1A	(Tomati et al. 2015)		neither	siRNA
SAR1B	(Tomati et al. 2015)		neither	siRNA
SLC26A2	(Tomati et al. 2015)		neither	siRNA
SLC26A4	(Tomati et al. 2015)		neither	siRNA
SLC26A6	(Tomati et al. 2015)		neither	siRNA
SLC26A11	(Tomati et al. 2015)		neither	siRNA
STX1A	(Tomati et al. 2015)		neither	siRNA
SUMO1	(Tomati et al. 2015)		neither	siRNA
SUMO3	(Tomati et al. 2015)		neither	siRNA
TMEM16A	(Tomati et al. 2015)		neither	siRNA
TMEM16B	(Tomati et al. 2015)		neither	siRNA
TMEM16C	(Tomati et al. 2015)		neither	siRNA
TMEM16D	(Tomati et al. 2015)		neither	siRNA
TMEM16E	(Tomati et al. 2015)		neither	siRNA
TMEM16F	(Tomati et al. 2015)		neither	siRNA
TMEM16G	(Tomati et al. 2015)		neither	siRNA
TMEM16H	(Tomati et al. 2015)		neither	siRNA
TMEM16J	(Tomati et al. 2015)		neither	siRNA
USP10	(Tomati et al. 2015)		neither	siRNA
VCP	(Tomati et al. 2015)		neither	siRNA
ABL2	(Perkins et al. 2018)		neg	siRNA	Enhanced activity of VX-809
C9ORF12	(Perkins et al. 2018)		neg	siRNA	Enhanced activity of VX-809
CAMKK1	(Perkins et al. 2018)		neg	siRNA	Enhanced activity of VX-809
CAMKV	(Perkins et al. 2018)		neg	siRNA	Enhanced activity of VX-809
CDADC1	(Perkins et al. 2018)		neg	siRNA	Enhanced activity of VX-809
CDK7	(Perkins et al. 2018)		neg	siRNA	Enhanced activity of VX-809
CSK	(Perkins et al. 2018)		neg	siRNA	Enhanced activity of VX-809
CSNK1A1L	(Perkins et al. 2018)		neg	siRNA	Enhanced activity of VX-809
DAPK3	(Perkins et al. 2018)		neg	siRNA	Enhanced activity of VX-809
DGKA	(Perkins et al. 2018)		neg	siRNA	Enhanced activity of VX-809
DMPK	(Perkins et al. 2018)		neg	siRNA	Enhanced activity of VX-809
ERBB2	(Perkins et al. 2018)		neg	siRNA	Enhanced activity of VX-809
FGFR4	(Perkins et al. 2018)		neg	siRNA	Enhanced activity of VX-809
FUK	(Perkins et al. 2018)		neg	siRNA	Enhanced activity of VX-809
GSG2	(Perkins et al. 2018)		neg	siRNA	Enhanced activity of VX-809
HK1	(Perkins et al. 2018)		neg	siRNA	Enhanced activity of VX-809
IRAK1	(Perkins et al. 2018)		neg	siRNA	Enhanced activity of VX-809
KSR1	(Perkins et al. 2018)		neg	siRNA	Enhanced activity of VX-809
MAP3K6	(Perkins et al. 2018)		neg	siRNA	Enhanced activity of VX-809
PKM2	(Perkins et al. 2018)		neg	siRNA	Enhanced activity of VX-809
PKN3	(Perkins et al. 2018)		neg	siRNA	Enhanced activity of VX-809
PLK2	(Perkins et al. 2018)		neg	siRNA	Enhanced activity of VX-809
PTK2	(Perkins et al. 2018)		neg	siRNA	Enhanced activity of VX-809
PTK2B	(Perkins et al. 2018)		neg	siRNA	Enhanced activity of VX-809
RAF1	(Perkins et al. 2018)		neg	siRNA	Enhanced activity of VX-809
RFP	(Perkins et al. 2018)		neg	siRNA	Enhanced activity of VX-809
RNASEL	(Perkins et al. 2018)		neg	siRNA	Enhanced activity of VX-809
STK16	(Perkins et al. 2018)		neg	siRNA	Enhanced activity of VX-809
STK4	(Perkins et al. 2018)		neg	siRNA	Enhanced activity of VX-809
TAF1	(Perkins et al. 2018)		neg	siRNA	Enhanced activity of VX-809
TAF1L	(Perkins et al. 2018)		neg	siRNA	Enhanced activity of VX-809
TESK1	(Perkins et al. 2018)		neg	siRNA	Enhanced activity of VX-809
TNK2	(Perkins et al. 2018)		neg	siRNA	Enhanced activity of VX-809
TTK	(Perkins et al. 2018)		neither	siRNA
SYK	(Perkins et al. 2018)		neither	siRNA
EPHA8	(Perkins et al. 2018)		neither	siRNA
COASY	(Perkins et al. 2018)		neither	siRNA
MYO3B	(Perkins et al. 2018)		neither	siRNA
PRKWNK2	(Perkins et al. 2018)		neither	siRNA
FER	(Perkins et al. 2018)		neither	siRNA
CAMK2B	(Perkins et al. 2018)		neither	siRNA
ACVRL1	(Perkins et al. 2018)		neither	siRNA
LYN	(Perkins et al. 2018)		neither	siRNA
PAPSS1	(Perkins et al. 2018)		neither	siRNA
MAPK4	(Perkins et al. 2018)		neither	siRNA
MASTL	(Perkins et al. 2018)		neither	siRNA
TRIB1	(Perkins et al. 2018)		neither	siRNA
BRD3	(Perkins et al. 2018)		neither	siRNA
FLJ34389	(Perkins et al. 2018)		neither	siRNA
THNSL1	(Perkins et al. 2018)		neither	siRNA
ALS2CR2	(Perkins et al. 2018)		neither	siRNA
CARKL	(Perkins et al. 2018)		neither	siRNA
ADK	(Perkins et al. 2018)		neither	siRNA
PLK1	(Perkins et al. 2018)		neither	siRNA
MINK	(Perkins et al. 2018)		neither	siRNA
CDKL3	(Perkins et al. 2018)		neither	siRNA
MAP3K14	(Perkins et al. 2018)		neither	siRNA
MAP3K7	(Perkins et al. 2018)		neither	siRNA
CKB	(Perkins et al. 2018)		neither	siRNA
CDC2	(Perkins et al. 2018)		neither	siRNA
PIM2	(Perkins et al. 2018)		neither	siRNA
LRRK2	(Perkins et al. 2018)		neither	siRNA
HK2	(Perkins et al. 2018)		neither	siRNA
FN3K	(Perkins et al. 2018)		neither	siRNA
CRIM1	(Perkins et al. 2018)		neither	siRNA
PIK4CA	(Perkins et al. 2018)		neither	siRNA
SSTK	(Perkins et al. 2018)		neither	siRNA
TAO1	(Perkins et al. 2018)		neither	siRNA
NME3	(Perkins et al. 2018)		neither	siRNA
PRKAG3	(Perkins et al. 2018)		neither	siRNA
GRK5	(Perkins et al. 2018)		neither	siRNA
LIMK1	(Perkins et al. 2018)		neither	siRNA
UMPK	(Perkins et al. 2018)		neither	siRNA
C7ORF2	(Perkins et al. 2018)		neither	siRNA
KSR	(Perkins et al. 2018)		neither	siRNA
MAP4K4	(Perkins et al. 2018)		neither	siRNA
PRKCN	(Perkins et al. 2018)		neither	siRNA
TTBK1	(Perkins et al. 2018)		neither	siRNA
ROCK1	(Perkins et al. 2018)		neither	siRNA
TEK	(Perkins et al. 2018)		neither	siRNA
PANK1	(Perkins et al. 2018)		neither	siRNA
CSNK1G3	(Perkins et al. 2018)		neither	siRNA
CKS2	(Perkins et al. 2018)		neither	siRNA
PHKG2	(Perkins et al. 2018)		neither	siRNA
MAPK7	(Perkins et al. 2018)		neither	siRNA
KCNH8	(Perkins et al. 2018)		neither	siRNA
CAMK2D	(Perkins et al. 2018)		neither	siRNA
MAP4K5	(Perkins et al. 2018)		neither	siRNA
ATM	(Perkins et al. 2018)		neither	siRNA
PHKA2	(Perkins et al. 2018)		neither	siRNA
MULK	(Perkins et al. 2018)		neither	siRNA
GRK6	(Perkins et al. 2018)		neither	siRNA
BMPR1B	(Perkins et al. 2018)		neither	siRNA
STK33	(Perkins et al. 2018)		neither	siRNA
MIDORI	(Perkins et al. 2018)		neither	siRNA
GRK1	(Perkins et al. 2018)		neither	siRNA
PIP5KL1	(Perkins et al. 2018)		neither	siRNA
NEK5	(Perkins et al. 2018)		neither	siRNA
CSNK1G2	(Perkins et al. 2018)		neither	siRNA
MARK2	(Perkins et al. 2018)		neither	siRNA
TNIK	(Perkins et al. 2018)		neither	siRNA
CALM3	(Perkins et al. 2018)		neither	siRNA
CDKL5	(Perkins et al. 2018)		neither	siRNA
PIK3CA	(Perkins et al. 2018)		neither	siRNA
KIAA1804	(Perkins et al. 2018)		neither	siRNA
NAGK	(Perkins et al. 2018)		neither	siRNA
EEF2K	(Perkins et al. 2018)		neither	siRNA
ANKK1	(Perkins et al. 2018)		neither	siRNA
MAP3K5	(Perkins et al. 2018)		neither	siRNA
PRKAA1	(Perkins et al. 2018)		neither	siRNA
RPS6KA4	(Perkins et al. 2018)		neither	siRNA
CALM1	(Perkins et al. 2018)		neither	siRNA
FLJ32685	(Perkins et al. 2018)		neither	siRNA
ITPKC	(Perkins et al. 2018)		neither	siRNA
EPHA5	(Perkins et al. 2018)		neither	siRNA
MLCK	(Perkins et al. 2018)		neither	siRNA
PSKH1	(Perkins et al. 2018)		neither	siRNA
AURKC	(Perkins et al. 2018)		neither	siRNA
PRKCE	(Perkins et al. 2018)		neither	siRNA
AK1	(Perkins et al. 2018)		neither	siRNA
TRPM6	(Perkins et al. 2018)		neither	siRNA
CLK1	(Perkins et al. 2018)		neither	siRNA
PAPSS2	(Perkins et al. 2018)		neither	siRNA
RPS6KB2	(Perkins et al. 2018)		neither	siRNA
PFTK1	(Perkins et al. 2018)		neither	siRNA
NME5	(Perkins et al. 2018)		neither	siRNA
SRC	(Perkins et al. 2018)		neither	siRNA
NEK4	(Perkins et al. 2018)		neither	siRNA
CSNK1G1	(Perkins et al. 2018)		neither	siRNA
RIOK1	(Perkins et al. 2018)		neither	siRNA
AKT1	(Perkins et al. 2018)		neither	siRNA
SNRK	(Perkins et al. 2018)		neither	siRNA
KIAA1811	(Perkins et al. 2018)		neither	siRNA
PDK2	(Perkins et al. 2018)		neither	siRNA
MYLK2	(Perkins et al. 2018)		neither	siRNA
NEK11	(Perkins et al. 2018)		neither	siRNA
KIAA1361	(Perkins et al. 2018)		neither	siRNA
SNF1LK	(Perkins et al. 2018)		neither	siRNA
PTK9	(Perkins et al. 2018)		neither	siRNA
LATS1	(Perkins et al. 2018)		neither	siRNA
PFKP	(Perkins et al. 2018)		neither	siRNA
PRKG1	(Perkins et al. 2018)		neither	siRNA
RIOK2	(Perkins et al. 2018)		neither	siRNA
FRAP1	(Perkins et al. 2018)		neither	siRNA
PDGFRL	(Perkins et al. 2018)		neither	siRNA
AK7	(Perkins et al. 2018)		neither	siRNA
STK17B	(Perkins et al. 2018)		neither	siRNA
NPR2	(Perkins et al. 2018)		neither	siRNA
GOLGA5	(Perkins et al. 2018)		neither	siRNA
STK24	(Perkins et al. 2018)		neither	siRNA
DGKB	(Perkins et al. 2018)		neither	siRNA
STK25	(Perkins et al. 2018)		neither	siRNA
CDC7	(Perkins et al. 2018)		neither	siRNA
CAMK2G	(Perkins et al. 2018)		neither	siRNA
URKL1	(Perkins et al. 2018)		neither	siRNA
MAP3K9	(Perkins et al. 2018)		neither	siRNA
GUCY2D	(Perkins et al. 2018)		neither	siRNA
CAMKK2	(Perkins et al. 2018)		neither	siRNA
CAMKIINALPHA	(Perkins et al. 2018)		neither	siRNA
KIT	(Perkins et al. 2018)		neither	siRNA
PRKCL1	(Perkins et al. 2018)		neither	siRNA
RIPK2	(Perkins et al. 2018)		neither	siRNA
MKNK2	(Perkins et al. 2018)		neither	siRNA
TNNI3K	(Perkins et al. 2018)		neither	siRNA
ALS2CR7	(Perkins et al. 2018)		neither	siRNA
HCK	(Perkins et al. 2018)		neither	siRNA
CKS1B	(Perkins et al. 2018)		neither	siRNA
BMP2K	(Perkins et al. 2018)		neither	siRNA
PHKB	(Perkins et al. 2018)		neither	siRNA
TRIO	(Perkins et al. 2018)		neither	siRNA
ETNK1	(Perkins et al. 2018)		neither	siRNA
ERK8	(Perkins et al. 2018)		neither	siRNA
ADP-GK	(Perkins et al. 2018)		neither	siRNA
PIK3CG	(Perkins et al. 2018)		neither	siRNA
FGFR3	(Perkins et al. 2018)		neither	siRNA
IRAK4	(Perkins et al. 2018)		neither	siRNA
PCTK3	(Perkins et al. 2018)		neither	siRNA
SGK2	(Perkins et al. 2018)		neither	siRNA
DYRK4	(Perkins et al. 2018)		neither	siRNA
PANK4	(Perkins et al. 2018)		neither	siRNA
PRKACG	(Perkins et al. 2018)		neither	siRNA
FLT1	(Perkins et al. 2018)		neither	siRNA
MAP3K2	(Perkins et al. 2018)		neither	siRNA
LATS2	(Perkins et al. 2018)		neither	siRNA
P101-PI3K	(Perkins et al. 2018)		neither	siRNA
DGKG	(Perkins et al. 2018)		neither	siRNA
MAST3	(Perkins et al. 2018)		neither	siRNA
EFNA3	(Perkins et al. 2018)		neither	siRNA
BCKDK	(Perkins et al. 2018)		neither	siRNA
ITPKA	(Perkins et al. 2018)		neither	siRNA
NEK6	(Perkins et al. 2018)		neither	siRNA
BLK	(Perkins et al. 2018)		neither	siRNA
DGKK	(Perkins et al. 2018)		neither	siRNA
MPP2	(Perkins et al. 2018)		neither	siRNA
BUB1	(Perkins et al. 2018)		neither	siRNA
UHMK1	(Perkins et al. 2018)		neither	siRNA
PRKCM	(Perkins et al. 2018)		neither	siRNA
PIK4CB	(Perkins et al. 2018)		neither	siRNA
DLG4	(Perkins et al. 2018)		neither	siRNA
BTK	(Perkins et al. 2018)		neither	siRNA
MAP3K15	(Perkins et al. 2018)		neither	siRNA
GSK3A	(Perkins et al. 2018)		neither	siRNA
CSNK1E	(Perkins et al. 2018)		neither	siRNA
RELA	(Perkins et al. 2018)		neither	siRNA
CCRK	(Perkins et al. 2018)		neither	siRNA
MAPK9	(Perkins et al. 2018)		neither	siRNA
PDIK1L	(Perkins et al. 2018)		neither	siRNA
AXL	(Perkins et al. 2018)		neither	siRNA
ANKRD3	(Perkins et al. 2018)		neither	siRNA
RIPK1	(Perkins et al. 2018)		neither	siRNA
CDC42BPB	(Perkins et al. 2018)		neither	siRNA
JAK3	(Perkins et al. 2018)		neither	siRNA
STK22D	(Perkins et al. 2018)		neither	siRNA
FGFR1	(Perkins et al. 2018)		neither	siRNA
PNKP	(Perkins et al. 2018)		neither	siRNA
PRKAG1	(Perkins et al. 2018)		neither	siRNA
FLJ10761	(Perkins et al. 2018)		neither	siRNA
IGF1R	(Perkins et al. 2018)		neither	siRNA
NEK9	(Perkins et al. 2018)		neither	siRNA
FLJ23356	(Perkins et al. 2018)		neither	siRNA
FLT3	(Perkins et al. 2018)		neither	siRNA
PIP5K2A	(Perkins et al. 2018)		neither	siRNA
DAPK1	(Perkins et al. 2018)		neither	siRNA
FASTK	(Perkins et al. 2018)		neither	siRNA
PRKG2	(Perkins et al. 2018)		neither	siRNA
MPP1	(Perkins et al. 2018)		neither	siRNA
HSPB8	(Perkins et al. 2018)		neither	siRNA
CSF1R	(Perkins et al. 2018)		neither	siRNA
DYRK2	(Perkins et al. 2018)		neither	siRNA
PRKCL2	(Perkins et al. 2018)		neither	siRNA
RPS6KA3	(Perkins et al. 2018)		neither	siRNA
EFNA4	(Perkins et al. 2018)		neither	siRNA
ADCK1	(Perkins et al. 2018)		neither	siRNA
MAP3K8	(Perkins et al. 2018)		neither	siRNA
CDK8	(Perkins et al. 2018)		neither	siRNA
MKNK1	(Perkins et al. 2018)		neither	siRNA
PIK3C2G	(Perkins et al. 2018)		neither	siRNA
CDK4	(Perkins et al. 2018)		neither	siRNA
PIM1	(Perkins et al. 2018)		neither	siRNA
DGKQ	(Perkins et al. 2018)		neither	siRNA
MAP3K12	(Perkins et al. 2018)		neither	siRNA
STK22C	(Perkins et al. 2018)		neither	siRNA
PI4KII	(Perkins et al. 2018)		neither	siRNA
CAMK1G	(Perkins et al. 2018)		neither	siRNA
HSMDPKIN	(Perkins et al. 2018)		neither	siRNA
STK10	(Perkins et al. 2018)		neither	siRNA
AIP1	(Perkins et al. 2018)		neither	siRNA
ABL1	(Perkins et al. 2018)		neither	siRNA
PAK6	(Perkins et al. 2018)		neither	siRNA
FN3KRP	(Perkins et al. 2018)		neither	siRNA
AKT2	(Perkins et al. 2018)		neither	siRNA
KIAA0999	(Perkins et al. 2018)		neither	siRNA
PLK4	(Perkins et al. 2018)		neither	siRNA
HIPK3	(Perkins et al. 2018)		neither	siRNA
TYRO3	(Perkins et al. 2018)		neither	siRNA
MAPK3	(Perkins et al. 2018)		neither	siRNA
YES1	(Perkins et al. 2018)		neither	siRNA
NYD-SP25	(Perkins et al. 2018)		neither	siRNA
STK31	(Perkins et al. 2018)		neither	siRNA
AKT3	(Perkins et al. 2018)		neither	siRNA
NLK	(Perkins et al. 2018)		neither	siRNA
PFKFB3	(Perkins et al. 2018)		neither	siRNA
TESK2	(Perkins et al. 2018)		neither	siRNA
EPHA7	(Perkins et al. 2018)		neither	siRNA
STK35	(Perkins et al. 2018)		neither	siRNA
STK11	(Perkins et al. 2018)		neither	siRNA
JAK2	(Perkins et al. 2018)		neither	siRNA
BRD2	(Perkins et al. 2018)		neither	siRNA
CDKN2C	(Perkins et al. 2018)		neither	siRNA
MAP2K3	(Perkins et al. 2018)		neither	siRNA
LCK	(Perkins et al. 2018)		neither	siRNA
CIB2	(Perkins et al. 2018)		neither	siRNA
AAK1	(Perkins et al. 2018)		neither	siRNA
PIK3R2	(Perkins et al. 2018)		neither	siRNA
IRAK2	(Perkins et al. 2018)		neither	siRNA
ACVR1C	(Perkins et al. 2018)		neither	siRNA
ACVR1B	(Perkins et al. 2018)		neither	siRNA
CPNE3	(Perkins et al. 2018)		neither	siRNA
CAMK1	(Perkins et al. 2018)		neither	siRNA
MARK3	(Perkins et al. 2018)		neither	siRNA
MGC42105	(Perkins et al. 2018)		neither	siRNA
CHEK1	(Perkins et al. 2018)		neither	siRNA
SCAP1	(Perkins et al. 2018)		neither	siRNA
CDC2L2	(Perkins et al. 2018)		neither	siRNA
STK3	(Perkins et al. 2018)		neither	siRNA
FLT4	(Perkins et al. 2018)		neither	siRNA
CDC2L1	(Perkins et al. 2018)		neither	siRNA
MAP2K7	(Perkins et al. 2018)		neither	siRNA
EPHB6	(Perkins et al. 2018)		neither	siRNA
MARK1	(Perkins et al. 2018)		neither	siRNA
PRKAR2A	(Perkins et al. 2018)		neither	siRNA
PINK1	(Perkins et al. 2018)		neither	siRNA
MUSK	(Perkins et al. 2018)		neither	siRNA
ULK2	(Perkins et al. 2018)		neither	siRNA
MGC8407	(Perkins et al. 2018)		neither	siRNA
AURKA	(Perkins et al. 2018)		neither	siRNA
PAK4	(Perkins et al. 2018)		neither	siRNA
MAPK1	(Perkins et al. 2018)		neither	siRNA
MAST4	(Perkins et al. 2018)		neither	siRNA
CKMT2	(Perkins et al. 2018)		neither	siRNA
PIK3R3	(Perkins et al. 2018)		neither	siRNA
ACVR2	(Perkins et al. 2018)		neither	siRNA
PRKWNK3	(Perkins et al. 2018)		neither	siRNA
PRKCZ	(Perkins et al. 2018)		neither	siRNA
ITK	(Perkins et al. 2018)		neither	siRNA
STK36	(Perkins et al. 2018)		neither	siRNA
MAPK8	(Perkins et al. 2018)		neither	siRNA
TGFBR1	(Perkins et al. 2018)		neither	siRNA
CDK5R2	(Perkins et al. 2018)		neither	siRNA
LOC91461	(Perkins et al. 2018)		neither	siRNA
DKFZP761P0423	(Perkins et al. 2018)		neither	siRNA
DUSTYPK	(Perkins et al. 2018)		neither	siRNA
PDK3	(Perkins et al. 2018)		neither	siRNA
PTK6	(Perkins et al. 2018)		neither	siRNA
PAK1	(Perkins et al. 2018)		neither	siRNA
RYK	(Perkins et al. 2018)		neither	siRNA
PDXK	(Perkins et al. 2018)		neither	siRNA
NEK8	(Perkins et al. 2018)		neither	siRNA
GK	(Perkins et al. 2018)		neither	siRNA
KSR2	(Perkins et al. 2018)		neither	siRNA
PRKAR1A	(Perkins et al. 2018)		neither	siRNA
NUP62	(Perkins et al. 2018)		neither	siRNA
ROR2	(Perkins et al. 2018)		neither	siRNA
PIP5K2C	(Perkins et al. 2018)		neither	siRNA
ACVR1	(Perkins et al. 2018)		neither	siRNA
PRKACB	(Perkins et al. 2018)		neither	siRNA
STK39	(Perkins et al. 2018)		neither	siRNA
MATK	(Perkins et al. 2018)		neither	siRNA
RPS6KB1	(Perkins et al. 2018)		neither	siRNA
RFK	(Perkins et al. 2018)		neither	siRNA
TTBK2	(Perkins et al. 2018)		neither	siRNA
CDC42BPA	(Perkins et al. 2018)		neither	siRNA
HIPK1	(Perkins et al. 2018)		neither	siRNA
MAP3K11	(Perkins et al. 2018)		neither	siRNA
AURKB	(Perkins et al. 2018)		neither	siRNA
LIMK2	(Perkins et al. 2018)		neither	siRNA
GRK4	(Perkins et al. 2018)		neither	siRNA
LOC340156	(Perkins et al. 2018)		neither	siRNA
PRKX	(Perkins et al. 2018)		neither	siRNA
GNE	(Perkins et al. 2018)		neither	siRNA
PRKAR1B	(Perkins et al. 2018)		neither	siRNA
MVK	(Perkins et al. 2018)		neither	siRNA
PKIB	(Perkins et al. 2018)		neither	siRNA
CDK5	(Perkins et al. 2018)		neither	siRNA
ADCK4	(Perkins et al. 2018)		neither	siRNA
HRI	(Perkins et al. 2018)		neither	siRNA
MAPKAPK3	(Perkins et al. 2018)		neither	siRNA
ACVR2B	(Perkins et al. 2018)		neither	siRNA
EGFR	(Perkins et al. 2018)		neither	siRNA
ROS1	(Perkins et al. 2018)		neither	siRNA
HK3	(Perkins et al. 2018)		neither	siRNA
DDR2	(Perkins et al. 2018)		neither	siRNA
DAPK2	(Perkins et al. 2018)		neither	siRNA
ITPK1	(Perkins et al. 2018)		neither	siRNA
EPHA2	(Perkins et al. 2018)		neither	siRNA
PHKG1	(Perkins et al. 2018)		neither	siRNA
AK3	(Perkins et al. 2018)		neither	siRNA
CSNK2A2	(Perkins et al. 2018)		neither	siRNA
VRK2	(Perkins et al. 2018)		neither	siRNA
ARAF1	(Perkins et al. 2018)		neither	siRNA
BCR	(Perkins et al. 2018)		neither	siRNA
DCK	(Perkins et al. 2018)		neither	siRNA
MGC16169	(Perkins et al. 2018)		neither	siRNA
SRP72	(Perkins et al. 2018)		neither	siRNA
DGKI	(Perkins et al. 2018)		neither	siRNA
IKBKAP	(Perkins et al. 2018)		neither	siRNA
ADRBK2	(Perkins et al. 2018)		neither	siRNA
ICK	(Perkins et al. 2018)		neither	siRNA
ADCK2	(Perkins et al. 2018)		neither	siRNA
PI4K2B	(Perkins et al. 2018)		neither	siRNA
TRIB3	(Perkins et al. 2018)		neither	siRNA
FLJ23074	(Perkins et al. 2018)		neither	siRNA
HIPK2	(Perkins et al. 2018)		neither	siRNA
PRPS1	(Perkins et al. 2018)		neither	siRNA
CSNK1D	(Perkins et al. 2018)		neither	siRNA
DYRK3	(Perkins et al. 2018)		neither	siRNA
TYK2	(Perkins et al. 2018)		neither	siRNA
MYO3A	(Perkins et al. 2018)		neither	siRNA
SPHK1	(Perkins et al. 2018)		neither	siRNA
ASK	(Perkins et al. 2018)		neither	siRNA
PDGFRB	(Perkins et al. 2018)		neither	siRNA
FGR	(Perkins et al. 2018)		neither	siRNA
ROR1	(Perkins et al. 2018)		neither	siRNA
CRK7	(Perkins et al. 2018)		neither	siRNA
CDKN1B	(Perkins et al. 2018)		neither	siRNA
PACSIN1	(Perkins et al. 2018)		neither	siRNA
PIK3R1	(Perkins et al. 2018)		neither	siRNA
PRKY	(Perkins et al. 2018)		neither	siRNA
MAP3K1	(Perkins et al. 2018)		neither	siRNA
ZAP70	(Perkins et al. 2018)		neither	siRNA
STK23	(Perkins et al. 2018)		neither	siRNA
PTK7	(Perkins et al. 2018)		neither	siRNA
RPS6KL1	(Perkins et al. 2018)		neither	siRNA
RPS6KA6	(Perkins et al. 2018)		neither	siRNA
SRPK1	(Perkins et al. 2018)		neither	siRNA
PRKACA	(Perkins et al. 2018)		neither	siRNA
MERTK	(Perkins et al. 2018)		neither	siRNA
CERK	(Perkins et al. 2018)		neither	siRNA
NUCKS	(Perkins et al. 2018)		neither	siRNA
CIT	(Perkins et al. 2018)		neither	siRNA
CDKL4	(Perkins et al. 2018)		neither	siRNA
KIAA2002	(Perkins et al. 2018)		neither	siRNA
OSR1	(Perkins et al. 2018)		neither	siRNA
RAGE	(Perkins et al. 2018)		neither	siRNA
BMPR2	(Perkins et al. 2018)		neither	siRNA
NRBP2	(Perkins et al. 2018)		neither	siRNA
MAP2K4	(Perkins et al. 2018)		neither	siRNA
FLJ13052	(Perkins et al. 2018)		neither	siRNA
TLK2	(Perkins et al. 2018)		neither	siRNA
TJP2	(Perkins et al. 2018)		neither	siRNA
ADCK5	(Perkins et al. 2018)		neither	siRNA
MAPK11	(Perkins et al. 2018)		neither	siRNA
PGK2	(Perkins et al. 2018)		neither	siRNA
BUB1B	(Perkins et al. 2018)		neither	siRNA
MAP2K5	(Perkins et al. 2018)		neither	siRNA
LAK	(Perkins et al. 2018)		neither	siRNA
LRRK1	(Perkins et al. 2018)		neither	siRNA
FLJ25006	(Perkins et al. 2018)		neither	siRNA
MAPK14	(Perkins et al. 2018)		neither	siRNA
TBK1	(Perkins et al. 2018)		neither	siRNA
ERN2	(Perkins et al. 2018)		neither	siRNA
PRKCI	(Perkins et al. 2018)		neither	siRNA
IKBKE	(Perkins et al. 2018)		neither	siRNA
PIP5K1A	(Perkins et al. 2018)		neither	siRNA
STK17A	(Perkins et al. 2018)		neither	siRNA
TEX14	(Perkins et al. 2018)		neither	siRNA
MAPKAPK2	(Perkins et al. 2018)		neither	siRNA
LTK	(Perkins et al. 2018)		neither	siRNA
CASK	(Perkins et al. 2018)		neither	siRNA
DYRK1B	(Perkins et al. 2018)		neither	siRNA
SBK1	(Perkins et al. 2018)		neither	siRNA
PCTK1	(Perkins et al. 2018)		neither	siRNA
MAP3K4	(Perkins et al. 2018)		neither	siRNA
STK38L	(Perkins et al. 2018)		neither	siRNA
MGC4796	(Perkins et al. 2018)		neither	siRNA
PKIA	(Perkins et al. 2018)		neither	siRNA
RBKS	(Perkins et al. 2018)		neither	siRNA
PHKA1	(Perkins et al. 2018)		neither	siRNA
ERN1	(Perkins et al. 2018)		neither	siRNA
STYK1	(Perkins et al. 2018)		neither	siRNA
ARK5	(Perkins et al. 2018)		neither	siRNA
PIP5K1B	(Perkins et al. 2018)		neither	siRNA
DGUOK	(Perkins et al. 2018)		neither	siRNA
PANK3	(Perkins et al. 2018)		neither	siRNA
SRPK2	(Perkins et al. 2018)		neither	siRNA
CLK2	(Perkins et al. 2018)		neither	siRNA
TGFBR2	(Perkins et al. 2018)		neither	siRNA
STK22B	(Perkins et al. 2018)		neither	siRNA
GAK	(Perkins et al. 2018)		neither	siRNA
RPS6KA2	(Perkins et al. 2018)		neither	siRNA
MAPK6	(Perkins et al. 2018)		neither	siRNA
GRK7	(Perkins et al. 2018)		neither	siRNA
ADRBK1	(Perkins et al. 2018)		neither	siRNA
CDK10	(Perkins et al. 2018)		neither	siRNA
CDKN1A	(Perkins et al. 2018)		neither	siRNA
PANK2	(Perkins et al. 2018)		neither	siRNA
EPHA3	(Perkins et al. 2018)		neither	siRNA
PYCS	(Perkins et al. 2018)		neither	siRNA
IHPK1	(Perkins et al. 2018)		neither	siRNA
BRD4	(Perkins et al. 2018)		neither	siRNA
TEC	(Perkins et al. 2018)		neither	siRNA
FRDA	(Perkins et al. 2018)		neither	siRNA
PRPS2	(Perkins et al. 2018)		neither	siRNA
AK5	(Perkins et al. 2018)		neither	siRNA
MAST2	(Perkins et al. 2018)		neither	siRNA
CDK5R1	(Perkins et al. 2018)		neither	siRNA
WEE1	(Perkins et al. 2018)		neither	siRNA
CDK6	(Perkins et al. 2018)		neither	siRNA
CDKN2D	(Perkins et al. 2018)		neither	siRNA
PRKCQ	(Perkins et al. 2018)		neither	siRNA
PRKAG2	(Perkins et al. 2018)		neither	siRNA
MAP3K3	(Perkins et al. 2018)		neither	siRNA
FGFRL1	(Perkins et al. 2018)		neither	siRNA
NME1	(Perkins et al. 2018)		neither	siRNA
TNK1	(Perkins et al. 2018)		neither	siRNA
STK29	(Perkins et al. 2018)		neither	siRNA
NTRK3	(Perkins et al. 2018)		neither	siRNA
LMTK2	(Perkins et al. 2018)		neither	siRNA
DTYMK	(Perkins et al. 2018)		neither	siRNA
PIK3R4	(Perkins et al. 2018)		neither	siRNA
GCK	(Perkins et al. 2018)		neither	siRNA
EPHB2	(Perkins et al. 2018)		neither	siRNA
SGKL	(Perkins et al. 2018)		neither	siRNA
DLG3	(Perkins et al. 2018)		neither	siRNA
RET	(Perkins et al. 2018)		neither	siRNA
MAP2K6	(Perkins et al. 2018)		neither	siRNA
RPS6KC1	(Perkins et al. 2018)		neither	siRNA
NME7	(Perkins et al. 2018)		neither	siRNA
MAP3K10	(Perkins et al. 2018)		neither	siRNA
UCK1	(Perkins et al. 2018)		neither	siRNA
FGFR2	(Perkins et al. 2018)		neither	siRNA
ERBB3	(Perkins et al. 2018)		neither	siRNA
NEK3	(Perkins et al. 2018)		neither	siRNA
COL4A3BP	(Perkins et al. 2018)		neither	siRNA
CDC2L5	(Perkins et al. 2018)		neither	siRNA
ALK	(Perkins et al. 2018)		neither	siRNA
SPEG	(Perkins et al. 2018)		neither	siRNA
TP53RK	(Perkins et al. 2018)		neither	siRNA
EFNA5	(Perkins et al. 2018)		neither	siRNA
MAPK13	(Perkins et al. 2018)		neither	siRNA
TRIB2	(Perkins et al. 2018)		neither	siRNA
DGKH	(Perkins et al. 2018)		neither	siRNA
FRK	(Perkins et al. 2018)		neither	siRNA
PIK3CB	(Perkins et al. 2018)		neither	siRNA
KCNH2	(Perkins et al. 2018)		neither	siRNA
CDKL1	(Perkins et al. 2018)		neither	siRNA
NTRK2	(Perkins et al. 2018)		neither	siRNA
AATK	(Perkins et al. 2018)		neither	siRNA
PRKCG	(Perkins et al. 2018)		neither	siRNA
STK38	(Perkins et al. 2018)		neither	siRNA
PMVK	(Perkins et al. 2018)		neither	siRNA
EPHA1	(Perkins et al. 2018)		neither	siRNA
PRKCSH	(Perkins et al. 2018)		neither	siRNA
PRKCD	(Perkins et al. 2018)		neither	siRNA
ATR	(Perkins et al. 2018)		neither	siRNA
CAMK2A	(Perkins et al. 2018)		neither	siRNA
KDR	(Perkins et al. 2018)		neither	siRNA
CDK11	(Perkins et al. 2018)		neither	siRNA
SNARK	(Perkins et al. 2018)		neither	siRNA
SCYL1	(Perkins et al. 2018)		neither	siRNA
PRKAB2	(Perkins et al. 2018)		neither	siRNA
STK32B	(Perkins et al. 2018)		neither	siRNA
MAP3K7IP1	(Perkins et al. 2018)		neither	siRNA
PRKR	(Perkins et al. 2018)		neither	siRNA
RIPK3	(Perkins et al. 2018)		neither	siRNA
ULK4	(Perkins et al. 2018)		neither	siRNA
SPHK2	(Perkins et al. 2018)		neither	siRNA
CSNK2B	(Perkins et al. 2018)		neither	siRNA
ERBB4	(Perkins et al. 2018)		neither	siRNA
PFKFB4	(Perkins et al. 2018)		neither	siRNA
PKMYT1	(Perkins et al. 2018)		neither	siRNA
PACE-1	(Perkins et al. 2018)		neither	siRNA
IKBKB	(Perkins et al. 2018)		neither	siRNA
MAP3K13	(Perkins et al. 2018)		neither	siRNA
CAMK1D	(Perkins et al. 2018)		neither	siRNA
IRAK3	(Perkins et al. 2018)		neither	siRNA
MOS	(Perkins et al. 2018)		neither	siRNA
PIP5K2B	(Perkins et al. 2018)		neither	siRNA
BAIAP1	(Perkins et al. 2018)		neither	siRNA
SLK	(Perkins et al. 2018)		neither	siRNA
CDKN1C	(Perkins et al. 2018)		neither	siRNA
PIP5K1C	(Perkins et al. 2018)		neither	siRNA
PFKL	(Perkins et al. 2018)		neither	siRNA
PCK1	(Perkins et al. 2018)		neither	siRNA
CDK9	(Perkins et al. 2018)		neither	siRNA
CRKL	(Perkins et al. 2018)		neither	siRNA
RPS6KA5	(Perkins et al. 2018)		neither	siRNA
STK32C	(Perkins et al. 2018)		neither	siRNA
PRKD2	(Perkins et al. 2018)		neither	siRNA
LYK5	(Perkins et al. 2018)		neither	siRNA
COMMD3	(Perkins et al. 2018)		neither	siRNA
TK2	(Perkins et al. 2018)		neither	siRNA
CSNK2A1	(Perkins et al. 2018)		neither	siRNA
SRMS	(Perkins et al. 2018)		neither	siRNA
MAP4K2	(Perkins et al. 2018)		neither	siRNA
PDK1	(Perkins et al. 2018)		neither	siRNA
IPMK	(Perkins et al. 2018)		neither	siRNA
MELK	(Perkins et al. 2018)		neither	siRNA
PRKCH	(Perkins et al. 2018)		neither	siRNA
PAK3	(Perkins et al. 2018)		neither	siRNA
PFKFB1	(Perkins et al. 2018)		neither	siRNA
INSRR	(Perkins et al. 2018)		neither	siRNA
DLG2	(Perkins et al. 2018)		neither	siRNA
PIP5K3	(Perkins et al. 2018)		neither	siRNA
BMPR1A	(Perkins et al. 2018)		neither	siRNA
PRPS1L1	(Perkins et al. 2018)		neither	siRNA
IGF2R	(Perkins et al. 2018)		neither	siRNA
TGFBR3	(Perkins et al. 2018)		neither	siRNA
UMP-CMPK	(Perkins et al. 2018)		neither	siRNA
CHKA	(Perkins et al. 2018)		neither	siRNA
WNK4	(Perkins et al. 2018)		neither	siRNA
RPS6KA1	(Perkins et al. 2018)		neither	siRNA
IHPK3	(Perkins et al. 2018)		neither	siRNA
BMX	(Perkins et al. 2018)		neither	siRNA
CLK4	(Perkins et al. 2018)		neither	siRNA
PAK2	(Perkins et al. 2018)		neither	siRNA
LOC390226	(Perkins et al. 2018)		neither	siRNA
CSNK1A1	(Perkins et al. 2018)		neither	siRNA
NME2	(Perkins et al. 2018)		neither	siRNA
MAK	(Perkins et al. 2018)		neither	siRNA
PIK3CD	(Perkins et al. 2018)		neither	siRNA
BRDT	(Perkins et al. 2018)		neither	siRNA
EIF2AK4	(Perkins et al. 2018)		neither	siRNA
NME6	(Perkins et al. 2018)		neither	siRNA
DYRK1A	(Perkins et al. 2018)		neither	siRNA
CAMK4	(Perkins et al. 2018)		neither	siRNA
JIK	(Perkins et al. 2018)		neither	siRNA
PKLR	(Perkins et al. 2018)		neither	siRNA
PAK7	(Perkins et al. 2018)		neither	siRNA
VRK1	(Perkins et al. 2018)		neither	siRNA
EPHA6	(Perkins et al. 2018)		neither	siRNA
GUCY2C	(Perkins et al. 2018)		neither	siRNA
PNCK	(Perkins et al. 2018)		neither	siRNA
VRK3	(Perkins et al. 2018)		neither	siRNA
PDGFRA	(Perkins et al. 2018)		neither	siRNA
DDR1	(Perkins et al. 2018)		neither	siRNA
PTK9L	(Perkins et al. 2018)		neither	siRNA
PIK3C2A	(Perkins et al. 2018)		neither	siRNA
STK32A	(Perkins et al. 2018)		neither	siRNA
GTF2H1	(Perkins et al. 2018)		neither	siRNA
TOPK	(Perkins et al. 2018)		neither	siRNA
ZAK	(Perkins et al. 2018)		neither	siRNA
PDK4	(Perkins et al. 2018)		neither	siRNA
CHUK	(Perkins et al. 2018)		neither	siRNA
TPK1	(Perkins et al. 2018)		neither	siRNA
C14ORF20	(Perkins et al. 2018)		neither	siRNA
PIM3	(Perkins et al. 2018)		neither	siRNA
LMTK3	(Perkins et al. 2018)		neither	siRNA
CHEK2	(Perkins et al. 2018)		neither	siRNA
JAK1	(Perkins et al. 2018)		neither	siRNA
EIF2AK3	(Perkins et al. 2018)		neither	siRNA
PIK3C3	(Perkins et al. 2018)		neither	siRNA
ROCK2	(Perkins et al. 2018)		neither	siRNA
PIK3C2B	(Perkins et al. 2018)		neither	siRNA
SGK	(Perkins et al. 2018)		neither	siRNA
CLK3	(Perkins et al. 2018)		neither	siRNA
PXK	(Perkins et al. 2018)		neither	siRNA
HUNK	(Perkins et al. 2018)		neither	siRNA
MAP4K1	(Perkins et al. 2018)		neither	siRNA
PCTK2	(Perkins et al. 2018)		neither	siRNA
INSR	(Perkins et al. 2018)		neither	siRNA
HIPK4	(Perkins et al. 2018)		neither	siRNA
SIK2	(Perkins et al. 2018)		neither	siRNA
MET	(Perkins et al. 2018)		neither	siRNA
FYN	(Perkins et al. 2018)		neither	siRNA
DKFZP434C131	(Perkins et al. 2018)		neither	siRNA
SAST	(Perkins et al. 2018)		neither	siRNA
NEK2	(Perkins et al. 2018)		neither	siRNA
MAPKAPK5	(Perkins et al. 2018)		neither	siRNA
NRK	(Perkins et al. 2018)		neither	siRNA
PFKFB2	(Perkins et al. 2018)		neither	siRNA
MARK4	(Perkins et al. 2018)		neither	siRNA
EPHB1	(Perkins et al. 2018)		neither	siRNA
MAGI-3	(Perkins et al. 2018)		neither	siRNA
IKBKG	(Perkins et al. 2018)		neither	siRNA
N4BP2	(Perkins et al. 2018)		neither	siRNA
NEK1	(Perkins et al. 2018)		neither	siRNA
XYLB	(Perkins et al. 2018)		neither	siRNA
RP6-213H19.1	(Perkins et al. 2018)		neither	siRNA
SMG1	(Perkins et al. 2018)		neither	siRNA
IHPK2	(Perkins et al. 2018)		neither	siRNA
ILK	(Perkins et al. 2018)		neither	siRNA
PSKH2	(Perkins et al. 2018)		neither	siRNA
NRBP	(Perkins et al. 2018)		neither	siRNA
ULK1	(Perkins et al. 2018)		neither	siRNA
PRKCA	(Perkins et al. 2018)		neither	siRNA
CDKL2	(Perkins et al. 2018)		neither	siRNA
FES	(Perkins et al. 2018)		neither	siRNA
PRKAB1	(Perkins et al. 2018)		neither	siRNA
HAK	(Perkins et al. 2018)		neither	siRNA
CDK2	(Perkins et al. 2018)		neither	siRNA
MAP2K2	(Perkins et al. 2018)		neither	siRNA
MAPK10	(Perkins et al. 2018)		neither	siRNA
CALM2	(Perkins et al. 2018)		neither	siRNA
KHK	(Perkins et al. 2018)		neither	siRNA
GUK1	(Perkins et al. 2018)		neither	siRNA
CKM	(Perkins et al. 2018)		neither	siRNA
MAP4K3	(Perkins et al. 2018)		neither	siRNA
PRKDC	(Perkins et al. 2018)		neither	siRNA
PRPF4B	(Perkins et al. 2018)		neither	siRNA
RIOK3	(Perkins et al. 2018)		neither	siRNA
KIAA1765	(Perkins et al. 2018)		neither	siRNA
EXOSC10	(Perkins et al. 2018)		neither	siRNA
PGK1	(Perkins et al. 2018)		neither	siRNA
AK3L1	(Perkins et al. 2018)		neither	siRNA
PLK3	(Perkins et al. 2018)		neither	siRNA
EFNB3	(Perkins et al. 2018)		neither	siRNA
EPHB3	(Perkins et al. 2018)		neither	siRNA
PRKCB1	(Perkins et al. 2018)		neither	siRNA
DGKD	(Perkins et al. 2018)		neither	siRNA
EPHB4	(Perkins et al. 2018)		neither	siRNA
MGC45428	(Perkins et al. 2018)		neither	siRNA
CHKB	(Perkins et al. 2018)		neither	siRNA
PRKAR2B	(Perkins et al. 2018)		neither	siRNA
PCK2	(Perkins et al. 2018)		neither	siRNA
AMHR2	(Perkins et al. 2018)		neither	siRNA
DUSP21	(Perkins et al. 2018)		neither	siRNA
CDKN2B	(Perkins et al. 2018)		neither	siRNA
DLG1	(Perkins et al. 2018)		neither	siRNA
C9ORF96	(Perkins et al. 2018)		neither	siRNA
MAP2K1	(Perkins et al. 2018)		neither	siRNA
GALK2	(Perkins et al. 2018)		neither	siRNA
NTRK1	(Perkins et al. 2018)		neither	siRNA
NME4	(Perkins et al. 2018)		neither	siRNA
BRAF	(Perkins et al. 2018)		neither	siRNA
PASK	(Perkins et al. 2018)		neither	siRNA
HUS1	(Perkins et al. 2018)		neither	siRNA
TLK1	(Perkins et al. 2018)		neither	siRNA
PFKM	(Perkins et al. 2018)		neither	siRNA
PRKAA2	(Perkins et al. 2018)		neither	siRNA
ITPKB	(Perkins et al. 2018)		neither	siRNA
MPP3	(Perkins et al. 2018)		neither	siRNA
CDK3	(Perkins et al. 2018)		neither	siRNA
PDPK1	(Perkins et al. 2018)		neither	siRNA
C10ORF89	(Perkins et al. 2018)		neither	siRNA
EPHA4	(Perkins et al. 2018)		neither	siRNA
DCAMKL1	(Perkins et al. 2018)		neither	siRNA
GK2	(Perkins et al. 2018)		neither	siRNA
KUB3	(Perkins et al. 2018)		neither	siRNA
TRPM7	(Perkins et al. 2018)		neither	siRNA
MYLK	(Perkins et al. 2018)		neither	siRNA
GUCY2F	(Perkins et al. 2018)		neither	siRNA
GSK3B	(Perkins et al. 2018)		neither	siRNA
MST1R	(Perkins et al. 2018)		neither	siRNA
AK2	(Perkins et al. 2018)		neither	siRNA
NEK7	(Perkins et al. 2018)		neither	siRNA
PRKWNK1	(Perkins et al. 2018)		neither	siRNA
TSKS	(Perkins et al. 2018)		neither	siRNA
STK19	(Perkins et al. 2018)		neither	siRNA
MAPK12	(Perkins et al. 2018)		neither	siRNA
GALK1	(Perkins et al. 2018)		neither	siRNA
ALOX5AP	(Tomati et al. 2017)		neg	siRNA
ANXA11	(Tomati et al. 2017)		neg	siRNA
CDK6	(Tomati et al. 2017)		neg	siRNA
CHD4	(Tomati et al. 2017)		neg	siRNA
CNTN1	(Tomati et al. 2017)		neg	siRNA
CSNK2A1	(Tomati et al. 2017)		neg	siRNA
FAU	(Tomati et al. 2017)		neg	siRNA	FAU knockdown increased the plasma membrane targeting and function of F508del-CFTR, but not of wild-type CFTR. Investigation into the mechanism of action revealed a preferential physical interaction of FAU with mutant CFTR, leading to its degradation.
PGAP2	(Tomati et al. 2017)		neg	siRNA	FRAG1
GALK1	(Tomati et al. 2017)		neg	siRNA
GJA5	(Tomati et al. 2017)		neg	siRNA
GJB4	(Tomati et al. 2017)		neg	siRNA
GPR149	(Tomati et al. 2017)		neg	siRNA
KCTD8	(Tomati et al. 2017)		neg	siRNA
LRRC59	(Tomati et al. 2017)		neg	siRNA
MLLT6	(Tomati et al. 2017)		neg	siRNA
NR2E3	(Tomati et al. 2017)		neg	siRNA
P2RX1	(Tomati et al. 2017)		neg	siRNA
PHF12	(Tomati et al. 2017)		neg	siRNA
PLXNA1	(Tomati et al. 2017)		neg	siRNA
PLXND1	(Tomati et al. 2017)		neg	siRNA
PRPS1	(Tomati et al. 2017)		neg	siRNA
PTCH1	(Tomati et al. 2017)		neg	siRNA
RARA	(Tomati et al. 2017)		neg	siRNA
RBBP6	(Tomati et al. 2017)		neg	siRNA
RNF207	(Tomati et al. 2017)		neg	siRNA
RORB	(Tomati et al. 2017)		neg	siRNA
SEC22B	(Tomati et al. 2017)		neg	siRNA
PRAG1	(Tomati et al. 2017)		neg	siRNA	SGK223
SLC25A1	(Tomati et al. 2017)		neg	siRNA
SNRNP25	(Tomati et al. 2017)		neg	siRNA
TLR7	(Tomati et al. 2017)		neg	siRNA
TRIM24	(Tomati et al. 2017)		neg	siRNA
UBA2	(Tomati et al. 2017)		neg	siRNA
UBA52	(Tomati et al. 2017)		neg	siRNA
UBE2C	(Tomati et al. 2017)		neg	siRNA
UBE2I	(Tomati et al. 2017)		neg	siRNA
UBXN6	(Tomati et al. 2017)		neg	siRNA
MMAB	(Tomati et al. 2017)		neither	siRNA
COPS2	(Tomati et al. 2017)		neither	siRNA
GPS1	(Tomati et al. 2017)		neither	siRNA
NVL	(Tomati et al. 2017)		neither	siRNA
PEX1	(Tomati et al. 2017)		neither	siRNA
SPATA5L1	(Tomati et al. 2017)		neither	siRNA
VCP	(Tomati et al. 2017)		neither	siRNA
AHCY	(Tomati et al. 2017)		neither	siRNA
AHCYL1	(Tomati et al. 2017)		neither	siRNA
TSCOT	(Tomati et al. 2017)		neither	siRNA
AKAP8	(Tomati et al. 2017)		neither	siRNA
AKAP8L	(Tomati et al. 2017)		neither	siRNA
ZNF326	(Tomati et al. 2017)		neither	siRNA
KIAA1161	(Tomati et al. 2017)		neither	siRNA
APLP1	(Tomati et al. 2017)		neither	siRNA
APLP2	(Tomati et al. 2017)		neither	siRNA
TMEM27	(Tomati et al. 2017)		neither	siRNA
BCL3	(Tomati et al. 2017)		neither	siRNA
AZIN1	(Tomati et al. 2017)		neither	siRNA
ODC1	(Tomati et al. 2017)		neither	siRNA
ARMCX1	(Tomati et al. 2017)		neither	siRNA
ARMCX2	(Tomati et al. 2017)		neither	siRNA
Control	(Tomati et al. 2017)		neither	siRNA
ARMCX6	(Tomati et al. 2017)		neither	siRNA
KIAA2010	(Tomati et al. 2017)		neither	siRNA
C6orf170	(Tomati et al. 2017)		neither	siRNA
BSG	(Tomati et al. 2017)		neither	siRNA
EMB	(Tomati et al. 2017)		neither	siRNA
NPTN	(Tomati et al. 2017)		neither	siRNA
BCL7A	(Tomati et al. 2017)		neither	siRNA
ARMC4	(Tomati et al. 2017)		neither	siRNA
CRYGA	(Tomati et al. 2017)		neither	siRNA
CRYGB	(Tomati et al. 2017)		neither	siRNA
CRYGC	(Tomati et al. 2017)		neither	siRNA
CRYGD	(Tomati et al. 2017)		neither	siRNA
TM2D3	(Tomati et al. 2017)		neither	siRNA
BLCAP	(Tomati et al. 2017)		neither	siRNA
CPS1	(Tomati et al. 2017)		neither	siRNA
CA10	(Tomati et al. 2017)		neither	siRNA
CA11	(Tomati et al. 2017)		neither	siRNA
CA8	(Tomati et al. 2017)		neither	siRNA
ZW10	(Tomati et al. 2017)		neither	siRNA
C11orf11	(Tomati et al. 2017)		neither	siRNA
CLASP1	(Tomati et al. 2017)		neither	siRNA
CLASP2	(Tomati et al. 2017)		neither	siRNA
KIAA0423	(Tomati et al. 2017)		neither	siRNA
C14orf166	(Tomati et al. 2017)		neither	siRNA
CUZD1	(Tomati et al. 2017)		neither	siRNA
DCBLD1	(Tomati et al. 2017)		neither	siRNA
DCBLD2	(Tomati et al. 2017)		neither	siRNA
MFRP	(Tomati et al. 2017)		neither	siRNA
NETO1	(Tomati et al. 2017)		neither	siRNA
PDCD8	(Tomati et al. 2017)		neither	siRNA
FRS2	(Tomati et al. 2017)		neither	siRNA
EPS8L3	(Tomati et al. 2017)		neither	siRNA
BCCIP	(Tomati et al. 2017)		neither	siRNA
C1orf9	(Tomati et al. 2017)		neither	siRNA
LRMP	(Tomati et al. 2017)		neither	siRNA
PEX13	(Tomati et al. 2017)		neither	siRNA
SH2D3A	(Tomati et al. 2017)		neither	siRNA
OGFR	(Tomati et al. 2017)		neither	siRNA
PLA2G12A	(Tomati et al. 2017)		neither	siRNA
PLA2G12B	(Tomati et al. 2017)		neither	siRNA
VANGL1	(Tomati et al. 2017)		neither	siRNA
FADS1	(Tomati et al. 2017)		neither	siRNA
FADS2	(Tomati et al. 2017)		neither	siRNA
FTH1	(Tomati et al. 2017)		neither	siRNA
NAALADL2	(Tomati et al. 2017)		neither	siRNA
GAPDHS	(Tomati et al. 2017)		neither	siRNA
C3orf21	(Tomati et al. 2017)		neither	siRNA
GORASP1	(Tomati et al. 2017)		neither	siRNA
GORASP2	(Tomati et al. 2017)		neither	siRNA
HRG	(Tomati et al. 2017)		neither	siRNA
HD	(Tomati et al. 2017)		neither	siRNA
HIGD2A	(Tomati et al. 2017)		neither	siRNA
HIGD2BP	(Tomati et al. 2017)		neither	siRNA
SH2D1A	(Tomati et al. 2017)		neither	siRNA
EMPTY	(Tomati et al. 2017)		neither	siRNA
SH2D1B	(Tomati et al. 2017)		neither	siRNA
IRS2	(Tomati et al. 2017)		neither	siRNA
INSIG2	(Tomati et al. 2017)		neither	siRNA
IFITM1	(Tomati et al. 2017)		neither	siRNA
ERBB2IP	(Tomati et al. 2017)		neither	siRNA
LRCH1	(Tomati et al. 2017)		neither	siRNA
LRCH4	(Tomati et al. 2017)		neither	siRNA
LRDD	(Tomati et al. 2017)		neither	siRNA
LRRC8A	(Tomati et al. 2017)		neither	siRNA
LRRC8B	(Tomati et al. 2017)		neither	siRNA
LRRC8E	(Tomati et al. 2017)		neither	siRNA
MFHAS1	(Tomati et al. 2017)		neither	siRNA
RP11-139H14.4	(Tomati et al. 2017)		neither	siRNA
ALOX12B	(Tomati et al. 2017)		neither	siRNA
ALOXE3	(Tomati et al. 2017)		neither	siRNA
LAMP2	(Tomati et al. 2017)		neither	siRNA
MRC2	(Tomati et al. 2017)		neither	siRNA
PLLP	(Tomati et al. 2017)		neither	siRNA
PLP2	(Tomati et al. 2017)		neither	siRNA
C19orf6	(Tomati et al. 2017)		neither	siRNA
CDCA1	(Tomati et al. 2017)		neither	siRNA
TOMM40L	(Tomati et al. 2017)		neither	siRNA
SYNJ2BP	(Tomati et al. 2017)		neither	siRNA
TXNL4A	(Tomati et al. 2017)		neither	siRNA
BUB3	(Tomati et al. 2017)		neither	siRNA
GPHN	(Tomati et al. 2017)		neither	siRNA
MOSC1	(Tomati et al. 2017)		neither	siRNA
GPM6A	(Tomati et al. 2017)		neither	siRNA
GPM6B	(Tomati et al. 2017)		neither	siRNA
PLP1	(Tomati et al. 2017)		neither	siRNA
NAT10	(Tomati et al. 2017)		neither	siRNA
DUOX1	(Tomati et al. 2017)		neither	siRNA
LGICZ1	(Tomati et al. 2017)		neither	siRNA
BID	(Tomati et al. 2017)		neither	siRNA
BIK	(Tomati et al. 2017)		neither	siRNA
BRE	(Tomati et al. 2017)		neither	siRNA
OPRS1	(Tomati et al. 2017)		neither	siRNA
PERP	(Tomati et al. 2017)		neither	siRNA
TMEM47	(Tomati et al. 2017)		neither	siRNA
PALMD	(Tomati et al. 2017)		neither	siRNA
MDC1	(Tomati et al. 2017)		neither	siRNA
PXMP2	(Tomati et al. 2017)		neither	siRNA
PIGP	(Tomati et al. 2017)		neither	siRNA
TSGA2	(Tomati et al. 2017)		neither	siRNA
PSME3	(Tomati et al. 2017)		neither	siRNA
PTMS	(Tomati et al. 2017)		neither	siRNA
PTPLAD2	(Tomati et al. 2017)		neither	siRNA
RAD51AP1	(Tomati et al. 2017)		neither	siRNA
LZTR2	(Tomati et al. 2017)		neither	siRNA
FSD1	(Tomati et al. 2017)		neither	siRNA
FSD2	(Tomati et al. 2017)		neither	siRNA
CMYA5	(Tomati et al. 2017)		neither	siRNA
SPAG4	(Tomati et al. 2017)		neither	siRNA
SPAG4L	(Tomati et al. 2017)		neither	siRNA
SGCB	(Tomati et al. 2017)		neither	siRNA
RAD21	(Tomati et al. 2017)		neither	siRNA
SPSB1	(Tomati et al. 2017)		neither	siRNA
STMN1	(Tomati et al. 2017)		neither	siRNA
STRN3	(Tomati et al. 2017)		neither	siRNA
C17orf61	(Tomati et al. 2017)		neither	siRNA
ST7	(Tomati et al. 2017)		neither	siRNA
ST7L	(Tomati et al. 2017)		neither	siRNA
CISH	(Tomati et al. 2017)		neither	siRNA
SYT17	(Tomati et al. 2017)		neither	siRNA
C9orf121	(Tomati et al. 2017)		neither	siRNA
TXNDC14	(Tomati et al. 2017)		neither	siRNA
THSD1	(Tomati et al. 2017)		neither	siRNA
TIMELESS	(Tomati et al. 2017)		neither	siRNA
TACC1	(Tomati et al. 2017)		neither	siRNA
SERINC1	(Tomati et al. 2017)		neither	siRNA
SERINC2	(Tomati et al. 2017)		neither	siRNA
SERINC3	(Tomati et al. 2017)		neither	siRNA
SERINC5	(Tomati et al. 2017)		neither	siRNA
TNFAIP8	(Tomati et al. 2017)		neither	siRNA
TNFAIP8L1	(Tomati et al. 2017)		neither	siRNA
ITM2A	(Tomati et al. 2017)		neither	siRNA
ITM2B	(Tomati et al. 2017)		neither	siRNA
WDR5	(Tomati et al. 2017)		neither	siRNA
WSB1	(Tomati et al. 2017)		neither	siRNA
WSB2	(Tomati et al. 2017)		neither	siRNA
AOX1	(Tomati et al. 2017)		neither	siRNA
XDH	(Tomati et al. 2017)		neither	siRNA
ZDHHC21	(Tomati et al. 2017)		neither	siRNA
ZDHHC24	(Tomati et al. 2017)		neither	siRNA
ZDHHC7	(Tomati et al. 2017)		neither	siRNA
GPSN2	(Tomati et al. 2017)		neither	siRNA
MCM3AP	(Tomati et al. 2017)		neither	siRNA
GIMAP2	(Tomati et al. 2017)		neither	siRNA
GIMAP4	(Tomati et al. 2017)		neither	siRNA
PCYOX1	(Tomati et al. 2017)		neither	siRNA
AMOTL1	(Tomati et al. 2017)		neither	siRNA
ARMCX3	(Tomati et al. 2017)		neither	siRNA
ARMCX5	(Tomati et al. 2017)		neither	siRNA
BCL2L11	(Tomati et al. 2017)		neither	siRNA
BNIPL	(Tomati et al. 2017)		neither	siRNA
TM2D1	(Tomati et al. 2017)		neither	siRNA
TM2D2	(Tomati et al. 2017)		neither	siRNA
CDC73	(Tomati et al. 2017)		neither	siRNA
RAD17	(Tomati et al. 2017)		neither	siRNA
CPNE4	(Tomati et al. 2017)		neither	siRNA
DLAT	(Tomati et al. 2017)		neither	siRNA
PROS1	(Tomati et al. 2017)		neither	siRNA
PSMD7	(Tomati et al. 2017)		neither	siRNA
ATG9A	(Tomati et al. 2017)		neither	siRNA
BCL2L13	(Tomati et al. 2017)		neither	siRNA
FTL	(Tomati et al. 2017)		neither	siRNA
GAPDH	(Tomati et al. 2017)		neither	siRNA
HIGD1A	(Tomati et al. 2017)		neither	siRNA
HIGD1B	(Tomati et al. 2017)		neither	siRNA
PSMD14	(Tomati et al. 2017)		neither	siRNA
KATNB1	(Tomati et al. 2017)		neither	siRNA
LRRC8C	(Tomati et al. 2017)		neither	siRNA
LRRC8D	(Tomati et al. 2017)		neither	siRNA
MAL	(Tomati et al. 2017)		neither	siRNA
MAL2	(Tomati et al. 2017)		neither	siRNA
C6orf168	(Tomati et al. 2017)		neither	siRNA
MMAA	(Tomati et al. 2017)		neither	siRNA
MOSC2	(Tomati et al. 2017)		neither	siRNA
CD164	(Tomati et al. 2017)		neither	siRNA
APRT	(Tomati et al. 2017)		neither	siRNA
BCL10	(Tomati et al. 2017)		neither	siRNA
PARD6A	(Tomati et al. 2017)		neither	siRNA
PARD6B	(Tomati et al. 2017)		neither	siRNA
PTMA	(Tomati et al. 2017)		neither	siRNA
PTPLAD1	(Tomati et al. 2017)		neither	siRNA
MOG	(Tomati et al. 2017)		neither	siRNA
SPSB2	(Tomati et al. 2017)		neither	siRNA
SPSB3	(Tomati et al. 2017)		neither	siRNA
SOCS2	(Tomati et al. 2017)		neither	siRNA
SOCS3	(Tomati et al. 2017)		neither	siRNA
TACC2	(Tomati et al. 2017)		neither	siRNA
TACC3	(Tomati et al. 2017)		neither	siRNA
ITM2C	(Tomati et al. 2017)		neither	siRNA
ARHGEF10	(Tomati et al. 2017)		neither	siRNA
ZDHHC3	(Tomati et al. 2017)		neither	siRNA
ZDHHC4	(Tomati et al. 2017)		neither	siRNA
F5	(Tomati et al. 2017)		neither	siRNA
NETO2	(Tomati et al. 2017)		neither	siRNA
YPEL2	(Tomati et al. 2017)		neither	siRNA
ATG9B	(Tomati et al. 2017)		neither	siRNA
VANGL2	(Tomati et al. 2017)		neither	siRNA
DKK1	(Tomati et al. 2017)		neither	siRNA
PARD6G	(Tomati et al. 2017)		neither	siRNA
PNN	(Tomati et al. 2017)		neither	siRNA
PTPLB	(Tomati et al. 2017)		neither	siRNA
SPRYD4	(Tomati et al. 2017)		neither	siRNA
DPH1	(Tomati et al. 2017)		neither	siRNA
IFITM2	(Tomati et al. 2017)		neither	siRNA
HRSP12	(Tomati et al. 2017)		neither	siRNA
ARMCX4	(Tomati et al. 2017)		neither	siRNA
SEPT6	(Tomati et al. 2017)		neither	siRNA
SEPT7	(Tomati et al. 2017)		neither	siRNA
SEPT11	(Tomati et al. 2017)		neither	siRNA
ACTN4	(Tomati et al. 2017)		neither	siRNA
ACTR1A	(Tomati et al. 2017)		neither	siRNA
ACTR6	(Tomati et al. 2017)		neither	siRNA
ACTRT2	(Tomati et al. 2017)		neither	siRNA
ADD1	(Tomati et al. 2017)		neither	siRNA
APC	(Tomati et al. 2017)		neither	siRNA
APC2	(Tomati et al. 2017)		neither	siRNA
CAP1	(Tomati et al. 2017)		neither	siRNA
CENPE	(Tomati et al. 2017)		neither	siRNA
CKAP5	(Tomati et al. 2017)		neither	siRNA
CORO1A	(Tomati et al. 2017)		neither	siRNA
CTNNA2	(Tomati et al. 2017)		neither	siRNA
DCTN1	(Tomati et al. 2017)		neither	siRNA
DES	(Tomati et al. 2017)		neither	siRNA
DIAPH1	(Tomati et al. 2017)		neither	siRNA
DIAPH2	(Tomati et al. 2017)		neither	siRNA
DNAH11	(Tomati et al. 2017)		neither	siRNA
DNAH5	(Tomati et al. 2017)		neither	siRNA
DNAH7	(Tomati et al. 2017)		neither	siRNA
DNHD3	(Tomati et al. 2017)		neither	siRNA
DNM2	(Tomati et al. 2017)		neither	siRNA
DTNA	(Tomati et al. 2017)		neither	siRNA
DYNC1H1	(Tomati et al. 2017)		neither	siRNA
DYNC1LI1	(Tomati et al. 2017)		neither	siRNA
EMP2	(Tomati et al. 2017)		neither	siRNA
GABARAP	(Tomati et al. 2017)		neither	siRNA
GSN	(Tomati et al. 2017)		neither	siRNA
INADL	(Tomati et al. 2017)		neither	siRNA
KATNA1	(Tomati et al. 2017)		neither	siRNA
KATNAL1	(Tomati et al. 2017)		neither	siRNA
KIF11	(Tomati et al. 2017)		neither	siRNA
KIF14	(Tomati et al. 2017)		neither	siRNA
KIF1B	(Tomati et al. 2017)		neither	siRNA
KIF23	(Tomati et al. 2017)		neither	siRNA
KIF25	(Tomati et al. 2017)		neither	siRNA
KIF27	(Tomati et al. 2017)		neither	siRNA
KIF2C	(Tomati et al. 2017)		neither	siRNA
KIF4A	(Tomati et al. 2017)		neither	siRNA
KIF6	(Tomati et al. 2017)		neither	siRNA
KRT18	(Tomati et al. 2017)		neither	siRNA
LMNA	(Tomati et al. 2017)		neither	siRNA
LMNB2	(Tomati et al. 2017)		neither	siRNA
LPP	(Tomati et al. 2017)		neither	siRNA
LPXN	(Tomati et al. 2017)		neither	siRNA
MAP1A	(Tomati et al. 2017)		neither	siRNA
MARK2	(Tomati et al. 2017)		neither	siRNA
MEFV	(Tomati et al. 2017)		neither	siRNA
MPHOSPH1	(Tomati et al. 2017)		neither	siRNA
MUC1	(Tomati et al. 2017)		neither	siRNA
MX1	(Tomati et al. 2017)		neither	siRNA
MYH7B	(Tomati et al. 2017)		neither	siRNA
MYL3	(Tomati et al. 2017)		neither	siRNA
NEDD9	(Tomati et al. 2017)		neither	siRNA
NF2	(Tomati et al. 2017)		neither	siRNA
NPHS2	(Tomati et al. 2017)		neither	siRNA
NUDC	(Tomati et al. 2017)		neither	siRNA
PFN4	(Tomati et al. 2017)		neither	siRNA
PKP1	(Tomati et al. 2017)		neither	siRNA
PLS1	(Tomati et al. 2017)		neither	siRNA
PRC1	(Tomati et al. 2017)		neither	siRNA
PXN	(Tomati et al. 2017)		neither	siRNA
SPAST	(Tomati et al. 2017)		neither	siRNA
SPTB	(Tomati et al. 2017)		neither	siRNA
STOML1	(Tomati et al. 2017)		neither	siRNA
TNNT1	(Tomati et al. 2017)		neither	siRNA
TNNT2	(Tomati et al. 2017)		neither	siRNA
TPM1	(Tomati et al. 2017)		neither	siRNA
TPX2	(Tomati et al. 2017)		neither	siRNA
TTL	(Tomati et al. 2017)		neither	siRNA
TTLL1	(Tomati et al. 2017)		neither	siRNA
TTLL3	(Tomati et al. 2017)		neither	siRNA
TUBA4	(Tomati et al. 2017)		neither	siRNA
TUBA6	(Tomati et al. 2017)		neither	siRNA
TUBA8	(Tomati et al. 2017)		neither	siRNA
TUBAL3	(Tomati et al. 2017)		neither	siRNA
TUBB	(Tomati et al. 2017)		neither	siRNA
TUBB1	(Tomati et al. 2017)		neither	siRNA
TUBB2B	(Tomati et al. 2017)		neither	siRNA
TUBB4Q	(Tomati et al. 2017)		neither	siRNA
TUBB6	(Tomati et al. 2017)		neither	siRNA
TUBD1	(Tomati et al. 2017)		neither	siRNA
TUBE1	(Tomati et al. 2017)		neither	siRNA
TUBG1	(Tomati et al. 2017)		neither	siRNA
TUBG2	(Tomati et al. 2017)		neither	siRNA
TUBGCP3	(Tomati et al. 2017)		neither	siRNA
UTRN	(Tomati et al. 2017)		neither	siRNA
WAS	(Tomati et al. 2017)		neither	siRNA
WDR1	(Tomati et al. 2017)		neither	siRNA
ZYX	(Tomati et al. 2017)		neither	siRNA
TUBA3	(Tomati et al. 2017)		neither	siRNA
TUBA1B	(Tomati et al. 2017)		neither	siRNA
LOC92755	(Tomati et al. 2017)		neither	siRNA
MGC16703	(Tomati et al. 2017)		neither	siRNA
TUBB8	(Tomati et al. 2017)		neither	siRNA
ADAMTSL3	(Tomati et al. 2017)		neither	siRNA
AMELX	(Tomati et al. 2017)		neither	siRNA
BCAN	(Tomati et al. 2017)		neither	siRNA
COL10A1	(Tomati et al. 2017)		neither	siRNA
COL11A2	(Tomati et al. 2017)		neither	siRNA
COL18A1	(Tomati et al. 2017)		neither	siRNA
COL1A2	(Tomati et al. 2017)		neither	siRNA
COL3A1	(Tomati et al. 2017)		neither	siRNA
COL5A1	(Tomati et al. 2017)		neither	siRNA
COL5A2	(Tomati et al. 2017)		neither	siRNA
COL6A2	(Tomati et al. 2017)		neither	siRNA
COL6A3	(Tomati et al. 2017)		neither	siRNA
COL9A2	(Tomati et al. 2017)		neither	siRNA
EGFL9	(Tomati et al. 2017)		neither	siRNA
ELN	(Tomati et al. 2017)		neither	siRNA
EMILIN1	(Tomati et al. 2017)		neither	siRNA
HSPG2	(Tomati et al. 2017)		neither	siRNA
LAMA2	(Tomati et al. 2017)		neither	siRNA
LAMB1	(Tomati et al. 2017)		neither	siRNA
LAMB3	(Tomati et al. 2017)		neither	siRNA
LAMC2	(Tomati et al. 2017)		neither	siRNA
LEPRE1	(Tomati et al. 2017)		neither	siRNA
LEPREL1	(Tomati et al. 2017)		neither	siRNA
LEPREL2	(Tomati et al. 2017)		neither	siRNA
MFAP1	(Tomati et al. 2017)		neither	siRNA
MFAP4	(Tomati et al. 2017)		neither	siRNA
MSLN	(Tomati et al. 2017)		neither	siRNA
NTN1	(Tomati et al. 2017)		neither	siRNA
NTNG2	(Tomati et al. 2017)		neither	siRNA
OTOA	(Tomati et al. 2017)		neither	siRNA
STAB1	(Tomati et al. 2017)		neither	siRNA
STAB2	(Tomati et al. 2017)		neither	siRNA
ALCAM	(Tomati et al. 2017)		neither	siRNA
CD9	(Tomati et al. 2017)		neither	siRNA
CD99	(Tomati et al. 2017)		neither	siRNA
CD99L2	(Tomati et al. 2017)		neither	siRNA
CDH10	(Tomati et al. 2017)		neither	siRNA
CDH12	(Tomati et al. 2017)		neither	siRNA
CDH13	(Tomati et al. 2017)		neither	siRNA
CDH15	(Tomati et al. 2017)		neither	siRNA
CDH18	(Tomati et al. 2017)		neither	siRNA
CDH19	(Tomati et al. 2017)		neither	siRNA
CDH2	(Tomati et al. 2017)		neither	siRNA
CDH23	(Tomati et al. 2017)		neither	siRNA
CDH24	(Tomati et al. 2017)		neither	siRNA
CDH26	(Tomati et al. 2017)		neither	siRNA
CDH3	(Tomati et al. 2017)		neither	siRNA
CDH4	(Tomati et al. 2017)		neither	siRNA
CDH5	(Tomati et al. 2017)		neither	siRNA
CDH8	(Tomati et al. 2017)		neither	siRNA
CDH9	(Tomati et al. 2017)		neither	siRNA
CDON	(Tomati et al. 2017)		neither	siRNA
CEACAM1	(Tomati et al. 2017)		neither	siRNA
CEACAM19	(Tomati et al. 2017)		neither	siRNA
CEACAM20	(Tomati et al. 2017)		neither	siRNA
CEACAM21	(Tomati et al. 2017)		neither	siRNA
CEACAM3	(Tomati et al. 2017)		neither	siRNA
CEACAM7	(Tomati et al. 2017)		neither	siRNA
CHL1	(Tomati et al. 2017)		neither	siRNA
CLSTN3	(Tomati et al. 2017)		neither	siRNA
CNTN2	(Tomati et al. 2017)		neither	siRNA
CNTN3	(Tomati et al. 2017)		neither	siRNA
CNTN6	(Tomati et al. 2017)		neither	siRNA
COL8A1	(Tomati et al. 2017)		neither	siRNA
CTNND2	(Tomati et al. 2017)		neither	siRNA
DCHS1	(Tomati et al. 2017)		neither	siRNA
DCHS2	(Tomati et al. 2017)		neither	siRNA
DSC1	(Tomati et al. 2017)		neither	siRNA
DSC2	(Tomati et al. 2017)		neither	siRNA
DSCAML1	(Tomati et al. 2017)		neither	siRNA
DSG1	(Tomati et al. 2017)		neither	siRNA
DSG2	(Tomati et al. 2017)		neither	siRNA
DSG3	(Tomati et al. 2017)		neither	siRNA
DSG4	(Tomati et al. 2017)		neither	siRNA
ESAM	(Tomati et al. 2017)		neither	siRNA
EVA1	(Tomati et al. 2017)		neither	siRNA
FAT2	(Tomati et al. 2017)		neither	siRNA
FAT3	(Tomati et al. 2017)		neither	siRNA
FAT4	(Tomati et al. 2017)		neither	siRNA
FN1	(Tomati et al. 2017)		neither	siRNA
GPA33	(Tomati et al. 2017)		neither	siRNA
GPC1	(Tomati et al. 2017)		neither	siRNA
GPC4	(Tomati et al. 2017)		neither	siRNA
GPC5	(Tomati et al. 2017)		neither	siRNA
GPC6	(Tomati et al. 2017)		neither	siRNA
IGSF9	(Tomati et al. 2017)		neither	siRNA
ITFG2	(Tomati et al. 2017)		neither	siRNA
ITGA1	(Tomati et al. 2017)		neither	siRNA
ITGA2B	(Tomati et al. 2017)		neither	siRNA
ITGA3	(Tomati et al. 2017)		neither	siRNA
ITGA4	(Tomati et al. 2017)		neither	siRNA
ITGA6	(Tomati et al. 2017)		neither	siRNA
ITGA7	(Tomati et al. 2017)		neither	siRNA
ITGA8	(Tomati et al. 2017)		neither	siRNA
ITGAL	(Tomati et al. 2017)		neither	siRNA
ITGAM	(Tomati et al. 2017)		neither	siRNA
ITGAV	(Tomati et al. 2017)		neither	siRNA
ITGAX	(Tomati et al. 2017)		neither	siRNA
JAM3	(Tomati et al. 2017)		neither	siRNA
KIRREL2	(Tomati et al. 2017)		neither	siRNA
KIRREL3	(Tomati et al. 2017)		neither	siRNA
LIN7A	(Tomati et al. 2017)		neither	siRNA
LIN7C	(Tomati et al. 2017)		neither	siRNA
LMLN	(Tomati et al. 2017)		neither	siRNA
LSAMP	(Tomati et al. 2017)		neither	siRNA
MAG	(Tomati et al. 2017)		neither	siRNA
MAGED1	(Tomati et al. 2017)		neither	siRNA
MCAM	(Tomati et al. 2017)		neither	siRNA
MEGF10	(Tomati et al. 2017)		neither	siRNA
MEGF11	(Tomati et al. 2017)		neither	siRNA
MEGF8	(Tomati et al. 2017)		neither	siRNA
LOC647798	(Tomati et al. 2017)		neither	siRNA
MPZ	(Tomati et al. 2017)		neither	siRNA
MPZL1	(Tomati et al. 2017)		neither	siRNA
MUCDHL	(Tomati et al. 2017)		neither	siRNA
NCAM1	(Tomati et al. 2017)		neither	siRNA
NCAM2	(Tomati et al. 2017)		neither	siRNA
NEGR1	(Tomati et al. 2017)		neither	siRNA
NPHS1	(Tomati et al. 2017)		neither	siRNA
NRCAM	(Tomati et al. 2017)		neither	siRNA
OPCML	(Tomati et al. 2017)		neither	siRNA
PCDH1	(Tomati et al. 2017)		neither	siRNA
PCDH10	(Tomati et al. 2017)		neither	siRNA
PCDH11Y	(Tomati et al. 2017)		neither	siRNA
PCDH17	(Tomati et al. 2017)		neither	siRNA
PCDH18	(Tomati et al. 2017)		neither	siRNA
PCDH19	(Tomati et al. 2017)		neither	siRNA
PCDH20	(Tomati et al. 2017)		neither	siRNA
PCDH21	(Tomati et al. 2017)		neither	siRNA
PCDH7	(Tomati et al. 2017)		neither	siRNA
PCDHA1	(Tomati et al. 2017)		neither	siRNA
PCDHA10	(Tomati et al. 2017)		neither	siRNA
PCDHA11	(Tomati et al. 2017)		neither	siRNA
PCDHA12	(Tomati et al. 2017)		neither	siRNA
PCDHA13	(Tomati et al. 2017)		neither	siRNA
PCDHA2	(Tomati et al. 2017)		neither	siRNA
PCDHA3	(Tomati et al. 2017)		neither	siRNA
PCDHA4	(Tomati et al. 2017)		neither	siRNA
PCDHA7	(Tomati et al. 2017)		neither	siRNA
PCDHA8	(Tomati et al. 2017)		neither	siRNA
PCDHAC1	(Tomati et al. 2017)		neither	siRNA
PCDHAC2	(Tomati et al. 2017)		neither	siRNA
PCDHB1	(Tomati et al. 2017)		neither	siRNA
PCDHB12	(Tomati et al. 2017)		neither	siRNA
PCDHB13	(Tomati et al. 2017)		neither	siRNA
PCDHB14	(Tomati et al. 2017)		neither	siRNA
PCDHB15	(Tomati et al. 2017)		neither	siRNA
PCDHB16	(Tomati et al. 2017)		neither	siRNA
PCDHB2	(Tomati et al. 2017)		neither	siRNA
PCDHB3	(Tomati et al. 2017)		neither	siRNA
PCDHB7	(Tomati et al. 2017)		neither	siRNA
PCDHB8	(Tomati et al. 2017)		neither	siRNA
PCDHB9	(Tomati et al. 2017)		neither	siRNA
PCDHGA1	(Tomati et al. 2017)		neither	siRNA
PCDHGA10	(Tomati et al. 2017)		neither	siRNA
PCDHGA11	(Tomati et al. 2017)		neither	siRNA
PCDHGA3	(Tomati et al. 2017)		neither	siRNA
PCDHGA4	(Tomati et al. 2017)		neither	siRNA
PCDHGA5	(Tomati et al. 2017)		neither	siRNA
PCDHGA6	(Tomati et al. 2017)		neither	siRNA
PCDHGA7	(Tomati et al. 2017)		neither	siRNA
PCDHGA8	(Tomati et al. 2017)		neither	siRNA
PCDHGA9	(Tomati et al. 2017)		neither	siRNA
PCDHGB2	(Tomati et al. 2017)		neither	siRNA
PCDHGB5	(Tomati et al. 2017)		neither	siRNA
PCDHGB6	(Tomati et al. 2017)		neither	siRNA
PCDHGC3	(Tomati et al. 2017)		neither	siRNA
PCDHGC4	(Tomati et al. 2017)		neither	siRNA
PCDHGC5	(Tomati et al. 2017)		neither	siRNA
PRTG	(Tomati et al. 2017)		neither	siRNA
SDC4	(Tomati et al. 2017)		neither	siRNA
SDK1	(Tomati et al. 2017)		neither	siRNA
SDK2	(Tomati et al. 2017)		neither	siRNA
SELL	(Tomati et al. 2017)		neither	siRNA
SIGLEC1	(Tomati et al. 2017)		neither	siRNA
TLN2	(Tomati et al. 2017)		neither	siRNA
TMIGD1	(Tomati et al. 2017)		neither	siRNA
TNXB	(Tomati et al. 2017)		neither	siRNA
TRO	(Tomati et al. 2017)		neither	siRNA
TSPAN6	(Tomati et al. 2017)		neither	siRNA
TSPAN7	(Tomati et al. 2017)		neither	siRNA
VCAM1	(Tomati et al. 2017)		neither	siRNA
ZAN	(Tomati et al. 2017)		neither	siRNA
HNT	(Tomati et al. 2017)		neither	siRNA
PCLKC	(Tomati et al. 2017)		neither	siRNA
NOPE	(Tomati et al. 2017)		neither	siRNA
FLJ25530	(Tomati et al. 2017)		neither	siRNA
FLJ23834	(Tomati et al. 2017)		neither	siRNA
ALS2CR19	(Tomati et al. 2017)		neither	siRNA
CLDN14	(Tomati et al. 2017)		neither	siRNA
CLDN15	(Tomati et al. 2017)		neither	siRNA
CLDN16	(Tomati et al. 2017)		neither	siRNA
CLDN17	(Tomati et al. 2017)		neither	siRNA
CLDN18	(Tomati et al. 2017)		neither	siRNA
CLDN2	(Tomati et al. 2017)		neither	siRNA
CLDN20	(Tomati et al. 2017)		neither	siRNA
CLDN23	(Tomati et al. 2017)		neither	siRNA
CLDN3	(Tomati et al. 2017)		neither	siRNA
CLDN5	(Tomati et al. 2017)		neither	siRNA
CLDN7	(Tomati et al. 2017)		neither	siRNA
CLDN8	(Tomati et al. 2017)		neither	siRNA
CLDN9	(Tomati et al. 2017)		neither	siRNA
GJA1	(Tomati et al. 2017)		neither	siRNA
PCDHA9	(Tomati et al. 2017)		neither	siRNA
GJA10	(Tomati et al. 2017)		neither	siRNA
GJA3	(Tomati et al. 2017)		neither	siRNA
GJA4	(Tomati et al. 2017)		neither	siRNA
GJA8	(Tomati et al. 2017)		neither	siRNA
GJB1	(Tomati et al. 2017)		neither	siRNA
GJB2	(Tomati et al. 2017)		neither	siRNA
GJB3	(Tomati et al. 2017)		neither	siRNA
GJB5	(Tomati et al. 2017)		neither	siRNA
GJB6	(Tomati et al. 2017)		neither	siRNA
GJC1	(Tomati et al. 2017)		neither	siRNA
NPHP1	(Tomati et al. 2017)		neither	siRNA
OCLN	(Tomati et al. 2017)		neither	siRNA
PARD3	(Tomati et al. 2017)		neither	siRNA
CX36	(Tomati et al. 2017)		neither	siRNA
CX62	(Tomati et al. 2017)		neither	siRNA
AIP	(Tomati et al. 2017)		neither	siRNA
CCS	(Tomati et al. 2017)		neither	siRNA
CCT4	(Tomati et al. 2017)		neither	siRNA
CCT7	(Tomati et al. 2017)		neither	siRNA
CCT8	(Tomati et al. 2017)		neither	siRNA
CDC37	(Tomati et al. 2017)		neither	siRNA
DNAJA3	(Tomati et al. 2017)		neither	siRNA
DNAJB9	(Tomati et al. 2017)		neither	siRNA
DNAJC16	(Tomati et al. 2017)		neither	siRNA
DNAJC18	(Tomati et al. 2017)		neither	siRNA
FKBP14	(Tomati et al. 2017)		neither	siRNA
FKBP3	(Tomati et al. 2017)		neither	siRNA
FKBP4	(Tomati et al. 2017)		neither	siRNA
FKBP7	(Tomati et al. 2017)		neither	siRNA
HSP90AA2	(Tomati et al. 2017)		neither	siRNA
HSP90AB1	(Tomati et al. 2017)		neither	siRNA
HSP90B1	(Tomati et al. 2017)		neither	siRNA
HSPA1A	(Tomati et al. 2017)		neither	siRNA
HSPA2	(Tomati et al. 2017)		neither	siRNA
HSPD1	(Tomati et al. 2017)		neither	siRNA
NPM1	(Tomati et al. 2017)		neither	siRNA
SNCA	(Tomati et al. 2017)		neither	siRNA
SUGT1	(Tomati et al. 2017)		neither	siRNA
TBCD	(Tomati et al. 2017)		neither	siRNA
TRAP1	(Tomati et al. 2017)		neither	siRNA
TSPYL2	(Tomati et al. 2017)		neither	siRNA
WBSCR18	(Tomati et al. 2017)		neither	siRNA
SEPT4	(Tomati et al. 2017)		neither	siRNA
USH2A	(Tomati et al. 2017)		neither	siRNA
VWF	(Tomati et al. 2017)		neither	siRNA
C20orf23	(Tomati et al. 2017)		neither	siRNA
KIF12	(Tomati et al. 2017)		neither	siRNA
GP1BB	(Tomati et al. 2017)		neither	siRNA
LMO7	(Tomati et al. 2017)		neither	siRNA
MAPT	(Tomati et al. 2017)		neither	siRNA
MX2	(Tomati et al. 2017)		neither	siRNA
NEFL	(Tomati et al. 2017)		neither	siRNA
PLEC1	(Tomati et al. 2017)		neither	siRNA
FLJ12649	(Tomati et al. 2017)		neither	siRNA
GP9	(Tomati et al. 2017)		neither	siRNA
LAMB2	(Tomati et al. 2017)		neither	siRNA
MATN3	(Tomati et al. 2017)		neither	siRNA
NTNG1	(Tomati et al. 2017)		neither	siRNA
TECTA	(Tomati et al. 2017)		neither	siRNA
CD22	(Tomati et al. 2017)		neither	siRNA
CDH11	(Tomati et al. 2017)		neither	siRNA
ITGA10	(Tomati et al. 2017)		neither	siRNA
ITGA5	(Tomati et al. 2017)		neither	siRNA
ITGAE	(Tomati et al. 2017)		neither	siRNA
KIRREL	(Tomati et al. 2017)		neither	siRNA
SEPT3	(Tomati et al. 2017)		neither	siRNA
EMP1	(Tomati et al. 2017)		neither	siRNA
SPAG6	(Tomati et al. 2017)		neither	siRNA
TUBB3	(Tomati et al. 2017)		neither	siRNA
COL7A1	(Tomati et al. 2017)		neither	siRNA
SCUBE1	(Tomati et al. 2017)		neither	siRNA
CEACAM8	(Tomati et al. 2017)		neither	siRNA
JAM2	(Tomati et al. 2017)		neither	siRNA
NINJ2	(Tomati et al. 2017)		neither	siRNA
PCDHB4	(Tomati et al. 2017)		neither	siRNA
CLDN19	(Tomati et al. 2017)		neither	siRNA
GJA12	(Tomati et al. 2017)		neither	siRNA
SEPT8	(Tomati et al. 2017)		neither	siRNA
SEPT10	(Tomati et al. 2017)		neither	siRNA
ANK2	(Tomati et al. 2017)		neither	siRNA
ANK3	(Tomati et al. 2017)		neither	siRNA
DCTN2	(Tomati et al. 2017)		neither	siRNA
DCX	(Tomati et al. 2017)		neither	siRNA
DNAH9	(Tomati et al. 2017)		neither	siRNA
DNAI1	(Tomati et al. 2017)		neither	siRNA
EMP3	(Tomati et al. 2017)		neither	siRNA
GABARAPL1	(Tomati et al. 2017)		neither	siRNA
KIF2	(Tomati et al. 2017)		neither	siRNA
KIF22	(Tomati et al. 2017)		neither	siRNA
KIFC1	(Tomati et al. 2017)		neither	siRNA
KIFC2	(Tomati et al. 2017)		neither	siRNA
MAP4	(Tomati et al. 2017)		neither	siRNA
MAP7	(Tomati et al. 2017)		neither	siRNA
MYO18A	(Tomati et al. 2017)		neither	siRNA
NEB	(Tomati et al. 2017)		neither	siRNA
PLS3	(Tomati et al. 2017)		neither	siRNA
PMP22	(Tomati et al. 2017)		neither	siRNA
STOML2	(Tomati et al. 2017)		neither	siRNA
STOML3	(Tomati et al. 2017)		neither	siRNA
TUBA1	(Tomati et al. 2017)		neither	siRNA
LOC112714	(Tomati et al. 2017)		neither	siRNA
TUBB2C	(Tomati et al. 2017)		neither	siRNA
TUBB4	(Tomati et al. 2017)		neither	siRNA
TUBGCP6	(Tomati et al. 2017)		neither	siRNA
UNC84B	(Tomati et al. 2017)		neither	siRNA
[truncated: 6,784 more rows]
