# Supplementary material for: Integrative genomic meta-analysis reveals novel molecular insights into cystic fibrosis and ΔF508-CFTR rescue
Source: Sci Rep. 2020 Nov 25;10:20553. doi: 10.1038/s41598-020-76347-0 (PMC7689470; doi:10.1038/s41598-020-76347-0)
Supplement: Supplementary file 6 — Additional File 4 - Enrichment Results [file 41598_2020_76347_MOESM6_ESM.xlsx]

## Sheet: CF-Meta
Gene Set	GSEA Score	Pvalue	AdjP	FDR	Num Genes Measured	Gene Set Size	Num DEGs Total	Expected DEG Overlap	Observed DEG Overlap	DEG Fold Enrichment	Gene Set Category
IRAK3	0.864293	0.006	0.0233135	0.0430715	15123	5	290	0.0958804	2	20.8593	KEA
KSR2	0.855669	0.012	0.0399529	0.0690369	15123	5	290	0.0958804	2	20.8593	KEA
NEGATIVE_REGULATION_OF_SECRETION	0.813599	0	0	0.0051794	15123	11	290	0.210937	2	9.4815	GO_BP
BP1-19119308 (human)	0.805664	0	0	0.00724069	15123	11	290	0.210937	3	14.2223	ChEA
SENSORY_PERCEPTION_OF_CHEMICAL_STIMULUS	0.795007	0.01	0.0345825	0.0574573	15123	7	290	0.134233	2	14.8995	GO_BP
MAP3K2	0.786833	0	0	0.00077532	15123	17	290	0.325994	2	6.13509	KEA
RPS6KA4	0.765847	0.004	0.0166064	0.0349689	15123	10	290	0.191761	2	10.4297	KEA
HALLMARK_TNFA_SIGNALING_VIA_NFKB	0.748118	0	0	0	15123	197	290	3.77769	28	7.41194	HALLMARK
MAINTENANCE_OF_LOCALIZATION	0.747976	0	0	0.00205974	15123	19	290	0.364346	2	5.48929	GO_BP
HALLMARK_IL6_JAK_STAT3_SIGNALING	0.733055	0	0	0	15123	79	290	1.51491	13	8.58136	HALLMARK
IRAK2	0.731711	0.004	0.0166064	0.0204244	15123	14	290	0.268465	2	7.44975	KEA
MAPK7	0.729133	0.001	0.00512991	0.00393913	15123	19	290	0.364346	2	5.48929	KEA
SYK	0.70434	0	0	0	15123	82	290	1.57244	12	7.63146	KEA
JAK3	0.698984	0	0	0.000653593	15123	33	290	0.632811	2	3.1605	KEA
ACUTE_INFLAMMATORY_RESPONSE	0.694904	0.013	0.0423685	0.0625198	15123	10	290	0.191761	2	10.4297	GO_BP
cftr_interactome_immune_response	0.690657	0.008	0.0288408	0.0391822	15123	13	290	0.249289	2	8.02281	CF
KEGG_TOLL_LIKE_RECEPTOR_SIGNALING_PATHWAY	0.688553	0	0	0	15123	86	290	1.64914	11	6.67013	KEGG
MAPKAPK2	0.687678	0	0	0.000303822	15123	38	290	0.728691	3	4.11697	KEA
JAK1	0.684499	0	0	0	15123	65	290	1.24645	8	6.41825	KEA
MYLK	0.680818	0.002	0.00951261	0.0285233	15123	16	290	0.306817	2	6.51853	KEA
INFLAMMATORY_RESPONSE	0.679673	0	0	0	15123	113	290	2.1669	16	7.38383	GO_BP
HALLMARK_INFLAMMATORY_RESPONSE	0.679352	0	0	0	15123	187	290	3.58593	31	8.6449	HALLMARK
KEGG_B_CELL_RECEPTOR_SIGNALING_PATHWAY	0.673413	0	0	0	15123	73	290	1.39985	7	5.00052	KEGG
KEGG_NOD_LIKE_RECEPTOR_SIGNALING_PATHWAY	0.666667	0	0	0	15123	59	290	1.13139	4	3.53548	KEGG
DAPK1	0.660599	0.003	0.0133003	0.024702	15123	20	290	0.383522	3	7.82224	KEA
KEGG_TYPE_II_DIABETES_MELLITUS	0.660461	0	0	0.000758596	15123	40	290	0.767044	2	2.60741	KEGG
RPS6KA1	0.659489	0	0	0	15123	70	290	1.34233	6	4.46985	KEA
KEGG_LEISHMANIA_INFECTION	0.658812	0	0	0	15123	65	290	1.24645	12	9.62737	KEGG
JAK2	0.658341	0	0	0	15123	89	290	1.70667	10	5.85936	KEA
RESPONSE_TO_VIRUS	0.656613	0	0	0.000767093	15123	43	290	0.824572	6	7.2765	GO_BP
HCK	0.655596	0	0	0	15123	76	290	1.45738	9	6.17545	KEA
CSK	0.652772	0	0	0.000238037	15123	47	290	0.901276	2	2.21908	KEA
ZAP70	0.650209	0	0	8.76408e-05	15123	50	290	0.958804	5	5.21483	KEA
BTK	0.645365	0	0	8.9679e-05	15123	59	290	1.13139	4	3.53548	KEA
KEGG_FC_GAMMA_R_MEDIATED_PHAGOCYTOSIS	0.642766	0	0	0	15123	90	290	1.72585	7	4.05598	KEGG
IRAK1	0.641979	0	0	0.00503978	15123	36	290	0.690339	5	7.24282	KEA
LOCOMOTORY_BEHAVIOR	0.639788	0	0	0	15123	80	290	1.53409	8	5.21483	GO_BP
RIPK2	0.638735	0	0	0.00135488	15123	46	290	0.8821	6	6.80195	KEA
TYK2	0.635428	0.002	0.00951261	0.0114079	15123	30	290	0.575283	3	5.21483	KEA
SRPK1	0.635239	0.011	0.037506	0.0568685	15123	16	290	0.306817	2	6.51853	KEA
KEGG_NATURAL_KILLER_CELL_MEDIATED_CYTOTOXICITY	0.633698	0	0	0	15123	101	290	1.93679	9	4.64688	KEGG
KEGG_PATHOGENIC_ESCHERICHIA_COLI_INFECTION	0.629984	0	0	0.00108765	15123	50	290	0.958804	4	4.17186	KEGG
HALLMARK_INTERFERON_ALPHA_RESPONSE	0.629448	0	0	0	15123	95	290	1.82173	4	2.19572	HALLMARK
RPS6KA2	0.627752	0.011	0.037506	0.040267	15123	20	290	0.383522	2	5.21483	KEA
G_PROTEIN_SIGNALING_COUPLED_TO_IP3_SECOND_MESSENGERPHOSPHOLIPASE_C_ACTIVATING	0.627679	0	0	0.0126757	15123	29	290	0.556107	2	3.59643	GO_BP
RESPONSE_TO_OTHER_ORGANISM	0.626367	0	0	0.000107117	15123	69	290	1.32315	7	5.2904	GO_BP
EGR1-19374776 (human)	0.626093	0	0	0.000398917	15123	62	290	1.18892	5	4.20551	ChEA
KEGG_EPITHELIAL_CELL_SIGNALING_IN_HELICOBACTER_PYLORI_INFECTION	0.624361	0	0	0.000197754	15123	65	290	1.24645	6	4.81369	KEGG
RESPONSE_TO_WOUNDING	0.622537	0	0	0	15123	163	290	3.1257	17	5.43878	GO_BP
DEFENSE_RESPONSE	0.619558	0	0	0	15123	225	290	4.31462	25	5.79425	GO_BP
KEGG_CHEMOKINE_SIGNALING_PATHWAY	0.616975	0	0	0	15123	164	290	3.14488	11	3.49775	KEGG
HALLMARK_COMPLEMENT	0.615138	0	0	0	15123	190	290	3.64346	14	3.8425	HALLMARK
KEGG_APOPTOSIS	0.613798	0	0	3.57055e-05	15123	82	290	1.57244	7	4.45168	KEGG
HALLMARK_INTERFERON_GAMMA_RESPONSE	0.613078	0	0	0	15123	195	290	3.73934	13	3.47655	HALLMARK
KEGG_O_GLYCAN_BIOSYNTHESIS	0.612216	0.007	0.0260088	0.0401587	15123	23	290	0.44105	2	4.53463	KEGG
KEGG_BLADDER_CANCER	0.607728	0.001	0.00512991	0.0119262	15123	40	290	0.767044	3	3.91112	KEGG
CHUK	0.607625	0	0	9.40536e-05	15123	85	290	1.62997	5	3.06755	KEA
RESPONSE_TO_EXTERNAL_STIMULUS	0.605792	0	0	0	15123	259	290	4.96661	21	4.22824	GO_BP
PRKCD	0.605021	0	0	0	15123	137	290	2.62712	11	4.18709	KEA
LYN	0.600522	0	0	0	15123	136	290	2.60795	12	4.60132	KEA
KEGG_NEUROTROPHIN_SIGNALING_PATHWAY	0.599464	0	0	0	15123	113	290	2.1669	6	2.76894	KEGG
KEGG_RENAL_CELL_CARCINOMA	0.597153	0	0	0.00109355	15123	67	290	1.2848	4	3.11333	KEGG
HALLMARK_PI3K_AKT_MTOR_SIGNALING	0.596674	0	0	9.18142e-05	15123	100	290	1.91761	4	2.08593	HALLMARK
PAK2	0.595636	0.001	0.00512991	0.00965643	15123	44	290	0.843748	2	2.37038	KEA
KEGG_FC_EPSILON_RI_SIGNALING_PATHWAY	0.592005	0	0	0.0015391	15123	68	290	1.30397	4	3.06755	KEGG
REGULATION_OF_SECRETION	0.590837	0.002	0.00951261	0.0238011	15123	33	290	0.632811	2	3.1605	GO_BP
CYTOKINE_AND_CHEMOKINE_MEDIATED_SIGNALING_PATHWAY	0.588657	0.015	0.0470795	0.0655834	15123	21	290	0.402698	3	7.44975	GO_BP
PROTEIN_AMINO_ACID_DEPHOSPHORYLATION	0.585759	0	0	0.00469104	15123	58	290	1.11221	3	2.69732	GO_BP
IGF1R	0.584851	0	0	0	15123	131	290	2.51207	5	1.99039	KEA
BEHAVIOR	0.581495	0	0	0.000109396	15123	111	290	2.12855	8	3.75843	GO_BP
KEGG_RIG_I_LIKE_RECEPTOR_SIGNALING_PATHWAY	0.578304	0	0	0.00590789	15123	54	290	1.03551	2	1.93142	KEGG
VDR-20736230 (human)	0.577071	0	0	0	15123	188	290	3.6051	10	2.77384	ChEA
KEGG_HEMATOPOIETIC_CELL_LINEAGE	0.5761	0	0	0.00112246	15123	77	290	1.47656	5	3.38625	KEGG
KEGG_CHRONIC_MYELOID_LEUKEMIA	0.575439	0	0	0.00204057	15123	69	290	1.32315	5	3.77886	KEGG
ACTIVATION_OF_MAPK_ACTIVITY	0.574254	0.003	0.0133003	0.0230654	15123	37	290	0.709515	3	4.22824	GO_BP
CELLULAR_DEFENSE_RESPONSE	0.573655	0.001	0.00512991	0.0126744	15123	48	290	0.920452	6	6.51853	GO_BP
RESPONSE_TO_BIOTIC_STIMULUS	0.573599	0	0	0.000367257	15123	105	290	2.01349	8	3.9732	GO_BP
EIF2AK2	0.571518	0.002	0.00951261	0.0217605	15123	40	290	0.767044	2	2.60741	KEA
IKBKB	0.568144	0	0	0.00133681	15123	84	290	1.61079	5	3.10406	KEA
PHOSPHOINOSITIDE_MEDIATED_SIGNALING	0.567061	0.005	0.0200236	0.0355466	15123	32	290	0.613635	3	4.8889	GO_BP
RET	0.564754	0.006	0.0233135	0.0344676	15123	36	290	0.690339	2	2.89713	KEA
RHO_PROTEIN_SIGNAL_TRANSDUCTION	0.564067	0.003	0.0133003	0.0329252	15123	35	290	0.671163	2	2.9799	GO_BP
KEGG_ADIPOCYTOKINE_SIGNALING_PATHWAY	0.5634	0	0	0.00524143	15123	63	290	1.20809	4	3.311	KEGG
KEGG_CYTOKINE_CYTOKINE_RECEPTOR_INTERACTION	0.563334	0	0	0	15123	202	290	3.87357	17	4.38872	KEGG
HALLMARK_KRAS_SIGNALING_UP	0.563029	0	0	0	15123	187	290	3.58593	14	3.90415	HALLMARK
KEGG_ACUTE_MYELOID_LEUKEMIA	0.562398	0	0	0.00927245	15123	57	290	1.09304	4	3.65953	KEGG
PROTEIN_IMPORT_INTO_NUCLEUS	0.558391	0.001	0.00512991	0.0209793	15123	48	290	0.920452	2	2.17284	GO_BP
LEUKOCYTE_DIFFERENTIATION	0.557789	0.006	0.0233135	0.0393234	15123	34	290	0.651987	2	3.06755	GO_BP
NUCLEAR_IMPORT	0.556413	0.001	0.00512991	0.0216748	15123	50	290	0.958804	2	2.08593	GO_BP
KEGG_CYTOSOLIC_DNA_SENSING_PATHWAY	0.556119	0.002	0.00951261	0.0265122	15123	42	290	0.805396	5	6.20813	KEGG
KEGG_REGULATION_OF_ACTIN_CYTOSKELETON	0.555884	0	0	3.38263e-05	15123	183	290	3.50922	8	2.27971	KEGG
MAP2K1	0.555869	0.003	0.0133003	0.0312685	15123	38	290	0.728691	2	2.74465	KEA
KEGG_MAPK_SIGNALING_PATHWAY	0.554375	0	0	0	15123	226	290	4.3338	10	2.30745	KEGG
HALLMARK_APOPTOSIS	0.553162	0	0	8.56933e-05	15123	157	290	3.01065	8	2.65724	HALLMARK
PRKCQ	0.552251	0.003	0.0133003	0.0292198	15123	45	290	0.862924	3	3.47655	KEA
IMMUNE_RESPONSE	0.551594	0	0	9.64049e-05	15123	208	290	3.98863	16	4.01141	GO_BP
KEGG_LEUKOCYTE_TRANSENDOTHELIAL_MIGRATION	0.551563	0	0	0.00111527	15123	107	290	2.05184	6	2.9242	KEGG
KEGG_LONG_TERM_POTENTIATION	0.551457	0.001	0.00512991	0.0102731	15123	58	290	1.11221	2	1.79822	KEGG
RAS_PROTEIN_SIGNAL_TRANSDUCTION	0.549347	0	0	0.00956211	15123	63	290	1.20809	2	1.6555	GO_BP
DEPHOSPHORYLATION	0.548808	0.001	0.00512991	0.012288	15123	65	290	1.24645	3	2.40684	GO_BP
POSITIVE_REGULATION_OF_MAP_KINASE_ACTIVITY	0.544333	0.004	0.0166064	0.0312913	15123	43	290	0.824572	3	3.63825	GO_BP
REGULATION_OF_I_KAPPAB_KINASE_NF_KAPPAB_CASCADE	0.544125	0	0	0.00301852	15123	91	290	1.74502	4	2.29223	GO_BP
HALLMARK_ALLOGRAFT_REJECTION	0.543847	0	0	3.29589e-05	15123	192	290	3.68181	15	4.07408	HALLMARK
IMMUNE_SYSTEM_PROCESS	0.543346	0	0	0	15123	295	290	5.65695	19	3.3587	GO_BP
FYN	0.543282	0	0	3.47405e-05	15123	197	290	3.77769	9	2.38241	KEA
HALLMARK_HYPOXIA	0.540649	0	0	0.000104931	15123	190	290	3.64346	11	3.01911	HALLMARK
KEGG_JAK_STAT_SIGNALING_PATHWAY	0.540006	0	0	0.0012854	15123	119	290	2.28195	6	2.62932	KEGG
ACTIN_CYTOSKELETON_ORGANIZATION_AND_BIOGENESIS	0.5364	0	0	0.00235909	15123	103	290	1.97514	4	2.02518	GO_BP
KEGG_PANCREATIC_CANCER	0.535743	0	0	0.0143928	15123	69	290	1.32315	5	3.77886	KEGG
POSITIVE_REGULATION_OF_I_KAPPAB_KINASE_NF_KAPPAB_CASCADE	0.534336	0	0	0.00590059	15123	85	290	1.62997	4	2.45404	GO_BP
KEGG_T_CELL_RECEPTOR_SIGNALING_PATHWAY	0.533259	0	0	0.00453272	15123	101	290	1.93679	6	3.09792	KEGG
POSITIVE_REGULATION_OF_SIGNAL_TRANSDUCTION	0.532241	0	0	0.00203125	15123	118	290	2.26278	5	2.20967	GO_BP
POSITIVE_REGULATION_OF_RESPONSE_TO_STIMULUS	0.531502	0.01	0.0345825	0.0645127	15123	35	290	0.671163	3	4.46985	GO_BP
INSR	0.529175	0	0	0.00110464	15123	165	290	3.16405	8	2.5284	KEA
CYTOKINE_PRODUCTION	0.527923	0.002	0.00951261	0.0260714	15123	59	290	1.13139	3	2.65161	GO_BP
SMALL_GTPASE_MEDIATED_SIGNAL_TRANSDUCTION	0.527249	0	0	0.00883013	15123	83	290	1.59162	3	1.88488	GO_BP
KEGG_VEGF_SIGNALING_PATHWAY	0.526119	0.002	0.00951261	0.0186785	15123	64	290	1.22727	3	2.44445	KEGG
KEGG_PRION_DISEASES	0.525758	0.014	0.0447684	0.0731709	15123	33	290	0.632811	2	3.1605	KEGG
KEGG_GLIOMA	0.524677	0.001	0.00512991	0.0305297	15123	59	290	1.13139	4	3.53548	KEGG
LCK	0.52441	0	0	0.00111774	15123	156	290	2.99147	7	2.33999	KEA
PROTEIN_KINASE_CASCADE	0.524098	0	0	8.38304e-05	15123	273	290	5.23507	13	2.48325	GO_BP
MAPK3	0.523161	0	0	0.000102832	15123	236	290	4.52556	14	3.09354	KEA
I_KAPPAB_KINASE_NF_KAPPAB_CASCADE	0.523067	0	0	0.00378634	15123	111	290	2.12855	5	2.34902	GO_BP
ACTIN_FILAMENT_BASED_PROCESS	0.522548	0	0	0.00360194	15123	113	290	2.1669	5	2.30745	GO_BP
KEGG_ERBB_SIGNALING_PATHWAY	0.520886	0.001	0.00512991	0.0172243	15123	81	290	1.55326	4	2.57522	KEGG
NUCLEOCYTOPLASMIC_TRANSPORT	0.519642	0.001	0.00512991	0.0159883	15123	85	290	1.62997	4	2.45404	GO_BP
KEGG_MTOR_SIGNALING_PATHWAY	0.51856	0.007	0.0260088	0.0389571	15123	49	290	0.939628	3	3.19275	KEGG
PDGFRB	0.517338	0.004	0.0166064	0.0316778	15123	58	290	1.11221	3	2.69732	KEA
EGFR	0.516807	0	0	0.000383365	15123	232	290	4.44885	12	2.69732	KEA
SGK1	0.516092	0.001	0.00512991	0.0261784	15123	69	290	1.32315	3	2.26732	KEA
PRKG1	0.514489	0	0	0.00975271	15123	95	290	1.82173	4	2.19572	KEA
KEGG_COMPLEMENT_AND_COAGULATION_CASCADES	0.513098	0	0	0.031835	15123	59	290	1.13139	2	1.76774	KEGG
KEGG_PROSTATE_CANCER	0.512322	0	0	0.0150702	15123	85	290	1.62997	6	3.68105	KEGG
MAPK1	0.511887	0	0	0.000201631	15123	288	290	5.52271	15	2.71606	KEA
HALLMARK_IL2_STAT5_SIGNALING	0.511163	0	0	0.00109064	15123	194	290	3.72016	12	3.22567	HALLMARK
MYB-21317192 (mouse)	0.50992	0	0	0	15123	778	290	14.919	40	2.68115	ChEA
NUCLEAR_TRANSPORT	0.508818	0.001	0.00512991	0.0215534	15123	86	290	1.64914	4	2.4255	GO_BP
PRKCZ	0.506861	0	0	0.0117354	15123	99	290	1.89843	4	2.107	KEA
IKBKE	0.506659	0.003	0.0133003	0.0366108	15123	57	290	1.09304	5	4.57441	KEA
POSITIVE_REGULATION_OF_TRANSFERASE_ACTIVITY	0.505679	0.003	0.0133003	0.0221341	15123	79	290	1.51491	3	1.98031	GO_BP
PRKCE	0.504494	0.004	0.0166064	0.0336879	15123	62	290	1.18892	4	3.3644	KEA
HEMOPOIESIS	0.503949	0	0	0.0299504	15123	70	290	1.34233	3	2.23493	GO_BP
HEMOPOIETIC_OR_LYMPHOID_ORGAN_DEVELOPMENT	0.503475	0	0	0.0293083	15123	72	290	1.38068	3	2.17284	GO_BP
KEGG_GNRH_SIGNALING_PATHWAY	0.502312	0	0	0.0261815	15123	82	290	1.57244	3	1.90786	KEGG
REGULATION_OF_MAP_KINASE_ACTIVITY	0.500907	0.002	0.00951261	0.0366682	15123	61	290	1.16974	4	3.41956	GO_BP
CSNK2B	0.500495	0.012	0.0399529	0.0777112	15123	40	290	0.767044	2	2.60741	KEA
ERBB2	0.499444	0	0	0.0116782	15123	117	290	2.2436	4	1.78285	KEA
KEGG_ENDOCYTOSIS	0.499063	0	0	0.00344201	15123	172	290	3.29829	5	1.51594	KEGG
KLF2-18264089 (mouse)	0.496253	0.004	0.0166064	0.0364633	15123	69	290	1.32315	3	2.26732	ChEA
KLF4-18264089 (mouse)	0.496253	0.004	0.0166064	0.0364633	15123	69	290	1.32315	3	2.26732	ChEA
KLF5-18264089 (mouse)	0.496253	0.004	0.0166064	0.0364633	15123	69	290	1.32315	3	2.26732	ChEA
STAT3-20064451 (mouse)	0.49613	0	0	0	15123	786	290	15.0724	30	1.99039	ChEA
PROTEIN_AMINO_ACID_PHOSPHORYLATION	0.494339	0	0	0.00112472	15123	254	290	4.87073	9	1.84777	GO_BP
PHOSPHORYLATION	0.493543	0	0	0.0011385	15123	287	290	5.50354	9	1.63531	GO_BP
PRKACB	0.490525	0.001	0.00512991	0.0215304	15123	104	290	1.99431	7	3.50998	KEA
HALLMARK_TGF_BETA_SIGNALING	0.488216	0.007	0.0260088	0.0693252	15123	52	290	0.997157	2	2.0057	HALLMARK
REGULATION_OF_SIGNAL_TRANSDUCTION	0.487336	0	0	0.00468635	15123	202	290	3.87357	6	1.54896	GO_BP
ANTI_APOPTOSIS	0.486793	0.001	0.00512991	0.0228801	15123	109	290	2.09019	5	2.39212	GO_BP
CELLULAR_CATION_HOMEOSTASIS	0.486774	0.002	0.00951261	0.0306591	15123	83	290	1.59162	4	2.51317	GO_BP
KEGG_NON_SMALL_CELL_LUNG_CANCER	0.486537	0.009	0.0317054	0.0640617	15123	53	290	1.01633	4	3.93572	KEGG
INTRACELLULAR_SIGNALING_CASCADE	0.484475	0	0	0.000218275	15123	574	290	11.0071	26	2.36212	GO_BP
SMAD-19615063 (human)	0.479712	0.002	0.00951261	0.031318	15123	93	290	1.78338	6	3.3644	ChEA
MEMBRANE_ORGANIZATION_AND_BIOGENESIS	0.479222	0	0	0.0181863	15123	121	290	2.32031	4	1.72391	GO_BP
CELL_MIGRATION	0.479087	0	0	0.0317785	15123	84	290	1.61079	3	1.86244	GO_BP
IMMUNE_SYSTEM_DEVELOPMENT	0.476108	0.001	0.00512991	0.0484721	15123	75	290	1.43821	3	2.08593	GO_BP
TRP63-18441228 (mouse)	0.475462	0	0	0.0348368	15123	94	290	1.80255	3	1.66431	ChEA
RIPK1	0.475423	0.01	0.0345825	0.082921	15123	51	290	0.977981	3	3.06755	KEA
MAPKKK_CASCADE_GO_0000165	0.475252	0	0	0.032119	15123	93	290	1.78338	3	1.6822	GO_BP
MAP3K7	0.473628	0.001	0.00512991	0.0347846	15123	93	290	1.78338	4	2.24294	KEA
HALLMARK_MTORC1_SIGNALING	0.473568	0	0	0.00871591	15123	200	290	3.83522	9	2.34667	HALLMARK
KEGG_MELANOMA	0.472822	0.007	0.0260088	0.0832328	15123	58	290	1.11221	4	3.59643	KEGG
NEGATIVE_REGULATION_OF_APOPTOSIS	0.469826	0	0	0.0253574	15123	136	290	2.60795	6	2.30066	GO_BP
CDK5	0.468066	0.001	0.00512991	0.0345862	15123	95	290	1.82173	5	2.74465	KEA
KEGG_VASCULAR_SMOOTH_MUSCLE_CONTRACTION	0.467392	0	0	0.036729	15123	93	290	1.78338	3	1.6822	KEGG
IRF8-21731497 (mouse)	0.467149	0	0	0.00982045	15123	204	290	3.91192	8	2.04503	ChEA
CAMK2A	0.46617	0.004	0.0166064	0.0480086	15123	84	290	1.61079	3	1.86244	KEA
NEGATIVE_REGULATION_OF_PROGRAMMED_CELL_DEATH	0.462207	0	0	0.030718	15123	137	290	2.62712	6	2.28387	GO_BP
MULTI_ORGANISM_PROCESS	0.461837	0	0	0.031333	15123	126	290	2.41619	10	4.13875	GO_BP
SECOND_MESSENGER_MEDIATED_SIGNALING	0.457115	0	0	0.0448508	15123	92	290	1.7642	7	3.9678	GO_BP
G_PROTEIN_COUPLED_RECEPTOR_PROTEIN_SIGNALING_PATHWAY	0.456673	0	0	0.0170725	15123	199	290	3.81604	10	2.62052	GO_BP
CATION_HOMEOSTASIS	0.456576	0.006	0.0233135	0.0561046	15123	86	290	1.64914	4	2.4255	GO_BP
SIGNAL_TRANSDUCTION	0.454142	0	0	0.000642699	15123	1347	290	25.8302	51	1.97443	GO_BP
PROTEIN_IMPORT	0.452511	0.014	0.0447684	0.0992737	15123	62	290	1.18892	2	1.6822	GO_BP
SRC	0.452495	0	0	0.00838353	15123	308	290	5.90624	9	1.52381	KEA
PRKCB	0.452375	0	0	0.0126826	15123	257	290	4.92825	10	2.02912	KEA
POSITIVE_REGULATION_OF_CELL_PROLIFERATION	0.45124	0.001	0.00512991	0.0365512	15123	124	290	2.37784	6	2.5233	GO_BP
POSITIVE_REGULATION_OF_DEVELOPMENTAL_PROCESS	0.450043	0	0	0.0186662	15123	199	290	3.81604	7	1.83436	GO_BP
FOXP3-17237761 (mouse)	0.447923	0	0	0.0613686	15123	104	290	1.99431	6	3.00855	ChEA
RESPONSE_TO_CHEMICAL_STIMULUS	0.447023	0	0	0.0172124	15123	263	290	5.04331	13	2.57767	GO_BP
APOPTOSIS_GO	0.44671	0	0	0.00789768	15123	396	290	7.59373	17	2.23869	GO_BP
REGULATION_OF_APOPTOSIS	0.446218	0	0	0.0116971	15123	315	290	6.04047	12	1.9866	GO_BP
HALLMARK_P53_PATHWAY	0.445427	0	0	0.0237623	15123	195	290	3.73934	9	2.40684	HALLMARK
PROGRAMMED_CELL_DEATH	0.444046	0	0	0.00911968	15123	397	290	7.61291	17	2.23305	GO_BP
REGULATION_OF_PROGRAMMED_CELL_DEATH	0.442681	0	0	0.0131203	15123	316	290	6.05964	12	1.98031	GO_BP
NEGATIVE_REGULATION_OF_DEVELOPMENTAL_PROCESS	0.442443	0	0	0.0311246	15123	177	290	3.39417	7	2.06236	GO_BP
REGULATION_OF_DEVELOPMENTAL_PROCESS	0.4408	0	0	0.00963013	15123	400	290	7.67044	13	1.69482	GO_BP
NANOG-18700969 (mouse)	0.44004	0	0	0.0309321	15123	183	290	3.50922	7	1.99474	ChEA
Gain_Loss_Fcn_POS	0.437473	0.013	0.0423685	0.0919748	15123	75	290	1.43821	5	3.47655	CF
REGULATION_OF_PROTEIN_KINASE_ACTIVITY	0.436831	0.001	0.00512991	0.0401665	15123	144	290	2.76136	5	1.8107	GO_BP
REGULATION_OF_KINASE_ACTIVITY	0.435755	0.002	0.00951261	0.0412373	15123	146	290	2.79971	5	1.7859	GO_BP
CELL_SURFACE_RECEPTOR_LINKED_SIGNAL_TRANSDUCTION_GO_0007166	0.434577	0	0	0.0097821	15123	463	290	8.87853	21	2.36526	GO_BP
POST_TRANSLATIONAL_PROTEIN_MODIFICATION	0.432816	0	0	0.0129192	15123	438	290	8.39913	13	1.54778	GO_BP
POSITIVE_REGULATION_OF_BIOLOGICAL_PROCESS	0.432563	0	0	0.0073034	15123	628	290	12.0426	19	1.57773	GO_BP
STAT6-20620947 (human)	0.431176	0	0	0.0178036	15123	338	290	6.48152	17	2.62284	ChEA
ABL1	0.430718	0.001	0.00512991	0.0478596	15123	144	290	2.76136	5	1.8107	KEA
REGULATION_OF_TRANSFERASE_ACTIVITY	0.428544	0.002	0.00951261	0.047789	15123	150	290	2.87641	5	1.73828	GO_BP
CELL_CELL_SIGNALING	0.426951	0	0	0.0244986	15123	276	290	5.2926	12	2.26732	GO_BP
POSITIVE_REGULATION_OF_NUCLEOBASENUCLEOSIDENUCLEOTIDE_AND_NUCLEIC_ACID_METABOLIC_PROCESS	0.42568	0.001	0.00512991	0.0559515	15123	139	290	2.66548	4	1.50067	GO_BP
POSITIVE_REGULATION_OF_TRANSCRIPTION	0.425651	0.003	0.0133003	0.060481	15123	130	290	2.49289	4	1.60456	GO_BP
MAPK9	0.423475	0.003	0.0133003	0.0568504	15123	151	290	2.89559	6	2.07212	KEA
STAT4-19710469 (mouse)	0.422868	0	0	0.00717181	15123	1006	290	19.2911	37	1.91798	ChEA
CSNK2A2	0.42176	0	0	0.0312391	15123	246	290	4.71732	11	2.33183	KEA
NEGATIVE_REGULATION_OF_TRANSCRIPTION	0.421446	0	0	0.0510177	15123	173	290	3.31746	5	1.50718	GO_BP
RPS6KA3	0.418624	0	0	0.0279861	15123	322	290	6.1747	12	1.94341	KEA
RESPONSE_TO_STRESS	0.416691	0	0	0.02013	15123	461	290	8.84018	29	3.28048	GO_BP
NEGATIVE_REGULATION_OF_BIOLOGICAL_PROCESS	0.416122	0	0	0.0171076	15123	605	290	11.6015	22	1.8963	GO_BP
NEGATIVE_REGULATION_OF_CELLULAR_PROCESS	0.415993	0	0	0.0182345	15123	578	290	11.0838	21	1.89466	GO_BP
ESR2-21235772 (human)	0.411851	0	0	0.0314036	15123	351	290	6.73081	12	1.78285	ChEA
REGULATION_OF_CELL_PROLIFERATION	0.410471	0	0	0.0391934	15123	267	290	5.12002	13	2.53905	GO_BP
NEGATIVE_REGULATION_OF_CELL_PROLIFERATION	0.410208	0.007	0.0260088	0.0827344	15123	138	290	2.6463	7	2.6452	GO_BP
HALLMARK_UV_RESPONSE_UP	0.409599	0.003	0.0133003	0.0761501	15123	151	290	2.89559	5	1.72676	HALLMARK
KEGG_PATHWAYS_IN_CANCER	0.408895	0	0	0.0416954	15123	291	290	5.58024	9	1.61283	KEGG
CLOCK-20551151 (human)	0.407274	0	0	0.0310349	15123	385	290	7.38279	16	2.1672	ChEA
ESR1-21235772 (human)	0.406409	0.001	0.00512991	0.0688837	15123	187	290	3.58593	6	1.67321	ChEA
CHEMICAL_HOMEOSTASIS	0.404674	0.013	0.0423685	0.097967	15123	123	290	2.35866	5	2.11985	GO_BP
CELL_DEVELOPMENT	0.404005	0	0	0.0286532	15123	519	290	9.95239	21	2.11005	GO_BP
Gain_Loss_Fcn_ALL_HITS	0.402435	0	0	0.050436	15123	279	290	5.35013	9	1.6822	CF
HALLMARK_APICAL_JUNCTION	0.402143	0.001	0.00512991	0.0691979	15123	183	290	3.50922	8	2.27971	HALLMARK
CDX2-19796622 (mouse)	0.397418	0.002	0.00951261	0.0642131	15123	213	290	4.08451	10	2.44828	ChEA
PROTEIN_MODIFICATION_PROCESS	0.397086	0	0	0.0313222	15123	578	290	11.0838	17	1.53377	GO_BP
BIOPOLYMER_MODIFICATION	0.395411	0	0	0.0310843	15123	597	290	11.4481	18	1.57231	GO_BP
RUNX1-20887958 (mouse)	0.392083	0	0	0.0298345	15123	806	290	15.4559	26	1.6822	ChEA
ESR1-17901129 (mouse)	0.368323	0.001	0.00512991	0.0934892	15123	323	290	6.19388	11	1.77595	ChEA
TRANSCRIPTION_FROM_RNA_POLYMERASE_II_PROMOTER	0.368107	0	0	0.0799602	15123	413	290	7.91972	12	1.5152	GO_BP
AUTOPHAGY	0.367323	0.001	0.00512991	0.0923072	15123	346	290	6.63493	15	2.26076	CF
CELL_PROLIFERATION_GO_0008283	0.363387	0.001	0.00512991	0.0846437	15123	446	290	8.55254	17	1.98771	GO_BP
LMO2-20887958 (mouse)	0.356319	0	0	0.0652199	15123	1213	290	23.2606	36	1.54768	ChEA
CEBPB-20176806 (mouse)	0.354903	0	0	0.0656427	15123	1092	290	20.9403	35	1.67142	ChEA
RUNX1-17652178 (human)	0.34652	0	0	0.0983402	15123	667	290	12.7905	20	1.56367	ChEA
POU5F1-16518401 (mouse)	0.343352	0	0	0.0986802	15123	744	290	14.267	22	1.54202	ChEA
KEGG_METABOLISM_OF_XENOBIOTICS_BY_CYTOCHROME_P450	-0.580827	0	0	0.0900844	15123	42	290	0.805396	2	2.48325	KEGG
KEGG_DRUG_METABOLISM_CYTOCHROME_P450	-0.665082	0	0	0.00156216	15123	43	290	0.824572	2	2.4255	KEGG

## Sheet: LowTmp-Meta
Gene Set	GSEA Score	Pvalue	AdjP	FDR	Num Genes Measured	Gene Set Size	Num DEGs Total	Expected DEG Overlap	Observed DEG Overlap	DEG Fold Enrichment	Gene Set Category
PERK_MEDIATED_UPR	0.876611	0	0	0.00201748	32285	12	3321	1.23438	4	3.24049	GO_BP
KEGG_CIRCADIAN_RHYTHM_MAMMAL	0.781637	0.001	0.00550161	0.0261893	32285	13	3321	1.33725	5	3.73903	KEGG
HALLMARK_TNFA_SIGNALING_VIA_NFKB	0.773782	0	0	0	32285	200	3321	20.573	62	3.01366	HALLMARK
NEGATIVE_REGULATION_OF_CYTOKINE_BIOSYNTHETIC_PROCESS	0.744439	0.004	0.018058	0.0486433	32285	12	3321	1.23438	2	1.62024	GO_BP
POSITIVE_REGULATION_OF_CELL_CYCLE	0.72054	0.001	0.00550161	0.0419063	32285	16	3321	1.64584	5	3.03796	GO_BP
IRAK2	0.716061	0.001	0.00550161	0.0509866	32285	15	3321	1.54298	8	5.18478	KEA
REGULATION_OF_IMMUNE_EFFECTOR_PROCESS	0.691199	0.005	0.0219923	0.0795617	32285	15	3321	1.54298	3	1.94429	GO_BP
ACTIVATION_OF_IMMUNE_RESPONSE	0.685779	0.004	0.018058	0.0505009	32285	17	3321	1.74871	4	2.2874	GO_BP
MAP3K4	0.661768	0.003	0.0139864	0.0389848	32285	21	3321	2.16017	9	4.16634	KEA
KEGG_CYTOSOLIC_DNA_SENSING_PATHWAY	0.576439	0	0	0.018632	32285	56	3321	5.76045	13	2.25677	KEGG
HALLMARK_INFLAMMATORY_RESPONSE	0.572358	0	0	0	32285	200	3321	20.573	34	1.65265	HALLMARK
VIRAL_INFECTIOUS_CYCLE	0.568746	0.001	0.00550161	0.0773195	32285	32	3321	3.29168	6	1.82278	GO_BP
HALLMARK_INTERFERON_GAMMA_RESPONSE	0.566152	0	0	0	32285	200	3321	20.573	58	2.81923	HALLMARK
IRAK1	0.564374	0	0	0.0770379	32285	37	3321	3.80601	12	3.15291	KEA
HALLMARK_MYC_TARGETS_V2	0.539408	0	0	0.0372047	32285	58	3321	5.96618	15	2.51417	HALLMARK
KEGG_NOD_LIKE_RECEPTOR_SIGNALING_PATHWAY	0.535023	0.001	0.00550161	0.0374516	32285	62	3321	6.37764	16	2.50877	KEGG
KEGG_JAK_STAT_SIGNALING_PATHWAY	0.533151	0	0	0.00245658	32285	155	3321	15.9441	26	1.6307	KEGG
HALLMARK_IL6_JAK_STAT3_SIGNALING	0.529748	0	0	0.0240063	32285	87	3321	8.94926	20	2.23482	HALLMARK
INFLAMMATORY_RESPONSE	0.524411	0	0	0.00592297	32285	129	3321	13.2696	20	1.5072	GO_BP
KEGG_RIG_I_LIKE_RECEPTOR_SIGNALING_PATHWAY	0.505833	0.001	0.00550161	0.0769253	32285	71	3321	7.30342	11	1.50614	KEGG
HALLMARK_APOPTOSIS	0.503082	0	0	0.0086972	32285	161	3321	16.5613	32	1.93222	HALLMARK
HALLMARK_P53_PATHWAY	0.492849	0	0	0.00954594	32285	200	3321	20.573	51	2.47897	HALLMARK
HALLMARK_EPITHELIAL_MESENCHYMAL_TRANSITION	0.487622	0	0	0.00870894	32285	200	3321	20.573	37	1.79847	HALLMARK
HALLMARK_INTERFERON_ALPHA_RESPONSE	0.484773	0	0	0.0575199	32285	97	3321	9.97792	36	3.60797	HALLMARK
POSITIVE_REGULATION_OF_SIGNAL_TRANSDUCTION	0.445164	0	0	0.096661	32285	125	3321	12.8581	24	1.86652	GO_BP
NOTCH1-21737748 (human)	0.431551	0	0	0.0622883	32285	218	3321	22.4246	52	2.31888	ChEA
NEGATIVE_REGULATION_OF_CELLULAR_PROCESS	0.398919	0	0	0.0479745	32285	646	3321	66.4509	108	1.62526	GO_BP
NEGATIVE_REGULATION_OF_BIOLOGICAL_PROCESS	0.392769	0	0	0.0598377	32285	677	3321	69.6397	114	1.637	GO_BP
cftr_interactome_core	-0.379311	0	0	0.0906819	32285	624	3321	64.1878	106	1.6514	CF
EST1-17652178 (human)	-0.387236	0	0	0.0797961	32285	627	3321	64.4964	135	2.09314	ChEA
eLife_core_UP	-0.393763	0	0	0.093336	32285	351	3321	36.1057	82	2.27111	CF
cftr_interactome_WT_all	-0.400818	0	0	0.0907433	32285	385	3321	39.6031	64	1.61604	CF
metacore_all.pathway	-0.405806	0	0	0.09481	32285	252	3321	25.922	51	1.96744	CF
HIF1A-21447827 (human)	-0.418704	0	0	0.0784508	32285	260	3321	26.7449	50	1.86951	ChEA
proteomics_CFBE_up	-0.428424	0	0	0.0933019	32285	210	3321	21.6017	56	2.59239	CF
HALLMARK_PEROXISOME	-0.464203	0	0	0.0878618	32285	104	3321	10.698	23	2.14994	HALLMARK
CHROMOSOME_ORGANIZATION_AND_BIOGENESIS	-0.474167	0	0	0.0717942	32285	124	3321	12.7553	27	2.11677	GO_BP
HALLMARK_GLYCOLYSIS	-0.480405	0	0	0.0232896	32285	200	3321	20.573	56	2.72201	HALLMARK
HALLMARK_PROTEIN_SECRETION	-0.484839	0	0	0.0898048	32285	96	3321	9.87505	23	2.3291	HALLMARK
ELF1-17652178 (human)	-0.50323	0	0	0.0715574	32285	97	3321	9.97792	27	2.70598	ChEA
cftr_interactome_WT_specific	-0.518989	0.001	0.00550161	0.0839048	32285	57	3321	5.86331	13	2.21718	CF
PROTEIN_FOLDING	-0.527036	0.001	0.00550161	0.0843692	32285	58	3321	5.96618	11	1.84373	GO_BP
proteomics_HBE_up	-0.527425	0	0	0.00698689	32285	130	3321	13.3725	31	2.3182	CF
HALLMARK_FATTY_ACID_METABOLISM	-0.528935	0	0	0.00372634	32285	158	3321	16.2527	44	2.70724	HALLMARK
KEGG_GLYCOLYSIS_GLUCONEOGENESIS	-0.540169	0.001	0.00550161	0.0562534	32285	62	3321	6.37764	15	2.35197	KEGG
KEGG_FATTY_ACID_METABOLISM	-0.546482	0.002	0.0101543	0.0865732	32285	42	3321	4.32033	8	1.85171	KEGG
LIPOPROTEIN_METABOLIC_PROCESS	-0.560632	0.001	0.00550161	0.0918776	32285	33	3321	3.39455	11	3.24049	GO_BP
CHROMATIN_MODIFICATION	-0.564614	0	0	0.0419213	32285	55	3321	5.65758	14	2.47456	GO_BP
metacore_folding	-0.583884	0	0	0.0749409	32285	39	3321	4.01174	11	2.74195	CF
cftr_interactome_folding	-0.586257	0.003	0.0139864	0.0812282	32285	29	3321	2.98309	10	3.35223	CF
cftr_interactome_metabolism	-0.587919	0	0	0.0625493	32285	38	3321	3.90887	14	3.58159	CF
LIPOPROTEIN_BIOSYNTHETIC_PROCESS	-0.601376	0.003	0.0139864	0.0929823	32285	26	3321	2.67449	10	3.73903	GO_BP
INDUCTION_OF_APOPTOSIS_BY_INTRACELLULAR_SIGNALS	-0.602367	0.002	0.0101543	0.0956933	32285	24	3321	2.46876	4	1.62024	GO_BP
PROTEIN_AMINO_ACID_LIPIDATION	-0.60911	0.004	0.018058	0.0926091	32285	24	3321	2.46876	10	4.05061	GO_BP
KEGG_MISMATCH_REPAIR	-0.610049	0.003	0.0139864	0.0871809	32285	23	3321	2.3659	5	2.11336	KEGG
metacore_er2golgi	-0.613101	0.001	0.00550161	0.04262	32285	30	3321	3.08595	6	1.94429	CF
KEGG_GALACTOSE_METABOLISM	-0.618034	0.003	0.0139864	0.0832499	32285	26	3321	2.67449	7	2.61732	KEGG
MEIOTIC_CELL_CYCLE	-0.623597	0	0	0.0384745	32285	35	3321	3.60028	8	2.22205	GO_BP
KEGG_PENTOSE_PHOSPHATE_PATHWAY	-0.645126	0	0	0.0421754	32285	27	3321	2.77736	10	3.60054	KEGG
MEIOSIS_I	-0.675386	0.001	0.00550161	0.0767332	32285	20	3321	2.0573	5	2.43037	GO_BP
KEGG_VALINE_LEUCINE_AND_ISOLEUCINE_DEGRADATION	-0.706069	0	0	0	32285	44	3321	4.52606	15	3.31414	KEGG
POST_GOLGI_VESICLE_MEDIATED_TRANSPORT	-0.713594	0.004	0.018058	0.0804144	32285	14	3321	1.44011	3	2.08317	GO_BP
MINK1	-0.714526	0.003	0.0139864	0.087569	32285	14	3321	1.44011	4	2.77756	KEA
KEGG_PROPANOATE_METABOLISM	-0.721231	0	0	0	32285	33	3321	3.39455	11	3.24049	KEGG
KEGG_HOMOLOGOUS_RECOMBINATION	-0.740938	0	0	0.000621057	32285	28	3321	2.88022	8	2.77756	KEGG
MEIOTIC_RECOMBINATION	-0.780484	0	0	0.00596215	32285	17	3321	1.74871	4	2.2874	GO_BP
RNA_3END_PROCESSING	-0.794738	0	0	0.0678961	32285	10	3321	1.02865	4	3.88859	GO_BP

## Sheet: RNAi-Meta
Gene Set	GSEA Score	Pvalue	AdjP	FDR	Num Genes Measured	Gene Set Size	Num DEGs Total	Expected DEG Overlap	Observed DEG Overlap	DEG Fold Enrichment	Gene Set Category
PERK_MEDIATED_UPR	0.898919	0	0	0	30486	12	415	0.163354	2	12.2434	GO_BP
metacore_nitro	0.581392	0	0	0.0916022	30486	29	415	0.394771	3	7.59934	CF
HALLMARK_TNFA_SIGNALING_VIA_NFKB	0.549632	0	0	0	30486	200	415	2.72256	5	1.83651	HALLMARK

## Sheet: CFG
Gene Set	CFG Total Genes Tested	Gene Set Size	CFG Total Hits	Expected Gene Overlap	Observed Gene Overlap	Pvalue	AdjP	Gene Set Category	Gene Overlap Fold Enrichment	Enriched in disease sig	Enriched in lowtemp sig	Enriched in rnai sig	Genes in Overlap
Lit_curated_CFTR_associations	6188	218	294	10.3575	55	2.87528e-26	4.48256e-23	CF	5.31018	N	N	N	AHSA1, AMFR, ATAD3A, BAG1, CANX, CDC37, DCLK1, DERL1, DNAJA1, DNAJA2, DNAJA3, DNAJB12, DNAJB2, DNAJC27, DNAJC3, DNAJC5, DNAJC7, ERBB2, FKBP8, HSP90B1, HSPA1A, HSPA4, HSPA5, HSPA8, HSPB1, HSPBP1, LGALS3, MARCH2, MDM2, NEDD4L, NEDD8, PARK2, PARK7, PPID, PPIL2, PSMD2, RNF5, S100A7, SIAH1, SIN3A, SNAP23, STIP1, STUB1, SYVN1, TCEB2, TFG, TRIP12, TSG101, UBE2D3, UBE2J1, UBE2N, UBE3A, UBE4A, UBE4B, VCP
cftr_interactome_core	6188	296	294	14.0633	59	1.90266e-22	1.48312e-19	CF	4.1953	N	Y	N	SRP14, HSPB1, CTSD, UPF1, HSPA8, VCP, HSPA5, HSPA4, GALK1, MAT2A, HSP90B1, DNAJA1, DNAJA2, ATAD3A, SAE1, AHSA1, UBXN1, PARK7, S100A8, CANX, PABPC1, FAF2, LGALS3BP, ERH, PDIA4, YWHAH, TRIM29, GGCT, TCEB2, CALR, TRIM21, PHB, UBR3, AUP1, DNAJB12, AMFR, DNAJB2, DERL1, HDAC2, QPCT, FKBP8, TNS3, AIMP1, SURF4, ESYT1, SORCS1, KDELR1, KDELR2, TNRC6B, CDC37, PABPC4, ARL6IP4, CHUK, KLHDC10, KRT18, RASEF, UB…
cftr_interactome_deltaF_all	6188	251	294	11.9253	51	8.61635e-20	4.47763e-17	CF	4.27661	N	N	N	SRP14, HSPB1, CTSD, UPF1, HSPA8, VCP, HSPA5, HSPA4, MAT2A, HSP90B1, DNAJA1, DNAJA2, ATAD3A, AHSA1, UBXN1, PARK7, PABPC1, FAF2, LGALS3BP, ERH, PDIA4, YWHAH, TRIM29, TCEB2, CALR, TRIM21, PHB, AUP1, DNAJB12, AMFR, DNAJB2, DERL1, HDAC2, QPCT, FKBP8, TNS3, AIMP1, SURF4, ESYT1, SORCS1, KDELR1, KDELR2, CDC37, PABPC4, ARL6IP4, CHUK, KLHDC10, RASEF, UBAC2, UBR4, ANKRD13A
BIOPOLYMER_METABOLIC_PROCESS	6188	794	294	37.724	95	3.26422e-19	1.27223e-16	GO_BP	2.51829	N	N	N	RORB, MAP3K6, BRAF, PTBP1, DUSP22, TSG101, YBX1, TRNAU1AP, TRIM29, PHF12, TRIM24, DUSP3, NR2E3, CCL2, AIMP1, ATF6, HDAC2, PKN3, ERN1, DCLK1, UBR3, AMFR, FBXO7, FBXO2, MAP3K13, MAP3K11, PTCH1, SAE1, NEDD8, UBE2D3, MDM2, CAMK2B, PARK2, TEP1, PHB, MAP2K3, HGS, TNK2, TCEB2, UBA52, TAF1, CDK7, COPS5, NFKB2, CAMKK2, MED1, SET, SQSTM1, MAPK15, DMPK, SOCS1, RIPK4, DERL1, CSK, DAPK3, MED13, MAPK3, PABPC4,…
metacore_all.pathway	6188	143	294	6.79412	38	4.11607e-19	1.28339e-16	CF	5.59307	N	Y	N	AHSA1, BAG1, CANX, DNAJC5, EDEM1, FKBP8, HSPA1A, HSPA4, HSPA5, HSPA8, HSPBP1, DNAJA1, STIP1, HSP90B1, AMFR, STUB1, DNAJB12, DERL1, UBE2I, HSPB1, RNF5, SAE1, SUMO2, UBE2J1, UCHL1, USP19, VCP, MARCH2, HGS, TSG101, USP10, CALR, MET, KRT18, NEDD4L, PRKAR2B, SNAP23, AP2M1
eLife_core_DOWN	6188	99	294	4.70362	30	5.10165e-17	1.32558e-14	CF	6.37807	N	N	N	BIN2, DCLK1, ERBB4, FGFBP1, OSMR, RNF215, S100A7, TEP1, UBOX5, VHL, AKAP8, MED1, YWHAH, STAG2, SENP6, SART1, RBM7, PRPF8, NUP50, MKI67, MED13, MAP3K11, GTSE1, FBXO7, DSN1, DNAJC2, CTDSP1, CD2BP2, CAMKK2, ASB8
cftr_interactome_deltaF_specific	6188	106	294	5.0362	30	4.21737e-16	9.39269e-14	CF	5.95687	N	N	N	SRP14, HSPB1, CTSD, UPF1, MAT2A, ATAD3A, AHSA1, UBXN1, PARK7, FAF2, ERH, PDIA4, PHB, AUP1, DNAJB12, AMFR, DNAJB2, HDAC2, TNS3, AIMP1, SURF4, ESYT1, SORCS1, KDELR1, KDELR2, ARL6IP4, CHUK, KLHDC10, UBAC2, ANKRD13A
metacore_degradation	6188	60	294	2.85068	23	7.53097e-16	1.4676e-13	CF	8.06825	N	N	N	AMFR, AHSA1, STUB1, DNAJC5, DNAJB12, DERL1, UBE2I, HSPA8, HSPB1, HSPA1A, HSPA4, HSPA5, HSP90B1, HSPBP1, DNAJA1, RNF5, SAE1, SUMO2, STIP1, UBE2J1, UCHL1, USP19, VCP
CELLULAR_PROTEIN_METABOLIC_PROCESS	6188	707	294	33.5905	81	4.898e-15	8.48443e-13	GO_BP	2.4114	N	N	N	MAP3K6, BRAF, MAPK3, PABPC4, DUSP22, TSG101, TRNAU1AP, UPF1, QPCT, DUSP3, CSNK2A1, DNAJC7, CCL2, DNAJA1, AIMP1, DNAJA3, ATF6, DNAJB2, ABL2, PKN3, TBCD, ERN1, STUB1, DCLK1, RAF1, UBR3, AMFR, FBXO7, FBXO2, MAP3K13, MAP3K11, EDEM1, PTCH1, SAE1, NEDD8, UBE2D3, CHUK, VCPIP1, PRKCI, UBE2I, UBE2C, UBE2N, MDM2, UBE3A, CAMK2B, UBE4A, UBE4B, PARK2, ERBB2, PHB, TNK2, PTK2B, HSPB1, UBA52, STK16, TAF1, HSPBP1…
CELLULAR_MACROMOLECULE_METABOLIC_PROCESS	6188	712	294	33.8281	81	7.39019e-15	1.15213e-12	GO_BP	2.39446	N	N	N	MAP3K6, BRAF, MAPK3, PABPC4, DUSP22, TSG101, TRNAU1AP, UPF1, QPCT, DUSP3, CSNK2A1, DNAJC7, CCL2, DNAJA1, AIMP1, DNAJA3, ATF6, DNAJB2, ABL2, PKN3, TBCD, ERN1, STUB1, DCLK1, RAF1, UBR3, AMFR, FBXO7, FBXO2, MAP3K13, MAP3K11, EDEM1, PTCH1, SAE1, NEDD8, UBE2D3, CHUK, VCPIP1, PRKCI, UBE2I, UBE2C, UBE2N, MDM2, UBE3A, CAMK2B, UBE4A, UBE4B, PARK2, ERBB2, PHB, TNK2, PTK2B, HSPB1, UBA52, STK16, TAF1, HSPBP1…
PROTEIN_METABOLIC_PROCESS	6188	775	294	36.8213	85	1.12439e-14	1.59356e-12	GO_BP	2.30845	N	N	N	MAP3K6, BRAF, MAPK3, PABPC4, DUSP22, TSG101, TRNAU1AP, UPF1, QPCT, DUSP3, CSNK2A1, DNAJC7, CCL2, DNAJA1, AIMP1, DNAJA3, ATF6, DNAJB2, ABL2, PKN3, TBCD, ERN1, STUB1, DCLK1, RAF1, UBR3, AMFR, FBXO7, FBXO2, GJA5, MAP3K13, MAP3K11, EDEM1, PTCH1, SAE1, NEDD8, UBE2D3, CHUK, VCPIP1, IRAK1, PRKCI, UBE2I, UBE2C, UBE2N, MDM2, UBE3A, CAMK2B, UBE4A, UBE4B, PARK2, ERBB2, PHB, HGS, TNK2, PTK2B, TCEB2, HSPB1, U…
CREM-20920259 (mouse)	6188	1816	294	86.2805	147	1.96673e-14	2.55511e-12	ChEA	1.70374	N	N	N	UBE2N, CLK3, VCPIP1, UBE2J1, BRAF, RNF5, RBBP6, UBE2D3, RBM7, UBR4, CDADC1, COPS5, PLK2, TESK1, PABPC1, DAPK3, DNAJC27, UBE4A, HSPA5, FAU, DNAJA2, UBA52, SLC25A1, AMFR, MAP2K1, BECN1, HERPUD1, MDM2, DSN1, DNAJB12, SYVN1, DUSP3, PTBP1, HSPA4, PARK7, LRRC59, CANX, TXNDC16, SOCS1, CD2BP2, YBX1, HGS, NUP50, STIP1, CCBL1, MAT2A, FGFR1, SART1, YWHAH, ERH, TRIM24, EDEM1, PARK2, CDK10, UBXN6, USP19, RIPK…
PROTEIN_CATABOLIC_PROCESS	6188	58	294	2.75566	21	5.48758e-14	6.58087e-12	GO_BP	7.62069	N	N	N	TSG101, UBR3, UBE2I, UBE2C, MDM2, SIAH1, AMFR, SYVN1, DERL1, UBE3A, NEDD8, STUB1, EDEM1, UBE2D3, SQSTM1, FBXO7, UBE4A, UBE4B, PARK2, VCP, HGS
BIOPOLYMER_CATABOLIC_PROCESS	6188	81	294	3.84842	23	1.24042e-12	1.3813e-10	GO_BP	5.97648	N	N	N	UBR3, AMFR, SYVN1, DERL1, PABPC4, NEDD8, UBE2D3, FBXO7, VCP, HGS, TSG101, UBE2I, UBE2C, UBE2N, MDM2, SIAH1, UBE3A, STUB1, EDEM1, SQSTM1, UBE4A, UBE4B, PARK2
CELLULAR_PROTEIN_CATABOLIC_PROCESS	6188	50	294	2.37557	18	4.13995e-12	4.30278e-10	GO_BP	7.57714	N	N	N	TSG101, UBR3, UBE2I, UBE2C, AMFR, DERL1, SYVN1, UBE3A, NEDD8, EDEM1, STUB1, UBE2D3, SQSTM1, FBXO7, UBE4A, UBE4B, PARK2, VCP
MACROMOLECULE_CATABOLIC_PROCESS	6188	95	294	4.51357	24	6.40901e-12	6.24478e-10	GO_BP	5.31729	N	N	N	UBR3, AMFR, DERL1, SYVN1, PABPC4, NEDD8, UBE2D3, FBXO7, VCP, HGS, TSG101, UBE2I, UBE2C, UBE2N, MDM2, SIAH1, UBE3A, HK1, EDEM1, STUB1, SQSTM1, UBE4A, UBE4B, PARK2
CELLULAR_MACROMOLECULE_CATABOLIC_PROCESS	6188	72	294	3.42081	20	6.01169e-11	5.51307e-09	GO_BP	5.84656	N	N	N	UBR3, AMFR, DERL1, SYVN1, PABPC4, NEDD8, UBE2D3, FBXO7, VCP, TSG101, UBE2I, UBE2C, UBE3A, HK1, EDEM1, STUB1, SQSTM1, UBE4A, UBE4B, PARK2
elife_core_ALL	6188	227	294	10.7851	36	8.21004e-11	7.1108e-09	CF	3.33795	N	N	N	DNAJA1, HSPA4, LGALS3, QPCT, RASEF, SEL1L, BIN2, DCLK1, ERBB4, FGFBP1, OSMR, RNF215, S100A7, TEP1, UBOX5, VHL, AKAP8, MED1, YWHAH, STAG2, SENP6, SART1, RBM7, PRPF8, NUP50, MKI67, MED13, MAP3K11, GTSE1, FBXO7, DSN1, DNAJC2, CTDSP1, CD2BP2, CAMKK2, ASB8
metacore_folding	6188	28	294	1.33032	13	9.53276e-11	7.82188e-09	CF	9.77211	N	Y	N	AHSA1, BAG1, CANX, DNAJC5, EDEM1, FKBP8, HSPA1A, HSPA4, HSPA5, HSPA8, HSPBP1, DNAJA1, STIP1
POST_TRANSLATIONAL_PROTEIN_MODIFICATION	6188	396	294	18.8145	49	2.49493e-10	1.9448e-08	GO_BP	2.60438	Y	N	N	MAP3K6, BRAF, MAPK3, ERBB2, PHB, DUSP22, TNK2, TSG101, PTK2B, DUSP3, CSNK2A1, STK16, CCL2, TAF1, ABL2, UCHL1, PKN3, SGK1, ERN1, STUB1, DCLK1, VHL, RAF1, AMFR, CAMKK2, MAP3K13, MAP3K11, SET, STAT1, MAPK15, PTCH1, SAE1, DMPK, SOCS1, STK4, STK3, RIPK4, CSK, CHUK, VCPIP1, PRKCI, UBE2C, DAPK3, UBE2N, MDM2, CAMK2B, UBE4B, PARK2, GSG2
KEGG_PATHWAYS_IN_CANCER	6188	228	294	10.8326	35	3.87946e-10	2.88004e-08	KEGG	3.23099	Y	N	N	TFG, STAT1, PTK2, NFKB2, HSP90B1, MET, PLCG1, RARA, MAP2K2, MAP2K1, FGFR2, FGFR3, FGFR1, STK4, PTCH1, PIAS3, PDGFRB, BRAF, MDM2, DAPK3, PDGFRA, VHL, CHUK, RAF1, TCEB2, ERBB2, MAPK3, MAPK1, PPARG, PIK3CB, CDK6, PIK3CD, HDAC1, HDAC2, PIK3CG
PROTEIN_MODIFICATION_PROCESS	6188	462	294	21.9502	53	7.04278e-10	4.99077e-08	GO_BP	2.41455	Y	N	N	MAP3K6, BRAF, MAPK3, ERBB2, PHB, DUSP22, TNK2, TSG101, PTK2B, QPCT, DUSP3, CSNK2A1, UBA52, STK16, CCL2, TAF1, ABL2, UCHL1, PKN3, SGK1, ERN1, STUB1, DCLK1, VHL, RAF1, AMFR, FBXO2, CAMKK2, MAP3K13, MAP3K11, SET, STAT1, MAPK15, PTCH1, SAE1, DMPK, SOCS1, STK4, STK3, RIPK4, NEDD8, CSK, CHUK, VCPIP1, PRKCI, UBE2C, DAPK3, UBE2N, MDM2, CAMK2B, UBE4B, PARK2, GSG2
BIOPOLYMER_MODIFICATION	6188	466	294	22.1403	53	9.67604e-10	6.55867e-08	GO_BP	2.39383	Y	N	N	MAP3K6, BRAF, MAPK3, ERBB2, PHB, DUSP22, TNK2, TSG101, PTK2B, QPCT, DUSP3, CSNK2A1, UBA52, STK16, CCL2, TAF1, ABL2, UCHL1, PKN3, SGK1, ERN1, STUB1, DCLK1, VHL, RAF1, AMFR, FBXO2, CAMKK2, MAP3K13, MAP3K11, SET, STAT1, MAPK15, PTCH1, SAE1, DMPK, SOCS1, STK4, STK3, RIPK4, NEDD8, CSK, CHUK, VCPIP1, PRKCI, UBE2C, DAPK3, UBE2N, MDM2, CAMK2B, UBE4B, PARK2, GSG2
RNA_METABOLIC_PROCESS	6188	192	294	9.12217	31	1.18884e-09	7.72252e-08	GO_BP	3.39831	N	N	N	RORB, PTBP1, MED13, PABPC4, PABPC1, YBX1, TAF1L, UPF1, TRIM29, TRIM24, PHF12, NR2E3, AIMP1, ATF6, HDAC2, PRPF8, CALR, PPARG, MLLT6, MDM2, MAP2K3, TCEB2, CDK7, CHD4, VHL, SIN3A, COPS5, NFKB2, MED1, SQSTM1, STAT1
KEGG_UBIQUITIN_MEDIATED_PROTEOLYSIS	6188	122	294	5.79638	24	1.72023e-09	1.07274e-07	KEGG	4.14052	N	N	N	PIAS3, UBE4A, MDM2, UBOX5, UBE3A, STUB1, UBE2I, SOCS1, UBE2N, UBE4B, NEDD4L, SIAH1, VHL, UBE2D3, PPIL2, UBE2J1, TCEB2, SAE1, UBA2, SYVN1, PARK2, TRIP12, FBXO2, UBE2C
cftr_interactome_folding	6188	23	294	1.09276	11	1.87935e-09	1.12689e-07	CF	10.0663	N	Y	N	HSPB1, HSPA8, HSPA5, HSPA4, HSP90B1, DNAJA1, DNAJA2, AHSA1, CALR, FKBP8, CDC37
KEGG_PROSTATE_CANCER	6188	63	294	2.99321	17	2.82112e-09	1.62894e-07	KEGG	5.67952	Y	N	N	CHUK, RAF1, PDGFRB, ERBB2, MAP2K2, BRAF, MAP2K1, FGFR2, MDM2, FGFR1, MAPK3, MAPK1, HSP90B1, PDGFRA, PIK3CB, PIK3CD, PIK3CG
KEGG_GLIOMA	6188	49	294	2.32805	15	3.63148e-09	2.02196e-07	KEGG	6.44315	Y	N	N	RAF1, PDGFRB, MAP2K2, BRAF, MAP2K1, MDM2, MAPK3, MAPK1, CAMK2B, PDGFRA, PIK3CB, CDK6, PIK3CD, PLCG1, PIK3CG
KEGG_MELANOMA	6188	52	294	2.47059	15	9.07241e-09	4.8772e-07	KEGG	6.07143	Y	N	N	RAF1, PDGFRB, MAP2K2, BRAF, MAP2K1, MDM2, FGFR1, MAPK3, MAPK1, MET, PDGFRA, PIK3CB, CDK6, PIK3CD, PIK3CG
KEGG_ERBB_SIGNALING_PATHWAY	6188	69	294	3.27828	17	1.28097e-08	6.6568e-07	KEGG	5.18565	Y	N	N	RAF1, MAP2K4, ERBB4, PTK2, ERBB2, MAP2K2, BRAF, MAP2K1, MAP2K7, ABL2, MAPK3, MAPK1, CAMK2B, PIK3CB, PIK3CD, PLCG1, PIK3CG
TRANSCRIPTION	6188	200	294	9.50226	30	1.33394e-08	6.70843e-07	GO_BP	3.15714	N	N	N	RORB, MED13, MAP2K3, PHB, YBX1, TAF1L, TRIM29, TRIM24, PHF12, TCEB2, NR2E3, ATF6, HDAC2, CDK7, CHD4, VHL, SIN3A, CALR, COPS5, PPARG, NFKB2, CAMKK2, MAP3K13, MED1, SQSTM1, MLLT6, STAT1, YWHAH, UBE2N, MDM2
TRANSCRIPTION_DNA_DEPENDENT	6188	148	294	7.03167	25	2.06844e-08	9.4844e-07	GO_BP	3.55534	N	N	N	RORB, MED13, MAP2K3, YBX1, TAF1L, TRIM29, TRIM24, PHF12, TCEB2, NR2E3, ATF6, HDAC2, CDK7, CHD4, VHL, SIN3A, CALR, COPS5, PPARG, NFKB2, MED1, SQSTM1, MLLT6, STAT1, MDM2
RNA_BIOSYNTHETIC_PROCESS	6188	148	294	7.03167	25	2.06844e-08	9.4844e-07	GO_BP	3.55534	N	N	N	RORB, MED13, MAP2K3, YBX1, TAF1L, TRIM29, TRIM24, PHF12, TCEB2, NR2E3, ATF6, HDAC2, CDK7, CHD4, VHL, SIN3A, CALR, COPS5, PPARG, NFKB2, MED1, SQSTM1, MLLT6, STAT1, MDM2
CATABOLIC_PROCESS	6188	148	294	7.03167	25	2.06844e-08	9.4844e-07	GO_BP	3.55534	N	N	N	UBR3, AMFR, PABPC4, FBXO7, HGS, TSG101, SIAH1, HK1, EDEM1, SQSTM1, YWHAH, SYVN1, DERL1, NEDD8, UBE2D3, VCP, UBE2I, UBE2C, UBE2N, MDM2, UBE3A, STUB1, UBE4A, UBE4B, PARK2
GABP-19822575 (human)	6188	739	294	35.1109	68	2.65465e-08	1.18245e-06	ChEA	1.93672	N	N	N	TFG, STK16, PHF12, UBA52, CCBL1, PARK7, CHUK, DNAJA1, CDK7, CSNK2A1, MAP3K11, PSMD9, PTBP1, UPF1, SIAH1, SRP14, DNAJC7, UBE2N, CBX4, SOCS1, BECN1, SNAP23, CLK3, AP2M1, TRIP12, MAP3K6, UBE4A, SEC22B, PPID, SART1, USP10, UBA2, PTK2, BCAP31, AKAP8, STUB1, UBE4B, CD2BP2, NEDD8, STK4, TSG101, FRS2, USP19, CDC37, NUP50, DTYMK, HSPBP1, PFDN2, DNAJC2, FAF2, UBOX5, FAM8A1, DNAJB12, TRNAU1AP, ATAD3A, PANK4…
KEGG_NON_SMALL_CELL_LUNG_CANCER	6188	43	294	2.04299	13	4.87956e-08	2.11312e-06	KEGG	6.36323	Y	N	N	RAF1, ERBB2, MAP2K2, BRAF, MAP2K1, MAPK3, MAPK1, STK4, PIK3CB, CDK6, PIK3CD, PLCG1, PIK3CG
cftr_interactome_er_quality_control	6188	10	294	0.475113	7	5.4072e-08	2.27833e-06	CF	14.7333	N	N	N	PDIA4, AUP1, DNAJB12, AIMP1, SURF4, KDELR1, KDELR2
KEGG_CHRONIC_MYELOID_LEUKEMIA	6188	51	294	2.42308	14	5.78492e-08	2.37334e-06	KEGG	5.77778	Y	N	N	CHUK, RAF1, MAP2K2, BRAF, MAP2K1, MDM2, MAPK3, MAPK1, PIK3CB, CDK6, PIK3CD, HDAC1, HDAC2, PIK3CG
cftr_interactome_degradation	6188	59	294	2.80317	15	5.96805e-08	2.38569e-06	CF	5.35109	N	N	N	CTSD, VCP, UBXN1, PARK7, FAF2, LGALS3BP, TCEB2, TRIM21, UBR3, AMFR, DNAJB2, DERL1, KLHDC10, UBAC2, UBR4
PROTEIN_AMINO_ACID_PHOSPHORYLATION	6188	238	294	11.3077	32	6.31428e-08	2.46099e-06	GO_BP	2.82993	Y	N	N	MAP3K6, BRAF, MAPK3, ERBB2, TNK2, CAMKK2, MAP3K13, MAP3K11, PTK2B, STAT1, MAPK15, DMPK, CSNK2A1, SOCS1, STK4, STK3, RIPK4, STK16, CCL2, TAF1, ABL2, PKN3, CSK, CHUK, SGK1, PRKCI, DAPK3, ERN1, CAMK2B, DCLK1, RAF1, GSG2
MAP3K3	6188	95	294	4.51357	19	6.86717e-08	2.6112e-06	KEA	4.20952	N	N	N	HSPA5, STUB1, HSPA4, HSPA8, DNAJA3, DNAJA1, UBA52, GAPDH, DNAJC7, CDC37, S100A7, S100A8, PFDN2, MAP2K3, HSPA1A, RIPK4, YWHAH, VCP, TFG
MAP3K8	6188	31	294	1.47285	11	8.35777e-08	3.10233e-06	KEA	7.46851	N	N	N	HSPA5, HSPA8, MAP2K2, MAP2K1, MAP2K4, MAPK3, MAPK1, NFKB2, LGALS3BP, MAP2K3, HSPA1A
UBIQUITIN_CYCLE	6188	40	294	1.90045	12	1.78583e-07	6.47469e-06	GO_BP	6.31429	N	N	N	TSG101, UCHL1, SAE1, STUB1, VCPIP1, VHL, UBE4B, PARK2, UBE2C, UBE2N, MDM2, AMFR
cftr_interactome_WT_all	6188	165	294	7.83937	25	1.89674e-07	6.72051e-06	CF	3.18903	N	Y	N	HSPA8, VCP, HSPA5, HSPA4, HSP90B1, DNAJA1, DNAJA2, SAE1, S100A8, PABPC1, LGALS3BP, YWHAH, TRIM29, GGCT, TCEB2, CALR, TRIM21, UBR3, DERL1, QPCT, FKBP8, CDC37, PABPC4, RASEF, UBR4
KEGG_ENDOCYTOSIS	6188	83	294	3.94344	17	2.38678e-07	8.26885e-06	KEGG	4.31096	Y	N	N	HGS, FLT1, STAM, MDM2, HSPA8, NEDD4L, MET, PDGFRA, PRKCI, TSG101, ERBB4, HSPA1A, FGFR2, KDR, FGFR4, FGFR3, AP2M1
MAP3K14	6188	57	294	2.70814	14	2.65827e-07	9.00922e-06	KEA	5.16959	N	N	N	HSPA5, HSPA8, FAU, RARA, STUB1, DNAJA1, YBX1, PABPC1, GAPDH, CHUK, CDC37, MAPK3, NFKB2, HSPA1A
CELLULAR_CATABOLIC_PROCESS	6188	138	294	6.55656	22	4.31803e-07	1.4323e-05	GO_BP	3.35542	N	N	N	UBR3, AMFR, PABPC4, FBXO7, TSG101, HK1, EDEM1, SQSTM1, YWHAH, SYVN1, DERL1, NEDD8, UBE2D3, VCP, UBE2I, UBE2C, UBE2N, UBE3A, STUB1, UBE4A, UBE4B, PARK2
MAP3K1	6188	68	294	3.23077	15	4.49871e-07	1.46114e-05	KEA	4.64286	N	N	N	HSPA5, DNAJA3, DNAJA1, UBA52, UBE2I, LGALS3BP, HSPA8, RAF1, CDC37, MAPK1, HSPA1A, MAP2K1, MAP2K7, MAP2K4, HSPBP1
PHOSPHORYLATION	6188	263	294	12.4955	32	6.52087e-07	2.0747e-05	GO_BP	2.56093	Y	N	N	MAP3K6, BRAF, MAPK3, ERBB2, TNK2, CAMKK2, MAP3K13, MAP3K11, PTK2B, STAT1, MAPK15, DMPK, CSNK2A1, SOCS1, STK4, STK3, RIPK4, STK16, CCL2, TAF1, ABL2, PKN3, CSK, CHUK, SGK1, PRKCI, DAPK3, ERN1, CAMK2B, DCLK1, RAF1, GSG2
KDM5B-21448134 (mouse)	6188	1160	294	55.1131	89	6.83474e-07	2.13107e-05	ChEA	1.61486	N	N	N	ABL2, AIMP1, AKAP8, BECN1, BRAF, CAMK2B, CANX, CBX4, CDC37, CDK7, CHD4, COPS5, CSNK2A1, DNAJA1, DNAJA2, DNAJA3, DNAJC10, DNAJC2, DNAJC27, DNAJC7, ERH, ERLEC1, ERN1, FAF2, FGFR1, FLT1, GJA5, GSG2, HERPUD1, HSP90B1, HSPA4, HSPA5, LRRC59, MAP2K3, MAPK1, MAT2A, MDM2, MED1, MED13, MKI67, MLLT6, NEDD4L, NUP50, PABPC1, PABPC4, PARK7, PHB, PHF12, PIK3CD, PPID, PRKCI, PRPF8, PSMD2, QPCT, RAF1, RARA, RBBP6…
UNFOLDED_PROTEIN_RESPONSE	6188	9	294	0.427602	6	8.1426e-07	2.47558e-05	GO_BP	14.0317	N	N	N	ATF6, DERL1, VCP, ERN1, AMFR, DERL3
AKT1	6188	132	294	6.27149	21	8.25723e-07	2.47558e-05	KEA	3.34848	N	N	N	IRAK1, HSPB1, STK3, STK4, MDM2, CSNK2A1, PLCG1, YBX1, PRG2, RARA, CHUK, CAMKK1, RAF1, STAT1, CDC37, PLXNA1, MAP2K4, NEDD4L, VCP, MAP3K11, BRAF
REGULATION_OF_GENE_EXPRESSION	6188	215	294	10.2149	28	8.64319e-07	2.5424e-05	GO_BP	2.74109	N	N	N	RORB, MED13, MAP2K3, PHB, TAF1L, TRNAU1AP, UPF1, PHF12, HSPB1, ATF6, HDAC2, CDK6, CDK7, CHD4, VHL, SIN3A, CALR, PPARG, NFKB2, CAMKK2, MAP3K13, MED1, SQSTM1, MLLT6, YWHAH, TLR7, UBE2N, MDM2
MAPK14	6188	206	294	9.78733	27	1.20694e-06	3.48448e-05	KEA	2.75867	N	N	N	DUSP22, FKBP8, SENP6, PPARG, KRT18, MAP2K3, RARA, MED1, PHF12, FGFR1, STAT1, SGK1, AIMP1, MAP2K1, MAP2K4, HSPB8, SQSTM1, CANX, STUB1, CSNK2A1, CHD4, MAPK1, MKI67, CRYAB, SIN3A, USP10, USP19
KEGG_BLADDER_CANCER	6188	32	294	1.52036	10	1.27855e-06	3.62412e-05	KEGG	6.57738	Y	N	N	RAF1, ERBB2, MAP2K2, BRAF, MAP2K1, MDM2, FGFR3, MAPK3, DAPK3, MAPK1
TRANSCRIPTION_FROM_RNA_POLYMERASE_II_PROMOTER	6188	94	294	4.46606	17	1.53198e-06	4.26494e-05	GO_BP	3.80648	Y	N	N	MED13, YBX1, TAF1L, TRIM29, TRIM24, TCEB2, NR2E3, ATF6, CDK7, CHD4, VHL, COPS5, PPARG, MED1, SQSTM1, STAT1, MDM2
RAF1	6188	48	294	2.28054	12	1.58038e-06	4.32249e-05	KEA	5.2619	N	N	N	BAG1, HSPA4, HSPA8, PHB, MAP2K2, MAP2K1, RAF1, YWHAH, MAPK1, STK3, BRAF, KRT18
KEGG_ACUTE_MYELOID_LEUKEMIA	6188	41	294	1.94796	11	2.03461e-06	5.46889e-05	KEGG	5.64692	Y	N	N	CHUK, RAF1, RARA, MAP2K2, BRAF, MAP2K1, MAPK3, MAPK1, PIK3CB, PIK3CD, PIK3CG
KEGG_MAPK_SIGNALING_PATHWAY	6188	200	294	9.50226	26	2.24719e-06	5.93791e-05	KEGG	2.73619	Y	N	N	NFKB2, DUSP3, MAP2K2, MAP2K3, MAP2K1, FGFR2, MAP2K7, FGFR4, MAP3K6, FGFR3, FGFR1, STK4, STK3, MAP2K4, PDGFRB, BRAF, MAP3K11, HSPA8, HSPB1, PDGFRA, MAP3K13, CHUK, RAF1, HSPA1A, MAPK3, MAPK1
REGULATION_OF_RNA_METABOLIC_PROCESS	6188	120	294	5.70136	19	3.01018e-06	7.82146e-05	GO_BP	3.33254	N	N	N	RORB, MED13, PABPC1, MAP2K3, TAF1L, PHF12, ATF6, HDAC2, CDK7, CHD4, VHL, SIN3A, CALR, PPARG, NFKB2, MED1, SQSTM1, MLLT6, MDM2
REGULATION_OF_METABOLIC_PROCESS	6188	296	294	14.0633	33	3.15179e-06	8.05514e-05	GO_BP	2.34653	N	N	N	RORB, MED13, PABPC1, TAF1L, TRNAU1AP, UPF1, PHF12, ATF6, HDAC2, STUB1, CALR, PPARG, MAP3K13, MLLT6, YWHAH, UBE2N, MDM2, MAP2K3, PHB, HGS, TNK2, HSPB1, CDK7, CHD4, VHL, SIN3A, NFKB2, CAMKK2, MED1, SET, SQSTM1, TLR7, SOCS1
REGULATION_OF_TRANSCRIPTION	6188	167	294	7.93439	23	3.28686e-06	8.13366e-05	GO_BP	2.89877	N	N	N	RORB, MED13, PHB, MAP2K3, TAF1L, PHF12, ATF6, HDAC2, CDK7, CHD4, VHL, SIN3A, CALR, PPARG, NFKB2, CAMKK2, MAP3K13, MED1, SQSTM1, MLLT6, YWHAH, UBE2N, MDM2
JARID1A-20064375 (mouse)	6188	562	294	26.7014	51	3.26303e-06	8.13366e-05	ChEA	1.91002	N	N	N	CDK10, UBE4A, COPS5, FAU, PFDN2, UBXN1, HGS, STK16, HSPA5, ATF6, CDADC1, MED1, SEC22B, DNAJA3, ARL6IP4, PPID, CALR, DNAJC2, RBM7, UBOX5, BAG1, PSMD2, STUB1, SHPK, CDC37, ATAD3A, BECN1, DNAJC7, PSMD9, MAP3K11, CTSD, CDK7, PARK7, HSPA4, SART1, TSG101, CHD4, DAPK3, TAF1, SYVN1, DTYMK, CHUK, GTSE1, AUP1, SRP14, UPF1, NEDD8, UBAC2, AHSA1, PRPF8, USP19
PROTEOLYSIS	6188	157	294	7.45928	22	4.05051e-06	9.86678e-05	GO_BP	2.94935	N	N	N	UBR3, AMFR, SYVN1, DERL1, NEDD8, UBE2D3, FBXO7, FBXO2, VCP, TSG101, UBE2I, UBE2C, UBE2N, SIAH1, UBE3A, EDEM1, STUB1, SQSTM1, UBE4A, VHL, UBE4B, PARK2
MAP2K2	6188	11	294	0.522624	6	4.12879e-06	9.90275e-05	KEA	11.4805	N	N	N	MAPK3, MAP2K2, MAPK1, BRAF, RAF1, DUSP3
HSPB8	6188	7	294	0.332579	5	4.54535e-06	0.000107367	KEA	15.034	N	N	N	HSPB1, CRYAB, HSPB8, MAPK3, CSNK2A1
KEGG_NEUROTROPHIN_SIGNALING_PATHWAY	6188	92	294	4.37104	16	5.3323e-06	0.000124076	KEGG	3.66046	Y	N	N	FRS2, BRAF, CSK, CAMK2B, PLCG1, YWHAH, RAF1, MAP2K2, MAP2K1, MAP2K7, MAPK3, MAPK1, IRAK1, PIK3CB, PIK3CD, PIK3CG
REGULATION_OF_CELLULAR_METABOLIC_PROCESS	6188	290	294	13.7783	32	5.60299e-06	0.000128457	GO_BP	2.3225	N	N	N	RORB, MED13, PABPC1, TAF1L, TRNAU1AP, UPF1, PHF12, ATF6, HDAC2, STUB1, CALR, PPARG, MAP3K13, MLLT6, YWHAH, UBE2N, MDM2, MAP2K3, PHB, TNK2, HSPB1, CDK7, CHD4, VHL, SIN3A, NFKB2, CAMKK2, MED1, SET, SQSTM1, TLR7, SOCS1
KEGG_RENAL_CELL_CARCINOMA	6188	54	294	2.56561	12	6.01808e-06	0.000134031	KEGG	4.67725	Y	N	N	RAF1, TCEB2, MAP2K2, BRAF, MAP2K1, MAPK3, MAPK1, MET, VHL, PIK3CB, PIK3CD, PIK3CG
KEGG_PANCREATIC_CANCER	6188	54	294	2.56561	12	6.01808e-06	0.000134031	KEGG	4.67725	Y	N	N	CHUK, RAF1, STAT1, ERBB2, BRAF, MAP2K1, MAPK3, MAPK1, PIK3CB, CDK6, PIK3CD, PIK3CG
REGULATION_OF_NUCLEOBASENUCLEOSIDENUCLEOTIDE_AND_NUCLEIC_ACID_METABOLIC_PROCESS	6188	199	294	9.45475	25	6.61761e-06	0.000145308	GO_BP	2.64417	N	N	N	RORB, MED13, PABPC1, PHB, MAP2K3, TAF1L, PHF12, ATF6, HDAC2, CDK7, CHD4, VHL, SIN3A, CALR, PPARG, NFKB2, CAMKK2, MAP3K13, MED1, SET, SQSTM1, MLLT6, YWHAH, UBE2N, MDM2
FLI1-21571218 (human)	6188	1799	294	85.4729	120	6.75329e-06	0.000146227	ChEA	1.40395	N	N	N	CBX4, ERN1, PRKAR2B, SEC22B, SEL1L, STAM, SURF4, ATAD3A, AUP1, CDC37, CSK, CTSD, DAPK3, DNAJA3, DNAJC2, DNAJC7, ERH, ESYT1, FAF2, FAM8A1, FAU, FLT1, GAPDH, HSPA5, HSPBP1, IRAK1, MAP2K1, MAP2K3, MAP2K7, PABPC1, PARK7, PHF12, PIK3CD, PPIL2, PTK2, PTK2B, RARA, STAT1, STK16, STK4, SYVN1, TNK2, TNRC6B, TSG101, UBA2, UBA52, UBXN4, VCPIP1, AIMP1, ALOX5AP, ANXA11, ASB8, BAG1, BECN1, BIN2, CAMK2B, CCBL1, …
ER_NUCLEAR_SIGNALING_PATHWAY	6188	12	294	0.570136	6	7.92907e-06	0.000169335	GO_BP	10.5238	N	N	N	DERL1, DERL3, ATF6, VCP, ERN1, AMFR
REGULATION_OF_TRANSCRIPTIONDNA_DEPENDENT	6188	117	294	5.55882	18	8.3599e-06	0.000173774	GO_BP	3.2381	N	N	N	RORB, MED13, MAP2K3, TAF1L, PHF12, ATF6, HDAC2, CDK7, CHD4, VHL, SIN3A, CALR, PPARG, NFKB2, MED1, SQSTM1, MLLT6, MDM2
EGFR	6188	140	294	6.65158	20	8.35977e-06	0.000173774	KEA	3.0068	Y	N	N	PTK2B, CAV2, ERBB4, FGFR1, SOCS1, PLCG1, PABPC1, KRT18, PDGFRB, STAT1, MAPK1, S100A7, KDR, GAPDH, MET, CDK6, ERBB2, PTK2, MAP2K1, HGS
KEGG_VEGF_SIGNALING_PATHWAY	6188	56	294	2.66063	12	8.99342e-06	0.000184484	KEGG	4.5102	Y	N	N	RAF1, PTK2, MAP2K2, MAP2K1, KDR, MAPK3, MAPK1, HSPB1, PIK3CB, PIK3CD, PLCG1, PIK3CG
HALLMARK_UNFOLDED_PROTEIN_RESPONSE	6188	39	294	1.85294	10	9.36272e-06	0.000189565	HALLMARK	5.39683	N	N	N	HERPUD1, HSP90B1, HSPA5, CALR, DNAJC3, ATF6, EDEM1, ERN1, CCL2, KDELR3
NUCLEOBASENUCLEOSIDENUCLEOTIDE_AND_NUCLEIC_ACID_METABOLIC_PROCESS	6188	430	294	20.4299	41	1.05256e-05	0.000210377	GO_BP	2.00687	N	N	N	RORB, PTBP1, MED13, PABPC4, PABPC1, YBX1, TAF1L, UPF1, TRIM29, PHF12, TRIM24, NR2E3, AIMP1, ATF6, HDAC2, PRPF8, CALR, PPARG, MAP3K13, MLLT6, YWHAH, UBE2N, MDM2, TEP1, PHB, MAP2K3, TCEB2, VCP, CDK7, CHD4, VHL, SIN3A, COPS5, NFKB2, CAMKK2, MED1, SET, SQSTM1, STAT1, PRPS1, ERH
MYC-18358816 (mouse)	6188	1006	294	47.7964	76	1.13137e-05	0.000223266	ChEA	1.59008	N	N	N	AKAP8, ATAD3A, AUP1, CALR, CANX, CCBL1, CDADC1, CDK10, CDK6, CDK7, COPS5, CSNK2A1, CTSD, CYC1, DAPK3, DNAJB12, DNAJC2, DNAJC5, DTYMK, ERH, FAU, FBXO7, FKBP8, FOXRED2, GALK1, GAPDH, GJB4, GTSE1, HDAC2, HDAC3, HERPUD1, HSP90B1, HSPA1A, HSPA4, IPMK, LRRC59, MAP2K3, MAP3K11, MAP3K6, MAPK1, MAT2A, MLLT6, NEDD8, NUP50, PABPC1, PARK7, PDIA4, PFDN2, PHB, PIK3CB, PPID, PPIL2, PPP1R13L, PRPF8, PRPS1, PTBP1…
PROTEIN_UBIQUITINATION	6188	32	294	1.52036	9	1.16388e-05	0.000226811	GO_BP	5.91964	N	N	N	SAE1, STUB1, VHL, UBE4B, PARK2, UBE2C, UBE2N, MDM2, AMFR
BRAF	6188	13	294	0.617647	6	1.414e-05	0.000272152	KEA	9.71429	N	N	N	YWHAH, MAP2K2, MAP2K1, MAPK1, BRAF, RAF1
KEGG_ENDOMETRIAL_CANCER	6188	41	294	1.94796	10	1.51693e-05	0.000288403	KEGG	5.13357	N	N	N	RAF1, ERBB2, MAP2K2, BRAF, MAP2K1, MAPK3, MAPK1, PIK3CB, PIK3CD, PIK3CG
KEGG_TOLL_LIKE_RECEPTOR_SIGNALING_PATHWAY	6188	79	294	3.75339	14	1.66668e-05	0.000313055	KEGG	3.72996	Y	N	N	STAT1, MAP2K4, TLR7, CHUK, MAP2K2, MAP2K3, MAP2K1, MAP2K7, MAPK3, MAPK1, IRAK1, PIK3CB, PIK3CD, PIK3CG
PROTEIN_KINASE_CASCADE	6188	198	294	9.40724	24	1.87963e-05	0.000348851	GO_BP	2.55123	Y	N	N	MAP3K6, MAP2K7, PIK3CB, MAP2K4, DUSP22, HGS, CAMKK2, MAP3K13, MAP3K11, TFG, SQSTM1, STAT1, SOCS1, STK4, STK3, FGFR1, CCL2, FGFR3, PLK2, CHUK, IRAK1, DAPK3, UBE2N, GSG2
CREB1-20920259 (mouse)	6188	1003	294	47.6538	75	1.91835e-05	0.000351847	ChEA	1.57385	N	N	N	NFKB2, UBE4A, FAU, AP2M1, GAPDH, UBR4, SLC25A1, UBXN4, BRAF, RARA, TESK1, RNF5, COPS5, HSPA4, PLK2, DTYMK, MAP3K11, MAP2K1, CDADC1, HGS, TNRC6B, DAPK3, BECN1, CAMKK1, PABPC1, KLHDC10, MAP2K3, KDELR3, HSPA5, TSG101, USP19, UBE2J1, STK16, VCP, CD2BP2, CHUK, SYVN1, SNAP23, LRRC59, DNAJB2, PRPF8, PTBP1, CANX, DNAJB12, GIPC1, STK4, TRIP12, CDK10, PHF12, DUSP3, SEL1L, KDELR2, SORCS1, NUP50, MAPK1, FGFR…
PROTEIN_MODIFICATION_BY_SMALL_PROTEIN_CONJUGATION	6188	34	294	1.61538	9	2.00084e-05	0.000362711	GO_BP	5.57143	N	N	N	SAE1, STUB1, VHL, UBE4B, PARK2, UBE2C, UBE2N, MDM2, AMFR
RESPONSE_TO_BIOTIC_STIMULUS	6188	63	294	2.99321	12	3.18638e-05	0.000570985	GO_BP	4.00907	Y	N	N	S100A7, TLR7, HSPB1, AMFR, DERL1, DERL3, DNAJA1, HERPUD1, ATF6, VCP, DNAJB2, ERN1
KEGG_THYROID_CANCER	6188	21	294	0.997738	7	3.32693e-05	0.000582774	KEGG	7.01587	N	N	N	TFG, MAP2K2, BRAF, MAP2K1, PPARG, MAPK3, MAPK1
PROTEIN_FOLDING	6188	36	294	1.71041	9	3.3017e-05	0.000582774	GO_BP	5.2619	N	Y	N	DNAJC7, TBCD, STUB1, DNAJA1, DNAJA3, HSPBP1, ATF6, DNAJB2, AHSA1
SIN3B-21632747 (mouse)	6188	1254	294	59.5792	88	3.52241e-05	0.000610159	ChEA	1.47703	N	N	N	NEK10, CDC37, PSMD9, FAM195A, HGS, PARK2, SHPK, PPP1R13L, KDELR3, UBR4, TRIP12, UBXN1, DERL1, MAPK15, IPMK, SLC25A1, CALR, DNAJC27, PTK2B, MAP3K11, RARA, FAU, PRKAR2B, HDAC3, UBXN4, PFDN2, PHF12, MLLT6, UBE4B, UCHL1, HSPB8, FKBP8, CSK, CLK3, CBX4, PTCH1, TRIM31, PDIA4, FGFR2, UBA52, DNAJA2, DNAJB12, ANXA11, SOCS1, MAPK1, SET, AQP3, RBBP6, CTSD, CTDSP1, HDAC2, DERL3, FBXO7, TNS3, ASB8, CHUK, STAM,…
POSITIVE_REGULATION_OF_NUCLEOBASENUCLEOSIDENUCLEOTIDE_AND_NUCLEIC_ACID_METABOLIC_PROCESS	6188	45	294	2.13801	10	3.64431e-05	0.000624338	GO_BP	4.67725	Y	N	N	RORB, MED13, MAP2K3, ATF6, CAMKK2, CDK7, UBE2N, MED1, SQSTM1, YWHAH
KEGG_FC_EPSILON_RI_SIGNALING_PATHWAY	6188	64	294	3.04072	12	3.75773e-05	0.000636772	KEGG	3.94643	Y	N	N	RAF1, MAP2K4, MAP2K2, MAP2K3, MAP2K1, MAP2K7, MAPK3, MAPK1, PIK3CB, PIK3CD, PLCG1, PIK3CG
KEGG_PRION_DISEASES	6188	22	294	1.04525	7	4.68282e-05	0.000776651	KEGG	6.69697	Y	N	N	STIP1, MAP2K2, HSPA1A, MAP2K1, HSPA5, MAPK3, MAPK1
metacore_nitro	6188	22	294	1.04525	7	4.68282e-05	0.000776651	CF	6.69697	N	N	Y	DNAJC5, HSPA8, HSPA1A, HSPA4, HSPA5, HSP90B1, STIP1
INTRACELLULAR_SIGNALING_CASCADE	6188	428	294	20.3348	39	4.99064e-05	0.00081899	GO_BP	1.91789	Y	N	N	MAP3K6, MAP2K7, PIK3CB, MED13, MAP2K4, DUSP22, HGS, TNK2, DGKA, PRKAR2B, CCL2, ATF6, PLK2, VCP, ERN1, FKBP8, AMFR, CAMKK2, MAP3K13, MAP3K11, MED1, TFG, SQSTM1, STAT1, YWHAH, DMPK, SOCS1, STK4, STK3, FGFR1, FGFR3, DERL1, DERL3, CHUK, IRAK1, DAPK3, UBE2N, GSG2, PARK7
PDGFRB	6188	38	294	1.80543	9	5.25639e-05	0.000853616	KEA	4.98496	Y	N	N	PDGFRB, PDGFRA, PTK2, PLCG1, BAG1, ABL2, RAF1, STAT1, SOCS1
CAMK1	6188	16	294	0.760181	6	5.84372e-05	0.000932802	KEA	7.89286	N	N	N	HDAC7, HDAC9, GAPDH, CAMKK2, CAMKK1, KRT18
MYC-19030024 (mouse)	6188	1143	294	54.3054	81	5.86367e-05	0.000932802	ChEA	1.49156	N	N	N	ABL2, AHSA1, AKAP8, ANKRD13A, AQP3, ATAD3A, AUP1, CALR, CANX, CD2BP2, CDC37, CLK3, CSNK2A1, CTSD, DGKA, DNAJA1, DNAJA2, DNAJA3, DNAJC2, DNAJC5, DNAJC7, DSN1, DTYMK, ERH, FAU, FKBP8, FOXRED2, GALK1, GAPDH, HERPUD1, HSP90B1, HSPA4, HSPA5, HSPA8, HSPB1, LRRC59, MAP2K1, MAP2K3, MAP2K7, MAPK3, MAT2A, MLLT6, NEDD8, NUP50, PABPC1, PABPC4, PARK7, PCK2, PDIA4, PFDN2, PHB, PHF12, PPID, PPP1R13L, PRPF8, PRP…
GSK3B	6188	254	294	12.0679	27	6.10427e-05	0.000961269	KEA	2.23735	N	N	N	YBX1, MAP2K1, RBBP6, RARA, TESK1, GTSE1, PTK2, PHF12, PPARG, NFKB2, MDM2, STUB1, STAT1, SGK1, MAP3K11, HSPB8, SQSTM1, CANX, CSNK2A1, DCLK1, CHD4, SART1, USP10, MKI67, VHL, SIN3A, USP19
POSITIVE_REGULATION_OF_TRANSCRIPTION	6188	39	294	1.85294	9	6.55242e-05	0.00102152	GO_BP	4.85714	Y	N	N	RORB, MED13, MAP2K3, ATF6, CAMKK2, CDK7, MED1, SQSTM1, YWHAH
INSR	6188	112	294	5.32127	16	6.78801e-05	0.00104777	KEA	3.0068	Y	N	N	HSPA4, PTK2B, FGFR1, SOCS1, PLCG1, FRS2, CSK, PDGFRB, ABL2, RAF1, FLT1, MET, PTK2, PRKCI, YBX1, PHB
KEGG_REGULATION_OF_ACTIN_CYTOSKELETON	6188	124	294	5.8914	17	6.86543e-05	0.00104933	KEGG	2.88556	Y	N	N	PTK2, CSK, MAP2K2, MAP2K1, FGFR2, FGFR4, FGFR3, FGFR1, PDGFRB, BRAF, PDGFRA, RAF1, MAPK3, MAPK1, PIK3CB, PIK3CD, PIK3CG
ATF6_MEDIATED_UPR	6188	6	294	0.285068	4	6.94407e-05	0.00105105	GO_BP	14.0317	N	N	N	CALR, HSPA5, HSP90B1, ATF6
TCFAP2C-20176728 (mouse)	6188	918	294	43.6154	68	7.25934e-05	0.0010882	ChEA	1.55908	N	N	N	AKAP8, ANXA11, ANXA2, ASB8, ATAD3A, BAG1, CAMKK1, CANX, CBX4, CDC37, CDK6, CHUK, COPS5, DERL3, DGKA, DNAJA1, DNAJA2, DTYMK, EDEM1, ERN1, FBXO2, FGFR1, FGFR2, FGFR4, FRS2, GJB4, HSPA8, HSPB1, KDELR3, KDR, KRT18, KSR1, LGALS3, MAP2K1, MAP2K3, MAP2K7, MAP3K6, MAPK1, MAPK3, MLLT6, NEDD8, NUP50, PABPC4, PANK1, PCK2, PDGFRA, PDGFRB, PHF12, PIAS3, PIK3CB, PLXND1, PPP1R13L, PRKAR2B, PRPS1, PTK2, PTK2B, R…
JAK2	6188	69	294	3.27828	12	8.14776e-05	0.00120975	KEA	3.66046	Y	N	N	HSPA8, PTK2B, DNAJA3, SOCS1, STAM, PDGFRB, RAF1, STAT1, MAPK3, MAPK1, OSMR, VCP
cftr_interactome_post_translational_modification	6188	11	294	0.522624	5	8.53548e-05	0.00125536	CF	9.5671	N	N	N	MAT2A, SAE1, GGCT, HDAC2, QPCT
MAP2K1	6188	25	294	1.18778	7	0.000116683	0.0016689	KEA	5.89333	Y	N	N	MAP2K1, RAF1, MAPK3, MAPK1, PRKCI, MAP3K11, BRAF
NTRK1	6188	25	294	1.18778	7	0.000116683	0.0016689	KEA	5.89333	N	N	N	FRS2, PLCG1, MAPK3, SQSTM1, GIPC1, DNAJA3, NEDD4L
MET	6188	25	294	1.18778	7	0.000116683	0.0016689	KEA	5.89333	N	N	N	BAG1, PTK2, HGS, DNAJA3, DAPK3, PLCG1, MET
MAP3K7	6188	53	294	2.5181	10	0.000158873	0.00225167	KEA	3.97125	Y	N	N	HSPA8, DNAJA1, KSR1, CHUK, HDAC7, CDC37, HSPA1A, MAP2K4, HSPA5, HGS
KEGG_INSULIN_SIGNALING_PATHWAY	6188	99	294	4.70362	14	0.000215655	0.00302889	KEGG	2.97643	N	N	N	HK1, BRAF, SOCS1, RAF1, PRKAR2B, PRKCI, MAP2K2, MAP2K1, MAPK3, MAPK1, PCK2, PIK3CB, PIK3CD, PIK3CG
cftr_interactome_rna_processing	6188	8	294	0.38009	4	0.000300286	0.00417987	CF	10.5238	N	N	N	UPF1, PABPC1, PABPC4, ARL6IP4
MAP3K5	6188	29	294	1.37783	7	0.000321557	0.00443635	KEA	5.08046	N	N	N	HSPA1A, MAP2K7, MAP2K4, RAF1, MAP3K6, YWHAH, MAP2K3
INTRACELLULAR_TRANSPORT	6188	103	294	4.89367	14	0.000328986	0.00446281	GO_BP	2.86084	N	N	N	CRYAB, KRT18, CALR, CDC37, SLC25A1, KDELR1, KDELR2, SQSTM1, SNAP23, UPF1, YWHAH, DERL1, VCP, SEC22B
REGULATION_OF_DEVELOPMENTAL_PROCESS	6188	266	294	12.638	26	0.0003292	0.00446281	GO_BP	2.05729	Y	N	N	HDAC7, SART1, BRAF, CRYAB, MAPK1, PHB, HSPB1, CCL2, HDAC3, HDAC1, VCP, HDAC9, CDK6, ERN1, HSP90B1, KRT18, CALR, BECN1, PPARG, BAG1, STAT1, YWHAH, CBX4, STK4, STK3, DAPK3
RPS6KA3	6188	181	294	8.59955	20	0.00033688	0.00452755	KEA	2.3257	Y	N	N	YBX1, DNAJC5, KRT18, MAP2K1, RBM7, TRIP12, HDAC7, PRKAR2B, MAP3K11, YWHAH, MDM2, RAF1, CAMKK2, HSPB1, DCLK1, MAPK3, MAPK1, VCPIP1, MET, BRAF
MYC-19079543 (mouse)	6188	437	294	20.7624	37	0.000355507	0.0046969	ChEA	1.78206	N	N	N	AKAP8, AMFR, ATAD3A, CAMK2B, CANX, CCBL1, CDK6, CDK7, DNAJA1, DNAJA2, FAU, FGFR1, FGFR2, FKBP8, GIPC1, GTSE1, HSPA4, HSPA8, LGALS3BP, MAPK1, MAT2A, MDM2, MLLT6, PHF12, PPIL2, PRPS1, PTBP1, SET, STIP1, SUMO2, TBCD, UBA52, UBE3A, UPF1, USP10, VCP, YBX1
ZFX-18555785 (mouse)	6188	1021	294	48.509	71	0.000355184	0.0046969	ChEA	1.46364	N	N	N	UBE2N, PKN3, PSMD9, GALK1, TNS3, AHSA1, TNRC6B, SET, HSPA8, STK16, HDAC2, IPMK, CANX, HSPA4, PRPF8, ERH, CDK7, CDADC1, NUP50, PSMD2, UBE2I, FAU, PPID, PANK4, ATAD3A, BAG1, DNAJC2, PDIA4, TSG101, USP10, UBA52, CALR, DNAJA2, GORASP1, RBM7, SENP6, CTDSP1, FRS2, MDM2, FBXO7, HSP90B1, ERN1, SQSTM1, MAP2K4, PHB, PRKAR2B, SEL1L, NGLY1, STK3, DERL1, TFG, STUB1, CHUK, STIP1, PLCG1, SURF4, HSPA5, UBE2D3, U…
TAL1-20887958 (mouse)	6188	603	294	28.6493	47	0.000380128	0.00498	ChEA	1.64053	N	N	N	DNAJA3, AUP1, YWHAH, DNAJC5, MAP2K7, GIPC1, PTBP1, STK16, ABL2, STK4, KDELR2, PDGFRB, NGLY1, HSPA8, MAP2K3, HSPA5, USP10, CDK10, TNRC6B, PFDN2, PSMD2, LRRC59, PPID, UBE2D3, MAP2K2, P2RX1, FAU, ANKRD13A, HERPUD1, UBR4, UBE2N, NUP50, HSPA4, CAMKK2, DAPK3, DNAJA2, HDAC3, HSPBP1, UBA52, FAM195A, STIP1, MAP3K6, CDK6, SLC25A1, SET, CALR, FKBP8
POSITIVE_REGULATION_OF_TRANSCRIPTIONDNA_DEPENDENT	6188	30	294	1.42534	7	0.000402602	0.00518725	GO_BP	4.91111	N	N	N	RORB, MED13, MAP2K3, ATF6, CDK7, MED1, SQSTM1
PRKCI	6188	30	294	1.42534	7	0.000402602	0.00518725	KEA	4.91111	N	N	N	GAPDH, FRS2, MAP2K1, YWHAH, IRAK1, CHUK, SQSTM1
HALLMARK_PI3K_AKT_MTOR_SIGNALING	6188	70	294	3.32579	11	0.000406212	0.00519085	HALLMARK	3.30748	Y	N	N	MAPK1, PLCG1, MAP2K3, SQSTM1, RAF1, UBE2N, DUSP3, HSP90B1, CALR, UBE2D3, AP2M1
ESTABLISHMENT_OF_CELLULAR_LOCALIZATION	6188	132	294	6.27149	16	0.000474745	0.00601729	GO_BP	2.55123	N	N	N	CRYAB, KRT18, CALR, CDC37, PDIA4, CANX, SLC25A1, KDELR1, KDELR2, SQSTM1, SNAP23, UPF1, YWHAH, DERL1, VCP, SEC22B
G1_PHASE_OF_MITOTIC_CELL_CYCLE	6188	9	294	0.427602	4	0.000520359	0.00614576	GO_BP	9.3545	N	N	N	TAF1, CDK6, CDK10, MAP3K11
G1_PHASE	6188	9	294	0.427602	4	0.000520359	0.00614576	GO_BP	9.3545	N	N	N	TAF1, CDK6, CDK10, MAP3K11
POSITIVE_REGULATION_OF_RNA_METABOLIC_PROCESS	6188	31	294	1.47285	7	0.000499187	0.00614576	GO_BP	4.75269	N	N	N	RORB, MED13, MAP2K3, ATF6, CDK7, MED1, SQSTM1
EGR1-19374776 (human)	6188	31	294	1.47285	7	0.000499187	0.00614576	ChEA	4.75269	Y	N	N	CALR, CDK6, HDAC1, HDAC2, MAP2K2, MAPK1, YWHAH
POSITIVE_REGULATION_OF_CELLULAR_METABOLIC_PROCESS	6188	95	294	4.51357	13	0.000500704	0.00614576	GO_BP	2.8802	N	N	N	RORB, MED13, MAP2K3, TNK2, CAMKK2, MED1, SQSTM1, YWHAH, TLR7, ATF6, CDK7, UBE2N, STUB1
KEGG_FOCAL_ADHESION	6188	133	294	6.319	16	0.000516944	0.00614576	KEGG	2.53204	N	N	N	PTK2, FLT1, MET, MAP2K1, CAV2, PDGFRB, BRAF, PDGFRA, RAF1, ERBB2, KDR, MAPK3, MAPK1, PIK3CB, PIK3CD, PIK3CG
APOPTOSIS_GO	6188	258	294	12.2579	25	0.000489205	0.00614576	GO_BP	2.0395	Y	N	N	BRAF, CRYAB, MAPK1, PHB, DUSP22, PTK2B, HSPB1, CCL2, HDAC3, VCP, HDAC1, ERN1, RAF1, HSP90B1, KRT18, CALR, BECN1, BAG1, SIAH1, STAT1, CBX4, STK4, STK3, DAPK3, UBE4B
PROGRAMMED_CELL_DEATH	6188	259	294	12.3054	25	0.000518472	0.00614576	GO_BP	2.03162	Y	N	N	BRAF, CRYAB, MAPK1, PHB, DUSP22, PTK2B, HSPB1, CCL2, HDAC3, VCP, HDAC1, ERN1, RAF1, HSP90B1, KRT18, CALR, BECN1, BAG1, SIAH1, STAT1, CBX4, STK4, STK3, DAPK3, UBE4B
E2F1-18555785 (mouse)	6188	1273	294	60.4819	84	0.000507766	0.00614576	ChEA	1.38885	N	N	N	PIAS3, PSMD9, DNAJB12, GALK1, TNS3, AHSA1, PTCH1, AP2M1, SET, CHD4, HSPA8, ATF6, STK16, DTYMK, HDAC2, PTBP1, DNAJC7, HSPA4, GSG2, PRPF8, PCK2, CYC1, MAPK1, DNAJA3, AKAP8, FAU, UBE2C, PPID, YBX1, ATAD3A, MAT2A, USP10, MAP2K7, CALR, HERPUD1, GORASP1, SENP6, PFDN2, VCPIP1, FRS2, FBXO7, HSP90B1, ERN1, TBCD, SQSTM1, PHB, PRKAR2B, SEL1L, NGLY1, ANXA11, TEP1, STK3, SOCS1, TFG, STUB1, HDAC3, STK4, DNAJC5…
KEGG_B_CELL_RECEPTOR_SIGNALING_PATHWAY	6188	51	294	2.42308	9	0.000569238	0.0066725	KEGG	3.71429	Y	N	N	CHUK, RAF1, MAP2K2, MAP2K1, MAPK3, MAPK1, PIK3CB, PIK3CD, PIK3CG
MITF-21258399 (human)	6188	1835	294	87.1833	113	0.000587144	0.00683102	ChEA	1.29612	N	N	N	ATAD3A, RNF207, PIK3CD, UBE4B, UBR4, YBX1, SEC22B, PFDN2, ABL2, STAM, HK1, DNAJB12, PANK1, SORCS1, CTSD, PGAP2, TSG101, STIP1, MAP3K11, GAPDH, CHD4, CNTN1, FRS2, UBE2N, DCLK1, CDADC1, UBAC2, LGALS3, ERH, ANXA2, NR2E3, CLK3, CSK, SIN3A, SNRNP25, FAM195A, STUB1, UBE2I, SOCS1, RBBP6, MAPK3, CD2BP2, SIAH1, HERPUD1, FUK, USP10, CAMKK1, MAP2K3, RARA, DUSP3, PHB, MED13, GALK1, LGALS3BP, CBX4, TBCD, NEDD…
TAL1-20566737 (mouse)	6188	667	294	31.69	50	0.000608419	0.00702611	ChEA	1.57778	N	N	N	PRKAR2B, TNRC6B, DNAJB2, MAP3K6, CSK, SOCS1, MAP2K2, PANK1, HK1, UBOX5, KSR1, ERN1, FRS2, ANXA11, PSMD9, AQP3, HSPA4, ALOX5AP, ANKRD13A, USP10, PTK2B, PIK3CD, FBXO2, FLT1, LGALS3BP, DNAJB12, RIPK4, HSPA5, PPID, MAP2K3, GIPC1, KDR, PANK4, MAT2A, TNS3, NEDD4L, PTBP1, RNASEL, DERL1, GAPDH, PHB, PIK3CB, DSN1, YWHAH, CAMK2B, UBE3A, HSPB1, HGS, UBE2D3, HSP90B1
CHROMATIN_MODIFICATION	6188	32	294	1.52036	7	0.00061337	0.0070312	GO_BP	4.60417	N	Y	N	HDAC7, UBE2N, SET, PHB, HDAC3, HDAC2, HDAC1
ABL2	6188	16	294	0.760181	5	0.000662736	0.00754165	KEA	6.57738	N	N	N	ERBB2, PDGFRB, ABL2, ERBB4, LGALS3
PAK1	6188	42	294	1.99548	8	0.000677518	0.00760898	KEA	4.00907	N	N	N	ERBB2, CSNK2A1, FRS2, HGS, MAP2K1, RAF1, PLCG1, BRAF
POSITIVE_REGULATION_OF_METABOLIC_PROCESS	6188	98	294	4.65611	13	0.000678414	0.00760898	GO_BP	2.79203	N	N	N	RORB, MED13, MAP2K3, TNK2, CAMKK2, MED1, SQSTM1, YWHAH, TLR7, ATF6, CDK7, UBE2N, STUB1
AUTOPHAGY	6188	150	294	7.1267	17	0.000699698	0.00779164	CF	2.3854	Y	N	N	BECN1, CDC37, CTSD, FBXO7, FGFBP1, HGS, HSPA8, MAP2K1, PARK2, PARK7, PIK3CB, S100A8, SQSTM1, STAM, TSG101, UBA52, USP10
PROTEIN_DNA_COMPLEX_ASSEMBLY	6188	10	294	0.475113	4	0.000834976	0.0091671	GO_BP	8.41905	N	N	N	MED13, CDK7, MED1, SET
NTRK3	6188	10	294	0.475113	4	0.000834976	0.0091671	KEA	8.41905	N	N	N	SQSTM1, PLCG1, MAPK1, IRAK1
FLT1	6188	17	294	0.807692	5	0.000902738	0.00977339	KEA	6.19048	N	N	N	PLCG1, FLT1, STAT1, KDR, PTK2B
MAP3K4	6188	17	294	0.807692	5	0.000902738	0.00977339	KEA	6.19048	N	Y	N	ANXA2, PTK2B, MAP2K3, MAP2K1, MAP2K4
TRANSCRIPTION_INITIATION	6188	5	294	0.237557	3	0.000988531	0.0103431	GO_BP	12.6286	N	N	N	MED13, CDK7, MED1
STEROID_HORMONE_RECEPTOR_SIGNALING_PATHWAY	6188	5	294	0.237557	3	0.000988531	0.0103431	GO_BP	12.6286	N	N	N	MED13, YWHAH, MED1
PERK_MEDIATED_UPR	6188	5	294	0.237557	3	0.000988531	0.0103431	GO_BP	12.6286	N	Y	Y	HSPA5, CCL2, HERPUD1
MOS	6188	5	294	0.237557	3	0.000988531	0.0103431	KEA	12.6286	N	N	N	HSPA4, HSPA1A, MAP2K1
CELLULAR_LOCALIZATION	6188	141	294	6.6991	16	0.000986349	0.0103431	GO_BP	2.38838	N	N	N	CRYAB, KRT18, CALR, CDC37, PDIA4, CANX, SLC25A1, KDELR1, KDELR2, SQSTM1, SNAP23, UPF1, YWHAH, DERL1, VCP, SEC22B
CCND1-20090754 (mouse)	6188	682	294	32.4027	50	0.00100997	0.0104969	ChEA	1.54308	N	N	N	RNF5, SYVN1, SIN3A, MAP3K11, AHSA1, PPP1R13L, PTBP1, PRPF8, PIAS3, TNRC6B, PHF12, STIP1, UBE2C, AKAP8, TESK1, MAP2K7, CHD4, VCP, HSPA8, STUB1, UCHL1, NUP50, MLLT6, AUP1, PANK4, MAP3K6, ERH, DERL1, COPS5, CSNK2A1, UBE2I, HSPA5, UBE2D3, UBE4A, PFDN2, DNAJC7, TFG, PDGFRA, HERPUD1, DNAJB12, SNAP23, VCPIP1, FBXO2, SET, IPMK, CBX4, CD2BP2, PRKCI, PTCH1, SOCS1
MAPK1	6188	169	294	8.02941	18	0.0010278	0.0106115	KEA	2.24176	Y	N	N	RARA, CSNK2A1, YBX1, FRS2, MED1, KSR1, NUP50, PPARG, RAF1, STAT1, MAPK1, DUSP3, SGK1, PTK2, MAP2K2, MAP2K1, CHD4, BRAF
TFEB-21752829 (human)	6188	242	294	11.4977	23	0.00107171	0.0109921	ChEA	2.00039	N	N	N	BECN1, CALR, CAMKK1, CDK7, DNAJB12, DUSP22, DUSP3, ESYT1, FOXRED2, MAPK1, MAPK3, MED13, PGAP2, PTBP1, RBBP6, SAE1, STK4, TAF1, TNK2, TNRC6B, UBA52, UBE4B, UBXN1
FOXP3-21729870 (human)	6188	382	294	18.1493	32	0.00108723	0.0110784	ChEA	1.76315	N	N	N	DERL1, ERLEC1, STIP1, MDM2, AIMP1, TCP10L, FUK, MLLT6, CSNK2A1, RBBP6, SYVN1, ATAD3A, PTCH1, COPS5, UBOX5, DNAJB12, PSMD9, STAM, UBXN1, DNAJC2, ATF6, RAF1, CCBL1, TRNAU1AP, CDK7, PARK7, UBE2I, CTDSP1, HDAC2, PRKCI, GSG2, ANKRD13A
NEGATIVE_REGULATION_OF_DEVELOPMENTAL_PROCESS	6188	129	294	6.12896	15	0.00109803	0.0111158	GO_BP	2.4474	Y	N	N	HDAC7, BRAF, CRYAB, KRT18, BECN1, BAG1, YWHAH, CBX4, HSPB1, CCL2, HDAC3, HDAC1, HDAC9, CDK6, HSP90B1
PROTEIN_AMINO_ACID_AUTOPHOSPHORYLATION	6188	26	294	1.23529	6	0.00112302	0.0112954	GO_BP	4.85714	N	N	N	CAMKK2, TAF1, STK4, MAPK15, MAP3K13, MAP3K11
POSITIVE_REGULATION_OF_TRANSCRIPTION_FROM_RNA_POLYMERASE_II_PROMOTER	6188	18	294	0.855204	5	0.00120189	0.0120112	GO_BP	5.84656	N	N	N	MED13, CDK7, MED1, SQSTM1, ATF6
REGULATION_OF_TRANSCRIPTION_FROM_RNA_POLYMERASE_II_PROMOTER	6188	68	294	3.23077	10	0.0012604	0.0125157	GO_BP	3.09524	N	N	N	MED13, PPARG, TAF1L, MED1, SQSTM1, ATF6, CDK7, MDM2, CHD4, VHL
HALLMARK_PROTEIN_SECRETION	6188	46	294	2.18552	8	0.00126976	0.0125288	HALLMARK	3.66046	N	Y	N	AP2M1, SEC22B, TSG101, KRT18, CAV2, MAPK1, STAM, SNAP23
KEGG_ALDOSTERONE_REGULATED_SODIUM_REABSORPTION	6188	36	294	1.71041	7	0.00129215	0.0125904	KEGG	4.09259	N	N	N	NEDD4L, PIK3CB, PIK3CD, MAPK3, SGK1, PIK3CG, MAPK1
RIPK3	6188	36	294	1.71041	7	0.00129215	0.0125904	KEA	4.09259	N	N	N	HSPA5, HSPA8, DNAJA1, UBA52, CDC37, HSPA1A, ATAD3A
IKBKB	6188	57	294	2.70814	9	0.00131077	0.0126925	KEA	3.32331	Y	N	N	HSPA5, HSPA8, SNAP23, CSK, CDC37, NFKB2, HSPA1A, MAP3K11, MAP3K13
PROTEIN_AUTOPROCESSING	6188	27	294	1.28281	6	0.00138715	0.0132673	GO_BP	4.67725	N	N	N	CAMKK2, TAF1, STK4, MAPK15, MAP3K13, MAP3K11
RET	6188	27	294	1.28281	6	0.00138715	0.0132673	KEA	4.67725	Y	N	N	PTK2, FRS2, PLCG1, MAPK3, FAU, MAPK1
PKD1	6188	19	294	0.902715	5	0.00156849	0.0149102	KEA	5.53885	N	N	N	PTK2, HDAC7, SIAH1, HSPB1, KRT18
HOXB4-20404135 (mouse)	6188	524	294	24.8959	40	0.00161032	0.0152151	ChEA	1.60669	N	N	N	SYVN1, DNAJC10, SUMO2, PRKAR2B, UBE4A, PTCH1, DNAJA1, CLK3, VCP, SART1, CDK7, PHF12, COPS5, DTYMK, DERL1, PABPC1, DNAJB12, HSPA8, CALR, CTDSP1, PRPF8, ANKRD13A, STUB1, UBE2J1, CHD4, DNAJA3, TNRC6B, MAT2A, PPID, DNAJC5, TFG, HDAC2, IRAK1, CSK, PTBP1, PTK2B, MAP2K7, ATAD3A, IPMK, PIK3CG
E2F4-21247883 (human)	6188	948	294	45.0407	64	0.00163802	0.0153835	ChEA	1.42094	N	N	N	ATAD3A, PANK4, PARK7, PIK3CD, UBE4B, UBR4, MAP3K6, TRNAU1AP, HDAC1, PABPC4, PIAS3, PFDN2, STAM, IPMK, DNAJB12, PANK1, NFKB2, MKI67, CTSD, TSG101, SYVN1, SART1, RBM7, HSPA8, GAPDH, CHD4, MDM2, UBE2N, HSP90B1, ANKRD13A, CAMKK2, PSMD9, ARL6IP4, DNAJC3, UBAC2, PCK2, TXNDC16, LGALS3, ERH, UBE3A, SNAP23, ANXA2, MAP2K1, CLK3, SNRNP25, STUB1, UBE2I, TCEB2, DNAJA3, SOCS1, RBBP6, CD2BP2, DNAJA2, SIAH1, AMF…
KEGG_CHEMOKINE_SIGNALING_PATHWAY	6188	121	294	5.74887	14	0.00167607	0.0156467	KEGG	2.43526	Y	N	N	STAT1, CCL2, PTK2, BRAF, CSK, PTK2B, CHUK, RAF1, MAP2K1, MAPK3, MAPK1, PIK3CB, PIK3CD, PIK3CG
MAPKKK_CASCADE_GO_0000165	6188	71	294	3.3733	10	0.00176507	0.0162825	GO_BP	2.96445	Y	N	N	MAP3K6, MAP2K7, PIK3CB, FGFR1, FGFR3, MAP2K4, DUSP22, CAMKK2, MAP3K13, MAP3K11
PRKCZ	6188	71	294	3.3733	10	0.00176507	0.0162825	KEA	2.96445	Y	N	N	IRAK1, FRS2, PRG2, RAF1, MAPK3, MAPK1, VHL, MAP2K1, DAPK3, SQSTM1
MAP3K2	6188	12	294	0.570136	4	0.00182467	0.0164431	KEA	7.01587	Y	N	N	MAPK1, MAP2K7, RIPK4, MAP2K4
ERN1	6188	12	294	0.570136	4	0.00182467	0.0164431	KEA	7.01587	N	N	N	HSPA5, SYVN1, COPS5, ERN1
EPHA4	6188	12	294	0.570136	4	0.00182467	0.0164431	KEA	7.01587	N	N	N	FGFR4, FGFR2, FGFR3, FGFR1
DAPK3	6188	12	294	0.570136	4	0.00182467	0.0164431	KEA	7.01587	N	N	N	MDM2, CAMKK2, DAPK3, MET
INTRACELLULAR_RECEPTOR_MEDIATED_SIGNALING_PATHWAY	6188	6	294	0.285068	3	0.00190762	0.0168976	GO_BP	10.5238	N	N	N	MED13, YWHAH, MED1
KSR1	6188	6	294	0.285068	3	0.00190762	0.0168976	KEA	10.5238	N	N	N	MAP2K1, MAPK1, RAF1
RPS6KA4	6188	6	294	0.285068	3	0.00190762	0.0168976	KEA	10.5238	Y	N	N	MAPK3, MAP2K1, MAPK1
KEGG_T_CELL_RECEPTOR_SIGNALING_PATHWAY	6188	84	294	3.99095	11	0.00193033	0.0170022	KEGG	2.75624	Y	N	N	PLCG1, CHUK, RAF1, MAP2K2, MAP2K1, MAP2K7, MAPK3, MAPK1, PIK3CB, PIK3CD, PIK3CG
SIGNAL_TRANSDUCTION	6188	1047	294	49.7443	69	0.00197289	0.0172794	GO_BP	1.38709	Y	N	N	OSMR, MAP3K6, DUSP22, NR2E3, FRS2, CCL2, PTK2, ATF6, PKN3, ERN1, CCK, EDN1, AMFR, KDR, MAP3K13, MAP3K11, TFG, PTCH1, FGFR1, FGFR4, FGFR3, CAMK2B, PARK7, MAP2K7, MAP2K1, PHB, MAP2K3, MAP2K4, HGS, TNK2, PLK2, PDGFRA, PDGFRB, CAMKK2, MED1, SQSTM1, DMPK, SOCS1, DERL1, DERL3, DAPK3, PIK3CG, PIK3CB, MED13, MAPK1, CSNK2A1, P2RX1, ABL2, FKBP8, STUB1, PPARG, YWHAH, AKAP8, CHUK, IRAK1, UBE2N, ERBB4, ERBB2,…
JAK_STAT_CASCADE	6188	20	294	0.950226	5	0.00201111	0.0175157	GO_BP	5.2619	N	N	N	CCL2, FGFR3, SOCS1, STAT1, HGS
FLI1-20887958 (mouse)	6188	600	294	28.5068	44	0.00208268	0.0180383	ChEA	1.54349	N	N	N	STK16, DNAJA1, PPID, PFDN2, CDK10, MAPK1, AUP1, GTSE1, UBXN1, DNAJB12, UBXN4, PSMD2, ALOX5AP, DNAJA3, UBAC2, FRS2, NUP50, AP2M1, UBR4, P2RX1, DNAJC5, CSNK2A1, MAP2K2, PHF12, PHB, AHSA1, UBE2D3, KLHDC10, STIP1, PTBP1, STK4, RNASEL, CAMKK2, HDAC9, RARA, RAF1, DAPK3, CANX, FKBP8, CALR, PLCG1, ATF6, DNAJB2, NFKB2
KEGG_TYPE_II_DIABETES_MELLITUS	6188	39	294	1.85294	7	0.0021072	0.0181498	KEGG	3.77778	Y	N	N	SOCS1, HK1, PIK3CB, PIK3CD, MAPK3, PIK3CG, MAPK1
ANTI_APOPTOSIS	6188	73	294	3.46833	10	0.00218429	0.0187105	GO_BP	2.88324	Y	N	N	CBX4, BRAF, CRYAB, HSPB1, CCL2, BECN1, HDAC3, HDAC1, BAG1, HSP90B1
KEGG_COLORECTAL_CANCER	6188	50	294	2.37557	8	0.00221565	0.0188754	KEGG	3.36762	N	N	N	RAF1, BRAF, MAP2K1, MAPK3, MAPK1, PIK3CB, PIK3CD, PIK3CG
ETS1-20019798 (human)	6188	416	294	19.7647	33	0.00226487	0.0191898	ChEA	1.66964	N	N	N	PHF12, PHB, VCPIP1, AP2M1, DNAJA3, PPP1R13L, SEL1L, ERH, SART1, PANK4, PTBP1, HSP90B1, UBXN4, SEC22B, CD2BP2, FUK, CCBL1, UBA52, AKAP8, UBE4A, PRKCI, UBR4, COPS5, PPIL2, DERL1, AUP1, MAP2K3, ATAD3A, UBXN1, DNAJB12, DNAJC7, UBXN6, ATF6
IRE1_MEDIATED_UPR	6188	30	294	1.42534	6	0.00246778	0.0205736	GO_BP	4.20952	N	N	N	ERN1, HSPA5, DNAJC3, EDEM1, KDELR3, SYVN1
TBK1	6188	30	294	1.42534	6	0.00246778	0.0205736	KEA	4.20952	N	N	N	HSPA5, HSPA8, GAPDH, HSPA1A, CDC37, LGALS3BP
ESTABLISHMENT_AND_OR_MAINTENANCE_OF_CHROMATIN_ARCHITECTURE	6188	40	294	1.90045	7	0.00245246	0.0205736	GO_BP	3.68333	N	N	N	HDAC7, UBE2N, SET, PHB, HDAC3, HDAC2, HDAC1
POSITIVE_REGULATION_OF_CELLULAR_PROCESS	6188	353	294	16.7715	29	0.00250068	0.020737	GO_BP	1.72912	N	N	N	RORB, SART1, MED13, MAPK1, ERBB2, MAP2K3, TNK2, PTK2B, DNAJA2, ATF6, PLK2, CDK6, CDK7, ERN1, STUB1, FLT1, EDN1, PPARG, CAMKK2, MED1, TFG, SQSTM1, YWHAH, TLR7, STK4, STK3, UBE2C, DAPK3, UBE2N
KEGG_FC_GAMMA_R_MEDIATED_PHAGOCYTOSIS	6188	51	294	2.42308	8	0.00252196	0.0208028	KEGG	3.30159	Y	N	N	PLCG1, RAF1, MAP2K1, MAPK3, MAPK1, PIK3CB, PIK3CD, PIK3CG
ZFP42-18358816 (mouse)	6188	419	294	19.9072	33	0.00254423	0.0208761	ChEA	1.65769	N	N	N	AKAP8, AMFR, AP2M1, AQP3, CD2BP2, COPS5, DGKA, DNAJA3, DNAJC5, DNAJC7, DUSP3, ERH, FBXO2, FRS2, HSPA4, HSPB1, MAPK15, MLLT6, NEDD4L, NUP50, PANK4, PFDN2, PHF12, PPIL2, PTBP1, PTCH1, RAF1, RBM7, RNF5, STK16, SUMO2, TRIP12, YBX1
SFPI1-20887958 (mouse)	6188	695	294	33.0204	49	0.0026257	0.0214318	ChEA	1.48393	N	N	N	YWHAH, TRIM24, DNAJC3, PCK2, DNAJB12, DNAJB2, DNAJC5, USP10, PRPS1, VHL, HSPA5, KDELR2, CCL2, MAPK1, KLHDC10, FAU, MAP2K7, PFDN2, EDEM1, STAM, UBE2D3, FAF2, ALOX5AP, PPID, PARK2, UBXN4, MAP3K11, STK4, UBXN1, STAT1, STK16, UBE2N, LRRC59, UBR3, UBR4, RARA, SIN3A, UBAC2, FBXO7, ANXA2, AHSA1, AUP1, CDK6, CSNK2A1, FGFR3, MAPK3, PHF12, GIPC1, ABL2
REGULATION_OF_APOPTOSIS	6188	214	294	10.1674	20	0.00274137	0.0220299	GO_BP	1.96707	Y	N	N	BRAF, CRYAB, MAPK1, KRT18, CALR, BECN1, PHB, BAG1, STAT1, CBX4, STK4, STK3, HSPB1, CCL2, HDAC3, HDAC1, VCP, DAPK3, ERN1, HSP90B1
CELL_DEVELOPMENT	6188	339	294	16.1063	28	0.0027406	0.0220299	GO_BP	1.73845	Y	N	N	RORB, BRAF, CRYAB, MAPK1, PHB, DUSP22, PTK2B, HSPB1, CCL2, HDAC3, VCP, HDAC1, CDK6, ERN1, RAF1, HSP90B1, KRT18, CALR, BECN1, BAG1, SIAH1, STAT1, YWHAH, CBX4, STK4, STK3, DAPK3, UBE4B
NEGATIVE_REGULATION_OF_BIOLOGICAL_PROCESS	6188	339	294	16.1063	28	0.0027406	0.0220299	GO_BP	1.73845	Y	Y	N	HDAC7, BRAF, CRYAB, PHB, HGS, PHF12, HSPB1, CCL2, AIMP1, HDAC3, HDAC1, HDAC9, CDK6, ERN1, VHL, HSP90B1, SIN3A, KRT18, BECN1, BAG1, SET, YWHAH, PTCH1, CBX4, SOCS1, CDK10, MDM2, FGFBP1
KEGG_NATURAL_KILLER_CELL_MEDIATED_CYTOTOXICITY	6188	88	294	4.181	11	0.00281067	0.0224709	KEGG	2.63095	Y	N	N	BRAF, PLCG1, PTK2B, RAF1, MAP2K2, MAP2K1, MAPK3, MAPK1, PIK3CB, PIK3CD, PIK3CG
RESPONSE_TO_CHEMICAL_STIMULUS	6188	185	294	8.78959	18	0.00285852	0.0227369	GO_BP	2.04788	Y	N	N	S100A7, PIK3CB, MAPK1, AMFR, MAP2K1, PPARG, HSPB1, DERL1, CCL2, DERL3, DNAJA1, AIMP1, HERPUD1, ATF6, VCP, DNAJB2, ERN1, NEDD4L
REGULATION_OF_PROGRAMMED_CELL_DEATH	6188	215	294	10.2149	20	0.00289484	0.0229089	GO_BP	1.95792	Y	N	N	BRAF, CRYAB, MAPK1, KRT18, CALR, BECN1, PHB, BAG1, STAT1, CBX4, STK4, STK3, HSPB1, CCL2, HDAC3, HDAC1, VCP, DAPK3, ERN1, HSP90B1
MACROMOLECULE_LOCALIZATION	6188	89	294	4.22851	11	0.00307493	0.0242112	GO_BP	2.60139	N	N	N	CALR, CDC37, PDIA4, CANX, KDELR1, KDELR2, SQSTM1, UPF1, YWHAH, DERL1, VCP
RUNX1-21571218 (human)	6188	1639	294	77.871	99	0.0030993	0.0242804	ChEA	1.27133	N	N	N	ABL2, CBX4, CHD4, DCLK1, KSR1, SOCS1, SRP14, DGKA, AKAP8, ALOX5AP, ANKRD13A, AP2M1, BIN2, BRAF, CAMK2B, CCL2, CLK3, CSK, DERL1, DERL3, DNAJB12, DNAJC5, DUSP22, EDEM1, FAF2, FBXO2, FLT1, GAPDH, HDAC2, HSP90B1, HSPA8, HSPB1, KLHDC10, LGALS3, MAP2K2, MAP2K3, MAP2K7, MAPK1, MAT2A, MDM2, MLLT6, NFKB2, PANK1, PARK2, PARK7, PGAP2, PHF12, PIAS3, PIK3CB, PIK3CD, PPP1R13L, PRKCI, PRPS1, PTK2B, RARA, SEC22B…
JAK1	6188	53	294	2.5181	8	0.00323337	0.0252041	KEA	3.177	Y	N	N	PDGFRB, PDGFRA, PTK2B, STAM, RAF1, STAT1, OSMR, SOCS1
PROTEIN_PROCESSING	6188	42	294	1.99548	7	0.00327212	0.0253793	GO_BP	3.50794	N	N	N	CAMKK2, STK4, MAP3K13, MAP3K11, TAF1, MAPK15, PTCH1
MACROMOLECULAR_COMPLEX_ASSEMBLY	6188	117	294	5.55882	13	0.00348238	0.0268764	GO_BP	2.33862	N	N	N	MED13, AMFR, GJA5, MAP3K11, MED1, SET, PTK2B, TCEB2, HSPB1, STK16, IRAK1, CDK7, MDM2
MAPK8	6188	131	294	6.22398	14	0.00353834	0.0271737	KEA	2.24936	N	N	N	DUSP22, IRAK1, STK4, DCLK1, RARA, PPARG, STAT1, MAPK3, MAPK1, AIMP1, MAP2K7, MAP2K4, YWHAH, MAP3K11
TRIM28-19339689 (mouse)	6188	1016	294	48.2715	66	0.0036219	0.0276791	ChEA	1.36727	N	N	N	ANKRD13A, ATAD3A, BAG1, CALR, CAMK2B, CAMKV, CBX4, CDK6, CLK3, COPS5, CSNK2A1, CYC1, DAPK3, DNAJA1, DNAJC2, DNAJC5, DTYMK, DUSP3, ERBB2, ERN1, FBXO7, FGFR1, FGFR4, FRS2, GSG2, HDAC2, HSPA1A, HSPA4, HSPB1, IPMK, KCTD8, KDR, KSR1, LRRC59, MAP2K2, MAP2K3, MAP3K11, MAP3K6, MAPK1, MAT2A, NUP50, PABPC4, PANK1, PANK4, PARK7, PIK3CB, PLCG1, PLXND1, PTBP1, PTCH1, RAF1, RASEF, SENP6, SLC25A1, SNAP23, STAT1…
ERBB2	6188	79	294	3.75339	10	0.00394117	0.0299721	KEA	2.66426	Y	N	N	PTK2B, STUB1, ERBB2, ERBB4, SOCS1, HSP90B1, TNS3, STAT1, CDC37, PLCG1
REGULATION_OF_PROTEIN_METABOLIC_PROCESS	6188	92	294	4.37104	11	0.00398969	0.0301938	GO_BP	2.51656	N	N	N	TLR7, SOCS1, HSPB1, HGS, TNK2, UBE2N, TRNAU1AP, MDM2, STUB1, SET, UPF1
KEGG_MTOR_SIGNALING_PATHWAY	6188	33	294	1.56787	6	0.00408384	0.0307571	KEGG	3.82684	Y	N	N	BRAF, MAPK3, MAPK1, PIK3CB, PIK3CD, PIK3CG
PTK2	6188	67	294	3.18326	9	0.00411265	0.0308251	KEA	2.82729	N	N	N	PTK2B, ERBB2, CSK, PDGFRB, FLT1, NEDD8, STAT1, PTK2, PLCG1
KEGG_GNRH_SIGNALING_PATHWAY	6188	81	294	3.84842	10	0.00472712	0.0352612	KEGG	2.59847	Y	N	N	MAP2K4, CAMK2B, PTK2B, RAF1, MAP2K2, MAP2K3, MAP2K1, MAP2K7, MAPK3, MAPK1
NR0B1-18358816 (mouse)	6188	575	294	27.319	41	0.00492299	0.0365474	ChEA	1.50079	N	N	N	AKAP8, AQP3, BECN1, CALR, CCBL1, CDK6, CTDSP1, DUSP3, EDN1, FBXO2, FGFBP1, FRS2, GAPDH, GJB4, HSPA5, MAP2K3, MAT2A, MLLT6, NR2E3, NUP50, PABPC4, PANK1, PARK7, PDGFRB, PPIL2, PRPS1, PTCH1, RAF1, RNASEL, RNF5, SET, SLC25A1, SNAP23, SRP14, STUB1, SUMO2, TESK1, UBE2C, UBOX5, UCHL1, USP10
PROTEIN_LOCALIZATION	6188	82	294	3.89593	10	0.00516377	0.0381532	GO_BP	2.56678	N	N	N	CALR, CDC37, PDIA4, CANX, KDELR1, KDELR2, SQSTM1, YWHAH, DERL1, VCP
IGF1R	6188	96	294	4.56109	11	0.00553392	0.0401362	KEA	2.41171	Y	N	N	PTK2B, GIPC1, MDM2, FGFR3, FGFR1, SOCS1, MET, CSK, KDR, PTK2, VCP
CHD1-19587682 (mouse)	6188	259	294	12.3054	22	0.00552937	0.0401362	ChEA	1.78783	N	N	N	TNRC6B, PARK7, PDIA4, UCHL1, CD2BP2, PHF12, HSPA4, ANKRD13A, PHB, DGKA, PRKCI, PTBP1, STIP1, PABPC1, TFG, MED1, SUMO2, DNAJA2, STAT1, SNAP23, TRIM24, RNF5
GATA3-20176728 (mouse)	6188	307	294	14.586	25	0.00549581	0.0401362	ChEA	1.71398	N	N	N	AKAP8, ASB8, BECN1, CANX, CHD4, DNAJB12, EDN1, FUK, GSG2, HERPUD1, HSP90B1, LGALS3, MAPK1, MLLT6, PIAS3, PIK3CB, PPIL2, PRKAR2B, PTBP1, PTK2, RBBP6, STK3, TBCD, TRIM21, YBX1
POSITIVE_REGULATION_OF_BIOLOGICAL_PROCESS	6188	373	294	17.7217	29	0.00553514	0.0401362	GO_BP	1.63641	Y	N	N	RORB, SART1, MED13, MAPK1, ERBB2, MAP2K3, TNK2, PTK2B, DNAJA2, ATF6, PLK2, CDK6, CDK7, ERN1, STUB1, FLT1, EDN1, PPARG, CAMKK2, MED1, TFG, SQSTM1, YWHAH, TLR7, STK4, STK3, UBE2C, DAPK3, UBE2N
POSITIVE_REGULATION_OF_CATALYTIC_ACTIVITY	6188	110	294	5.22624	12	0.00570925	0.0412071	GO_BP	2.2961	N	N	N	MAP3K6, PIK3CB, ERBB2, MAP2K3, VCP, ABL2, IRAK1, UBE2N, ERN1, MAP3K13, MAP3K11, STAT1
HIPK2	6188	16	294	0.760181	4	0.00577063	0.0414581	KEA	5.2619	N	N	N	CBX4, MDM2, UBE2I, PTCH1
NEGATIVE_REGULATION_OF_APOPTOSIS	6188	97	294	4.6086	11	0.00598541	0.0428039	GO_BP	2.38684	Y	N	N	CBX4, BRAF, CRYAB, KRT18, HSPB1, CCL2, BECN1, HDAC3, HDAC1, BAG1, HSP90B1
ESTABLISHMENT_OF_PROTEIN_LOCALIZATION	6188	71	294	3.3733	9	0.00607069	0.0430522	GO_BP	2.66801	N	N	N	DERL1, CALR, CDC37, VCP, PDIA4, CANX, KDELR1, KDELR2, YWHAH
SRC	6188	214	294	10.1674	19	0.00607535	0.0430522	KEA	1.86871	Y	N	N	AKAP8, CHUK, PLCG1, GAPDH, PTK2B, TNS3, TFG, PTK2, YWHAH, PRKCI, CAV2, ERBB2, FRS2, MET, STAT1, KDR, ANXA2, RAF1, DGKA
ABL1	6188	84	294	3.99095	10	0.0061316	0.0430976	KEA	2.50567	Y	N	N	LGALS3, PARK2, ERBB2, ERBB4, MDM2, PDGFRB, ABL2, MET, PLCG1, YWHAH
HALLMARK_APOPTOSIS	6188	111	294	5.27376	12	0.00613706	0.0430976	HALLMARK	2.27542	Y	Y	N	SQSTM1, PDGFRB, HSPB1, LGALS3, PTK2, KRT18, RARA, DNAJC3, RNASEL, BCAP31, ERBB2, DNAJA1
PRKCE	6188	47	294	2.23303	7	0.00623018	0.0435554	KEA	3.13475	Y	N	N	RAF1, PIK3CB, MAPK3, MAPK1, MET, BRAF, KRT18
NEGATIVE_REGULATION_OF_PROGRAMMED_CELL_DEATH	6188	98	294	4.65611	11	0.0064654	0.044998	GO_BP	2.36249	Y	N	N	CBX4, BRAF, CRYAB, KRT18, HSPB1, CCL2, BECN1, HDAC3, HDAC1, BAG1, HSP90B1
KEGG_VIBRIO_CHOLERAE_INFECTION	6188	26	294	1.23529	5	0.00675469	0.0468025	KEGG	4.04762	N	N	N	PDIA4, KDELR3, KDELR2, KDELR1, PLCG1
ERG-20887958 (mouse)	6188	586	294	27.8416	41	0.00682462	0.0470778	ChEA	1.47261	N	N	N	GTSE1, PANK4, ANXA11, PCK2, FGFR1, TRIM24, RNF215, PLCG1, YWHAH, CCL2, TRNAU1AP, USP19, TAF1, MAP2K3, CTDSP1, CHD4, DNAJC5, PRPF8, SHPK, SNRNP25, HSPA8, PHB, PRPS1, PHF12, HSPA5, NGLY1, PSMD9, HGS, KDELR2, DNAJA3, HERPUD1, FAU, VHL, ALOX5AP, SET, PIAS3, ARL6IP4, CSNK2A1, MAP2K7, STK16, DNAJC10
CELLULAR_COMPONENT_ASSEMBLY	6188	127	294	6.03394	13	0.00700447	0.0481056	GO_BP	2.15448	N	N	N	MED13, AMFR, GJA5, MAP3K11, MED1, SET, PTK2B, TCEB2, HSPB1, STK16, IRAK1, CDK7, MDM2
KEGG_DORSO_VENTRAL_AXIS_FORMATION	6188	9	294	0.427602	3	0.00720083	0.0492373	KEGG	7.01587	N	N	N	MAP2K1, MAPK3, MAPK1
DAPK1	6188	17	294	0.807692	4	0.00726844	0.0493445	KEA	4.95238	Y	N	N	BECN1, MAPK3, CAMKK2, MAPK1
ATR	6188	37	294	1.75792	6	0.00731146	0.0493445	KEA	3.41313	N	N	N	FLT1, CHD4, KDR, SIAH1, MDM2, VCP
SGK1	6188	37	294	1.75792	6	0.00731146	0.0493445	KEA	3.41313	Y	N	N	NEDD4L, MAPK1, DNAJC5, CAMKK2, CAMKK1, BRAF
ESR2-21235772 (human)	6188	157	294	7.45928	15	0.00738463	0.0496235	ChEA	2.01092	Y	N	N	RIPK4, TNS3, RASEF, USP10, HSPB8, EDN1, CTSD, HSPA4, CDK6, SGK1, BAG1, PIAS3, PRPS1, SQSTM1, HK1
