# Supplementary material for: Integrative genomic meta-analysis reveals novel molecular insights into cystic fibrosis and ΔF508-CFTR rescue
Source: Sci Rep. 2020 Nov 25;10:20553. doi: 10.1038/s41598-020-76347-0 (PMC7689470; doi:10.1038/s41598-020-76347-0)
Supplement: Supplementary file 8 — Additional File 6 - Original CFBE Microarray Data [file 41598_2020_76347_MOESM8_ESM.xlsx]

## Sheet: Sheet1
Treatment ->	DMSO	40C_24hr_27C_24hr	NEDD8 DsiRNA_C18	Scrambled siRNA	40C_24hr_27C_24hr	27C_24hr	SIN3A DsiRNA	37C	SYVN1 DsiRNA	Corrector Compound C18	37C	SYVN1 DsiRNA	Corrector compound C18	miR-138 mimic	SYVN1 DsiRNA + C18	40C for 24hr	40C for 24hr	NEDD8 DsiRNA	SYVN1 DsiRNA	DMSO	SYVN1 DsiRNA	37C	27C for 24hr	27C for 24hr	DMSO	NEDD8 DsiRNA	NEDD8 DsiRNA	37C	Scrambled siRNA	miR-138 mimic	Scrambled siRNA	37C	40C for 24hr	NEDD8 DsiRNA + C18	Corrector compound C18	NEDD8 DsiRNA	37C	miR-138 mimic	40C (24hr) + 27C (24hr	27C for 24hr	SIN3A DsiRNA	Corrector compound C18	DMSO	40C (24hr) + 27C (24hr	37C	SIN3A DsiRNA	SIN3A DsiRNA	Corrector compound C18	miR-138 mimic
Sample number ->	1	2	3	4	5	6	7	8	9	10	11	12	13	14	15	16	17	18	19	20	21	22	23	24	25	26	27	28	29	30	31	32	33	34	35	36	37	38	39	40	41	42	43	44	45	46	47	48	49
Batch number ->	1	1	1	1	1	1	1	1	1	1	1	2	3	3	3	3	3	3	3	3	3	3	3	1	4	4	4	4	4	4	4	4	4	4	4	3	5	5	5	5	5	5	5	5	5	5	5	4	2
7A5	7.00047	7.4364	7.2259	6.95089	7.01398	6.94179	6.35476	6.39446	7.04405	6.67603	6.38158	6.87048	6.78098	6.94703	7.00125	7.0633	6.01448	7.10264	6.87251	7.03624	7.04809	6.72825	7.0007	6.90422	6.90433	7.23055	7.52354	6.29845	6.93591	6.45731	6.93591	6.44016	7.30199	6.90369	6.44151	6.8296	6.27562	6.85061	7.22973	6.96944	6.52329	6.62954	6.69973	6.95149	6.17045	6.70617	6.7019	6.9133	6.78328
A1BG	4.79408	4.77433	5.09248	5.12294	5.22396	4.83021	5.07336	4.71037	5.22138	5.04408	4.78748	4.67435	4.73815	4.74558	5.12389	4.91455	4.87105	5.01086	4.74928	4.8783	5.13318	5.01768	5.06546	5.16738	4.80317	4.888	4.95565	4.58585	5.12536	5.05731	4.50833	5.17607	4.85789	5.1051	4.86185	5.08282	4.67283	4.96734	4.9853	4.85396	4.82776	5.07856	4.88615	5.09204	4.74363	4.85178	5.11698	4.66089	4.8678
A1CF	4.47919	4.49296	4.96132	4.61623	4.62902	4.61928	4.64433	4.49737	4.74431	4.53624	4.42961	4.18256	4.52382	4.5559	4.32439	4.53072	4.12816	4.78218	4.64574	4.85058	4.40666	4.56806	4.4094	4.2086	4.59906	4.72862	4.71212	4.51949	4.57692	4.2533	5.05353	4.41672	4.51192	4.61451	4.43914	4.48948	4.70053	4.51156	4.54023	4.68237	4.85246	4.3996	4.52192	4.60052	4.67742	4.15848	4.54738	4.36025	4.81428
A26C3	4.11671	4.30217	4.24685	3.9936	4.1623	4.53024	4.58181	4.45429	4.61307	4.18315	4.54218	4.39968	4.31152	4.61457	4.19161	4.28677	4.55398	4.3742	4.42287	4.64907	4.59351	3.95912	4.19891	4.45889	4.38534	4.26613	4.71663	4.25492	4.41917	4.1289	4.09844	4.24137	3.7868	4.38913	4.82883	4.27432	4.29278	4.92571	4.53526	4.36876	4.05031	4.19478	4.3608	4.10473	4.59541	4.27295	4.3877	4.24034	4.32699
A2BP1	4.13936	4.56086	4.10325	4.11272	4.65085	4.62988	4.65469	4.41235	4.13741	4.31138	4.26317	4.22823	4.3145	4.48346	4.39171	4.31165	4.36126	4.25022	4.09467	4.34015	4.41814	4.20612	4.5338	4.10905	4.15659	4.20572	4.37988	4.38471	4.40225	4.23124	3.98028	4.17569	4.56568	4.34494	4.41858	4.36891	4.64247	4.38826	4.47493	4.35075	4.09541	4.4849	4.30417	4.39947	4.49949	4.4037	4.29329	4.52702	4.15556
A2LD1	5.61975	5.46879	5.8216	6.02341	6.09241	6.42858	4.9711	5.32287	5.84069	6.1153	6.4914	6.14433	6.26073	5.79421	5.62255	4.12044	4.92332	5.62913	5.94892	6.14042	5.98142	5.99685	6.06876	6.54566	6.03721	5.79155	5.79396	5.34847	6.18739	6.24496	6.16877	5.86181	4.05177	6.10603	6.23366	6.03678	5.7103	6.14164	5.58864	6.21885	5.13057	6.0405	5.98797	5.59054	5.61117	5.15223	4.82612	5.89582	5.83383
A2M	4.18512	3.43994	4.08894	3.50579	3.90165	3.68211	3.59082	3.72203	3.68729	3.36298	3.75083	3.37274	3.65415	4.04749	3.87203	4.7538	4.3926	3.28932	3.15427	4.03677	3.77019	3.85461	3.60445	3.77237	3.44365	3.55164	3.99332	2.40657	4.28811	3.90534	4.18996	3.71908	4.27702	4.13752	4.52514	3.20091	3.514	3.89254	3.3969	3.62724	3.41303	3.57396	3.2375	4.06495	3.80996	3.09427	3.41342	4.10794	3.08847
A2ML1	4.53153	3.44832	4.085	2.97268	4.07312	2.88517	3.25851	4.20093	4.4753	3.98375	2.88517	4.44083	3.0716	3.8649	3.91434	4.03971	4.05995	4.75247	4.45398	3.53558	4.10703	3.74174	3.32421	3.19186	3.82743	3.89643	4.19897	4.07343	3.80958	3.20743	3.81329	3.26818	4.68156	3.54633	3.63235	3.41907	3.07257	3.80565	3.40098	3.55794	3.76708	3.11422	4.0601	4.23817	3.27077	3.6377	4.05843	4.09994	4.13154
A3GALT2	4.208	3.47773	4.50663	4.3919	4.26848	4.41246	4.27112	4.24204	4.07333	4.65548	4.60705	4.36447	4.53721	4.60055	4.16509	4.07547	4.83243	4.15253	4.24245	4.00255	4.12524	4.38464	4.22845	4.2063	4.05331	3.8115	4.57848	4.6134	4.50783	4.4688	4.35971	4.39502	4.37254	3.6488	4.37555	4.26289	4.38055	4.4157	4.76296	4.4328	3.65855	3.72913	4.12752	4.61679	4.22283	4.8893	4.31454	3.95865	4.28103
A4GALT	5.73702	5.84147	6.06637	5.9029	5.48727	5.14441	6.03588	5.70524	6.03002	5.90247	5.65504	6.08016	5.88527	5.76063	5.9676	6.04275	5.69429	6.07989	5.83498	6.01	5.98856	5.64127	5.06438	5.20647	5.57192	5.75612	6.02745	5.79228	5.82493	5.90179	5.91062	5.8571	6.20607	6.07119	5.73786	5.83938	5.5585	5.917	5.69426	5.18056	6.34359	5.7507	5.83891	5.56303	5.97967	6.11132	5.82416	5.73298	5.99754
A4GNT	5.74065	5.46521	5.56428	4.54333	5.2036	4.97377	5.17845	5.47877	5.25988	5.58153	5.15687	4.84627	5.11548	5.26662	5.00428	5.24893	5.0244	5.26753	5.17714	5.13917	5.50487	4.74007	5.17657	5.37982	5.20326	4.92585	5.42002	5.36058	5.41955	5.19835	5.22803	4.78844	4.9674	5.43627	4.97854	5.06378	5.37527	4.92239	5.36599	5.39801	5.26602	5.33621	5.4034	5.63729	4.854	5.41614	5.3638	5.1731	5.13344
AAA1	4.28554	4.36818	4.19994	4.6011	4.32871	4.392	4.54243	4.66965	4.42092	4.27553	4.47718	4.50036	4.48948	4.52021	4.5352	4.61923	4.30584	4.46404	4.15413	4.58438	4.39188	4.11795	4.38507	4.45752	4.38517	4.36911	4.3577	4.38599	4.50118	4.24284	4.38751	4.51075	4.41864	4.51093	4.40223	4.21716	4.25117	4.11556	4.60879	4.55206	4.57179	4.69095	4.42934	4.36834	4.24523	4.52768	4.56542	4.53646	4.49072
AAAS	5.77071	5.64248	5.61268	5.90548	5.49828	5.6816	5.57919	6.01935	5.45364	5.72056	5.85333	5.8486	6.17375	5.88546	5.70344	5.50699	5.57694	5.62216	5.61034	5.80185	5.53863	5.99611	5.72665	5.35709	5.93325	5.81027	5.75644	5.71779	5.3433	5.51014	5.80334	6.05782	5.39192	5.58319	6.27627	5.88857	5.8343	5.78586	5.52059	5.57858	5.5642	5.89222	5.79823	5.60995	5.90923	5.9056	5.69205	6.03513	5.65139
AACS	6.76254	7.24349	7.26449	7.28917	7.84455	6.92938	7.58559	7.14046	7.40242	7.19333	7.05358	7.42913	7.19129	7.23551	7.3	7.43643	7.60908	7.46056	7.31344	6.97978	7.34466	7.07299	7.00044	6.81646	7.30328	7.38679	7.30556	7.15055	7.27769	7.2844	7.30835	7.20952	7.51256	7.32586	7.20391	7.45507	7.26462	7.22125	7.14289	6.97928	7.48661	7.25089	7.2557	7.29124	7.42449	7.45434	7.34318	7.16322	7.31289
AACSL	4.95873	5.5489	5.29814	5.19145	5.51807	5.20082	4.92225	5.21556	5.23801	4.9857	5.22056	5.36058	5.42837	4.95808	5.04358	5.30626	5.60751	5.51512	5.42502	5.37026	5.36389	5.19542	4.61501	5.40808	4.91786	5.39074	5.73425	5.11999	5.2425	5.12521	5.04608	5.34394	5.53589	5.19818	5.15821	5.30347	5.32187	4.91116	5.49392	5.16617	5.32658	5.09082	5.16084	5.12233	5.19179	4.94945	5.05724	5.31559	4.87281
AADAC	4.62162	4.90806	4.37456	4.76431	4.94203	4.39809	4.78952	4.50749	4.70102	4.81221	4.71264	4.79543	4.52727	4.86719	4.54357	4.30982	4.72847	4.27255	5.40953	4.58184	4.92908	4.28632	4.54542	4.96383	5.31099	4.3219	4.11244	4.64993	4.50574	4.61435	4.88996	4.84716	4.76486	4.64318	4.09161	4.2317	4.91661	4.60378	4.34315	4.70115	4.22841	5.01762	4.66427	4.11884	4.63681	4.93186	5.25461	5.12278	4.81422
AADACL1	9.04356	9.77121	9.44749	9.31717	9.30948	10.2637	9.41435	8.88692	8.97345	9.50806	9.48594	8.92335	9.40632	9.74194	8.87633	9.56416	8.89775	9.5993	8.98544	9.35863	9.01676	9.42433	10.106	10.1945	9.04446	9.81844	9.50768	8.7423	9.24773	9.66045	9.37838	9.31328	9.77523	9.65881	9.43254	9.468	8.69306	9.85863	9.54285	10.0249	9.41214	9.41369	9.27347	9.52606	9.02714	9.34578	9.36246	9.4065	9.87167
AADACL2	4.57784	4.11414	4.44549	4.70909	3.958	4.54593	4.34473	4.11923	4.06461	4.20592	4.71006	3.89228	4.29978	4.6492	4.63064	4.33584	4.29663	3.87633	4.4392	4.23782	4.16077	4.18593	4.57428	4.32933	4.37723	4.63431	4.27801	4.27094	4.31817	4.30601	3.95329	3.92557	4.60435	4.6699	4.48451	3.9954	4.13547	4.26797	4.45223	4.33574	4.29786	4.11549	4.78174	4.00391	4.16342	4.41907	4.08481	4.04245	3.96205
AADACL3	4.64879	3.72747	4.64382	4.49855	4.3213	3.90358	4.41192	4.69789	4.11992	4.36336	3.95177	4.38518	4.27528	4.49438	4.53115	3.76544	4.5034	4.0723	4.00703	4.12546	4.20543	4.41761	3.83491	4.85689	3.97883	4.10496	4.20225	4.64839	4.67251	4.7377	4.10212	4.5036	4.29614	3.88023	4.49173	3.9067	3.68	3.97288	4.44796	4.49601	4.18733	4.99913	4.17872	4.66319	4.80473	3.97415	4.43181	4.24797	3.95512
AADACL4	5.31008	5.87817	5.14207	5.14637	4.927	5.71381	5.12107	4.96469	5.27237	5.22764	4.92254	4.84953	5.48137	5.21796	5.08979	4.72677	5.08092	5.4233	4.94501	4.71129	4.57643	5.19873	5.28841	5.6467	5.28535	4.92901	5.50699	5.16898	5.04245	5.45884	4.88741	5.19203	4.518	5.06146	4.49429	5.3883	4.64949	4.28025	5.48269	5.57966	5.79164	4.99386	5.48542	6.13194	4.66506	5.24718	5.42049	5.32773	5.1341
AADAT	5.78718	5.2994	5.86684	5.93841	5.49066	6.03375	5.85961	5.68862	5.77609	5.96464	5.98529	5.89065	5.97613	5.92541	5.58836	5.38971	5.80303	6.02715	5.89199	5.90707	5.74702	5.77599	5.97488	5.92522	5.84193	5.92478	5.93623	5.97117	5.98751	5.83333	5.97087	5.80933	5.64817	5.85919	5.88794	5.82523	5.90348	5.72621	5.38222	5.99345	5.75978	5.88212	5.84707	5.61054	5.87022	5.71275	5.80779	6.00258	5.82634
AAGAB	8.23543	8.51804	8.05858	8.04408	8.7892	9.00372	8.30642	8.42542	8.43457	8.17993	8.0923	8.0129	8.00352	8.06367	7.99484	7.71329	7.95966	8.07934	8.17832	8.23322	8.33557	8.09322	9.0733	9.06236	8.03846	8.31597	8.28658	8.22726	8.0691	7.98092	8.1121	8.01394	7.71595	8.23811	8.09614	8.02846	8.15874	8.06524	8.73549	9.14587	8.42854	8.06297	8.11134	8.82289	8.21743	8.29467	8.23415	8.00437	8.00063
AAK1	5.84875	5.50894	6.32211	5.82832	5.67941	6.05751	5.90033	5.91454	5.37354	5.73718	5.6394	5.43317	5.80021	5.39815	5.77745	6.17777	5.80936	5.96304	5.51059	5.82732	5.53298	5.63107	5.49132	5.50969	6.13888	5.84161	6.04154	6.01902	6.02002	5.6386	5.81155	5.93642	5.71734	5.39044	5.63848	5.49518	5.90501	5.40925	6.24679	5.62135	5.93874	5.72893	5.80534	5.67369	5.8842	5.9574	5.95231	5.45564	5.30345
AAMP	8.6412	8.86704	8.53758	8.57437	8.24474	8.31617	8.72424	8.38158	8.5281	8.58284	8.59294	8.50404	8.78765	8.68053	8.39464	8.27301	8.38845	8.45103	8.6595	8.62127	8.44255	8.46605	8.43141	8.18846	8.78925	8.45854	8.40235	8.43377	8.21829	8.71555	8.48966	8.6096	8.42509	8.35492	8.59874	8.4074	8.47222	8.53443	8.50266	8.20171	8.68195	8.70716	8.67102	8.60217	8.61534	8.93875	8.64576	8.71211	8.69592
AANAT	3.69224	4.03945	4.20106	3.09083	3.382	3.52963	3.28158	4.08045	3.51207	3.91636	3.69003	3.66012	3.25272	3.90574	3.75497	3.67752	3.5444	4.10527	3.64007	3.9741	4.05309	3.29781	3.50268	3.68116	4.0161	3.77652	3.76925	3.69301	4.14677	3.72237	4.07712	3.49108	3.80298	4.1156	3.95538	3.75603	3.66323	4.23051	3.41412	2.52946	3.35527	3.88969	4.64422	3.56506	3.74253	3.52752	4.03984	3.59905	4.90447
AARS	10.4789	10.5754	11.2629	11.0121	10.9355	11.1905	11.1107	11.2157	11.1593	10.9813	10.8875	11.0963	11.1049	11.0802	11.1206	10.8252	11.126	11.0648	11.0621	10.959	11.1049	10.806	11.0062	11.0785	10.9128	11.1164	10.9303	11.3172	11.0123	11.2305	10.9339	10.8826	10.7361	11.124	11.0865	11.0439	11.293	11.3154	10.6977	11.0894	11.1258	11.0552	10.8491	10.7233	11.207	11.0157	11.0748	10.9136	11.1301
AARS2	8.48712	7.36536	8.52157	8.77817	7.39523	7.84419	8.65524	8.67565	8.9553	8.87671	8.82453	8.71107	8.68327	8.62826	8.71451	8.62175	8.82124	8.68695	8.6634	8.84737	8.90595	8.79231	7.56004	7.55587	8.95388	8.54065	8.49859	8.88305	8.53998	8.50812	8.46747	8.90879	8.44861	8.50668	8.76923	8.5431	8.55136	8.35674	7.80255	7.82832	8.61404	8.82207	8.72114	7.49237	8.61254	8.49955	8.56493	8.75671	8.36786
AARSD1	7.57186	7.4156	7.46669	7.56154	7.56717	7.75294	7.54256	7.9883	7.45989	7.81167	7.66474	7.62876	7.5668	7.5913	7.56026	7.53074	7.82663	7.57544	7.67204	7.64723	7.49187	7.55573	7.82016	7.90308	7.54677	7.57458	7.59857	7.70539	7.74454	7.6062	7.41983	7.67482	7.57063	7.45961	7.82907	7.58547	7.98748	7.61651	7.39634	7.78325	7.25263	7.71151	7.79633	7.65164	7.74279	7.70278	7.51074	7.52054	7.56656
AASDH	6.45214	6.73774	7.27621	7.25923	6.87126	7.22629	6.80542	7.27473	7.06267	7.25872	7.06965	7.05368	7.13705	7.16926	7.03536	6.93827	7.02149	7.02619	6.72268	7.42211	7.00941	7.14265	6.91238	6.99765	7.22318	6.99127	6.92003	7.20969	7.11752	6.95079	7.16504	7.27324	6.746	7.17539	7.36621	7.05553	7.06926	7.12006	6.69081	7.11139	6.95328	7.21724	7.30102	6.69236	7.07242	6.96779	6.69081	7.30195	7.15207
AASDHPPT	8.82749	8.21843	8.70596	8.47688	8.51163	9.00989	8.6153	8.69901	8.56628	8.7616	8.49141	8.46516	8.76491	8.73082	8.32841	8.34091	8.56427	8.50156	8.47581	8.81166	8.62647	8.78142	8.82589	8.95275	8.57885	8.70689	8.47452	8.63371	8.66963	8.9791	8.63748	8.63575	8.20515	8.66433	8.71625	8.63675	8.70132	8.907	8.47991	8.87736	8.75643	8.7788	8.61732	8.49989	8.56741	8.39047	8.58757	8.76569	8.85241
AASS	5.69402	6.32431	5.44331	5.62931	6.41105	5.80824	5.95467	6.10778	5.70019	5.62251	5.53122	5.73784	5.6853	5.90596	5.68217	7.06376	6.85532	5.51926	5.52517	5.57175	5.84063	5.83835	5.79601	5.79166	5.74144	5.68588	5.85858	6.25758	5.64255	5.8116	5.31521	5.77044	7.07551	5.32901	5.35178	5.56379	6.06269	5.70675	6.3169	5.84804	5.66092	6.02664	5.56916	6.22707	6.14353	5.88549	5.7769	5.75152	5.75513
AATF	8.4668	8.01699	8.1781	8.25324	7.94257	8.26529	8.65592	8.37303	8.31851	8.31484	8.20489	8.07039	8.3591	8.44589	8.2464	8.22002	8.19337	8.17125	8.21826	8.23527	8.21594	8.08545	8.36394	8.51027	8.3692	8.34992	8.10545	8.37105	8.21854	8.34037	8.0689	8.47123	8.06821	8.11453	8.2789	8.27607	8.58759	8.41674	7.90185	8.33115	8.35287	8.1768	8.48718	8.24195	8.51401	8.64429	8.32495	8.25251	8.514
AATK	5.31413	5.22284	5.35093	5.3438	5.29689	5.52175	5.54361	5.56061	5.49974	5.49341	5.4976	5.48274	5.39752	5.77847	5.04912	5.43258	5.34228	5.29353	5.45698	5.37525	5.45691	5.34006	5.57598	5.32193	5.11103	5.65493	5.59107	5.77212	5.42123	5.2144	5.25455	5.34978	5.19069	5.63085	5.35753	5.64412	5.41247	5.40164	5.37135	5.31063	5.55078	5.43775	5.4935	5.48386	5.50303	5.62712	5.62539	5.38779	5.51269
ABAT	4.4002	4.98363	4.92392	4.68595	4.66662	4.84282	5.17759	4.93921	4.95758	4.65721	4.72633	5.07246	4.79341	4.923	4.71311	4.93184	4.77454	4.93842	4.8084	4.69748	4.8856	4.76461	4.83005	4.67236	4.86558	4.93758	4.63133	4.74357	4.94099	4.98351	4.80568	4.70806	4.9259	4.94607	4.43905	4.86387	4.68944	4.8203	4.9603	4.95306	5.07507	4.89054	4.43902	4.81384	4.95309	4.89781	5.05803	4.66834	4.84645
ABCA1	6.50917	6.66455	7.47262	7.00265	6.96549	7.55686	7.00265	4.86323	7.13567	7.34604	7.4895	7.12391	6.92407	6.90939	7.25308	5.09055	4.69096	7.22076	6.80792	6.90759	7.2603	7.27413	7.38903	7.45777	6.67573	6.81534	7.11615	4.91118	7.28682	7.2827	6.97555	7.00032	4.7347	7.60855	7.3392	7.15854	4.94046	6.89861	6.8935	7.19981	7.83703	7.02177	6.44735	6.70907	5.03697	7.26097	7.60129	7.15253	6.68951
ABCA10	4.91529	5.0966	4.72564	4.47226	4.82197	4.85762	4.70574	4.97331	4.75842	4.58049	4.87526	4.82167	4.91366	4.65198	4.58499	5.03276	4.81453	4.76171	4.67547	5.09068	4.59937	5.05898	4.56004	4.75013	4.65441	4.5293	4.72497	4.80289	4.59002	4.80477	4.43305	4.68141	4.84161	5.16949	5.12065	4.85496	4.74638	4.79345	4.9114	5.1361	4.50785	5.04351	4.94671	4.63697	4.35469	4.8834	4.8137	4.65933	4.49236
ABCA11	6.36749	6.36699	6.26292	6.20934	5.84196	6.00288	6.11865	6.29639	6.03256	6.1797	6.40711	6.0023	6.38338	6.43522	5.95183	5.41526	5.55812	6.65086	6.12335	6.16778	5.85373	6.36165	5.96757	5.93123	6.35778	6.44502	6.29316	5.96729	6.2347	6.45573	6.38178	6.29809	5.56625	6.24472	6.48897	6.15964	6.25381	6.34216	6.17147	5.57159	6.1086	6.474	6.35126	6.15927	6.4274	6.33647	6.15787	6.26947	6.22656
ABCA12	4.10745	4.49296	4.36346	4.19018	3.97678	4.49308	3.94544	3.94987	3.73941	4.12952	4.35639	4.22705	4.34218	4.73926	4.15584	3.84472	4.27695	4.62666	3.96721	4.08686	3.93181	4.03471	4.23519	3.99849	4.17051	4.55955	4.35549	4.35519	4.26639	4.49358	4.06888	4.28445	4.01735	4.41104	4.23843	4.02737	3.87932	4.24945	4.29515	4.12435	4.244	4.47673	4.25642	4.04199	4.10975	4.43883	4.08721	4.25875	4.46234
ABCA13	3.50588	3.43664	3.41478	2.9001	3.59628	3.83726	3.31191	3.84748	3.32123	3.59029	3.66814	3.53379	2.65227	3.53019	3.98472	3.02622	3.96675	4.46351	4.39931	3.54322	3.77058	3.82781	3.23955	3.77405	2.90161	4.32156	3.57481	2.92811	3.1086	2.90161	3.60922	4.48143	4.21065	3.71508	4.1034	3.47981	4.15962	3.7815	3.65663	3.55266	2.42481	3.35555	4.11866	2.94815	2.80906	3.94301	1.61612	3.39542	3.87561
ABCA2	5.48296	4.56943	5.63583	5.5135	4.62341	4.41079	5.45215	4.96648	5.85661	5.17692	5.50342	5.3777	5.15045	5.15823	5.586	4.7199	4.81574	5.36819	5.38633	5.18647	5.62997	5.55493	4.62968	4.89665	5.27373	5.13485	5.11068	5.00653	5.32021	5.53789	5.53869	5.35241	4.60125	5.57254	5.27667	5.54073	5.02572	5.08145	4.90519	4.70485	5.30154	5.13573	5.37598	5.01765	5.09676	5.369	5.12244	5.09852	5.40595
ABCA3	6.61561	5.7693	6.55881	6.32449	5.78829	5.40404	6.18492	6.33023	6.37298	6.60582	5.99722	6.09871	6.65345	6.37254	6.31831	6.05751	5.82193	6.35744	6.415	6.609	6.26575	6.23246	5.36972	5.48623	6.4804	6.15107	6.14456	6.15322	6.46463	6.35794	6.32145	6.27292	6.32165	6.6056	6.38435	6.21584	5.95205	6.43641	5.7798	5.3394	6.4015	6.71634	6.48852	5.56622	5.98064	6.07075	6.33979	6.78514	6.0598
ABCA4	4.58222	4.28354	4.5633	4.48651	3.92438	4.30533	4.50184	4.50643	4.27164	4.2261	4.11346	4.20975	4.46096	3.8357	4.56321	3.90245	4.1652	4.52681	4.13874	4.39095	4.34297	4.2583	4.43764	4.02326	5.00989	4.24601	4.38215	4.58651	3.94386	3.83086	4.27474	4.71261	4.29598	4.39621	4.15512	4.07402	5.05248	4.25046	4.86336	3.94797	4.30233	3.9465	4.20237	4.07535	4.02074	4.14245	4.84435	4.763	4.21759
ABCA5	4.61086	5.51797	5.13639	4.93681	4.91131	5.09869	4.9547	5.01236	4.90861	4.7897	4.80887	5.0463	4.69424	5.02853	4.97534	6.31467	5.26544	5.01346	4.78586	4.96503	5.01846	4.97009	5.15626	4.88305	4.93132	4.79495	4.82688	4.95187	4.82829	4.93884	4.76852	4.9755	6.24171	4.94827	4.76096	5.02967	5.19035	4.62109	5.13941	5.15301	4.93515	5.08578	4.86674	4.79655	4.9996	5.11418	4.82473	4.81073	4.99515
ABCA6	4.41869	4.67545	4.67911	4.70151	4.32552	4.38735	4.66232	4.54949	4.76143	4.63259	4.41477	4.41885	4.51149	4.5951	4.46297	4.62737	4.18228	4.13497	4.56919	4.2436	4.55047	4.91294	4.63144	4.58154	4.38893	4.4696	4.49046	4.72255	4.47906	4.43455	4.84877	4.30884	4.77224	4.5244	4.69562	4.25501	4.90025	4.70471	4.37967	4.10138	4.51218	4.36501	4.93203	4.64662	4.56677	4.36969	4.77169	4.58091	4.91742
ABCA7	5.96635	5.48859	5.91086	6.07233	5.44337	5.36321	5.88644	5.51295	5.45645	5.781	5.62686	5.75492	5.88776	5.92727	6.0021	4.83919	5.12384	5.67381	5.44095	5.95551	5.71662	5.71668	5.30437	5.38991	5.93625	5.75473	5.86948	5.63703	5.98905	5.73087	6.10191	5.8038	4.9673	5.93939	5.65495	5.80573	5.64345	5.89143	5.35989	5.38986	5.93452	5.72695	5.84537	5.30799	5.59525	6.12068	5.89887	5.72288	5.7023
ABCA8	5.00989	4.51476	4.18238	4.59776	4.8056	4.54877	4.51626	4.70252	4.65214	4.60921	4.6201	4.70985	4.89091	4.41987	4.32801	4.29857	4.53856	4.42951	4.62352	4.60493	4.60072	4.54071	4.64873	4.67929	4.60456	4.80442	4.42003	4.42261	4.36087	4.35454	4.54234	4.58206	4.82742	4.51259	4.72119	4.48292	4.86648	4.48162	4.38137	4.41914	4.41631	4.5852	4.57705	5.10052	4.83167	4.72014	4.42553	4.65705	4.33509
ABCA9	4.82324	5.38925	5.05413	4.89425	5.03829	4.85896	5.08399	5.29878	4.78848	5.00122	4.94279	4.96657	5.27008	4.92539	4.72485	5.45176	4.90211	4.87213	5.00631	4.90069	4.81535	4.94393	4.93794	5.05899	4.92376	4.57315	4.86223	4.85426	4.86882	5.3539	4.99246	5.05894	5.25239	4.99693	4.93606	4.79186	5.31371	4.90542	5.27501	5.30354	4.6985	5.01947	4.84435	5.04043	5.16476	4.991	5.32217	4.9162	5.04411
ABCB1	4.43463	4.64404	4.12725	4.35148	4.37881	3.9932	4.18294	4.68746	4.53054	4.1103	4.55517	3.9665	3.56564	4.37974	4.20264	4.80886	4.22148	4.26772	4.75618	4.39337	4.0189	3.98643	4.14763	4.59499	4.43664	3.6598	4.35539	4.38646	3.67228	4.02232	4.77207	4.13534	4.46028	4.20351	4.35224	4.03292	4.29075	4.00536	4.7327	4.49518	4.65299	3.53951	4.45042	4.54803	3.93048	4.40265	4.59788	4.55091	4.49241
ABCB10	8.95649	8.68309	8.6917	8.72366	9.61516	9.64535	8.78292	8.86452	8.90894	8.93999	8.98835	8.94077	8.78748	8.69635	8.80555	8.68713	8.68108	8.98205	8.85422	8.90505	8.96041	8.99603	9.26862	9.38656	8.84177	8.96577	8.92628	8.8009	9.20836	9.17687	9.05186	8.64777	8.07458	9.04385	8.92377	8.69353	8.68939	9.02332	9.15645	9.19174	9.17875	9.02159	8.91278	9.19134	8.78151	8.64996	8.83125	8.83858	8.83479
ABCB11	3.72797	5.12586	4.41434	4.70069	4.68	3.99136	4.12721	4.57108	4.61517	4.8987	4.57367	4.27805	4.58919	4.38418	4.9109	4.20524	4.20878	4.7613	4.01114	4.35917	4.70606	4.86912	4.12884	4.19368	4.58264	4.73274	4.25419	4.39406	4.39798	4.78018	4.56232	4.30691	4.62728	4.73416	4.08749	4.53286	4.17072	4.22736	4.20876	4.52959	4.78972	4.41755	4.95247	4.20124	4.40757	4.2839	4.8031	4.57656	4.54849
ABCB4	3.98576	4.40955	4.14422	4.19251	3.74073	4.61276	4.60321	4.2212	3.77126	3.47869	4.40832	4.23088	4.46786	3.94325	3.68544	4.91878	3.76679	4.10529	3.71456	4.36494	4.49455	4.15818	4.04989	4.62366	4.52228	3.93505	4.35318	3.83861	4.3013	3.3547	4.44989	4.37844	4.15148	4.69681	3.7165	4.24883	4.128	4.01136	4.01077	4.02512	4.30209	4.40201	4.4622	3.8011	4.11174	4.20883	4.20444	4.05417	4.18521
ABCB5	3.77355	3.62136	3.02169	3.84653	4.19389	3.69552	3.54883	4.1431	4.41307	3.94436	3.42625	2.9656	3.01916	4.36537	4.04849	4.47731	4.45037	3.38054	3.97557	3.17439	3.81254	3.70923	3.74611	3.85199	4.1703	3.73845	4.03667	3.25078	3.90604	3.80978	4.02995	3.38857	4.30717	3.70482	2.87123	3.98507	3.50956	3.51726	3.7085	3.69264	3.37288	3.66356	3.41879	3.86375	3.80784	3.22622	4.22841	3.85388	3.49371
ABCB6	8.58628	7.84865	8.9685	9.17449	7.57745	7.3924	9.61754	8.18889	9.69173	8.50673	8.51024	9.54849	8.7056	9.09486	9.82708	7.5779	7.83115	8.80642	9.54311	8.71623	9.38272	8.49711	7.25273	7.36641	8.84505	8.73525	8.7918	8.20453	9.32898	9.11522	9.19902	8.55589	7.55384	9.2547	8.34915	8.78595	8.00202	9.28647	7.62248	7.32428	9.68105	8.57315	8.64742	7.7256	8.19141	9.76484	9.55421	8.53421	9.30991
ABCB7	8.46851	8.17538	8.36061	8.31612	8.57866	8.20348	7.99359	8.29802	8.36862	8.33814	8.18889	8.16804	8.34311	8.22284	8.51149	7.78044	8.11872	8.0819	8.28775	8.39848	8.51682	8.12069	8.35791	8.32913	8.35196	8.27768	8.36922	8.04579	8.42012	8.12784	8.28147	8.21125	7.68633	8.5014	8.2605	7.98856	7.99454	8.43151	8.52816	8.6102	8.24254	8.02457	8.47624	8.23327	8.00191	8.04061	7.89911	8.12367	8.41613
ABCB8	4.5962	4.0933	4.81433	4.48038	4.59992	3.61083	3.78606	4.95643	4.92121	4.58989	4.77753	5.21278	4.43496	5.08529	4.90357	4.41355	4.52492	4.73182	4.52744	4.59009	4.89501	4.33195	4.43967	4.13173	5.17259	4.52659	4.44349	4.3956	4.74174	3.83856	4.79656	4.54529	4.57434	4.56427	4.46149	5.30101	4.58541	5.02695	4.12647	4.29924	4.75125	4.31511	4.12647	4.09293	4.5302	4.70747	4.62077	4.26032	5.0441
ABCB9	7.12921	6.88072	7.02562	7.10595	6.95246	6.84424	7.26428	6.47852	7.30088	6.8572	7.07539	7.27735	6.90861	7.12203	7.09282	6.41393	6.32996	7.05409	7.27243	6.91094	7.26529	7.0052	6.82467	7.05303	6.94291	6.99962	7.13196	6.56306	7.04186	7.06601	7.22488	7.05165	6.2631	7.04174	6.8885	7.04328	6.60907	7.06599	6.95323	6.95894	7.14117	6.93813	6.78557	7.0414	6.66085	6.87718	7.26765	6.93545	7.05965
ABCC1	5.31306	5.06549	5.03689	5.20981	4.88377	4.9052	5.25935	5.02416	5.42812	5.11101	5.26816	5.16048	5.0125	5.06872	5.24578	4.83071	5.0184	5.01058	5.66658	5.46049	5.20917	4.91066	5.30216	5.12612	5.36033	5.26162	5.21082	4.74947	5.14108	5.17989	5.39237	5.04432	5.145	5.07619	4.90538	5.34698	4.99738	5.2626	4.6161	4.86512	5.25099	5.17209	5.24944	5.02403	5.2547	5.55872	5.12563	5.05361	5.3084
ABCC10	6.66503	6.5132	6.8059	6.96972	6.59514	6.06369	7.14877	6.81306	7.05008	7.06912	6.9422	7.1436	6.90867	6.92589	7.18142	6.73758	6.64192	6.85666	7.05182	6.71558	7.06043	6.7607	6.38664	6.15968	6.93333	6.87975	6.44203	6.87149	6.86478	6.81569	6.88723	7.02795	6.6404	6.8907	7.06068	6.70761	7.0661	6.95174	6.49841	5.8629	7.08171	7.14807	6.89641	6.365	7.09528	7.24106	6.96946	7.00338	6.94118
ABCC11	4.38574	4.50277	4.11607	4.77377	4.46355	4.55517	4.73286	4.3728	4.43141	4.56949	4.25355	4.67376	4.70354	4.59725	4.40194	4.57152	4.41172	4.11328	4.69616	4.49365	4.73473	4.24312	4.07767	4.64042	4.59504	4.19333	4.30017	4.24841	4.55719	4.51823	4.78911	4.47367	4.57316	4.36362	4.16053	4.23036	4.23964	4.59296	4.30992	4.39432	4.722	4.63769	4.56142	4.42377	4.44145	4.42254	4.56287	4.62775	4.8126
ABCC12	3.7076	4.50076	3.61358	4.40667	4.57286	4.13684	4.09082	4.0694	4.06932	4.0189	4.18176	4.32171	4.09832	4.27261	4.4736	3.88381	4.5158	4.40061	4.23355	3.78242	4.34661	3.4274	4.41337	4.42671	4.32881	4.08946	4.14098	3.94745	4.25604	4.11558	4.41225	4.27895	4.15616	3.69599	4.07247	4.29018	3.9338	4.03714	3.59182	4.15997	3.79586	4.63763	4.33081	3.80023	4.48809	4.51879	4.44892	4.00061	3.58668
ABCC13	4.6511	4.30032	4.40621	4.6704	4.72185	4.65437	4.63244	4.31592	4.71477	4.81112	4.5935	4.55014	4.43526	4.5654	4.6531	4.65227	4.81701	4.57764	4.53306	4.83851	4.37693	4.65084	4.5068	4.51903	4.43318	4.70979	4.7076	4.7326	4.71155	4.40095	4.61497	4.67906	4.60804	4.67663	4.34255	4.75127	4.79117	4.59804	4.39388	4.5758	4.85271	4.4638	4.42565	4.80146	4.41273	4.62252	4.50402	4.43844	4.28264
ABCC2	4.32074	5.47361	4.9311	4.12976	6.00151	5.78088	4.29848	4.23344	4.11539	4.42383	4.46125	4.95781	3.811	4.6039	4.65443	4.39105	4.54444	4.23536	5.12487	4.79911	4.28684	4.54906	5.56012	5.44865	4.73742	4.22534	4.25453	3.9695	3.81136	4.60508	4.89762	4.42695	4.7611	5.02813	4.29401	4.23937	4.57737	4.90145	5.30194	5.24094	4.40792	4.16066	4.10993	5.91822	4.40402	4.4747	4.58276	4.34034	4.6787
ABCC3	7.18598	6.55173	7.018	7.25756	6.65628	7.08135	7.07634	7.50998	6.94481	7.19476	7.47236	6.95754	7.23375	7.05764	6.76697	6.35096	6.5044	7.03948	7.00904	7.30566	6.71794	7.42865	6.97264	7.0842	7.24681	6.9917	7.05615	7.55228	7.41015	7.11097	7.35691	7.51554	6.06587	7.01239	7.12706	7.13712	7.48814	7.02725	6.68679	7.27	6.76995	7.09453	7.17628	6.83419	7.4865	6.94181	6.9685	7.18309	7.04136
ABCC4	7.49142	7.79202	7.34933	7.61895	8.04405	7.85686	7.55629	7.86133	7.66044	7.56291	7.81966	7.64962	7.58912	7.82099	7.77122	7.49585	7.75675	7.47255	7.59072	7.53373	7.59274	7.59741	7.89739	7.86534	7.58482	7.64486	7.34424	7.8496	7.60587	7.81394	7.49905	7.59649	7.43925	7.56177	7.6779	7.34338	7.83317	7.7414	7.95477	7.89244	7.79299	7.61291	7.54719	7.97413	7.74801	7.50098	7.6313	7.59145	7.75653
ABCC5	7.61368	7.92994	7.60425	7.55072	7.48591	7.22853	7.63502	7.9174	7.53705	8.00158	7.69132	7.64566	7.8934	7.78129	7.64519	8.64034	8.41729	7.65923	7.5739	7.67322	7.5877	7.74545	7.10088	7.07948	7.61265	7.74285	7.5936	8.13592	7.56598	7.65344	7.49628	7.72562	8.72873	7.57723	7.83368	7.62311	8.16345	7.6462	7.63055	7.24654	7.65489	7.85862	7.69873	7.55857	7.97477	7.64731	7.77023	7.84972	7.6951
ABCC6	5.00547	4.73184	4.88668	4.61063	4.89378	4.73793	4.80171	4.68063	4.79293	4.78863	4.59807	4.83449	4.92055	4.86018	4.97312	4.50177	4.68315	4.85442	4.78204	4.71349	4.87056	4.61133	4.7313	4.78383	4.87813	4.86811	4.59299	4.72124	4.83263	4.68113	4.52196	4.89951	4.59535	5.03682	4.80046	4.75332	4.66091	4.88041	4.58657	4.97493	4.73612	4.74583	4.81096	4.86271	4.60025	4.79942	4.876	4.80504	4.80362
ABCC6P1	4.98554	5.34477	4.74571	5.17463	4.95669	4.97203	4.50124	4.67259	4.93146	4.87014	5.16708	4.98808	4.95484	4.82975	5.00319	4.49352	4.61109	4.83515	5.13251	5.09962	4.86389	5.18601	4.68113	4.98051	4.71084	5.03439	5.0869	4.67548	4.86418	4.56266	5.1513	4.86121	5.02569	4.81257	5.10323	5.00817	4.40165	5.11953	4.97123	4.31435	5.15119	4.50159	5.05353	5.44718	5.09711	4.59654	4.96388	4.85458	5.00498
ABCC6P2	5.64532	5.4309	5.48511	5.54237	5.85551	5.58633	5.75108	5.12376	5.63177	5.30732	5.58001	5.51412	5.47982	5.44551	5.21343	5.0398	5.59522	5.67995	5.6269	5.40213	5.383	5.54493	5.62215	5.68374	5.24669	5.47925	5.34443	5.69031	5.08512	5.39724	5.28466	5.48449	5.44962	5.52185	5.56731	5.72397	5.42076	5.59174	5.75801	5.20315	5.9131	5.54474	5.48404	5.65963	5.46729	5.78484	5.47301	5.59548	5.41608
ABCC8	4.35566	4.12424	4.48097	3.9121	4.51262	4.42759	3.14213	4.06656	2.71423	4.49677	4.31557	4.14475	4.22605	4.03714	4.09107	3.83427	4.73008	4.15372	4.03048	3.92866	4.61668	4.45137	3.49091	3.43255	4.62528	4.28545	3.9426	4.23418	3.73841	3.70725	4.17123	3.94917	3.96741	4.13943	4.72234	4.05973	3.96943	4.52639	3.19965	3.9627	4.36015	3.91867	4.30465	4.34395	4.12264	4.11721	3.94919	3.93925	3.72282
ABCC9	4.66321	4.72487	4.81999	4.91692	4.86927	4.93993	5.01767	4.73136	4.55941	5.13148	5.00198	4.63996	4.95025	4.61335	4.78188	4.9097	4.91651	4.51587	4.9919	4.64193	5.08993	5.1906	4.88869	4.6958	4.84541	4.99308	4.85166	4.57914	4.79504	4.70765	4.98908	5.1639	4.89858	4.85592	4.71403	4.79031	4.61876	4.81865	5.1428	4.84402	4.75998	4.44767	5.06527	4.88081	4.87466	4.43527	4.88454	4.79642	4.98015
ABCD1	4.68664	4.62534	4.35385	4.41373	4.26176	4.6616	4.92538	4.57949	4.5556	4.59227	4.5387	5.02069	4.69151	4.19046	5.11351	4.45334	4.87729	4.82581	4.71369	4.63571	4.64198	4.55283	4.96037	4.6711	5.06375	4.94827	4.69042	4.31122	4.59542	4.67609	5.04627	4.72571	4.51469	4.2674	4.57475	4.71303	5.07875	4.80632	4.13136	4.30715	3.9973	4.34069	5.31953	4.50417	4.22577	4.8104	4.76012	4.47382	4.57354
ABCD2	4.25698	3.83741	3.97775	4.06433	3.67427	4.06702	3.93115	4.11596	3.96153	4.26894	4.40352	4.07876	3.9815	3.84534	3.56084	4.55599	3.94412	4.20792	4.25922	4.39129	3.88021	4.06254	3.86645	4.33915	4.09886	4.01065	4.18344	4.33108	3.99098	4.14103	4.43065	4.16826	4.02704	3.95103	3.8523	4.27656	4.28813	3.89147	4.47611	4.3245	4.41625	4.07882	3.85903	3.35178	3.69488	4.0978	3.91986	4.04386	4.04984
ABCD3	8.46455	7.4696	8.34155	8.38108	7.52805	7.11439	8.12893	8.4887	8.30591	8.35359	8.19516	8.29827	8.46367	8.5274	8.11459	8.81402	8.5348	8.37906	8.29826	8.291	8.19051	8.3593	7.05574	7.28079	8.15342	8.40156	8.43603	8.46929	8.6146	8.44597	8.53088	8.44052	8.6343	8.13904	8.44597	8.33195	8.10057	8.34407	7.69923	7.18272	8.25337	8.44291	8.44006	7.18012	8.59831	8.17457	8.28784	8.46305	8.50907
ABCD4	4.99044	4.96644	4.56564	4.93106	4.75543	4.89507	4.85285	4.84672	4.52567	4.94523	4.71257	4.77916	4.74364	4.9431	4.771	4.98489	4.87578	4.89354	4.78913	4.89797	4.79515	4.93478	4.45047	4.80619	4.82	4.81653	4.92868	4.84506	4.6947	4.79939	4.93605	4.91669	4.64466	5.02371	4.92681	4.81762	4.65526	4.97216	4.59396	4.87528	4.81126	4.99968	4.93231	4.89053	5.01275	4.86573	4.75677	4.77327	4.77053
ABCE1	8.83852	9.11843	9.19129	9.32075	9.74461	9.94703	9.01647	9.25049	9.11999	9.3024	9.26002	9.3478	8.9333	9.38691	9.10471	9.03557	9.20099	9.40129	9.25441	9.14076	9.1885	9.15371	9.67401	9.83687	9.00329	9.34962	9.27968	9.57587	9.11859	9.33364	9.17482	9.19609	8.87362	9.22667	9.25963	9.43507	9.11756	9.2485	9.43002	9.76612	9.15891	9.19923	9.09517	9.52431	9.41642	9.01655	9.2612	9.11064	9.14541
ABCF1	10.6036	11.3024	10.991	11.0017	11.4022	11.1652	11.1238	10.9568	10.9278	11.0859	11.1125	11.0872	10.9768	11.0156	10.9693	11.3222	11.186	11.0395	11.0582	10.9259	11.0357	10.9558	11.173	11.1745	10.8826	11.0164	10.9796	11.0522	10.9349	11.0143	10.9194	10.9373	11.3501	11.0227	10.9914	10.9523	11.0589	11.0673	11.2138	11.182	11.1395	10.9826	10.9148	11.1751	10.9695	11.1208	11.1619	11.0134	10.8795
ABCF2	6.63011	6.69487	6.40272	6.3862	6.30133	6.32775	6.71053	6.73525	6.53407	6.63696	6.60983	6.41337	6.57919	6.8581	6.46188	6.83156	6.75281	6.47618	6.57431	6.54757	6.35174	6.41538	6.45744	6.51773	6.48114	6.54965	6.42002	6.75212	6.27524	6.59477	6.53894	6.63705	6.89988	6.23861	6.63562	6.61855	6.91093	6.60652	6.54868	6.51246	6.33589	6.58328	6.75523	6.47344	6.70692	6.94019	6.83896	6.3554	6.7021
ABCF3	6.43395	6.98938	5.96654	6.05391	6.71517	6.74824	6.62133	6.53434	6.60003	6.22662	6.43086	6.50167	6.52131	6.33431	6.49938	6.39784	6.43353	6.40815	6.67898	6.18486	6.37813	6.34717	6.55024	6.82138	6.42566	6.58424	6.15527	6.15259	6.29842	6.48	6.35148	6.4291	6.45315	5.87045	6.44725	6.29357	6.61842	6.27337	6.60715	6.84899	6.3786	6.55952	6.4207	6.82173	6.31428	6.82871	6.43141	6.21924	6.40391
ABCG1	5.37182	6.41061	5.33379	5.60236	5.85651	5.76945	5.71857	5.29398	5.66465	5.55625	5.62716	5.59459	5.77061	5.49314	5.64368	5.70968	5.57766	5.58372	5.55806	5.50401	5.60282	5.5955	5.80183	5.71764	5.58434	5.44581	5.49547	5.24831	5.53868	5.41484	5.59988	5.63567	5.94457	5.75298	5.44904	5.6164	5.24315	5.73993	5.98874	5.52335	5.76321	5.65587	5.67208	5.82841	5.24518	5.65218	5.66678	5.69991	5.52029
ABCG2	5.24779	5.18358	5.44722	5.25095	5.79313	5.82579	4.95655	5.51057	5.21188	5.49735	5.38992	5.42562	5.58294	5.4694	4.74952	5.07459	5.12243	5.32712	5.08695	5.58943	5.17601	5.42772	5.97577	5.70105	5.40257	5.44684	5.23014	5.44483	5.44222	5.38687	4.98942	5.64226	5.06122	5.07966	5.50846	5.43531	5.74003	5.51052	5.70141	5.65271	4.86413	5.49919	5.31743	5.73662	5.48834	4.89182	5.20565	5.23997	5.45068
ABCG4	6.30039	5.90486	6.45223	6.52648	5.75512	5.3821	6.59761	5.91748	6.6459	6.24619	6.3229	6.62427	6.15635	6.07052	6.44791	6.20647	6.12258	6.67321	6.58599	6.05965	6.4668	6.19458	5.75378	5.62736	5.8947	6.25976	6.41431	6.00695	6.41632	6.56292	6.50282	6.22789	5.94703	6.6151	6.42775	6.6093	6.05019	6.39612	5.86686	5.24383	6.81887	6.11278	6.17463	5.97961	6.12669	6.60252	6.68031	6.26085	6.08443
ABCG5	4.54455	4.54637	4.18669	4.42634	4.44738	4.71699	4.45771	4.99344	4.7325	4.3193	4.62977	4.38797	3.9786	4.75192	4.07519	4.66915	4.54615	4.94949	4.50204	4.54037	4.57025	4.89965	4.55023	4.68816	4.40159	4.33725	4.82739	4.06424	5.2791	4.5562	4.37304	4.82142	4.81751	4.3382	4.32796	4.9296	5.08877	4.04121	4.76633	4.38431	4.32864	4.71208	4.01727	4.74077	4.70558	4.35835	4.00583	4.65975	4.65283
ABCG8	3.90326	5.06332	4.73109	5.14097	4.5571	4.55179	4.64765	4.69888	4.67943	4.85096	4.82986	4.77126	4.73843	4.48482	4.94259	4.74054	5.08622	4.95171	3.99806	4.68501	4.63456	4.5861	4.77738	4.67369	4.50636	4.86249	4.68718	5.06897	4.64053	4.71369	4.21578	4.60329	4.85753	5.24239	4.23918	5.01267	4.12661	4.81451	5.22664	4.26002	4.96714	4.39069	4.5858	5.14256	4.31821	4.88297	4.9312	5.17663	5.15268
ABHD1	5.92942	5.21867	5.55647	5.68331	5.39383	5.18999	5.53082	5.84467	5.55068	5.74531	5.55844	5.91994	5.60776	5.43631	5.30428	4.98173	5.00532	5.34848	5.83313	5.65784	5.62204	5.99062	5.51901	5.5239	5.96586	5.35723	5.57359	5.75169	5.45994	5.4195	5.14582	5.8159	5.11463	5.6394	5.40428	5.42711	5.60814	5.46285	5.24393	5.49984	5.39064	5.61103	5.98137	5.81263	5.22168	5.30083	5.1576	5.71206	4.98785
ABHD10	8.04705	7.70894	7.8617	8.19114	7.77503	7.73409	7.81754	7.85213	7.84745	8.41508	8.2635	8.15238	8.42093	7.87271	7.90679	7.95156	8.12447	8.19058	7.7377	8.03441	7.6564	8.36407	7.63423	7.75436	8.26808	7.76682	7.90226	8.31835	8.00249	7.90794	7.99215	8.13362	8.08498	7.88482	8.42664	8.135	7.99787	7.7705	7.67859	7.496	8.05905	8.51598	8.17904	7.80719	7.91944	8.00539	7.87511	8.53581	7.56841
ABHD11	6.68658	7.57959	6.50327	6.70483	7.44752	7.29715	6.77199	6.57942	6.43397	6.36374	6.59207	6.4385	6.63653	6.72894	6.4283	5.46172	5.72263	6.28435	6.5608	6.50775	6.38798	6.5931	7.23705	7.36179	6.7111	6.51364	6.45031	6.35566	6.65203	6.55263	6.77495	6.73016	5.38366	6.56254	6.40114	6.49496	6.72229	6.4552	7.28388	7.42205	6.65886	6.39258	6.67862	7.43577	6.60616	7.01643	6.75345	6.45113	6.62036
ABHD12	8.20244	7.79684	7.74008	7.85537	7.73282	7.5291	8.03735	7.96296	7.86927	8.00477	7.87215	7.88316	8.19142	7.96046	7.99776	7.95204	7.98506	7.79233	7.99274	7.82364	7.83567	7.813	7.61634	7.76654	7.92477	7.79755	7.83133	7.9178	7.69354	7.80965	7.80919	7.88924	8.24786	7.80818	8.00628	7.78375	7.9477	7.83471	7.70218	7.69549	7.83951	7.98894	8.1191	7.87982	7.9958	7.90556	8.03398	8.10225	8.00798
ABHD12B	3.98179	5.74171	4.51751	4.66491	4.89855	4.59239	4.45301	4.69971	4.6431	4.42043	4.89353	4.62146	4.39743	4.23307	4.50718	5.25004	4.74623	4.80741	4.70113	4.76885	4.62363	4.68463	4.92969	4.63075	4.24087	4.63221	4.90953	4.51546	4.77153	4.41122	4.47627	4.58151	5.51761	4.59541	4.71028	4.6016	4.37833	4.42265	4.83087	4.88543	4.75125	4.7842	4.6696	4.72621	4.72558	4.42648	4.49553	4.54281	4.89857
ABHD13	4.58492	5.02819	4.84104	4.87929	5.2676	4.79024	4.96889	4.88881	4.9323	4.69745	5.15488	4.46117	4.71899	4.99734	4.89135	4.7135	5.05574	4.60146	4.94076	4.57269	5.06443	4.69303	4.97208	5.05442	5.26879	4.75912	4.83897	4.59582	4.63891	4.49382	4.75244	4.63651	4.54626	5.16745	5.01199	4.61998	4.66259	4.50774	4.93628	4.96845	4.9183	5.05556	4.90141	4.7575	5.04128	4.88326	5.08242	5.03341	4.6851
ABHD14A	6.56961	6.06156	6.47308	6.83513	6.52813	6.33135	6.25663	6.71901	6.82926	7.05349	6.75908	6.88786	6.48899	6.86232	7.01539	6.02016	6.46996	6.57709	6.77372	6.72846	6.56548	6.8296	6.28083	6.47283	6.78971	6.7286	6.66009	6.69164	6.85394	6.65401	6.66088	6.40689	5.98593	7.10122	6.82971	6.74835	6.61103	6.62042	6.28163	6.25884	6.35407	6.65171	6.75919	6.41978	6.82355	6.44063	6.51168	6.85907	6.81275
ABHD14B	5.61465	4.96478	4.86902	5.50401	5.34566	4.49565	5.09265	5.32702	5.56008	5.31918	5.3436	5.36101	5.43125	4.92978	5.10763	4.98163	4.79918	4.97324	5.13021	5.12718	5.16957	5.45342	5.11392	5.23742	5.31319	5.32638	5.14131	5.37673	5.50628	5.74497	5.29412	5.01808	4.38176	5.39407	5.1879	5.12086	5.17694	5.29178	5.35693	4.51574	5.38195	5.69318	5.47393	5.03778	5.34029	5.10554	4.93528	5.37148	5.29786
ABHD15	7.79233	7.53814	7.53784	7.92081	7.02566	7.20915	7.90365	7.58543	7.84052	7.92685	7.60908	7.84387	7.77507	7.87051	7.8488	7.77076	7.72094	7.64435	7.93221	7.67986	7.64187	7.77076	7.32393	7.30327	7.96565	7.75204	7.52463	7.61368	7.55866	7.60264	7.82291	7.54524	7.81742	7.75019	7.84708	7.70382	7.56067	7.65049	7.31545	7.43908	7.8432	7.93362	7.76739	7.44825	7.45603	7.80377	7.98542	7.76891	7.84571
ABHD2	5.54524	5.9523	5.49394	5.70023	6.14056	5.80799	5.53834	5.4414	5.44009	5.52333	5.4621	5.5073	5.56965	5.62053	5.49566	5.44451	5.84595	5.63849	5.45489	5.44238	5.23575	5.64519	5.93278	5.71806	5.51554	5.59122	5.49208	5.52296	5.48186	5.72098	5.4349	5.67812	5.71292	5.508	5.63321	5.58342	5.41132	5.49408	6.00649	5.69928	5.59193	5.56195	5.64923	6.0197	5.37675	5.57536	5.64508	5.8269	5.53662
ABHD3	9.74166	8.52164	10.1237	9.7028	8.27491	8.04126	10.1149	9.35705	9.63981	9.93358	9.79566	9.83802	9.90957	9.52111	9.91616	9.85588	9.89703	9.9853	9.8981	9.8353	9.84632	9.87012	8.08004	7.95929	9.92059	10.0875	10.031	9.31242	9.84398	9.64801	9.71539	9.73791	9.82589	9.97932	9.95941	9.96138	9.42841	9.56733	8.19699	8.13875	10.047	10.1083	9.93066	8.04193	9.33344	10.1078	10.0269	9.94389	9.60629
ABHD4	7.19251	8.0138	7.24978	7.1665	7.78916	7.25176	7.31304	7.58554	6.97027	7.27788	7.40187	7.3704	7.24277	7.30944	7.30158	8.19045	7.92544	7.50096	7.19426	7.11162	6.9681	7.18877	7.52132	7.41817	7.33368	7.31306	7.172	7.48398	6.93213	7.23758	7.27696	7.51004	8.2611	7.20878	7.31476	7.38789	7.38521	7.11384	7.86939	7.21621	7.32208	7.44988	7.23551	7.88492	7.60957	7.47239	7.34127	7.52024	7.27956
ABHD5	7.64726	7.36642	7.97038	7.58935	6.90993	7.26725	7.84185	7.67214	7.7285	7.67484	7.67484	7.51772	7.74194	7.71958	7.677	8.20119	8.11947	7.67794	7.87194	7.79699	7.73826	7.57173	7.13254	7.29186	7.48004	7.77121	7.66104	7.55927	7.77837	7.61437	7.57989	7.59164	8.5343	7.67383	7.81695	7.66559	7.61987	7.66978	6.99451	7.42689	8.03433	7.65203	7.68669	7.1091	7.56745	7.87643	7.72814	7.73105	7.84424
ABHD6	7.93134	7.82604	7.75589	7.68572	7.06937	6.83524	8.15481	7.2177	8.07728	7.68618	7.65873	7.9429	7.71487	8.03399	7.97765	7.92011	7.84272	7.81432	8.08185	7.45047	8.14276	7.63595	6.91466	6.92024	7.54434	7.73878	7.66314	7.54107	7.79409	8.08854	7.88467	7.58752	8.11099	7.69126	7.7311	7.6748	7.64027	8.09209	7.64262	6.71067	8.22717	7.84042	7.71093	6.90005	7.18687	8.16432	8.20782	7.80574	8.01593
ABHD7	7.76147	7.97242	7.31881	7.53282	7.59659	7.47813	7.56925	7.44491	7.53475	7.62367	7.18556	7.56949	7.87935	7.76337	7.74935	6.65548	6.69129	7.43884	7.41693	7.54204	7.63152	7.51641	7.6585	7.26702	7.79497	7.52047	7.6053	7.09104	7.38677	7.58038	7.39547	7.60569	6.64911	7.48227	7.57462	7.46403	7.30653	7.79602	7.84185	7.7146	7.21627	7.61361	7.66743	7.86175	7.03417	7.45057	7.50768	7.6099	7.56702
ABHD8	9.03036	9.02287	8.93653	9.16609	8.68338	8.75216	9.03234	8.76536	9.08957	8.86915	8.95347	9.10283	8.79303	8.88947	9.03495	8.92962	8.88892	9.1148	8.93128	9.05776	8.98617	9.10873	8.67895	8.89441	8.89174	8.93975	8.92679	9.08983	8.88958	9.01092	9.02776	8.9078	9.10462	9.11148	8.98903	9.10462	8.91827	9.06405	9.01902	8.72672	9.17798	8.87844	8.75821	8.86163	8.7728	8.88935	9.07357	9.03193	8.9304
ABHD9	5.0864	5.16752	4.33761	4.8731	4.82953	4.95596	4.4958	4.63291	5.01153	4.94721	4.71112	5.2314	4.75959	4.80657	5.25167	5.2124	4.82746	4.79818	4.66834	4.43517	4.50398	4.89676	5.08664	5.41377	4.85943	4.69402	4.51379	4.81831	4.66315	5.00411	4.81325	4.83137	4.89367	4.90136	4.73888	4.93878	4.84539	4.45619	4.94981	5.12585	4.61328	4.79191	4.71118	4.89113	4.59805	4.63307	5.42337	5.22799	4.92834
ABI1	7.20492	6.97303	7.63395	7.47057	7.08827	7.3784	7.19757	7.45775	7.76826	7.56299	7.67205	7.4963	7.33825	7.08196	7.59778	7.3522	7.26796	7.5718	7.42446	7.76082	7.60262	7.57812	7.40368	7.60253	7.38551	7.5035	7.60158	7.19498	7.48164	7.47804	7.55715	7.36101	7.34786	7.76261	7.45804	7.33454	7.17219	7.40891	7.33651	7.31676	7.49832	7.41663	7.27574	7.07765	7.34318	7.01861	7.5084	7.37818	7.31416
ABI2	7.50066	6.75599	7.55529	7.53054	6.61208	6.3877	7.41729	7.68906	7.89227	7.57246	7.45993	7.54863	7.61546	7.4592	7.66821	7.4347	7.28489	7.52936	7.53028	7.59365	7.48406	7.36523	6.66999	6.7425	7.55284	7.54045	7.56266	7.53387	7.52266	7.51838	7.54406	7.52988	7.30396	7.58231	7.58284	7.65205	7.76175	7.6181	6.63058	6.68216	7.30764	7.46121	7.59787	6.76259	7.39187	7.6971	7.45789	7.37045	7.58144
ABI3	3.01269	4.68553	4.2372	4.4925	4.48549	4.7715	4.82119	4.32133	4.38936	4.21388	4.53535	4.41092	4.3262	4.29758	3.92174	4.99675	4.25495	4.18961	4.39803	4.6998	4.45371	4.24201	4.3988	4.31277	4.67919	4.00905	4.604	4.05964	4.09339	4.19842	4.5729	4.58808	4.59428	3.86019	4.59961	4.09548	4.24493	4.57185	3.78293	4.49185	4.45472	4.45759	4.29776	4.28179	4.42482	4.6813	4.65732	4.59645	4.25649
ABI3BP	4.13621	5.00594	4.9134	5.14568	5.86045	5.28396	4.76612	4.98926	4.50936	4.51263	5.15891	4.76966	4.51221	4.73306	4.9392	5.33248	4.47883	5.14118	5.10144	4.72673	5.00649	4.70435	5.17319	4.91329	4.52315	4.93111	5.21955	4.96999	5.4322	5.31767	4.97152	5.20842	4.3127	4.93056	4.68129	4.66613	4.56422	5.26464	4.91866	5.2328	4.55777	4.55539	5.30225	5.1056	4.98158	4.49967	4.63221	4.24844	4.84814
ABL1	8.07549	8.27537	8.36048	8.17169	8.60676	8.66788	8.11081	8.22026	8.20629	8.18545	8.21001	8.39383	8.08196	7.91698	8.31269	8.23317	8.24069	8.355	8.19575	8.07238	8.28962	8.2504	8.63466	8.62137	8.00177	8.3365	8.32905	8.41852	8.19202	7.81363	8.17758	8.13086	8.2072	8.37043	8.2332	8.41678	8.32271	7.69706	8.52805	8.56776	8.29845	8.30099	7.92792	8.46767	8.29946	8.02043	8.1503	8.26093	7.71967
ABL2	5.31694	7.01291	5.80431	5.6618	7.18046	7.76311	5.90655	6.04419	5.84054	5.38385	5.3873	5.82065	5.06723	5.73326	6.11218	6.39073	6.22229	5.75512	6.19818	5.36313	5.91196	5.34202	7.52995	7.77859	5.37824	5.94361	5.79906	5.98564	5.46206	5.57971	5.83009	5.29073	6.389	5.87202	5.31901	5.81635	5.94004	5.73761	7.05454	7.73147	5.61419	5.41501	5.17808	7.47453	5.96471	5.79153	5.83849	5.20325	5.70618
ABLIM1	7.79403	8.53263	7.43647	7.4477	8.77756	8.24405	7.32048	8.5838	7.57506	7.74574	7.93968	7.43921	7.78481	7.52744	7.45582	8.38148	8.68555	7.28999	7.52737	7.71426	7.44372	7.75575	8.44234	8.35682	7.73396	7.53703	7.47144	8.51289	7.48751	7.48234	7.57781	7.88222	8.37015	7.3211	7.74011	7.34033	8.5501	7.51617	8.60461	8.31252	7.32932	7.64411	7.80978	8.76213	8.47548	7.46818	7.34996	7.78035	7.53872
ABLIM2	4.3382	4.86028	4.64192	4.6228	3.92705	4.71569	4.51065	4.53282	4.40103	4.62662	4.406	4.26605	4.71646	4.62424	4.32632	5.3052	3.85697	4.39209	4.62796	4.41114	4.42599	4.22574	4.15322	4.45067	4.54224	3.78887	4.16456	4.67906	3.8807	4.27945	4.46565	4.93464	4.43631	4.58617	4.57294	4.7905	4.26219	4.22638	4.67093	4.64729	3.39361	4.40712	4.74246	4.86763	4.70463	4.51042	5.13869	4.24656	4.49367
ABLIM3	6.60029	6.03903	6.55012	6.34458	6.41139	6.19809	6.53172	6.78982	6.61457	6.50628	6.46708	6.47559	6.60215	6.41488	6.34995	6.81936	7.03605	6.77007	6.41685	6.55942	6.64393	6.54106	6.11961	6.09958	6.45575	6.68785	6.5306	6.88357	6.58808	6.4998	6.45703	6.55208	6.71451	6.70872	6.63091	6.70343	6.88339	6.29657	5.58293	6.08891	6.74281	6.68683	6.75155	6.20329	7.20272	6.53139	6.67397	6.556	6.54459
ABO	3.99246	4.44365	3.6758	4.09902	3.89919	3.99311	4.19702	4.31598	4.47056	4.1347	3.19031	3.13154	3.79496	3.56434	4.14995	4.09124	4.34976	3.23007	4.1632	3.53194	4.26239	3.93936	4.02571	3.82319	4.28784	3.70563	3.43088	3.31312	3.66217	4.13254	3.78637	3.83639	4.12451	3.83663	3.99699	3.31312	4.44337	3.78331	4.11668	4.0115	3.73012	3.83036	3.80498	4.31374	4.15323	4.24654	4.2896	3.65242	3.81332
ABP1	4.4105	4.71785	4.05297	4.22392	4.2423	4.40315	4.32446	4.19952	4.82096	4.41487	4.29482	4.42209	4.37904	3.76622	4.53106	4.42727	4.72686	4.30363	4.72212	4.72493	4.05283	4.46293	4.67717	4.75208	4.01272	4.55212	4.26259	4.4127	4.08711	4.57559	4.79454	4.21695	4.55311	4.71	4.26872	4.33334	4.53024	4.81274	4.2038	4.10204	4.38318	4.29136	3.99532	4.14928	4.34232	4.69956	4.44496	4.90443	4.46276
ABR	8.95061	8.20739	8.93346	9.14607	8.53959	8.29481	9.12483	8.93704	9.11447	9.08742	9.08605	9.12008	9.11237	8.73069	9.01483	8.56228	8.75826	9.05191	9.04297	9.07809	8.99747	9.11574	8.34407	8.31193	9.06216	9.08753	9.04219	8.86701	9.00447	8.89405	9.10825	9.15822	8.47608	9.12266	9.10412	9.06838	8.97059	8.72908	8.34282	8.4135	9.01696	9.03243	9.12994	8.26199	8.96416	9.1456	9.19461	8.99024	8.72957
ABRA	3.85363	3.97863	3.70159	3.73018	4.25906	4.61874	4.03751	4.3317	4.36345	4.03154	4.62528	3.7199	3.53623	3.77786	3.51809	3.92965	3.85813	4.29204	4.34418	4.0345	4.33134	4.03695	4.11233	4.24954	3.95935	3.93528	4.17134	3.7899	4.0853	3.79029	3.38429	3.90241	3.66866	4.17289	4.67573	4.46178	3.52494	4.04672	4.31645	3.85592	3.89082	4.49666	3.6642	4.14808	4.45872	4.77298	4.06491	4.07305	4.17468
ABT1	6.6306	7.08468	6.35468	5.69143	7.22076	6.92763	6.26506	6.7378	6.24696	6.13479	6.01269	6.302	5.8596	6.29445	6.46173	5.94697	6.40363	6.33111	6.44724	6.29109	6.16394	6.4044	7.07632	7.20511	6.08079	6.17085	6.24709	6.41718	6.37136	6.48826	5.79353	6.09209	6.19079	6.38009	6.51601	6.09416	6.59861	6.50188	7.1028	7.36236	5.93842	6.12103	6.3565	7.04169	6.52008	6.26508	6.07153	6.2316	6.66827
ABTB1	7.88383	7.9233	7.50596	7.31626	7.88009	7.63517	7.45025	7.33775	7.16588	7.74149	7.99328	7.41386	7.75799	7.32327	7.44377	7.23741	7.34974	7.53101	7.29612	7.81474	7.53552	7.854	7.73996	7.54716	7.63195	7.29951	7.58462	7.53801	7.35252	7.40537	7.23246	7.89235	7.28393	7.40629	7.74307	7.63087	7.26721	7.26995	7.99082	7.67997	7.52727	7.84711	7.742	8.08048	7.39289	7.37389	7.41816	7.61737	7.08423
ABTB2	6.80005	7.72317	6.78984	6.88216	7.57543	7.60437	7.00111	6.77007	7.05541	6.90737	6.69299	6.96552	6.58582	6.98492	6.90203	6.82925	7.05034	6.93777	7.18453	6.79307	6.97601	6.61586	7.82112	7.74864	6.55452	7.0591	7.07559	6.91991	7.01045	6.95983	6.82432	6.73863	6.6778	6.74246	6.74298	7.08926	6.79508	6.94614	7.37776	7.83994	7.2934	6.47017	6.77175	7.73971	6.90208	7.4239	7.09769	6.54838	6.73505
ACAA1	8.16042	7.93579	7.75626	8.08736	7.80117	7.26394	8.22655	7.65221	7.75668	8.06677	7.98483	7.87432	8.07218	8.09529	7.86687	8.06736	8.04251	7.82992	8.02116	8.0143	7.60424	7.70659	7.50358	7.46818	7.92741	7.90815	7.73059	7.83977	7.88969	8.07117	8.20938	7.82896	8.00323	7.91688	8.05619	8.10148	7.84359	8.16357	7.78329	7.53109	8.00349	7.88644	8.07872	7.80033	7.83377	8.27472	8.19111	8.05631	8.12937
ACAA2	9.97825	10.4189	9.7255	9.99515	10.1202	9.72262	9.91725	9.35764	10.1409	10.0026	10.2924	10.0314	10.0015	9.91136	9.80332	9.13944	9.06884	10.0226	9.94025	10.1589	9.95368	10.1769	9.8913	9.69086	10.1732	10.0583	9.93986	9.5751	10.1125	9.97009	9.90153	10.1628	9.07766	9.7738	9.98348	9.90153	9.4865	9.88763	10.1879	9.77124	9.87	10.0898	10.1492	10.2395	9.49387	9.73469	9.91916	9.92829	9.81955
ACACA	8.82498	8.69191	9.05588	9.04362	8.96593	8.46501	8.98995	9.17168	9.00369	8.99778	8.98632	8.94388	8.87467	8.99642	8.88562	9.20227	9.40001	9.09472	8.94571	8.84611	8.98566	8.92317	8.62408	8.55917	8.83179	9.09918	8.97374	9.22656	9.18159	9.07889	9.11677	8.92496	9.1266	9.06686	9.02352	9.01816	9.17488	9.12789	8.72396	8.56599	8.95429	9.02915	8.87834	8.72044	9.16368	9.02479	9.01653	8.95448	9.0743
ACACB	6.66099	5.45824	6.61193	6.41818	5.2181	5.68548	6.58213	6.31614	6.52741	7.19388	6.70428	6.6819	6.70476	6.43267	6.39652	5.65366	6.14009	6.57969	6.40578	6.77788	6.48627	6.8992	5.47335	5.92122	7.02966	6.69088	6.49422	6.29316	6.73149	6.5697	6.48246	6.93413	5.03382	6.6891	6.76053	6.57817	6.13306	6.59513	5.64753	5.77218	6.25085	6.89802	6.80804	5.58011	6.16085	6.44707	6.28744	6.86007	6.55382
ACAD10	6.46007	6.09721	6.7155	6.75532	6.36233	6.18309	6.56987	6.83951	6.70061	7.03441	6.8857	6.91001	6.78468	6.69917	6.28756	5.75375	6.3162	6.60279	6.8327	6.98119	6.89318	6.86782	6.06138	6.35396	7.02859	6.45725	6.97257	6.76174	6.80902	6.61764	6.77655	6.83633	5.72189	6.88725	6.62496	6.86623	6.81775	6.59413	6.03273	6.2557	6.71106	6.892	7.01906	6.04488	6.80464	6.46962	6.68747	6.62347	6.38221
ACAD11	8.3556	8.29035	8.72677	8.45969	8.53261	9.18384	8.41485	8.79158	8.63809	8.59725	8.49547	8.64764	8.39989	8.56885	8.62932	6.81233	7.3297	8.41378	8.68036	8.56741	8.82634	8.50899	9.0007	9.15617	8.26723	8.61861	8.57675	8.29847	8.78642	8.567	8.64455	8.6255	6.83896	8.88143	8.49418	8.54575	8.60019	8.50473	8.37486	9.03806	8.53237	8.45318	8.37201	8.48548	8.57081	8.62902	8.59194	8.45461	8.56917
ACAD8	8.48881	8.02407	7.96363	7.89326	7.41796	7.72348	8.05433	8.41417	7.98398	8.11979	8.08728	7.84725	8.21492	8.02106	8.03255	8.56648	8.47813	7.83447	8.01701	8.16386	8.04018	8.06958	7.73837	7.92671	8.0545	7.96255	8.03357	8.23977	7.86752	7.97076	7.92343	8.10046	8.68304	7.97538	8.23953	7.96095	8.19536	8.01143	7.87295	7.64659	7.94955	8.31514	8.22308	7.78857	8.21736	7.96327	8.12978	8.34236	7.97189
ACAD9	10.0585	9.1164	9.77813	9.88727	9.00466	8.97257	9.79241	9.94927	10.024	10.0655	10.1608	9.94957	10.1098	9.85166	9.95068	9.68229	9.88715	9.80729	9.99439	9.97816	9.80633	10.0528	9.04784	9.09479	10.1221	9.79179	9.90833	10.0265	9.95868	9.82531	9.85786	10.1362	9.6269	9.69787	10.1034	9.85343	9.88562	9.85562	9.05612	9.02795	9.82046	9.94392	10.0358	9.11519	10.0304	9.92171	9.78107	10.1899	9.80762
ACADL	3.94361	4.56935	4.64971	4.62891	5.05844	4.1654	4.13447	4.39573	3.87321	4.48235	4.61741	4.22617	4.23033	4.78055	3.9816	4.06637	4.2919	4.58614	4.59289	4.42783	4.22056	4.73238	5.07374	2.86384	4.56428	4.04616	4.21009	4.30381	4.58176	4.80637	4.37614	4.51953	4.31098	4.54843	4.32691	4.25338	4.9073	4.35961	4.03419	4.03712	4.41613	4.65383	4.4723	4.32074	4.57639	4.48499	4.39602	4.21356	4.22321
ACADM	8.86031	8.13659	8.77685	8.47883	8.3147	8.27831	8.30945	8.91192	8.67136	8.8457	8.81662	8.60825	8.95969	8.55642	8.72852	8.68782	8.74535	8.69093	8.67809	8.99383	8.76651	8.75739	8.18824	8.10561	8.81304	8.78183	8.74769	8.78102	8.71477	8.82527	8.69716	8.75216	8.52735	8.71154	8.85767	8.63553	8.84375	8.86328	8.18332	8.32536	8.51521	8.99929	8.80982	8.00683	8.734	8.20007	8.30096	8.80018	8.76567
ACADS	5.23086	5.16853	5.4093	5.44599	4.60883	4.88827	5.29187	5.16553	5.60102	5.26432	5.21047	5.32172	5.39657	5.1048	5.5893	4.5621	4.4335	5.21523	4.9878	5.86289	5.13199	5.29719	5.1582	5.43976	5.51056	5.14902	5.0591	5.27635	5.00162	5.43765	5.57884	5.23016	4.8393	5.08002	5.40678	5.27527	4.94199	5.57448	4.9846	5.00198	5.07787	5.02899	5.85166	5.0046	5.15982	5.50527	4.95853	5.41001	5.38218
ACADSB	4.48198	4.9071	4.95086	4.80403	4.67691	5.41788	4.8147	4.34007	4.73622	4.83688	4.60022	4.81072	5.03582	5.08194	4.56993	4.87709	4.10255	4.76923	4.77258	4.89816	4.46417	5.2545	4.60374	4.87306	4.77228	4.98654	4.69427	4.55515	5.07224	5.08855	4.70854	4.66061	4.56472	4.92108	4.5542	4.94827	4.58316	4.90088	4.52496	4.91197	4.7626	5.18441	4.90774	4.36443	4.39411	5.21201	4.65351	4.77448	4.85264
ACADVL	10.8704	9.63171	10.673	10.615	10.1465	10.3653	10.7755	10.7175	10.5931	10.6669	10.8566	10.8533	10.7061	10.6989	10.7617	9.79911	10.1294	10.6621	10.9145	10.7692	10.7673	10.7328	10.3202	10.1485	10.6661	10.7468	10.7254	10.6181	10.7227	10.6664	10.742	10.7904	9.84413	10.8287	10.7266	10.7004	10.7972	10.6158	9.75637	10.2382	10.6301	10.6246	10.7948	10.0902	10.7116	10.8314	10.7291	10.7446	10.6606
ACAN	3.23732	3.53138	3.67486	4.03727	4.0893	3.63573	4.63773	4.41065	3.57581	4.14309	3.47477	4.24053	3.98097	3.25866	3.98918	3.91204	4.25027	3.76311	4.16922	3.37272	4.09382	3.22224	3.91547	3.78822	3.53009	3.96176	4.05598	3.73419	3.33979	3.92661	4.38376	4.08445	3.60812	3.74854	4.15306	3.79364	2.36578	3.82263	3.64196	3.698	4.5896	4.40653	4.43442	4.25758	4.20552	3.61368	4.04134	3.98045	3.75113
ACAP1	4.14514	4.68892	4.08532	4.00266	4.32012	4.37635	4.52409	4.62167	4.58181	4.16934	4.25486	3.96441	4.35448	4.52659	3.85915	4.32442	3.34247	4.18809	4.25278	4.86551	4.5598	4.71044	4.42651	3.43455	4.57345	4.19766	4.14163	4.43909	4.37696	4.31699	4.14734	4.23209	4.39515	4.11232	4.18451	4.1017	4.34149	4.62732	4.038	4.16531	4.83503	4.8736	4.24571	4.0744	4.76525	4.17958	3.94609	4.55728	4.31889
ACAP2	7.49829	7.62	7.91373	7.54072	7.85658	8.05414	8.35831	7.65632	7.82215	7.61877	7.57569	7.87517	7.90885	8.09457	7.94595	7.5909	7.52508	7.86531	7.92113	7.79022	7.89791	7.56113	7.64873	7.98613	7.83531	8.00008	7.77856	7.84479	7.58654	8.09509	7.7757	7.42829	7.53166	7.79306	7.55058	7.91489	7.84742	8.17039	7.43204	8.07975	8.05592	7.6627	7.93067	7.90456	7.81654	7.77681	7.94279	7.67605	8.14608
ACAP3	4.17595	3.71273	4.24008	4.04904	3.51557	3.72054	4.21149	3.23005	4.25101	3.77345	3.60295	3.7099	4.03068	3.68242	3.1082	3.79419	3.35402	3.56749	4.05432	4.02401	3.5298	4.10909	3.11454	4.35848	3.54974	3.90799	3.49062	4.24324	3.96279	4.07842	4.02285	4.33627	3.69621	3.54528	3.7565	2.9493	4.50705	3.73778	3.47898	3.49758	4.63516	4.33229	3.78356	3.59303	3.91772	4.18109	3.91758	3.56618	4.45957
ACAT1	9.13094	9.54801	9.34729	9.58556	9.55637	9.61318	9.06997	9.64596	9.43969	9.57286	9.38088	9.55918	9.73244	9.72313	9.26075	9.09266	9.33366	9.42003	9.47608	9.48494	9.2404	9.35512	9.59906	9.62637	9.4243	9.55081	9.5337	9.5098	9.65251	9.71428	9.5057	9.45429	9.09561	9.17043	9.70806	9.54685	9.68836	9.64723	9.48739	9.56206	8.83015	9.56583	9.53246	9.75238	9.58316	8.98074	9.08173	9.66402	9.7375
ACAT2	9.63321	10.8904	10.6978	10.327	10.8949	10.2395	10.1723	10.8257	10.0515	9.77901	9.59393	10.2437	9.84995	10.3831	10.1631	10.9335	11.1032	10.3954	10.2047	9.5121	10.2785	9.76748	10.3556	10.2587	9.62377	10.478	10.4251	10.9211	10.2901	10.2253	10.0343	9.81245	10.9742	10.5224	9.81789	10.3662	10.7684	10.3368	10.8764	10.395	9.96122	9.72676	9.68129	10.8328	10.793	10.2582	10.0568	9.97278	10.4146
ACBD3	10.0966	10.0894	10.1276	9.98058	10.151	10.0995	9.80608	9.88258	10.3191	10.1438	10.05	10.2697	9.98751	10.0769	10.252	9.93554	9.89722	10.0858	10.1343	10.1197	10.225	10.1304	10.0737	10.2352	9.97806	9.93014	10.0528	9.87516	10.1934	10.0797	9.85966	10.1786	9.89861	10.1651	10.178	9.87992	9.91511	10.1205	9.97563	9.95783	10.1359	10.0499	9.98879	10.0541	9.75273	10.0795	10.0967	10.2504	9.98621
ACBD4	5.38566	4.69877	5.20234	5.61039	5.02789	5.10853	5.52776	5.51899	5.28382	5.3178	4.82226	4.90916	5.12012	5.39803	5.11988	4.44174	5.13239	5.3785	5.28143	5.78554	5.38451	4.93464	5.04609	4.70255	5.02753	5.25766	5.24281	5.42476	5.52471	5.24506	5.23734	5.22565	5.15765	5.38825	5.26788	4.90766	5.25633	5.31172	5.0862	5.14192	5.55346	5.3247	5.3251	4.58279	5.41702	5.2172	5.33548	5.446	5.11045
ACBD5	5.20703	5.22605	5.04102	5.23197	5.30334	5.13459	5.50774	5.01458	5.56899	5.19488	5.17452	5.4103	5.15817	5.45415	5.12785	5.33228	5.05729	5.1945	5.31703	5.31667	5.56932	5.08541	5.51265	5.35233	5.01551	5.34704	5.48008	5.245	5.09887	5.48054	5.19413	5.04405	5.06872	5.19031	5.3626	5.23426	5.0824	5.62863	4.97793	5.4182	5.42835	5.35803	5.032	5.13732	5.2352	5.61733	5.47571	5.17974	5.36582
ACBD6	7.88547	7.97914	7.82601	7.91398	8.12745	8.34475	7.71549	7.82219	7.54068	7.79246	7.78481	7.80962	7.70333	7.83576	7.66396	7.01648	7.21441	7.7845	7.61487	7.82315	7.52447	7.88732	8.21087	8.54591	7.61711	7.87801	7.65166	7.78678	7.8654	7.97821	7.90492	7.97449	6.82801	7.95099	7.94822	7.82112	7.71168	7.75607	8.03321	8.25735	7.64991	7.88768	7.69024	8.32284	8.07687	7.80223	7.82835	7.73128	7.82101
ACBD7	6.86352	6.70802	6.27131	6.6143	6.5918	6.00904	6.36515	6.54232	6.53579	6.9941	6.94969	6.56881	6.88579	6.42453	6.36494	7.15695	7.12708	6.71395	6.42042	6.71049	6.76274	6.8567	6.02458	5.84426	6.65163	6.40638	6.41785	6.81602	6.61598	6.67789	6.46269	6.70742	6.93745	6.6842	7.10798	6.65655	6.59224	6.5156	6.56868	5.93741	6.67963	6.97825	6.70686	6.43364	6.56022	6.57366	6.73437	7.08335	6.382
ACCN1	4.13274	4.37606	4.42523	3.77479	3.80227	3.52831	4.26029	4.5557	4.13638	3.90945	3.75433	4.27935	4.05746	4.18137	4.44403	4.66723	3.97807	3.95161	3.66765	3.95982	3.7307	3.77159	4.40022	4.14602	4.05982	4.00159	4.33824	3.96541	4.02336	4.4562	4.02721	4.25007	3.83358	3.79182	4.40722	4.03456	3.88516	4.10716	3.72033	4.01175	4.107	4.241	4.21163	4.50049	4.50608	4.48954	4.42372	4.15106	4.29837
ACCN2	5.66023	5.60952	5.75007	5.88244	5.65961	5.34817	5.70464	4.97887	5.81844	5.3532	5.83126	6.02621	5.45813	5.54273	5.64336	5.08172	5.00995	5.59702	5.59719	5.46431	5.91922	5.48811	5.68502	5.28659	5.32138	5.42159	5.5172	5.26331	5.90709	5.74369	6.02074	5.53137	4.49632	5.96332	5.61451	5.77246	5.07481	5.49302	5.92413	5.36058	5.92472	5.32566	5.42264	5.53173	5.29626	5.75416	5.70209	5.53159	5.45783
ACCN3	4.7846	4.91184	4.85573	4.66196	5.39614	4.54431	4.85207	4.589	5.03979	4.41075	4.72582	4.78995	4.70169	4.89613	4.82586	5.04016	4.4525	4.66606	4.54701	5.11785	4.8168	4.21394	4.68342	5.23875	4.66013	4.70077	4.68933	4.48156	4.69635	5.24837	4.75292	4.50909	4.55597	4.66521	4.78087	4.93432	4.62849	5.10659	4.78335	4.55823	4.93044	4.51186	4.72463	5.07253	4.77082	4.96497	5.2294	5.0066	4.84086
ACCN4	4.47267	4.23846	4.16931	4.31139	4.29186	4.25891	4.48326	4.48244	4.32635	4.25857	4.64147	4.28509	4.14402	4.58951	4.52969	4.50886	4.62309	4.39754	4.25091	4.37373	4.28878	4.20196	4.33101	4.24012	4.60284	4.60452	4.14233	4.44991	3.89735	4.33962	4.40032	4.48696	4.25479	4.26344	4.46098	4.32666	4.47752	4.2275	3.99593	4.43322	4.25449	4.098	4.43502	4.68374	4.66574	4.37229	4.42953	4.41101	4.31759
ACCN5	4.75852	4.53569	4.93553	4.51403	4.1321	3.95158	4.50935	4.65083	3.88738	3.89493	4.38228	3.96717	4.67182	4.07496	4.40244	4.29379	4.50931	4.06444	3.36372	4.46913	4.16604	4.38191	3.90645	4.47179	4.40772	4.51073	4.52009	4.50923	4.47187	4.39968	4.51277	4.20087	4.16388	4.53246	4.21385	4.96043	4.61971	3.85228	4.41298	4.5134	4.59973	4.53839	4.28795	4.60289	4.14738	4.61467	4.51488	4.40688	4.67642
ACCS	7.21982	6.32504	7.16467	7.26544	6.38407	6.22025	6.88179	6.94653	7.00538	7.42934	7.58235	7.32385	7.14514	7.00973	7.27152	5.38517	5.70366	7.31306	7.06899	7.33483	7.24289	7.47467	6.28917	6.6014	7.13075	7.14142	7.4426	6.85221	7.49281	6.9888	7.45012	7.38638	5.45325	7.53382	7.34805	7.36573	6.93025	7.10033	6.29504	6.17295	6.9786	7.32717	7.18817	6.30736	6.94484	6.82736	6.77126	7.40756	7.03917
ACCSL	4.45943	4.14067	4.20761	4.43341	4.08039	4.40229	4.36862	3.7863	4.41946	4.3323	4.33624	4.46865	4.42154	3.83211	4.37886	4.49555	3.72906	4.78764	4.40106	4.25091	4.5245	4.06547	4.52995	4.70899	4.25147	4.26065	4.13618	4.35766	4.36086	4.31986	4.15416	4.29344	4.32455	4.36334	4.37235	4.30526	4.3878	4.44469	3.99142	4.26066	4.26022	4.11225	4.18126	4.21935	4.1059	4.47333	4.27217	4.52623	4.25836
ACD	8.52346	8.02973	7.95664	8.38694	8.36409	7.66054	8.44923	8.07866	8.00385	8.07125	8.37548	8.1503	8.23923	7.72752	8.05683	8.32195	8.41301	8.12967	8.14571	8.03064	8.20153	8.46724	7.83163	7.95024	8.16444	8.22205	8.27005	8.11572	8.15975	7.87806	8.30572	8.23564	8.37519	8.14187	8.32646	8.20717	8.0819	7.80224	7.87972	7.69317	8.34559	8.30203	8.47065	8.05872	8.25525	8.5654	8.51246	8.17697	7.73834
ACE	4.03698	4.19016	3.97725	4.33724	4.22009	4.64251	4.45274	4.15993	4.39759	4.04441	4.3303	4.65434	4.27389	4.04844	4.34926	4.50262	4.33423	4.42419	4.27056	4.08084	4.00176	4.38703	4.46692	4.34438	4.43421	4.29808	4.28253	4.46766	4.32431	4.28276	4.09701	4.37551	4.18363	3.60046	4.63134	4.31992	4.2326	4.00672	4.27562	4.04128	4.42078	4.49867	4.50597	4.31326	4.14889	4.53452	4.52661	4.36655	4.06668
ACE2	5.50979	5.81734	5.79067	5.48576	5.46346	5.74043	5.65733	5.61794	5.59691	5.54666	5.57704	5.66498	5.67019	5.93427	5.85846	5.38965	4.9496	5.58964	5.62766	5.62926	5.31338	5.54272	5.88918	5.65828	5.69019	6.39944	5.25139	5.41536	5.82056	5.90678	5.42908	5.7883	5.52381	5.55633	5.45642	5.76441	5.75721	5.39514	5.60461	5.36631	5.37783	5.70441	5.9489	5.65539	5.99955	5.46194	5.75033	5.54499	5.64803
ACER1	4.48631	4.21064	4.63303	4.60865	4.67403	4.59188	4.43295	4.35828	4.50008	4.50745	4.49275	4.02169	4.37249	4.87907	4.28826	4.6592	3.95026	4.26936	4.39497	4.18056	4.13548	4.69795	4.673	4.45134	4.59028	4.47893	4.48165	4.13556	4.79312	4.49263	4.55831	4.40181	4.3389	4.58156	4.13773	4.50622	4.62968	4.36575	4.35641	4.34072	3.83928	4.39526	4.41612	4.82609	4.34192	4.59923	4.15865	4.44673	4.17751
ACER2	5.52395	6.44718	6.04353	5.95467	6.5941	6.5218	5.94544	5.57443	5.79751	5.69433	5.78243	5.82504	5.70033	6.00966	5.90825	5.9507	5.58941	5.96423	5.77597	5.46342	6.10506	5.83889	6.57126	6.28906	5.79431	5.75314	5.88176	5.65369	5.66672	5.77757	6.04179	5.76535	5.98089	6.14162	5.81985	5.65135	5.71417	5.88807	6.39221	6.27608	5.89226	5.77168	5.69485	6.41573	5.89272	5.84841	5.90042	5.78298	5.90558
ACER3	6.06608	5.84138	5.87375	6.28782	6.52655	6.73236	6.17989	6.94388	6.66392	5.89474	6.74716	6.15134	5.67317	6.05196	6.48357	6.32268	6.76297	5.95037	6.48743	6.24665	6.72685	6.17056	6.60635	6.73366	5.77268	6.18696	6.20711	6.5884	6.41187	5.93137	6.39821	6.61246	5.8737	6.44716	5.94401	6.14263	6.80102	5.94256	6.29284	7.15185	6.05136	6.03309	5.78995	6.52448	5.98626	6.10659	5.86807	5.94162	6.15924
ACHE	4.67532	4.67818	4.42487	4.66346	4.56811	4.56486	4.36869	4.57721	4.34533	4.49976	4.65449	4.74685	4.18522	4.72897	4.60453	4.50312	4.64804	4.43225	4.64062	4.81854	4.70576	4.41645	4.59627	4.70176	4.52062	4.76465	4.32689	4.30592	4.73191	4.47203	4.41703	4.51144	4.57864	4.86849	4.57529	4.78577	4.57734	4.41127	4.50039	4.74598	4.28585	4.41927	4.48211	4.8052	4.21129	4.72824	4.36115	4.63213	4.66812
ACIN1	8.65247	8.48537	8.36026	8.47153	8.2725	8.27019	8.62096	8.70161	8.63131	8.7725	8.90321	8.53829	8.75909	8.66536	8.59964	8.82337	8.80227	8.45616	8.72292	8.62052	8.3796	8.68523	8.36053	8.37851	8.70704	8.56557	8.51098	8.57463	8.31279	8.44519	8.70812	8.8557	8.86816	8.38703	8.73204	8.64236	8.68188	8.41842	8.35589	8.29448	8.2607	8.69876	8.84899	8.62488	8.75031	8.49419	8.60841	8.69921	8.49527
ACLY	10.7865	11.0997	11.1622	10.8179	11.2187	10.5544	10.9333	11.0232	11.1205	10.7645	10.8699	10.9708	10.8274	10.832	10.9447	11.3408	11.4417	10.947	10.9794	10.8028	10.98	10.7358	10.6764	10.6207	10.6726	10.94	10.9819	11.1193	10.9618	10.8892	10.9574	10.7201	11.1935	11.1625	10.7694	10.9138	10.911	10.9556	11.1537	10.5939	11.1569	10.7704	10.7566	11.1313	11.0072	11.0704	11.0718	10.6962	10.8839
ACMSD	4.1064	4.22926	3.61819	4.68771	4.39534	4.53453	3.78267	3.95036	3.40488	3.7705	3.98813	3.84209	3.93005	4.35866	3.57981	4.0435	4.19363	4.33863	4.31283	3.4469	3.92361	4.13693	3.71271	4.22116	3.56644	3.83159	4.21032	5.09368	4.78538	4.3094	4.91781	4.06307	3.75668	4.01853	3.83143	3.3092	4.02541	3.98469	3.44273	4.69136	3.76336	4.30166	3.78138	3.84865	4.54885	4.1579	4.27315	4.20267	4.20687
ACN9	7.80986	7.99439	7.86331	7.63503	8.36802	8.43511	7.63577	7.83059	7.84074	8.11194	7.97709	7.62589	8.06959	7.40364	7.57539	7.48358	7.52095	7.67257	7.70128	8.16443	7.85833	8.14293	8.20882	8.20986	7.67811	7.77695	7.74272	7.93129	7.8806	7.97978	7.9372	7.86498	7.08593	7.90898	8.0768	7.60138	7.88173	7.88265	8.16173	8.29707	7.92945	8.12326	7.92477	8.11099	7.6683	7.30509	7.62733	8.00957	7.77744
ACO1	10.3073	9.85922	10.5616	10.4379	10.2258	9.70789	10.726	10.5982	10.5723	10.5219	10.4061	10.5062	10.5511	10.5814	10.4047	10.2199	10.5362	10.5517	10.3483	10.5786	10.3829	10.4092	9.77698	9.72038	10.5747	10.5113	10.463	10.6294	10.5229	10.5908	10.5325	10.3829	10.1838	10.5983	10.5181	10.5571	10.6072	10.6185	9.90794	9.879	10.8226	10.4519	10.4675	10.0471	10.7037	10.6417	10.6467	10.4387	10.56
ACO2	8.31136	8.23842	8.04625	8.20253	8.04486	7.76008	8.16686	8.18924	8.36261	8.15577	8.21455	8.37928	8.31543	8.27074	8.34476	8.2211	8.2332	8.01542	8.44828	8.17441	8.24142	8.07432	7.77792	8.02744	8.27103	8.25133	8.1857	8.10184	7.98912	8.13445	8.22809	8.3638	7.9764	8.18321	8.27896	8.11328	8.29166	8.16638	8.12612	7.89349	7.80234	8.22418	8.3535	8.2111	8.32572	8.20129	7.89846	8.20405	8.35075
ACOT1	6.40556	6.85565	6.28567	6.23526	6.6658	6.26028	6.0064	6.39345	6.44696	6.26477	6.0034	6.26938	6.47263	6.47732	6.23081	6.16974	5.95014	6.16668	6.40879	6.0241	6.19196	6.18554	6.4181	6.35503	6.21524	6.20932	6.21725	6.29411	6.23933	6.43228	6.31761	6.28717	6.0626	6.32255	6.28244	6.18944	6.56599	6.45851	6.48262	6.4566	6.03195	6.00768	6.47388	6.86128	6.4423	6.18876	5.80555	6.11428	6.41783
ACOT11	5.83763	5.8496	5.63003	5.83968	5.78751	5.97013	5.27987	5.49716	5.46807	5.96692	5.85605	5.7608	5.83279	5.58944	5.66883	4.79633	5.23922	5.52892	5.50561	5.98313	5.69506	6.14406	5.92252	5.94808	6.04271	5.64974	5.73339	5.61769	5.96086	5.42045	5.65492	6.01536	5.05672	5.66646	5.80954	5.78245	5.67397	5.832	5.63574	5.71633	5.37456	6.01685	5.68087	5.74625	5.4981	5.38895	5.45794	5.86941	5.45292
ACOT12	4.50807	4.24396	4.09019	3.70639	4.47403	4.43883	3.26265	4.95172	4.57153	4.79195	4.06149	4.55611	4.56676	4.86391	4.68624	4.48117	4.22425	3.6348	4.53206	4.48151	3.26153	4.46631	4.62247	4.41016	4.16549	4.29414	4.61922	4.47139	4.0799	4.33427	4.03102	4.04298	4.75302	4.46382	4.16578	4.66181	3.73222	4.19286	4.18496	4.04526	4.54969	4.62722	4.23392	4.7252	4.45285	4.15215	4.20663	4.47521	3.26769
ACOT2	4.64914	5.06081	4.96473	4.84447	4.85607	4.79318	4.13934	4.98932	4.6059	4.86478	4.90564	5.1903	4.79073	4.84509	4.86416	5.12388	4.90125	5.01715	4.64164	4.77129	4.65137	4.84054	4.83318	4.90376	4.78914	4.82571	4.82542	4.89632	4.95606	4.95086	4.62554	4.84275	4.8838	5.0996	4.95426	5.08643	4.93557	4.6282	4.83995	4.79737	4.61591	4.72636	4.89502	4.83282	4.67335	4.64329	4.79943	4.91071	5.02997
ACOT4	8.81359	8.86902	8.4614	8.94193	8.36261	9.13107	7.84292	8.89871	8.75115	8.71502	8.75292	8.66129	8.8848	8.84802	8.6545	7.9417	8.31842	8.63139	8.53595	8.84529	8.52148	8.70107	9.0682	9.07471	8.82423	8.62681	8.70222	8.82423	8.80501	8.92503	8.91316	8.7941	7.88947	8.52732	8.7752	8.5927	8.90479	8.79349	8.92636	9.06345	7.86221	8.76067	8.73559	8.79454	8.72221	7.80983	7.75554	8.77044	8.74095
ACOT6	3.89544	3.97672	4.81207	4.39918	4.79395	3.88192	4.87733	4.62125	4.8592	4.90398	4.20295	4.37985	4.66407	4.22399	4.17335	4.43808	4.47329	4.24398	4.90469	4.34811	4.59781	4.76308	4.21504	4.10233	4.20739	3.98784	4.61456	4.10178	4.59199	4.29109	4.61327	4.92496	4.75594	4.83625	4.52395	4.05034	4.10636	5.30305	4.41498	4.3939	4.465	4.22327	4.19386	4.72126	5.02668	4.13359	3.75498	3.92831	4.33266
ACOT7	8.16057	7.84006	8.23561	8.25565	7.85439	7.96872	8.52043	8.06958	8.16466	8.23364	8.09956	8.39682	8.29201	8.35588	8.13985	8.02183	7.79693	8.58547	8.39683	8.09728	8.2846	8.06947	8.00328	8.10482	8.05625	8.46023	8.48717	8.01597	8.08426	8.5421	8.17197	8.12926	8.15051	8.28616	8.30265	8.47632	8.06333	8.45042	7.66478	7.90748	8.45095	8.33286	8.16973	7.82167	8.09663	8.63474	8.57374	8.30282	8.42008
ACOT8	6.98371	6.07648	6.68771	6.51773	5.92808	5.46344	7.00668	6.50483	6.50085	6.70315	6.79159	6.60462	7.03723	6.79081	6.58918	6.50015	6.69894	6.50044	6.64774	6.77871	6.44272	6.7577	5.63564	5.55781	7.04801	6.75237	6.73886	6.50264	6.61078	6.6012	6.85052	6.5992	6.50735	6.69978	6.61717	6.5238	6.76764	6.68354	5.31332	5.9727	6.61333	6.65057	7.22124	5.92486	6.6641	7.34085	6.88446	6.41106	6.49837
ACOT9	8.22565	8.94764	7.98717	8.17787	9.34008	9.27114	8.31847	8.45493	7.86899	8.08708	8.09991	8.02693	8.09937	8.30304	7.94039	7.99518	8.01403	8.20571	8.1032	8.04164	8.04465	8.05046	9.19387	9.17222	8.12556	8.17266	8.22534	8.47798	8.13866	8.22896	8.12759	8.19985	7.99683	7.87305	8.11687	8.19894	8.51485	8.23631	9.08371	9.28133	8.15895	8.17236	8.07843	9.33055	8.43698	8.04717	8.2868	8.08568	8.16029
ACOX1	6.6925	6.23027	6.72154	6.58656	6.07224	6.22464	6.80902	6.81375	6.87677	6.66338	6.66847	6.78801	6.74346	7.00733	6.85628	6.69141	6.86625	6.70746	6.84246	6.56179	6.76903	6.67989	6.09918	6.09241	6.84677	6.73888	6.62461	6.81857	6.72563	6.75289	6.76005	6.64246	6.66836	6.72132	6.74101	6.78156	6.89108	6.8242	6.35001	6.10804	6.7688	6.68278	6.71453	6.2324	6.8415	6.70459	6.6457	6.62974	6.85321
ACOX2	4.23365	3.78512	4.35134	4.07406	3.13279	4.70313	4.37993	4.59356	3.69002	3.99489	4.07324	4.23337	4.10649	4.16028	3.71484	4.18249	3.91456	3.67914	4.37305	4.62935	4.27231	4.29521	3.79294	4.47022	3.99254	4.44764	4.61563	4.01394	4.01814	4.40323	4.54052	3.77673	4.41676	3.92995	4.36579	4.49832	4.28117	4.57593	3.69164	3.40599	4.12329	4.76122	4.40688	4.00507	4.13214	3.95236	4.04812	4.3357	4.77218
ACOX3	6.64968	5.86593	6.75068	6.68196	6.2291	6.58755	7.16537	6.7671	6.81791	6.75487	6.52337	6.74336	6.47172	6.87825	6.72716	5.97891	6.20442	6.64155	6.55055	6.73043	6.52366	6.72317	6.52117	6.80141	6.55478	6.86433	6.61658	6.78448	6.826	6.56132	6.98219	6.54462	5.99161	6.94666	6.65681	6.67975	6.76745	6.77162	5.97032	6.32904	6.94475	6.45473	6.74666	6.74467	6.80341	6.92443	6.80772	6.80141	6.74344
ACOXL	4.35507	4.89127	4.55857	4.30374	5.51987	5.90021	4.83554	4.03996	4.4876	4.28417	5.03792	4.69171	4.77003	4.73032	4.29378	4.29161	4.27233	4.52857	4.69208	4.20127	4.49107	4.24826	5.56446	5.75676	4.7532	4.98077	4.20565	4.24916	4.85342	4.21967	4.77491	4.68202	3.71454	4.66287	4.66029	4.56854	4.34034	4.51469	4.69402	5.04783	4.46337	4.62652	5.01142	5.19473	4.55078	4.91507	4.49422	4.75272	4.10751
ACP1	10.6338	10.5874	10.5542	10.619	10.5495	10.6763	10.5196	10.5147	10.5156	10.5464	10.46	10.4413	10.5046	10.5042	10.6134	10.4976	10.5765	10.5638	10.5541	10.5771	10.6315	10.4859	10.6695	10.6649	10.4757	10.5923	10.5362	10.4192	10.473	10.4915	10.5035	10.5815	10.5305	10.6291	10.6436	10.6984	10.4109	10.5073	10.605	10.7161	10.5528	10.5338	10.5156	10.7108	10.4119	10.3466	10.5381	10.6113	10.5784
ACP2	7.88565	7.60171	7.79153	7.78444	7.85495	7.5758	7.72934	7.43587	7.83154	7.97955	8.03569	7.70593	8.1442	8.04712	7.71262	7.10502	7.08544	7.56482	7.861	7.90161	7.69774	7.9422	7.58232	7.48823	7.89748	7.8083	7.73623	7.36468	7.83177	7.84051	7.6834	8.041	7.04659	7.87676	8.14893	7.81967	7.61555	7.59694	7.20656	7.85663	7.6708	7.94428	8.05833	7.81136	7.8278	7.82834	7.44331	7.95739	7.80984
ACP5	3.66879	4.1726	4.08563	4.52796	3.6496	4.60212	3.7871	3.83168	4.41773	3.77362	4.01126	3.88313	3.91206	3.97576	3.99798	4.55196	4.1935	3.4901	3.93382	4.43371	4.31044	2.6114	4.29496	4.73937	3.40666	3.7523	3.62251	4.18921	4.00761	3.93248	4.11345	4.56737	3.64857	3.79113	4.00729	3.90112	4.097	3.36834	3.82947	3.19032	3.96571	4.76033	4.58502	4.47404	3.947	4.04396	4.28696	3.93561	4.38505
ACP6	7.66255	7.01754	7.4173	7.2772	7.10375	6.96483	7.3954	7.16269	7.28429	7.5573	7.59878	7.32748	7.65684	7.17897	7.22717	6.71314	6.72296	7.35389	7.26868	7.60158	7.25177	7.5716	6.72989	6.74229	7.54189	7.15924	7.22132	7.2111	7.27906	7.42682	7.44518	7.6246	6.57723	7.27942	7.64593	7.26351	7.14693	7.13226	7.15604	6.81917	7.30363	7.5293	7.43847	7.40072	7.3769	7.41408	7.46275	7.63775	7.32922
ACPL2	8.20241	7.57179	7.99057	8.13834	7.71319	8.40073	7.99125	7.8068	7.82459	8.27085	8.17995	8.00045	8.30465	7.98361	7.75732	6.95741	7.11527	8.33175	8.03977	8.1932	7.94825	8.21432	8.19858	8.38352	8.10749	8.16232	8.24452	7.74927	8.04468	8.18917	8.10327	8.22573	6.87335	8.04046	8.39494	8.31028	7.59214	7.92979	7.51976	8.35499	7.99298	8.42247	8.25244	7.84856	7.88535	7.83948	8.02378	8.27987	7.98836
ACPP	4.65847	4.92856	4.502	4.46035	4.8071	4.7244	4.05846	3.91406	5.25257	4.62463	4.92096	4.34884	4.53503	4.43128	4.62133	4.61675	4.70167	4.80853	4.29308	4.88808	4.52055	4.43763	4.17226	4.9945	4.89373	4.43386	4.43359	4.9703	4.53344	4.67228	3.84713	4.78009	4.86861	4.5356	4.48822	4.71092	4.77151	4.34103	4.5512	3.92459	4.4017	4.70113	4.74469	5.01767	4.40423	4.39938	4.50457	4.64601	3.90052
ACPT	4.75989	4.82909	4.77483	4.9423	4.98488	5.11473	5.07525	5.14956	4.86283	5.01724	4.99691	4.95266	5.17713	4.80529	4.95358	4.79473	4.83035	5.08106	4.93066	5.05514	4.98592	5.06295	4.65976	4.99367	4.86712	5.07936	4.92516	4.96804	5.00922	5.07246	5.39835	4.62424	4.89316	5.2113	4.80962	4.96615	4.6562	4.98582	4.78934	4.81083	5.09728	5.34714	5.42445	4.50386	4.91862	5.09186	4.99657	4.89697	4.80401
ACR	4.29769	4.77422	4.21891	4.34109	4.85597	4.3145	4.35905	4.34126	4.87651	4.29022	4.45643	4.98627	4.68201	4.64685	4.17194	4.72569	4.33416	4.95171	4.11929	4.78055	4.61482	4.20065	4.22193	4.59578	4.14411	4.88772	4.26091	4.27835	4.53675	4.77773	4.8926	4.58222	4.32769	4.4782	4.31834	4.34482	4.55393	4.5914	4.42705	4.65115	4.46692	4.6769	4.53388	4.44323	4.35235	4.6416	4.63905	4.00128	4.6315
ACRBP	4.79998	4.80243	4.75906	4.09991	4.14141	3.72003	4.05992	4.60074	3.99652	4.0874	4.23472	4.00393	4.43657	4.32657	4.04722	4.64399	3.90588	3.51473	4.12684	4.1556	3.92314	4.47812	4.06291	4.10203	3.83324	4.04705	4.11776	4.525	4.13717	4.45556	4.17094	4.08022	4.35157	4.49693	4.06697	3.83712	4.53912	3.93665	4.36861	4.11301	4.02377	4.41497	4.36203	4.7689	4.1612	4.40305	4.61703	4.07436	4.40216
ACRC	5.54806	5.79179	5.53765	5.25364	5.09448	4.96743	5.84273	5.58432	5.61768	5.8331	5.7496	5.6473	5.62103	5.32641	5.52218	7.69906	6.55669	5.80971	5.72194	5.60323	5.6667	5.55368	5.27624	5.57	5.38933	5.71895	5.31828	5.34078	5.62663	5.77143	5.55455	5.73652	7.75914	5.20449	5.69179	5.49445	5.45367	5.72575	5.11541	5.28108	5.21077	5.91772	5.60106	5.52613	5.55437	5.93675	5.81255	5.79799	5.81867
ACRV1	4.36138	4.39165	4.7682	4.40262	4.58088	4.25617	4.08625	4.60985	4.77647	4.30549	4.1434	4.57959	4.55302	4.57444	3.92118	4.42854	4.43865	4.54896	4.2473	4.51379	4.25589	4.48827	4.08616	4.42672	4.39847	4.29292	4.19661	4.58384	4.537	4.17204	4.60496	4.84194	4.01684	4.5729	4.52461	4.28674	4.36164	4.11171	4.31186	4.40322	4.3743	4.41491	4.35619	4.41976	4.85233	4.58906	4.09723	4.59998	4.23979
ACSBG1	4.53744	4.60455	4.98712	4.83304	4.63163	4.5682	5.35128	4.47384	5.13968	4.69094	5.35917	4.6935	5.02464	4.6001	4.38518	4.80966	4.97839	5.01948	4.63146	4.96404	4.93389	4.62993	4.96908	5.25031	4.76913	4.89222	4.81246	4.4621	5.17832	4.70735	5.175	4.70049	4.82333	4.76535	5.04066	4.45124	4.65048	4.94029	4.79402	4.81306	4.68331	4.95238	4.56788	4.8213	5.06038	5.00555	4.9209	4.81111	5.23745
ACSBG2	3.71896	3.4009	4.35082	4.29191	3.92601	3.95115	4.1362	3.51795	3.44288	5.0626	3.7114	4.30717	3.66101	4.9676	4.07445	3.60111	4.49385	3.88824	4.42972	4.63887	3.80558	4.15654	4.57129	3.49445	3.18025	3.86902	4.46891	4.35066	4.55979	4.37642	4.39163	4.2558	4.15954	4.2026	4.24127	4.38199	4.05737	4.83932	3.69	3.99094	4.38729	4.27602	4.22056	3.16843	4.022	4.3017	3.11695	4.04627	4.15521
ACSF2	8.2378	8.20238	8.43842	8.64796	8.23067	7.51301	8.35173	8.46529	8.46581	8.1828	8.24563	8.36519	8.27269	7.8654	8.40091	8.41957	8.66671	8.33729	8.3753	8.20582	8.28229	8.26145	7.68085	7.77624	8.33595	8.28145	8.44486	8.40152	8.51188	7.92811	8.59698	8.38856	8.46139	8.41199	8.1934	8.26802	8.44384	8.09104	8.21287	7.76771	8.37334	8.0716	8.14988	8.21512	8.50574	8.44516	8.26816	8.11614	8.11504
ACSF3	4.53981	5.31661	4.36215	5.03423	5.27038	4.97058	4.7239	5.12942	4.42251	4.78505	4.51828	4.72809	4.8992	4.65688	4.51094	4.55975	4.86067	4.4188	4.67275	4.71854	4.60151	4.44646	4.5601	4.96488	4.68735	4.40346	4.20901	4.72604	4.84916	4.57504	4.42267	4.78624	4.94013	4.52726	4.50334	4.62386	5.23716	4.23162	5.29661	5.13517	5.47103	4.75533	4.45063	5.59984	4.44585	4.33772	4.758	4.63574	4.28006
ACSL1	6.58884	6.89292	7.3808	7.26007	7.50006	7.43075	7.22552	6.73665	7.28689	7.18442	7.27326	7.49452	7.09624	7.36265	7.49976	7.08616	6.88617	7.08354	7.03301	7.16234	7.2498	7.27028	7.20582	7.43788	6.93585	7.17663	7.30244	6.81604	7.35301	7.35244	7.16563	7.14807	6.9136	7.30621	7.42623	7.17976	6.91242	7.25885	7.09216	7.22525	7.20472	7.14435	6.80699	7.31385	7.08513	7.04549	7.24755	7.29966	7.12069
ACSL3	9.83563	10.2435	10.2618	10.1162	10.2878	10.2826	9.84313	9.99873	10.2891	9.85913	9.92823	10.2531	9.84702	10.1373	10.2473	10.0791	10.0394	10.2958	10.2486	9.85413	10.2444	9.95146	10.3011	10.1124	9.90638	10.2071	10.2633	9.97692	10.1611	10.131	10.198	9.91702	9.92186	10.3015	9.95687	10.3523	9.86546	10.1355	10.242	10.2121	9.92452	9.94675	9.83429	10.1614	10.1067	9.97091	9.91097	9.84011	10.0609
ACSL4	7.41039	7.94318	7.78388	7.53069	8.14663	7.89159	7.49549	7.97353	7.78075	7.4772	7.54856	7.49629	7.53626	7.54755	7.72208	8.15074	8.09387	7.70657	7.71	7.37718	7.74309	7.64976	7.81962	7.67431	7.4279	7.69869	7.66513	7.92868	7.65954	7.75705	7.6821	7.43153	7.99226	7.95687	7.42696	7.58258	8.04077	7.83555	8.00387	7.73176	7.6072	7.63699	7.42685	7.95183	7.77555	7.06308	7.57323	7.47893	7.8693
ACSL5	4.69701	4.29992	4.42293	4.27964	4.63632	4.63967	4.51978	4.72072	4.60946	4.47843	4.84822	4.68122	4.60723	4.54074	4.37549	4.3195	4.12696	4.53061	4.64902	4.57981	4.79454	4.69186	4.3107	4.66236	4.63932	4.549	4.32191	4.50257	4.50697	4.66211	4.50829	4.69827	4.04086	4.46735	4.44063	4.72208	4.6257	4.53342	4.60439	4.43709	4.60824	4.35259	4.64415	4.58741	4.55388	4.58376	4.61709	4.58371	4.66442
ACSL6	4.25625	4.23066	4.69023	4.4346	4.23401	4.2828	4.21335	4.04691	4.36029	4.50497	4.4262	4.6307	4.31987	4.32191	4.52804	4.30409	4.46929	4.31732	4.29142	4.07569	4.68774	4.20019	4.1975	4.46175	4.52123	4.24826	4.30859	4.2934	4.33623	4.44538	4.59231	4.23732	4.11269	4.55475	4.41899	4.08719	4.28729	4.49181	4.48872	4.28664	4.45867	4.09785	4.29106	4.09396	4.15691	4.27946	4.27186	4.28406	4.4546
ACSM1	4.36301	4.04016	3.42993	3.37952	4.51394	4.22389	3.67303	4.15606	4.24063	4.30737	3.64113	3.14477	3.80197	2.60566	3.87305	4.46992	4.51847	3.6947	3.36544	3.65603	4.2989	4.24092	4.35037	3.60131	3.56567	3.7813	3.5004	3.84271	4.42873	4.26585	4.31447	3.78684	4.1801	4.26844	3.04287	2.85792	3.57724	3.73461	4.28577	3.82037	4.05758	4.51027	3.84738	4.39454	2.79576	4.21429	3.59654	4.01133	4.1704
ACSM2A	4.36311	4.92027	5.00209	3.79596	4.10684	4.16741	4.24866	3.70361	3.61078	4.37602	5.27983	3.07846	3.86576	4.1779	4.12862	3.98328	4.39047	4.33119	4.18785	4.09442	3.87628	4.48001	4.48573	4.07077	4.53307	4.86525	4.39895	4.48891	4.63712	4.37623	3.86529	3.66604	3.91141	4.40837	4.12335	3.81886	3.97771	4.59725	4.94391	3.91872	4.19465	4.45295	4.31911	4.36561	3.98501	4.54193	3.03484	4.25481	4.18832
ACSM2B	4.42891	4.64852	4.71285	4.81827	4.59336	3.95755	4.32286	4.33061	4.46516	3.86737	4.3015	4.19514	4.10624	4.58942	4.49083	4.33871	4.5398	4.45283	4.39631	4.37392	4.63109	4.21526	4.39814	4.29331	4.61111	4.48513	4.46643	4.26052	4.59607	4.36856	4.16215	4.4145	4.39109	4.22231	4.53927	4.72415	4.56368	4.38591	4.22066	4.50941	4.35235	4.36178	4.07148	4.11681	4.56947	4.42036	4.43623	4.41307	4.57487
ACSM3	5.06465	4.47459	4.59742	4.34756	4.825	4.6727	4.15881	4.61359	4.55862	4.39639	4.51925	4.77996	4.6281	4.7125	4.43325	4.7098	4.72516	4.62008	4.43909	4.29019	4.67513	4.55985	4.63411	4.77237	4.47905	4.39312	4.48803	4.67574	4.51986	4.65883	4.58678	4.60638	4.45629	4.43929	4.52338	4.53244	4.25563	4.54295	4.53208	4.48549	4.70443	4.46798	4.57483	4.91424	4.66458	4.66972	4.32179	4.75136	4.77886
ACSM4	3.96401	3.93095	4.53491	4.13866	4.65937	4.4468	4.10882	3.97904	4.22267	4.28669	4.16806	4.22421	3.99353	4.58714	4.48399	4.29343	4.41895	4.41919	4.24392	4.3679	4.078	4.19055	4.37584	4.41878	4.11846	4.3466	4.37621	3.93562	4.3512	5.13445	4.08207	3.88257	4.49947	4.06701	4.50628	4.12398	4.28745	4.50953	4.1118	4.43565	4.24946	4.46511	4.33419	4.20619	3.85898	4.41076	4.7338	3.74128	4.3392
ACSM5	4.45234	4.6049	4.3278	4.48566	3.92854	4.68022	4.62049	4.44779	4.29402	4.54677	4.4422	4.66695	4.61332	4.54313	4.2545	4.39217	4.73653	4.69954	4.16102	4.27146	4.54668	4.54989	4.63595	4.89185	4.49168	4.35334	4.4935	4.41863	4.2096	4.34375	4.62672	4.61004	4.59517	4.29883	4.67738	4.44344	4.56218	4.54734	4.53674	4.89794	4.60448	4.41773	4.6147	4.59785	4.18667	3.90184	4.15315	4.33836	4.56538
ACSS1	7.92975	8.11602	7.25572	7.52544	7.74785	6.95814	7.3232	8.19095	7.2962	8.10651	8.17035	7.49877	8.15672	7.34618	7.57186	8.57768	8.66215	7.4563	7.63032	7.74272	7.43476	8.06689	6.84723	6.97053	8.00557	7.18252	6.95052	8.61283	7.57618	7.48813	7.81743	7.98054	8.4269	7.30731	7.95261	7.48688	8.32658	7.36486	7.75558	7.03381	7.33969	8.08199	8.17561	7.4292	8.36712	7.50943	7.42492	8.27485	7.61937
ACSS2	9.23179	10.5494	10.4662	9.81064	10.3901	9.54337	9.60049	9.81134	9.6664	9.34333	9.30937	9.89194	9.33648	9.32993	9.90296	10.4317	10.4698	10.1577	9.4242	9.335	9.73427	9.36693	9.80776	9.56047	9.234	9.87406	10.0723	10.0543	9.90868	9.57438	9.87724	9.30246	10.1998	10.562	9.32933	10.0288	9.71723	9.63611	10.607	9.54508	9.78481	9.43704	9.27328	10.2135	9.80584	9.68637	9.56325	9.39467	9.50273
ACSS3	5.32724	5.4508	5.33026	5.71398	5.40246	5.3257	5.64948	5.5786	5.19914	5.29159	5.28743	5.68971	5.7878	5.47343	5.31714	5.34183	5.36269	5.39702	5.02339	5.69162	5.34364	5.6962	5.09246	5.25136	5.63859	5.43898	5.34708	5.6769	5.19935	5.52002	5.39451	5.67725	5.47497	4.85559	5.65728	5.32036	4.95655	5.46225	5.72483	5.4089	5.76347	5.75093	5.51723	5.18689	5.5547	5.46137	5.45937	5.9379	5.66331
ACTA1	3.969	4.57223	4.40997	4.68059	4.24781	4.70586	4.61154	4.50266	4.81158	4.0435	4.59371	4.82193	4.80335	4.34546	4.66358	5.03595	3.8137	4.57857	4.33444	4.49173	4.85489	4.03289	4.62301	4.97001	3.51907	4.2087	4.32809	4.48731	4.52634	4.42993	4.22659	4.33321	4.98439	4.5257	4.64527	4.52798	4.17789	4.15179	4.43432	4.40514	5.20972	4.42579	4.75057	4.65451	4.58632	4.5218	4.62842	4.33687	4.61203
ACTA2	8.98013	7.4873	9.37677	9.24843	7.64421	7.34877	8.97511	9.49196	9.31659	9.31025	9.27568	9.40186	9.19739	8.93885	9.22728	8.3879	8.60738	9.13585	9.18488	9.26727	9.17098	9.26363	7.79003	7.45727	9.18604	9.07521	9.14171	9.64903	9.3153	9.12709	9.15594	9.13213	8.41034	9.26451	9.35428	9.31221	9.5072	8.97293	7.44539	7.37455	9.21891	9.37169	9.23243	7.42859	9.57209	9.16329	9.008	9.37906	9.01317
ACTB	13.4675	13.8195	13.3459	13.3954	13.8347	13.6659	13.4518	13.8525	13.5786	13.4558	13.4331	13.4997	13.5124	13.4633	13.3964	13.6996	13.6827	13.362	13.5926	13.4635	13.4257	13.4101	13.6733	13.7728	13.5164	13.5538	13.4729	13.7893	13.317	13.4427	13.4824	13.4566	13.7194	13.3228	13.3823	13.415	13.8111	13.538	13.7373	13.676	13.3762	13.3385	13.5551	13.9339	13.8575	13.5934	13.3771	13.4143	13.5339
ACTBL2	5.42115	4.57977	4.78284	4.61991	4.86615	5.00406	4.89816	5.07925	4.89936	5.18855	4.65633	4.89114	4.38832	4.58844	4.80962	5.14602	4.29082	4.33752	4.8643	5.03609	5.09812	5.05438	5.05534	4.89455	4.99044	5.05794	4.52125	4.91632	5.30878	5.00133	4.64828	4.73378	4.24097	4.85893	4.6416	4.3214	5.17719	4.26059	5.20971	4.70604	5.11407	4.84741	4.88967	5.34265	4.54073	5.2837	4.82235	5.06625	4.9316
ACTC1	4.36869	4.4265	4.68057	4.47902	4.6714	4.54732	4.8213	4.56893	4.54382	4.60481	4.37208	4.43914	3.97825	4.43409	4.35924	3.99376	4.30261	4.73019	4.57161	4.70594	4.50083	4.75108	4.61726	4.63091	4.5044	4.34899	4.4101	4.65693	4.40951	4.22455	4.68671	4.71498	4.3746	4.40855	4.7353	3.87637	4.44175	4.55005	4.60665	4.90837	4.52952	4.59043	4.41792	4.58393	4.20209	4.51867	4.21797	4.71984	4.47588
ACTG1	12.9328	13.1922	12.6616	12.5891	13.1158	12.9404	12.7387	13.2531	12.9165	12.7278	12.8018	12.4684	12.626	12.6997	12.6818	13.2452	13.214	12.8382	12.622	12.5868	12.5996	12.8356	13.192	13.1536	12.8249	12.6169	12.6964	13.2319	12.7755	12.6719	12.7875	12.7729	13.262	12.5401	12.6696	12.6172	13.2485	12.6757	13.2205	13.2028	12.7239	12.551	12.7913	13.3419	13.2929	12.561	12.5507	12.6528	12.7957
ACTG2	3.77794	3.66621	4.5823	3.94344	4.19954	3.84551	4.3243	3.60746	3.49614	4.01082	3.53353	4.7007	4.31082	3.56181	3.20904	4.27141	3.99892	4.14517	4.54103	3.28733	3.96556	3.63191	4.28734	4.12344	3.95394	3.99537	3.35667	3.73525	3.80942	3.86379	3.90077	4.33877	4.11992	4.0954	3.56203	3.97449	3.38964	4.06146	4.19584	3.42936	4.03221	4.19312	4.08217	3.96072	4.04573	3.98212	3.81303	3.79598	3.4962
ACTL6A	10.922	10.2388	10.5617	10.606	10.4584	10.6198	10.5369	10.8304	10.4973	10.7998	10.7225	10.4373	10.8797	10.8346	10.5635	10.487	10.652	10.5186	10.6986	10.6925	10.4678	10.7385	10.4499	10.6204	10.8691	10.6641	10.6846	10.7653	10.5436	10.7741	10.6732	10.7856	10.4098	10.453	10.8375	10.5225	10.8652	10.8061	10.3326	10.6457	10.5238	10.7199	10.8675	10.4605	10.6766	10.6442	10.5574	10.7614	10.8628
ACTL6B	4.50552	4.79741	4.49367	4.61637	4.91845	4.36397	4.37667	4.91965	4.70813	4.27284	4.51362	5.06978	4.73134	4.93727	5.12939	4.31859	4.28813	4.27403	5.0825	4.28904	4.15552	4.74861	4.69433	4.541	4.31068	4.25058	4.81514	4.8039	4.03048	4.55698	4.28849	4.45855	4.73412	4.83239	4.62569	4.68304	4.28249	4.07647	4.87287	5.22745	4.76677	4.81535	4.43429	4.59871	4.71285	4.88237	4.53772	4.44632	4.70163
ACTL7A	3.68726	4.48748	3.83275	3.89424	3.66533	4.20329	3.70856	3.43211	3.71404	3.68	4.17881	3.82396	4.2679	3.9834	3.98059	3.84205	4.22015	3.68955	3.76477	3.78262	4.05855	3.62453	3.57164	4.29505	3.59115	4.0906	3.86229	3.86626	3.56152	4.14875	4.32457	3.35132	4.16245	3.89342	4.05117	3.77438	3.17764	4.05133	3.62482	4.35361	3.56246	4.47609	3.84534	3.92313	3.94504	3.82245	3.52358	3.98583	4.44592
ACTL7B	4.34553	4.38453	4.32024	4.71587	4.47076	4.44053	4.79271	4.21449	3.84407	5.18927	4.59007	4.20128	4.28896	4.07354	4.11267	4.57962	4.87059	4.27194	4.43415	4.74161	5.08561	4.83859	3.9006	4.05729	4.17504	4.37562	4.08721	5.0258	4.91951	4.14069	4.12335	4.45441	4.44559	4.73172	4.3512	4.88821	4.60157	4.5413	4.08077	4.96545	4.38063	4.53677	4.24251	4.41273	4.36077	4.34147	5.06564	4.3031	4.61606
ACTL8	4.87055	4.75361	4.65803	4.63612	4.73448	4.98654	4.57989	4.96227	4.73138	5.12884	5.02374	4.79227	4.91237	4.91781	4.78933	5.08728	4.77503	5.17043	5.2005	4.95577	4.80523	4.34055	4.89202	4.71704	5.24941	5.03964	4.54484	4.73492	4.92683	5.05754	4.19002	4.61777	4.53586	4.98986	4.98518	4.47887	4.69475	5.07319	4.85789	4.7474	4.83845	4.58315	5.27819	5.11528	4.44792	5.2248	4.9785	4.62174	4.99841
ACTN1	11.9019	11.7962	11.7676	11.718	12.1494	12.1956	11.6323	12.2211	11.6744	11.6806	11.5452	11.5764	11.6437	11.5522	11.5546	12.0969	12.2486	11.8472	11.6379	11.7081	11.6615	11.6642	12.1468	12.0396	11.5519	11.8154	11.8059	12.4209	11.7298	11.8731	11.7375	11.7986	11.8032	11.5258	11.6695	11.8247	12.3029	11.7187	12.1112	12.1112	11.6513	11.6972	11.7203	12.0952	12.1776	11.5872	11.7342	11.5193	11.6173
ACTN2	3.50249	5.48648	4.15234	4.72176	4.92187	5.57361	4.55668	4.27808	5.01595	4.93178	4.81033	4.59743	4.26301	4.43225	4.8124	4.71298	4.50603	4.31323	4.75409	4.3588	4.46707	4.5142	5.63835	5.37656	4.71239	4.19475	4.69941	4.00612	4.13311	3.97778	4.34719	4.57866	5.03276	4.65459	4.82522	4.43447	4.34488	4.82262	5.15659	5.2099	4.18692	4.16805	4.81922	4.86562	4.3049	4.66967	4.49246	4.28469	4.4685
ACTN3	4.32869	4.30393	4.87301	4.24299	4.27208	4.22862	4.60035	4.58605	4.82154	4.41224	4.8784	4.35769	4.72862	3.84288	4.45421	3.97707	4.89054	4.50188	4.61364	4.27047	4.7632	4.34377	4.88712	4.29826	4.68406	4.2868	4.2359	4.40846	4.36164	4.50831	4.54248	4.30769	4.43347	4.2373	4.36753	4.74679	4.55122	4.73571	3.98474	4.5672	4.21234	4.15141	4.07925	4.5028	4.92746	4.77928	4.51445	4.48248	4.47748
ACTN4	10.2774	10.8405	10.1562	10.195	10.2788	10.2393	10.348	10.5828	10.3778	10.0681	10.0951	10.3089	10.212	10.0804	10.1943	10.244	10.2264	10.1381	10.381	10.2781	10.3768	10.1584	10.2593	10.2276	10.2587	10.3052	10.3105	10.3082	10.2755	10.1016	10.2373	10.2168	10.3019	10.0272	10.0247	10.2845	10.2948	10.1257	10.6727	10.2562	10.1582	10.1542	10.3644	10.5966	10.4162	10.2739	10.2948	10.1159	10.1874
ACTR10	10.0288	9.11502	9.89976	9.74361	9.1908	9.46209	9.92966	9.76449	9.69388	9.80975	9.87016	9.56772	10.0024	9.75735	9.76326	9.46764	9.57001	9.57288	9.83276	9.99667	9.57584	9.8567	9.39498	9.34876	10.0177	9.76582	9.80499	9.426	9.70463	9.84842	9.84653	9.79681	9.57147	9.91062	9.87972	9.46486	9.85464	9.71732	9.19768	9.40759	9.88884	9.85646	9.85898	9.35915	9.75449	9.89864	9.89271	9.75449	9.8547
ACTR1A	10.313	10.6263	10.1567	10.3911	10.7472	10.2975	10.3942	10.3304	10.3641	10.4221	10.4094	10.4411	10.1654	10.2597	10.2336	10.6167	10.6263	10.4849	10.5154	10.3472	10.4079	10.3161	10.4018	10.3069	10.2672	10.2014	10.2098	10.5317	10.2392	10.4245	10.4009	10.3684	10.6932	10.2489	10.3398	10.3691	10.2496	10.1761	10.7301	10.2927	10.4494	10.3915	10.3241	10.5307	10.4203	10.4808	10.4633	10.5369	10.2921
ACTR1B	9.32949	9.49722	8.70384	9.21416	9.41009	9.16807	8.36391	9.10156	8.97546	8.96402	9.05404	9.0848	9.08283	8.9752	8.93384	8.65401	8.95939	8.6616	9.07095	9.15659	9.04786	9.09773	9.24759	9.42946	9.10051	8.85061	8.70847	9.10624	8.93737	8.84527	9.01366	9.30876	8.91955	8.70138	9.14892	8.8909	9.23684	9.02555	9.31647	9.08363	8.22607	9.0527	9.18763	9.48283	9.28734	8.49712	8.3023	9.04011	8.9439
ACTR2	11.6706	10.9002	11.3008	11.4496	11.1111	11.3206	11.3491	11.1987	11.5286	11.5584	11.4371	11.6323	11.5547	11.6015	11.5467	11.0416	11.2602	11.2342	11.4799	11.3895	11.5975	11.4428	11.2989	11.2291	11.5051	11.2641	11.2165	11.53	11.5189	11.6169	11.4309	11.2652	11.117	11.3374	11.4741	11.1407	11.2874	11.6247	11.1123	11.3375	11.7184	11.4991	11.357	11.1837	11.3898	11.5393	11.3285	11.2171	11.5291
ACTR3	9.89324	9.61156	9.74724	9.81064	9.16108	9.50916	10.0324	9.92184	9.45479	9.68374	9.74614	9.89424	9.89414	9.84981	9.60648	9.90431	9.80842	9.89201	9.76698	9.85625	9.82967	9.71593	9.35154	9.20905	9.95387	9.81023	9.74965	9.81074	9.754	9.95067	9.68089	9.73215	9.94624	9.80588	9.74104	9.9611	9.9993	9.92422	9.45757	9.29375	9.89309	9.75557	9.7712	9.40561	9.96676	9.72952	10.085	9.83257	9.82374
ACTR3B	4.81071	5.04667	4.59882	4.59312	5.34673	5.30579	4.65203	4.85032	4.35976	4.67213	4.7916	4.58517	4.71443	4.83945	4.80233	4.77311	4.7485	4.52794	4.61172	4.77594	4.72605	4.74483	5.26897	5.2501	4.78134	4.77309	4.71329	4.77563	4.71923	4.69836	4.5291	4.75134	4.59943	4.58738	4.84023	4.72595	4.72352	5.03663	5.18762	5.30577	4.60309	4.81966	4.78945	5.00729	4.78099	4.72112	4.7018	4.53399	4.74201
ACTR5	7.53105	8.21015	7.39633	7.27644	7.43442	7.39502	7.561	7.78439	7.11233	7.45536	7.5144	7.49984	7.5043	7.29907	7.26585	7.91425	7.81237	7.16963	7.64197	7.60844	7.00086	7.49282	7.58782	7.62745	7.35702	7.25684	7.42258	7.67294	7.36206	7.34997	7.41361	7.31521	8.20686	7.21281	7.39578	7.28349	7.71393	7.20221	8.06281	7.55064	7.73112	7.46153	7.39568	7.57853	7.78634	7.70101	7.56118	7.4891	7.2954
ACTR6	8.75022	8.55338	9.0017	8.74406	8.32733	8.85115	8.94375	8.63113	8.80273	8.8715	9.19323	8.8175	8.87648	8.84174	8.59045	8.80216	8.68945	9.02063	8.67742	8.86532	8.8719	9.1076	8.59893	8.56284	8.55181	8.77075	8.9325	8.74838	9.04872	9.12379	8.83296	8.82843	8.47477	9.13772	9.09648	8.89185	8.54755	8.97852	8.46159	8.44241	9.31723	9.07289	8.765	8.39739	8.57564	8.81585	9.21393	8.95599	8.83438
ACTR8	6.69798	7.20366	6.58166	6.73816	7.0299	7.1082	6.45269	6.72765	6.49098	6.55956	6.74198	6.23485	6.62585	6.18662	6.25984	6.88461	6.83665	6.4209	6.53377	6.3628	6.84575	6.70026	7.13032	7.30693	6.53643	6.48338	6.54346	6.80849	6.59584	6.17638	6.48726	6.57358	6.84058	6.62824	6.37446	6.75742	6.57677	6.38491	7.29106	7.17392	6.92358	6.3994	6.46502	7.0577	6.68793	6.1881	6.50784	6.53622	6.25215
ACTRT1	5.85831	5.4641	5.62736	5.48435	5.36672	5.83093	5.97536	5.71633	5.56685	5.79125	5.17251	5.438	5.22755	5.68526	5.55183	5.81859	5.43701	6.10344	5.51666	5.90678	5.42046	5.32554	5.74479	5.4086	5.49198	5.85169	5.49693	5.61552	6.14933	5.62625	5.72251	5.40439	5.4241	5.61726	6.04265	5.32704	5.57126	5.79909	5.83424	5.98287	5.17868	5.76273	5.45666	5.72966	5.56816	5.65066	5.6624	5.65422	5.80935
ACTRT2	3.77295	3.37844	4.92784	3.75099	3.92755	3.9705	4.34657	4.0225	4.15929	3.35326	4.01187	4.04049	4.20834	3.90198	3.00292	4.07225	4.16136	3.96128	4.23784	4.41566	3.93631	4.1952	4.17731	4.23485	3.57429	3.80957	4.40311	3.65872	3.71474	4.56882	3.687	3.38181	4.41375	3.94001	4.00636	3.88273	3.70393	3.98355	3.77808	4.10966	3.87968	3.84538	4.1874	4.27669	3.84892	4.31921	4.10456	3.6841	4.3843
ACVR1	9.15617	10.2605	9.3364	9.10121	10.5266	10.0816	9.28356	9.07717	9.387	9.19353	9.23456	9.37316	9.21231	9.10447	9.3055	9.66846	9.29925	9.44112	9.2875	9.18987	9.35586	9.29278	10.2105	10.001	9.06838	9.38134	9.41154	9.12486	9.24322	9.3339	9.20627	9.08998	9.49274	9.39539	9.31084	9.32295	9.2116	9.38157	10.3182	10.003	9.10815	9.38434	8.96868	10.1507	9.27331	9.16719	9.30589	9.32499	9.19572
ACVR1B	7.43509	7.62454	7.36609	7.32349	7.86879	7.64179	7.35593	7.00149	7.47354	7.27411	7.21971	7.46192	7.27113	7.25712	7.44038	6.54927	6.92919	7.59714	7.41554	7.23442	7.27965	7.3452	7.5626	7.57987	7.38442	7.45839	7.43856	7.10175	7.47129	7.36632	7.33744	7.41508	6.39407	7.42736	7.33071	7.37691	7.063	7.20878	7.74929	7.55463	7.52914	7.33765	7.36462	7.65972	7.06898	7.26055	7.40865	7.27941	7.04364
ACVR1C	5.13589	4.63243	5.69057	5.07074	5.34428	5.25914	5.48226	4.97584	5.26334	4.8729	5.03174	5.69542	5.53994	5.86019	5.1659	4.89053	5.1745	5.60721	5.86334	5.09659	5.12087	5.03305	4.8067	4.9419	5.56945	5.20835	5.54445	4.67177	5.1157	5.99126	4.77487	5.51433	5.14251	5.47373	5.0875	5.23984	4.81013	5.38329	5.33072	4.72093	5.35078	5.23221	5.40957	4.84533	5.15343	5.509	5.23173	5.37472	5.54596
ACVR2A	5.63504	5.34425	6.21471	5.73373	5.29492	5.46905	5.62526	5.96881	6.12061	6.04132	5.9546	6.17778	5.92362	5.66315	6.29062	6.20648	6.16368	6.20054	5.87435	6.00623	5.92343	6.05543	5.49775	5.32858	5.87602	5.95906	5.94582	5.98431	6.01019	5.83017	5.64541	5.87621	6.13329	6.16043	6.27329	5.89208	5.90998	5.80368	5.22415	5.23169	5.9389	6.14063	5.92735	5.13173	5.98022	5.96107	5.73038	6.02519	5.64473
ACVR2B	4.62449	5.08999	4.68873	4.49071	4.21587	4.62507	4.62083	4.77411	4.74878	4.65656	5.16782	4.83442	4.49584	4.47563	5.09273	4.79989	5.00053	4.81993	4.67369	4.64896	4.90959	4.98129	4.42694	4.53607	4.87131	4.33424	4.78312	4.57039	4.927	4.50414	4.71308	4.58818	4.57492	5.11819	4.81116	4.80103	4.57991	4.46987	4.88625	4.55659	4.49763	5.01252	4.76805	4.326	4.48237	4.70368	4.38947	4.79389	4.74748
ACVRL1	4.53975	4.85118	4.94798	4.80844	4.77015	4.59331	4.71025	3.9875	5.18993	4.97758	4.88178	5.10504	4.79682	5.16783	5.17809	4.03293	4.39924	4.65845	4.82421	4.86698	4.70797	5.10042	4.53874	4.71875	4.87158	4.84292	4.93298	4.1926	4.81513	4.78883	4.75385	5.11433	4.30636	5.0824	4.80254	4.59443	4.64018	4.75718	4.73	4.62625	4.34532	4.88497	4.80952	4.48791	4.358	4.67928	4.82713	4.85998	4.88643
ACY1	6.55576	6.57573	6.22565	6.60262	6.85539	7.08384	6.46103	6.82335	6.5352	6.72889	6.69367	6.51175	6.55296	6.76745	6.30703	5.44401	5.94854	6.46439	6.64293	6.44908	6.24497	6.62014	7.15098	7.28126	6.43038	6.73738	6.5673	6.54905	6.64905	6.48885	6.86016	6.80113	5.31345	6.28441	6.66686	6.78752	6.88309	6.4747	6.39317	7.21166	6.2498	6.43608	6.69094	7.14468	6.79068	6.61098	6.6726	6.3643	6.64182
ACY3	4.25255	4.37605	4.27268	4.45882	3.58364	4.02235	4.01606	4.31369	4.09808	4.06506	4.29457	4.32134	4.05129	3.78819	4.20255	4.29168	3.84632	3.71726	4.21121	4.56608	4.28652	4.49799	4.03312	4.25697	4.61037	3.79162	4.22169	4.11891	4.32783	4.22486	4.29672	4.29214	3.74377	3.93008	3.98791	3.97945	3.59741	4.34094	4.31298	3.96978	4.01906	4.01065	3.81674	4.14863	4.42711	4.36292	4.62988	4.24845	4.06746
ACYP1	7.72292	6.43399	7.63777	7.4692	6.69954	6.62092	7.40659	7.67497	7.49345	7.74402	7.68038	7.57955	7.4204	7.64294	7.66631	7.68832	7.83178	7.66104	7.58944	7.51091	7.57969	7.64919	6.88323	6.74608	7.56873	7.52837	7.55701	7.67351	7.54789	7.73862	7.5477	7.54118	7.58176	7.87181	7.62095	7.6109	7.57754	7.66168	6.63032	6.81267	7.53883	7.61548	7.50928	6.4985	7.64459	7.3964	7.41705	7.66596	7.65576
ACYP2	6.48682	6.79542	6.12557	6.20729	6.66435	5.9096	5.93228	6.13124	6.27054	6.67218	6.47171	6.13397	6.74349	6.27094	6.08457	7.03251	7.01965	6.18736	6.18818	6.55141	6.24003	6.6449	5.74301	6.03673	6.43778	6.18754	6.07249	6.3486	6.14237	6.30903	6.11541	6.59	7.1592	6.26403	6.64523	6.35449	6.31192	6.33085	6.47447	5.86217	5.95453	6.69486	6.67511	6.37096	6.3804	5.90017	5.90775	6.74806	6.25284
ADA	7.33328	6.71677	7.65769	7.9873	6.85004	6.25973	7.70794	7.05173	7.86883	7.0093	7.49356	7.88128	7.14351	7.65173	7.79191	5.92352	6.09857	7.65336	7.81524	7.12625	7.89558	7.48453	6.58382	6.52526	7.29078	7.55766	7.81371	6.98864	7.9222	7.81705	7.86149	7.32153	5.89937	7.82101	7.01546	7.76741	7.03026	7.63186	6.64584	6.53139	7.92534	7.01409	7.15231	6.8233	6.97196	7.88557	7.55742	7.20387	7.66535
ADAD1	4.31534	4.63998	3.87545	3.98574	4.98809	4.51551	4.33791	3.99647	3.42292	4.26838	4.68747	3.90968	4.12324	3.67454	4.36768	3.96453	4.16538	3.03867	3.80716	4.4395	4.6783	4.37899	4.56741	3.84446	4.13721	3.92218	4.6472	4.18915	4.26656	3.86569	4.4713	3.56428	4.07773	4.12449	4.14226	3.46484	4.45942	4.68732	4.42544	3.82616	4.73134	4.59411	4.3001	4.36361	3.77487	4.01171	4.79532	3.78673	4.04593
ADAD2	2.862	4.14247	4.71888	4.37802	4.34743	3.26149	4.33128	4.15659	3.87043	4.44429	3.62018	3.46064	3.91183	3.79956	3.84637	3.33042	3.92107	3.35498	3.51477	3.99219	3.61413	4.43435	4.09942	3.64736	3.83743	4.11074	3.80792	4.20724	3.94972	4.25936	3.42347	2.89157	3.93815	4.1388	4.44656	4.14017	3.95794	3.77002	4.18499	4.09975	4.17506	3.65651	4.10675	4.26376	3.96333	4.29176	3.72991	4.65397	3.55232
ADAL	5.88042	5.99947	5.68879	5.99381	5.74412	5.57942	5.73223	6.00863	6.0314	5.72333	5.85746	5.79077	5.77302	5.39222	5.7933	6.06311	5.79806	5.88884	5.99306	5.90493	5.64195	6.19231	5.45105	5.75665	5.50406	5.86236	5.58877	6.30084	5.91121	5.71268	5.71938	5.78214	6.1688	5.80609	6.17195	5.774	5.76833	5.68471	5.56172	5.3943	5.79872	6.09282	5.99645	5.52792	6.21842	5.79059	5.88248	6.31915	5.81587
ADAM10	8.12701	7.74818	7.9743	8.0873	7.92932	7.54848	7.89556	7.85068	8.3531	7.63523	8.04859	8.1419	7.88473	8.01669	7.95046	7.96548	7.93204	7.98662	8.18476	7.9977	8.23565	8.00466	7.6349	7.68226	7.95812	8.13205	8.09207	7.97435	8.05779	8.10641	7.9642	7.92859	7.75943	8.03666	7.91912	7.98923	7.92687	8.09669	7.83593	7.75993	8.10894	7.81176	7.86371	7.5551	7.99633	7.78729	7.97669	7.87472	8.10232
ADAM11	4.80862	4.54841	4.61889	4.81458	5.22626	4.77788	5.34981	4.52317	4.96481	5.19295	5.12945	5.38333	5.02636	4.53948	5.25033	4.55276	4.5491	5.33169	5.41048	4.76748	4.67912	4.83889	4.66636	4.52587	4.65495	4.58033	4.59112	5.40798	5.24767	5.53354	4.51069	4.77906	4.76753	5.25167	4.50349	5.1221	4.92552	4.97607	5.0654	3.85533	5.32316	5.41943	5.031	4.67607	5.07209	5.06169	5.4756	4.87356	4.86576
ADAM12	4.73186	4.86974	4.92347	5.11379	5.00606	4.76243	4.87286	5.00684	4.7056	4.92675	4.65318	5.09116	4.8381	4.65212	4.6791	5.0277	4.99371	4.82035	4.99555	4.60518	4.89144	4.94933	4.74046	4.93755	4.71028	4.932	4.83037	4.92114	4.69275	4.75111	5.08905	4.84911	4.84153	5.04915	4.85958	4.83476	4.98772	4.74068	4.97804	4.8869	5.08099	4.9323	4.98608	4.88413	4.92634	4.89931	4.85968	4.3088	4.85794
ADAM15	8.68447	8.40438	8.66663	8.83123	8.63208	8.32598	8.81745	8.35487	8.67963	8.81436	8.70665	8.753	8.62712	8.45626	8.57342	7.93678	8.12841	8.82563	8.68071	8.81693	8.72476	8.8033	8.30094	8.40456	8.75264	8.45444	8.70031	8.24663	8.79078	8.58079	8.70855	8.89495	8.0587	8.68833	8.67511	8.80678	8.1752	8.55775	8.64525	8.4003	8.95093	8.61449	8.57432	8.57059	8.42297	8.85153	8.88689	8.69026	8.56772
ADAM17	7.53199	7.8556	8.07764	8.09093	7.75448	7.82802	7.59889	7.4556	7.99794	7.73154	7.88807	8.15485	7.61062	7.78137	8.27033	7.77163	7.84657	8.14163	8.15069	7.64647	8.07112	7.77963	7.60461	7.82798	7.53668	7.94149	8.03337	7.77958	8.03684	8.05422	7.97685	7.81317	7.75579	8.05288	7.66363	8.07572	7.4556	7.75867	7.83387	7.7399	7.6906	7.95055	7.56438	7.5641	7.549	7.90885	7.6435	7.73003	7.78321
ADAM18	4.78381	4.49186	4.22204	4.08878	3.30559	3.8036	2.83789	4.26175	3.99154	4.08966	4.27169	4.04189	4.62406	4.25079	3.72982	3.99312	3.61381	4.42224	4.30294	3.75137	3.09633	4.28933	4.42659	4.35387	3.83396	4.34832	4.30969	4.23403	4.00222	4.37635	4.22473	3.96623	3.9683	3.88657	4.20434	4.53214	4.18969	4.00046	3.96448	4.2908	3.8871	3.85989	4.43188	3.98969	4.19996	3.47763	3.46426	3.4822	3.88349
ADAM19	8.66313	7.43007	8.73436	8.57008	8.01674	8.45241	9.05573	8.77288	8.90066	8.43934	8.47291	8.71869	8.41699	9.2567	8.86471	7.8037	8.2881	8.76124	8.84894	8.50967	8.50018	8.39632	8.47947	8.4988	8.64367	8.93141	8.71599	8.65186	8.56218	9.28669	8.55571	8.55441	7.74691	8.82386	8.43188	8.89244	8.82286	8.96314	7.70628	8.38061	8.84612	8.59169	8.53632	8.2175	8.65863	8.99745	9.01883	8.47045	9.0672
ADAM2	4.79898	5.17862	4.99439	5.17205	4.79447	4.67128	4.95329	5.26385	5.08226	5.15997	4.72572	5.14665	5.23222	5.31734	5.5652	5.25901	5.09459	5.24832	4.73342	4.71389	5.26792	5.2082	4.66303	4.51673	4.84631	5.07856	4.98823	5.20761	5.02526	5.12301	5.28022	5.2064	5.169	4.49796	5.00258	5.20186	5.01234	5.03556	5.25289	5.12651	4.74128	5.04038	5.13328	4.69458	5.13587	5.39475	4.88781	4.64249	5.16533
ADAM20	3.92215	3.08645	3.59771	3.59259	4.04497	3.176	4.24792	3.87786	3.41368	3.83809	4.14307	3.9121	3.78545	3.48048	3.38061	3.83064	3.79597	4.19498	3.78659	3.91927	3.42441	4.0239	3.27648	3.82942	3.9037	4.43814	4.16921	4.50173	3.36723	3.43235	3.89768	3.63258	3.69156	4.01565	3.87847	3.5846	3.98308	3.96882	3.00333	3.58209	3.43543	3.88607	4.27994	3.90955	4.03885	4.3037	3.60116	3.49567	3.53086
ADAM21	5.16352	3.54124	5.26069	5.09113	3.87742	4.01207	4.91723	4.98436	4.87946	4.94022	5.07373	4.71032	5.15879	4.7566	5.31044	4.62949	4.7471	4.82236	4.68854	4.79296	5.2107	5.12495	4.53296	4.3133	5.06549	4.92741	5.09911	4.83982	5.09687	4.9318	5.19913	4.45151	4.73497	5.33716	5.07966	5.5043	5.076	5.17187	3.93997	4.58786	4.213	4.91799	5.02702	3.59877	4.98277	4.65629	4.38433	4.76838	5.15037
ADAM21P	4.87303	4.56349	4.38523	4.90547	4.40481	4.46973	4.71368	4.49186	4.40697	4.55668	4.72321	4.71792	4.62028	4.81221	4.69327	4.45324	4.59324	4.40168	4.34255	5.26218	4.28572	4.34409	4.24905	4.30043	5.24091	4.77823	4.42243	4.806	4.74219	3.94185	4.41489	4.58365	4.11402	5.09238	4.77277	4.47775	4.97041	5.16211	4.84583	4.032	4.42868	4.43308	4.48075	4.6291	4.81249	4.7879	3.97265	4.88848	4.81222
ADAM22	4.54905	4.48707	4.40808	4.54072	4.60869	3.97961	4.42956	4.56735	4.40568	4.77248	4.69207	4.69914	4.52189	4.56304	4.79615	4.91875	4.68167	4.29759	4.25773	4.91159	4.25179	4.5419	4.2124	4.43713	4.65282	4.64723	4.4113	4.29565	4.62734	4.32792	4.4087	4.46854	4.9358	4.66685	4.60134	4.66267	4.37649	4.50498	4.19028	4.27155	4.64342	4.72608	4.5203	4.67071	4.56742	4.68701	4.58197	4.5008	4.30012
ADAM23	4.19899	4.42266	3.73793	3.96709	4.03034	3.97266	4.72497	4.20127	3.25539	3.9881	3.52232	3.85273	3.89798	4.31705	3.72701	4.0949	3.79659	4.23977	3.33684	3.98582	3.90631	4.20285	3.76697	3.8732	3.83204	3.82845	3.40659	4.14485	4.17517	4.74694	3.95077	3.80569	4.43612	3.55958	3.84138	3.99466	3.42996	4.34181	4.31737	3.78446	4.1583	4.55133	4.77595	3.95339	3.92606	4.55509	3.96451	4.16393	4.0502
ADAM28	4.43988	4.05107	4.27305	4.36289	4.48989	4.00125	4.42212	4.46357	4.1943	3.82657	4.76144	4.24789	4.69045	4.26652	4.15151	3.68101	4.04704	4.48432	4.4739	4.23217	4.16871	4.10896	4.24368	4.62038	3.97987	4.19474	4.06014	4.15416	4.99014	4.57521	4.12938	4.03819	4.40024	4.28498	4.19739	4.28595	4.31542	4.45464	4.21062	4.71536	4.43524	4.06263	4.02083	4.46416	4.11293	4.32412	3.95575	4.26197	4.35399
ADAM29	4.76175	4.61212	4.70841	4.50519	4.59363	5.0568	4.70967	5.11136	4.45489	4.8947	5.20788	4.41345	4.86956	5.37956	4.83734	5.00587	5.3665	4.82298	4.53292	4.29945	4.40605	4.46521	4.43756	4.87669	4.87398	4.21872	4.76404	5.02393	4.29354	4.97212	4.77206	4.8427	4.48808	5.1794	5.13655	4.71046	4.84483	4.64244	5.35119	5.07557	4.64647	4.73559	5.08703	4.96693	4.65812	5.46705	4.66588	4.05597	4.93846
ADAM30	4.28507	4.57881	5.16917	4.34594	4.5845	3.89437	4.69369	4.66206	3.73306	4.08969	4.06668	4.15782	4.63835	4.2688	4.69796	4.55834	4.55778	3.44128	4.26129	4.41265	3.49198	4.28638	4.00112	4.36212	4.49095	4.36905	4.19017	4.34763	4.94081	4.26895	4.80315	4.16122	3.93057	4.11351	4.62801	4.14505	4.14345	4.50509	4.77205	4.15549	3.94811	4.99097	4.50948	4.33586	4.57698	4.21034	4.43785	4.4495	4.56524
ADAM32	4.51103	4.85156	4.77182	4.79636	4.86854	4.92767	4.80791	4.762	4.73381	4.59619	4.79403	4.76262	4.84745	4.57767	4.92514	4.72738	4.55895	4.66446	4.80373	4.81501	4.56048	4.76286	4.83636	4.88518	4.8848	4.81345	4.41261	4.75149	4.60946	4.67743	4.63885	4.51036	4.93259	4.67452	4.93312	4.58235	4.88579	4.89511	4.89842	4.69193	4.69166	4.56647	4.6443	5.13584	4.80818	4.6917	4.88646	4.69185	4.67444
ADAM33	4.5015	4.39264	4.36974	4.31396	4.99316	4.52844	4.30185	4.47337	4.18186	4.73209	4.61523	4.71755	4.34931	4.25083	4.9277	4.64454	4.4756	4.68324	4.44063	4.47716	4.42853	4.40443	4.51233	4.51903	4.67801	4.26502	4.32892	4.62429	4.33201	4.33652	4.66532	4.34678	4.70787	4.44159	4.78699	4.71338	4.43141	4.49459	4.7221	4.17199	4.40117	4.76526	4.89238	4.28455	4.51025	4.7857	4.49761	4.55585	4.6924
ADAM3A	4.19041	4.67606	4.4278	4.17825	4.62784	4.44268	4.1383	4.39761	4.49565	4.33382	4.53457	4.15886	4.35303	4.55656	4.14886	4.40262	4.39238	4.27378	4.61927	4.13985	4.03842	4.23256	4.59377	4.43607	4.41984	4.47618	4.34062	4.40351	4.58453	4.17868	4.4244	4.11637	4.409	4.448	4.2087	4.27786	4.22951	4.35334	4.45175	4.30907	4.57024	4.10498	4.70639	4.35198	4.27622	4.29115	4.39054	4.47902	4.28326
ADAM5	4.50597	4.66178	3.95276	3.92688	4.66676	4.72748	4.71788	3.81048	4.62772	3.84977	4.56747	4.20526	4.2468	4.13675	4.23275	4.28854	4.23809	4.58758	4.4299	4.49752	4.4616	4.23039	4.14153	4.59448	4.19207	4.83644	4.35805	4.06747	4.24498	4.18414	4.53421	4.17886	4.46202	4.09823	4.07646	4.79574	4.0558	4.36563	4.49679	4.5125	3.9392	4.0481	4.41462	4.29203	4.48406	4.38859	4.29609	4.11979	3.92103
ADAM5P	3.99825	4.13849	3.51343	3.66968	3.86781	3.59348	3.92881	3.5576	4.35667	4.04107	4.46109	3.91175	3.8416	3.9942	3.35853	4.19967	3.72651	4.41335	3.89866	4.41089	3.61311	3.94313	3.86912	3.77714	1.74975	4.17927	4.29282	4.0641	5.2608	4.14626	3.74547	4.48979	4.03876	4.23448	4.45491	3.98626	3.45937	4.39031	3.33701	3.29643	3.90014	4.02175	4.18649	4.27174	3.6822	4.21474	4.0778	3.98972	4.16806
ADAM6	4.93809	4.77784	4.62432	4.08235	5.28951	4.40697	4.96606	4.73035	4.86716	4.63099	4.64982	5.19572	4.70941	4.72525	4.18818	5.01072	5.23666	4.53217	4.73073	4.44512	4.44951	5.08306	4.64097	4.53621	4.59351	4.66159	4.46491	4.46693	4.50152	4.62085	4.77737	4.60545	4.73869	4.68282	4.99261	4.39842	4.9263	4.62009	4.81829	4.58525	5.02999	4.69641	4.7988	5.14022	4.77918	5.04787	4.88748	4.33689	4.55321
ADAM7	4.1921	4.82364	4.71828	4.46341	4.79366	4.60262	5.11292	4.95601	4.83388	4.7261	4.80971	4.86328	4.73305	4.32449	4.38713	4.72476	4.31548	4.54366	4.56168	4.98874	4.89686	4.99444	4.26972	4.74181	4.7167	4.26188	4.53358	4.50454	4.51702	4.8208	4.48805	4.72204	4.46062	4.44695	4.87066	4.4642	4.92181	4.19344	5.33928	4.93043	4.8897	4.83565	4.69213	4.79403	4.8455	4.72714	4.80696	4.4425	4.8947
ADAM8	10.562	10.348	10.1858	10.2298	10.063	10.6058	10.4084	10.0941	10.263	10.3574	10.2239	10.3558	10.3995	10.4515	10.097	9.43007	9.66209	10.36	10.3228	10.3905	10.3184	10.3966	10.5264	10.5724	10.4362	10.2928	10.198	10.1814	10.1469	10.4697	10.2635	10.3834	9.38222	10.1275	10.4603	10.4283	10.1785	10.3099	10.1875	10.6016	10.2123	10.4603	10.6043	10.2787	10.1564	10.2303	10.2105	10.4253	10.3169
ADAM9	6.80402	7.2382	7.15091	7.2648	7.29073	7.34481	7.32954	7.27266	7.55502	6.95638	7.17001	7.3327	7.00487	7.23745	7.40768	7.23839	7.15592	7.29469	7.26172	7.06692	7.38872	6.97059	7.26445	7.41174	7.01226	7.30341	7.35384	7.33305	7.38784	7.01538	7.30186	6.92504	7.34851	7.17459	6.97379	7.20943	7.35899	7.24601	7.04226	7.38126	7.46911	7.0231	6.90612	7.2608	7.35959	7.2528	7.37091	6.9753	7.46709
ADAMDEC1	4.39127	4.05958	4.3549	4.60966	4.35919	4.30833	4.50376	4.21892	4.38713	4.0767	4.15419	4.04926	4.07057	4.2661	4.12443	4.63183	3.93919	4.61188	4.34722	4.48803	4.33153	4.08136	4.10661	4.31006	4.40573	4.2241	4.50457	4.44997	4.48241	4.18918	4.14636	4.3761	4.00447	4.74593	3.87105	4.88894	4.24641	4.39212	4.43165	4.2667	4.49592	4.30696	4.11331	3.88088	4.43867	4.09003	4.34864	4.25777	4.22799
ADAMTS1	5.77021	7.01986	5.5225	5.49777	6.22975	6.814	5.76389	6.45115	6.11089	5.54425	5.6408	6.08147	5.77327	5.64828	5.91437	9.26494	6.61747	6.10632	6.18685	5.64405	5.84422	6.18773	7.00787	6.97125	5.51821	5.7924	5.4978	6.02454	5.30168	5.42729	5.41159	5.60506	10.3071	5.53903	5.28634	5.61408	6.21264	5.87558	6.04047	7.05219	6.05111	5.72133	5.64679	6.62765	6.22427	5.66684	5.81024	5.38538	5.80247
ADAMTS10	4.7908	4.41349	4.57303	4.46951	3.66726	4.51162	4.3942	4.58996	4.38255	4.96426	4.8009	4.65983	4.40258	4.87753	4.46095	4.80538	4.65818	4.27188	4.37013	4.17677	4.69036	5.00709	4.42504	4.79822	4.75213	4.28307	4.62049	3.86555	4.10892	4.65787	5.07154	5.16345	4.66453	4.56691	4.39695	4.78651	4.18022	4.19169	4.46634	4.16792	4.21016	4.14641	4.35753	4.78643	5.0418	4.53999	4.70899	4.62594	4.36158
ADAMTS12	4.30453	5.33137	4.68994	4.02631	4.78041	4.20641	4.48803	4.61643	4.5186	4.39461	3.72834	4.54924	4.52577	4.25796	4.21903	5.50008	4.91329	4.09108	4.47681	4.56931	4.53448	4.27811	4.7141	4.6489	4.3812	5.2185	4.38246	4.08565	4.32774	4.0215	4.35362	4.24316	5.21263	4.50723	4.56226	3.98723	4.70095	4.44251	4.49549	4.86017	4.61678	4.53584	4.537	4.5385	4.36574	4.65304	4.15705	4.14245	4.47187
ADAMTS13	4.54406	4.6507	4.56071	4.75203	4.75737	4.58422	4.70197	4.54766	4.48232	4.38363	4.50325	4.31296	4.46336	4.57622	4.5359	4.62847	4.5084	4.36252	4.41411	4.54462	4.77431	4.50124	4.56498	4.45365	4.87272	4.4769	4.37591	4.61427	4.56126	4.4116	4.59471	4.55839	4.7067	4.56258	4.23782	4.4611	4.38383	4.49095	4.49987	4.57705	4.75201	4.37357	4.72853	4.80672	4.48539	4.51568	4.50559	4.71268	4.59581
ADAMTS14	4.17894	4.08886	4.14716	3.99548	4.29067	4.37112	4.39946	4.34626	4.35827	4.32336	4.32284	4.36288	4.19163	3.90189	4.39736	4.53676	4.41018	4.33388	4.26336	4.30732	4.24218	4.52651	4.25626	4.44095	4.23997	3.88675	4.38523	4.11178	4.38454	4.19238	4.50892	4.18388	4.52153	4.08096	4.39186	4.40846	4.12464	4.24802	4.28088	4.32009	4.3183	4.38702	4.40429	4.07296	4.31222	4.2113	4.21423	4.17374	4.28249
ADAMTS15	5.32345	4.7011	4.93011	5.07044	4.91948	4.55344	5.3931	4.92689	5.37251	5.0066	5.32163	5.26025	5.17522	5.08464	4.93471	4.8797	4.9757	4.69389	5.02325	4.73823	5.18374	5.16611	5.06752	5.22835	5.02261	4.9147	5.19323	4.95169	5.07365	5.22341	5.43458	4.69652	4.5992	4.83506	5.18642	4.94989	4.86331	5.19234	5.47017	5.07346	4.97149	4.95168	4.88291	5.14663	5.27104	5.29567	4.64257	4.80972	5.07394
ADAMTS16	4.262	4.57824	4.24218	4.37175	3.87457	5.13631	4.08506	4.55382	4.79523	4.40209	4.80152	3.93245	4.64253	4.12001	4.35784	4.95702	4.20574	4.98181	4.85765	4.21475	3.89979	4.24903	3.96982	4.60949	4.6431	4.68396	4.91652	4.68756	4.57424	4.33611	4.277	4.16812	4.26009	4.22774	4.59911	4.22808	4.22985	3.94415	4.41793	4.38368	4.43401	4.40372	4.74893	4.66415	4.5935	4.77378	4.69537	4.02862	4.51612
ADAMTS17	5.03352	4.74565	4.62261	4.80193	4.82987	5.17505	4.85437	4.52421	4.57643	5.01326	4.17588	4.75424	4.66473	4.43054	4.71047	4.89629	4.63903	4.72792	4.89252	4.8336	4.87828	4.32992	4.75866	5.03703	4.18385	4.54793	5.04211	4.77791	4.26619	4.53433	4.68928	4.74341	4.674	4.87648	4.89938	4.52121	4.78432	4.46418	4.77932	4.68235	4.49765	5.09641	4.83254	4.85644	4.3076	5.01978	5.17661	4.8277	4.25933
ADAMTS18	4.39917	4.32243	4.46975	4.77669	4.52094	4.77619	4.40419	4.39164	4.29039	4.18144	4.65636	4.81108	4.29637	4.7527	4.50101	4.63437	4.29864	4.71401	4.45403	4.4228	4.56247	4.19201	4.4683	4.51892	4.46471	4.15526	4.29247	4.50777	4.37213	4.57519	4.43818	4.29757	4.37686	4.55812	4.86661	4.39032	4.53698	4.04267	4.7874	4.5977	4.42513	4.27697	4.6281	4.40984	4.57593	4.73356	4.40918	4.56544	4.38494
ADAMTS19	5.04375	4.88776	5.1352	4.22416	4.52359	4.40847	5.13153	4.31539	5.26697	5.20791	4.93991	5.20142	4.51127	5.03228	5.06893	4.55996	4.59996	4.91339	4.79377	5.24809	4.92256	4.93652	4.89809	4.74434	4.812	5.02379	5.23788	4.52415	4.82007	5.02591	4.77489	5.12405	4.32065	4.9383	4.57917	4.83079	4.84718	4.79469	5.12614	4.52765	4.39514	4.86649	4.93238	5.12228	4.31103	5.02911	4.92832	4.87728	5.20561
ADAMTS2	4.21356	4.32956	4.25097	4.10649	4.53365	4.50347	4.34537	4.56589	4.1611	4.62932	4.68687	4.28899	4.20927	4.54116	4.85596	4.7254	4.36649	4.37904	4.50194	4.15906	4.11896	4.41092	4.54094	3.94469	4.50418	4.7478	3.97293	4.41301	4.35091	4.54051	4.58287	4.34366	3.94853	4.62413	4.17247	4.3834	4.0427	4.38734	4.41524	4.39281	4.50929	4.79813	4.12467	4.52995	4.51556	4.40781	4.78158	4.07343	4.09141
ADAMTS20	3.86187	3.76924	4.68505	4.42414	4.23574	3.81603	4.32731	3.96592	4.20176	4.02046	3.70278	3.94592	4.02505	4.03324	4.15701	4.00295	4.12182	4.32151	4.16287	3.79693	4.19037	4.32469	3.93556	3.8544	4.01327	4.16441	4.15415	4.38837	4.06792	4.2552	3.97814	3.6828	4.25399	4.14042	4.08222	4.224	4.13258	3.97007	3.92377	4.24636	4.38238	3.62387	4.36455	4.2332	3.73019	4.21118	3.66471	4.24166	4.09085
ADAMTS3	4.32372	4.54149	5.03785	4.97182	4.21244	5.1121	4.45345	4.91047	5.06742	5.40625	4.86353	4.89301	5.1289	4.61844	5.13425	5.62352	5.24469	4.38201	4.87728	5.49619	4.99861	4.80505	4.76167	5.20427	4.84455	5.11391	4.63398	4.75842	4.78818	4.96712	4.83573	5.12973	6.15202	4.65312	4.9807	4.13953	5.02222	5.54885	4.39871	4.7628	4.9666	4.99143	4.67931	4.0221	4.80361	5.17706	4.49897	4.80617	5.13034
ADAMTS4	4.22714	5.26266	4.46952	4.75175	5.55991	5.03773	4.4315	4.24028	4.61499	4.24432	4.63617	4.90238	4.77747	4.02222	4.82157	4.5497	5.34161	4.92981	4.66668	4.46108	4.98389	4.23649	4.635	5.33626	4.19813	4.91973	4.61027	4.74884	4.74955	3.72182	4.52897	5.04857	4.72974	4.70095	4.76621	5.37374	3.74377	4.95168	4.81739	4.96885	4.66133	4.86833	4.57155	5.04264	4.36021	4.81471	4.56273	4.45679	5.20583
ADAMTS5	4.03387	4.71577	4.01947	3.95688	3.62908	3.96547	4.13427	4.45893	3.67754	3.77544	4.46339	4.3232	4.01417	4.40217	4.09102	4.52552	4.46983	4.34611	3.74364	3.96181	4.38154	4.08846	4.49419	4.03111	4.44683	4.16641	3.64048	3.80728	4.01448	4.45775	4.27848	4.28488	5.03333	3.63252	3.80668	4.36865	4.67433	4.07544	4.2106	4.09931	3.66574	3.69358	4.08027	4.3752	4.70498	3.88258	3.67335	3.93916	4.05875
ADAMTS6	5.33175	6.88937	5.85256	5.60218	6.34353	7.05703	5.62692	6.65202	5.18722	5.48334	5.72436	5.77515	5.41045	5.32746	5.30887	7.45352	7.01542	5.71919	5.82197	5.49122	5.78333	5.63976	7.10321	7.11616	5.4873	6.08278	5.71953	6.72518	5.10915	5.20343	5.38503	5.87867	7.80686	5.38388	5.32273	5.44306	6.46272	5.55876	6.92994	7.02288	5.38799	5.35189	5.42339	6.84723	6.46502	5.43612	5.23635	5.46836	5.4206
ADAMTS7	4.74349	4.83377	4.63511	5.0689	4.88239	4.85574	5.1467	5.09388	4.88403	5.12605	4.98526	5.115	5.18158	4.66214	4.69385	4.62928	5.19449	4.81562	5.03761	5.17653	4.62294	4.7471	4.72724	4.72677	5.06137	4.87332	4.73254	5.15156	4.95896	4.86862	4.80701	5.02738	4.4018	5.06496	4.79343	5.04356	4.90536	4.85836	4.73099	4.73342	5.05364	4.89655	4.94404	5.11056	5.1265	5.46648	5.41103	4.97875	4.62736
ADAMTS8	4.75732	4.57801	5.07294	4.31999	5.07085	4.88928	5.20405	4.98978	4.63602	5.00548	4.84447	4.97636	5.07369	4.47747	4.95243	4.99182	5.06212	4.82997	4.57289	4.58797	4.64746	5.08087	4.87727	5.15873	4.82628	4.89359	4.41727	4.74667	4.72989	5.12187	4.67407	4.23595	5.19188	5.3294	5.07063	4.3987	4.77847	4.73645	4.9595	4.96595	4.58368	4.99647	4.94933	5.26611	4.89296	4.64188	4.82933	5.04244	4.47277
ADAMTS9	9.42405	8.49241	9.08276	9.20846	7.99513	8.36371	9.30648	8.87133	9.17986	8.84294	9.19536	9.09915	9.04748	9.12235	8.97492	8.54504	8.46232	9.26309	9.18827	9.2366	8.99668	8.9858	8.32519	8.34546	9.16756	9.32224	9.40976	8.88378	9.39853	8.99456	9.38882	9.09902	8.51469	9.06743	8.89503	9.31199	8.80918	9.03256	8.28644	8.30832	9.19733	8.9962	9.25597	8.38437	8.75898	9.43916	9.3288	8.94684	9.04368
ADAMTSL1	4.461	4.07795	4.53223	4.0966	4.13274	4.20623	3.92004	4.22046	4.17452	4.31295	4.18489	4.38994	4.23085	4.27819	4.08011	4.41681	4.39012	4.34247	4.19745	4.14609	4.45285	3.96662	4.24212	4.31549	4.25825	4.41398	4.21853	4.35799	4.36658	4.21651	3.9432	4.38613	4.02161	4.2274	4.18376	4.21064	4.10795	4.23707	4.40343	4.21739	3.88305	4.29031	3.99226	4.38478	4.23325	4.2801	3.85107	4.27658	4.25774
ADAMTSL2	3.3919	4.31137	3.90447	4.09386	4.43906	4.21819	4.44958	4.54381	4.62268	4.38727	4.11931	4.52349	3.79636	4.54934	4.91983	4.104	3.99995	4.46893	4.107	4.6401	4.04274	4.50187	4.04857	4.56232	4.25649	4.37154	4.25607	4.43652	4.13402	4.28118	4.20592	3.99816	4.26963	4.069	4.22553	4.85398	4.39876	4.38918	3.98759	4.41661	3.99358	4.25641	4.11102	4.61986	3.99647	4.11592	4.30591	4.75314	4.33376
ADAMTSL3	4.87565	5.72009	5.15532	5.28081	5.06393	5.05563	4.97399	5.13835	5.18924	4.92892	5.2108	4.88105	4.5901	5.17114	5.21418	5.13209	5.69095	5.09945	5.44268	4.90758	5.06512	5.07852	5.4279	4.85532	5.19598	5.52067	5.42803	5.57712	5.14304	5.08856	4.69414	5.38405	4.79505	5.48388	4.33626	4.55539	5.23641	5.397	4.93547	4.64084	4.80494	4.81555	5.29294	5.08873	5.0963	5.18429	5.50072	5.35371	5.68621
ADAMTSL4	6.52505	6.73613	5.96577	6.44613	7.18558	7.22696	6.27029	7.38832	6.50024	6.3115	6.55769	6.5915	6.26036	6.20158	6.32246	6.83448	6.76343	6.34522	6.52316	6.32894	6.45339	6.48387	7.23238	7.22496	6.26133	6.27073	6.17212	7.24126	6.45391	6.18263	6.42177	6.55932	6.75347	6.40819	6.48311	6.28446	7.30091	6.16556	6.97236	7.23483	6.24841	6.29684	6.25586	7.06166	7.28334	6.30834	6.35425	6.38284	6.08219
ADAMTSL5	6.42229	6.16637	6.88205	6.48554	6.45844	6.01961	6.53414	7.06939	6.75431	6.59237	6.4245	6.46859	6.60171	6.60778	6.9761	7.04403	7.41941	6.43917	6.55976	6.4909	6.53263	6.6528	6.08166	6.26714	6.47093	6.71718	6.51292	6.90057	6.63864	6.85845	6.43519	6.28974	7.37071	6.74508	6.34499	6.65248	6.94235	6.25305	5.90175	6.56342	6.67239	6.58925	6.54597	6.59942	6.9559	6.78133	6.49802	6.41605	6.66154
ADAP1	6.84242	7.83798	6.96315	6.8771	8.07719	7.90577	7.35804	7.00384	7.13247	7.04584	7.05681	7.40146	6.99863	7.51881	7.34255	7.05344	7.06914	7.037	7.06866	7.10949	7.25167	7.02402	7.895	7.86215	6.73916	7.01742	7.01448	7.03999	6.86845	7.41632	7.01005	7.11053	7.18411	7.18003	6.92611	7.19967	7.0808	7.43495	7.90404	7.75778	7.19987	7.09425	6.96372	7.90895	7.23087	6.81799	7.39007	7.18717	7.50397
ADAP2	5.20445	5.29932	5.89919	5.75508	5.00933	5.18924	5.72077	5.00909	5.9507	5.16586	5.07643	5.83489	4.99774	5.61957	5.83445	4.6066	4.96468	5.76141	5.45757	5.21718	5.6781	5.33662	5.56449	5.30272	5.49703	5.74786	5.64773	4.99953	5.80602	5.50595	5.30422	5.15608	4.30525	6.29929	5.25374	5.93987	5.06286	5.75059	4.86677	5.38062	5.81529	5.10102	4.98199	5.52115	4.67611	5.73854	5.7609	5.37609	5.58916
ADAR	9.93221	10.3207	10.1904	10.2316	10.3443	10.2384	10.3262	10.3132	10.2704	10.3247	10.363	10.2858	10.3173	10.2321	10.1254	10.0548	10.1976	10.1024	10.3385	10.25	10.1249	10.2668	10.2102	10.2938	10.3525	10.2349	10.2518	10.2719	10.161	10.1662	10.3281	10.3105	9.97747	10.1403	10.1891	10.1599	10.3386	10.1649	10.3256	10.279	10.1018	10.2136	10.3444	10.4372	10.3757	10.2745	10.1365	10.1553	10.2009
ADARB1	6.81429	5.59471	7.15522	6.8995	5.35233	5.4271	7.05919	7.11747	7.30063	6.98196	6.93534	7.22384	6.83365	6.92201	7.26823	7.01757	7.25999	7.02036	7.04182	7.0358	7.18649	6.81153	5.63371	5.30565	7.13242	6.90687	6.94319	7.10941	6.95549	6.81455	6.98546	6.88621	6.92798	7.26474	6.87971	7.0664	7.04501	6.96733	5.63668	5.39682	6.93847	6.9119	6.879	5.65603	6.99771	7.04722	7.00343	6.97915	7.01181
ADARB2	4.61079	4.57111	4.07355	4.44775	5.22911	4.21082	4.72561	4.63301	4.10722	5.05847	4.14265	4.62344	4.72065	4.32631	4.34942	4.81172	5.19303	4.80009	4.58135	4.23899	4.01526	4.14772	4.29911	4.03833	4.72038	4.48235	4.64492	4.83035	4.83104	3.81562	5.1167	5.12374	4.48023	4.15965	4.61909	4.41632	4.91186	4.55341	4.6877	4.91658	4.14857	4.11008	4.6221	4.48596	4.36316	4.5028	4.50991	4.98625	4.37319
ADAT1	8.08331	8.00232	8.01247	7.88507	7.67607	7.87025	7.83784	8.10652	7.90571	8.04464	8.19885	7.82759	8.10526	8.11004	8.06084	7.76096	7.8186	7.85437	7.91031	8.00978	8.00108	8.0707	7.78283	7.78563	8.37949	7.87589	7.93499	7.90818	7.86866	7.82809	8.0176	8.15375	7.82944	7.89082	8.22708	7.76725	7.99989	7.96559	8.00173	7.79234	7.61044	8.12948	8.22404	8.01815	8.00118	7.69753	7.57155	8.07043	7.97045
ADAT2	4.87916	4.72388	4.71075	4.97128	4.80599	4.68412	4.83094	4.42155	4.81474	4.74483	4.41237	4.56299	5.1526	4.41753	4.79616	4.30457	5.02047	4.86242	4.6993	5.02161	4.58439	4.38069	4.66597	4.79172	4.70514	4.78405	4.85895	4.97134	4.59128	4.33853	4.49496	4.59741	4.78839	4.79927	4.61036	4.7045	4.2036	4.60189	4.69288	4.89333	4.55983	4.95285	4.69903	4.57796	4.92085	4.55976	5.03543	4.958	4.27779
ADAT3	6.0227	7.51809	6.09002	5.88616	6.63716	6.52385	6.17126	5.69216	5.96834	5.72789	6.1168	5.87867	6.07461	5.87536	6.00154	7.01365	6.4135	5.91849	5.82329	5.85205	5.84351	6.05994	6.82021	6.52921	5.48247	6.02756	5.88985	6.06812	5.64756	5.90605	5.45937	6.18008	7.2466	5.96858	6.08662	6.07375	5.99307	5.81543	7.18131	6.65918	5.7683	6.06457	5.90418	6.87347	5.91574	6.01038	5.89837	6.02672	5.74933
ADC	5.43405	5.68209	5.34505	5.64547	4.94773	5.29102	5.39514	5.01025	5.26248	5.1658	5.701	5.48966	5.34133	5.48948	5.08643	5.10676	5.20819	5.33656	5.10863	5.56979	5.43815	5.48856	5.50723	5.28136	5.05065	5.60662	5.33394	5.80658	5.09046	4.8219	5.28039	5.38302	5.67288	5.48198	5.34249	5.45944	5.28599	5.37914	5.32818	5.28289	5.53511	5.23623	5.36539	5.28801	5.17576	5.48762	5.63901	5.21615	5.15526
ADCK1	5.92315	6.23345	6.21265	6.25911	6.4223	6.07548	6.13692	6.6442	6.21721	6.52089	6.30161	6.43718	6.51563	6.39812	6.02682	6.18688	6.38548	6.31582	6.29446	6.41026	6.02318	6.22894	6.02084	6.32191	6.31755	6.16362	5.92032	6.58483	6.0095	6.32202	6.24368	6.52364	6.3609	6.24323	6.5102	6.03307	6.44099	6.36121	6.29266	6.19315	5.83949	6.34984	6.35321	6.39017	6.70724	6.10371	6.25976	6.56884	6.3516
ADCK2	9.57516	8.79408	9.56458	9.52417	9.17739	9.12856	9.33949	9.00383	9.33714	9.59958	9.45088	9.5007	9.54115	9.68072	9.63907	8.36512	8.55792	9.43857	9.32308	9.36709	9.35235	9.48649	9.12983	9.16465	9.51976	9.46233	9.3305	9.11854	9.44782	9.54661	9.42024	9.478	8.28775	9.55191	9.6572	9.52709	9.04874	9.46229	8.99255	9.21936	9.44228	9.49261	9.47189	9.16805	9.02548	9.3999	9.32608	9.63015	9.49529
ADCK4	6.21317	6.5473	5.68779	5.97742	6.16237	5.70139	5.91787	5.8458	6.15744	6.25702	5.94897	5.76326	6.16453	5.87694	5.88063	5.09276	5.42065	5.92693	5.24534	6.21437	5.95855	5.9397	6.26444	5.87599	6.24903	5.96377	6.06148	5.59439	5.91087	5.65641	5.25988	6.21273	5.01672	6.02305	6.21273	5.79368	5.86586	5.59702	6.93728	6.06053	5.95033	6.02219	6.09649	6.2562	6.09392	5.77942	5.91971	5.83524	5.91252
ADCK5	6.746	6.56803	6.336	6.32074	6.50161	6.63581	6.43087	6.59628	6.29344	6.43487	6.56278	6.35736	6.74638	6.40714	6.28407	6.18922	6.30311	6.41792	6.43941	6.44863	6.50171	6.33628	6.48647	6.48002	6.55743	6.46053	6.3696	6.44485	6.28077	6.26669	6.53917	6.54149	6.31529	6.29801	6.62719	6.13343	6.56786	6.36502	6.38964	6.60022	6.49414	6.40957	6.49583	6.91701	6.61787	6.52762	6.25552	6.56367	6.44461
ADCY1	7.65667	6.40715	7.50197	7.60453	6.636	6.81498	7.66887	7.59484	7.38879	7.65867	7.61835	7.47044	7.79298	7.60187	7.61355	7.44025	7.54912	7.57427	7.42934	7.59163	7.42421	7.62305	6.61137	6.6731	7.94349	7.7265	7.39093	7.48262	7.50288	7.5913	7.65261	7.58636	7.26607	7.57933	7.73769	7.48268	7.66609	7.50337	6.5177	6.76522	7.37424	7.75526	7.85778	6.7407	7.4882	7.37077	7.35946	7.70133	7.52855
ADCY10	4.76936	4.91744	4.39746	4.62713	4.66537	4.01486	3.97652	4.52441	4.39749	4.47861	4.76578	4.5627	4.44177	4.48861	3.31006	4.08661	4.18326	4.62956	4.34636	4.4856	4.71648	4.77975	4.64006	4.51128	4.54495	4.21026	4.67275	4.4794	4.71218	4.20441	4.33804	4.53872	4.75001	4.32085	4.24054	4.84517	4.99569	4.20576	4.86968	4.40587	4.74186	4.15961	4.61602	4.58082	4.21727	4.128	4.61105	4.22873	4.73106
ADCY2	4.81153	4.05814	4.2265	4.62059	4.42434	4.08736	4.58459	4.42154	3.69184	4.68481	4.22806	4.27143	4.7163	4.39083	3.80717	4.20206	4.12209	4.43502	4.02194	3.73975	4.48984	4.31194	4.34894	4.29149	3.99444	3.91683	4.12704	4.33762	4.43969	3.93616	4.54337	4.3644	4.57718	4.74202	4.47156	3.93599	4.69028	4.51584	4.42026	4.70154	4.12715	3.65519	3.85907	4.51368	4.30125	3.99234	4.63114	4.48238	3.12634
ADCY3	11.1872	11.3212	11.2883	11.0578	11.3632	11.6607	11.1494	11.2455	11.1253	11.0445	10.9694	11.1227	11.0455	11.1594	11.1691	11.0172	11.1111	11.2392	11.1814	11.1428	11.205	10.9864	11.5806	11.5509	10.9659	11.2242	11.1659	11.193	11.0871	11.3463	11.0992	11.0789	10.9392	11.362	10.9988	11.2345	11.1412	11.2987	11.4399	11.5394	11.389	11.1072	11.0459	11.4251	11.0109	11.0628	11.1199	11.0222	11.1905
ADCY4	5.22412	6.03516	5.61522	5.28902	5.29102	5.71962	5.23145	4.87187	5.04289	5.52624	5.38012	5.439	5.2733	4.99951	5.24663	4.89775	4.59403	5.17049	5.15953	5.08822	5.27775	5.41287	6.18698	5.87978	5.16694	5.53986	4.89086	5.13382	5.15682	5.39788	5.26595	5.37463	4.30714	5.28708	5.51413	5.43185	4.81534	4.96667	5.70021	6.11657	5.43476	5.23848	5.48848	5.76426	4.65797	5.42382	5.16132	5.31069	4.77857
ADCY5	4.92837	4.87847	4.77155	5.27499	4.94293	4.89319	4.67198	4.8728	4.6591	4.84824	4.95916	4.91289	4.89003	4.65953	4.58992	4.53317	5.15028	4.92551	4.88426	5.35796	4.99166	4.508	4.86982	4.89546	4.36498	4.80472	5.20609	4.98036	5.28589	4.65914	5.38727	4.7978	4.64875	4.72643	5.16338	4.77779	4.66792	4.86475	4.58029	4.72462	4.78263	5.07696	5.09578	5.07733	4.65268	4.85341	4.73593	4.95152	4.42187
ADCY6	7.91645	6.74115	7.57748	7.54969	6.65407	6.25105	7.70651	7.51206	7.41449	7.66468	7.56296	7.58048	7.81992	7.52774	7.52888	7.70519	7.70255	7.43557	7.68596	7.60984	7.68728	7.42491	6.34114	6.34131	7.61824	7.51786	7.58464	7.44512	7.53754	7.6011	7.83253	7.61779	7.77787	7.54426	7.6245	7.57614	7.74096	7.50857	6.54785	6.27462	7.52576	7.56114	7.9424	6.57007	7.55568	7.74976	7.51562	7.61974	7.38899
ADCY7	6.46216	5.70154	6.33133	6.65827	5.91443	5.94846	6.61277	6.27034	6.48531	6.58188	6.30163	6.54246	6.41701	6.8008	6.43742	6.88402	6.16596	6.54065	6.58579	6.25101	6.3952	6.22932	5.81728	6.02797	6.42911	6.6051	6.38332	6.33949	6.4906	6.47332	6.67132	6.21251	7.20731	6.45513	6.19186	6.43045	6.40418	6.36909	6.23566	5.65267	6.39583	6.58579	6.59748	6.10409	6.27229	6.3247	6.58772	6.06742	6.33746
ADCY8	4.27418	4.64218	4.51878	4.27553	4.66519	5.02613	4.64848	4.57198	4.75958	4.50745	4.64758	4.82523	4.65316	4.91783	4.8031	5.10093	4.3242	4.69566	4.65452	4.30368	4.52478	4.54282	4.5139	4.77643	4.33407	4.58636	4.24025	4.49676	4.9225	4.68993	4.71758	5.07669	4.518	4.74329	4.56812	4.53646	5.03002	4.86031	4.27561	4.50961	4.6698	4.19688	4.74438	4.72691	4.72165	4.84296	4.27669	4.44214	4.95968
ADCY9	5.69676	5.40357	5.664	5.46742	5.22098	4.99832	5.78169	6.05878	5.89578	5.78587	5.4881	5.92998	5.44151	5.92201	6.03564	6.88335	6.45716	5.56827	5.57681	5.57609	5.84627	5.72616	4.92393	4.81286	5.89464	5.78055	5.39439	6.32372	5.63504	5.77547	5.22044	5.78806	6.67369	5.69223	5.66872	5.54232	6.08419	5.79228	5.05252	4.93761	5.95082	5.72078	5.70457	5.46434	5.82843	5.7811	5.99112	5.71087	5.598
ADCYAP1	4.13271	4.27604	4.25543	4.30147	3.9754	4.14524	4.13923	3.63663	3.87823	4.08155	3.54032	4.11211	4.02085	4.08565	3.75835	4.21547	3.84096	4.07278	3.38772	4.18022	4.04366	4.11554	3.41099	3.94781	4.43582	3.96811	3.55411	4.27441	4.33036	3.84891	3.7062	3.61719	4.12691	4.1047	4.13361	4.58403	4.49481	3.65902	4.30891	3.55067	3.76281	3.99412	3.8718	4.06674	4.35411	4.35579	4.30018	4.44721	3.77529
ADCYAP1R1	4.01652	3.95846	4.03463	3.53896	3.8237	3.9219	4.35089	3.35323	4.0708	3.36205	3.24069	3.94659	4.44525	3.65998	3.97418	4.024	3.74996	4.07491	4.06314	3.99508	3.17151	3.57193	3.84414	3.98531	3.60467	4.1753	4.1446	3.36251	3.98004	4.03889	4.05114	4.18866	3.28959	4.31604	3.50257	3.47211	3.92921	4.15473	3.32735	4.30102	3.28206	3.76536	3.62513	4.13354	3.86584	3.77917	3.81226	3.69996	4.49229
ADD1	10.5915	10.4553	10.4345	10.3378	10.3743	10.3944	10.3075	10.4009	10.386	10.298	10.2307	10.228	10.4731	10.2044	10.4242	10.4872	10.5232	10.2768	10.3031	10.4602	10.3321	10.3137	10.3395	10.2641	10.5785	10.4063	10.3544	10.355	10.2533	10.2721	10.3658	10.3435	10.3988	10.3656	10.2127	10.308	10.3475	10.3643	10.5693	10.3482	10.1829	10.2566	10.3919	10.5922	10.4	10.289	10.2976	10.3083	10.4495
ADD2	4.42302	4.52119	4.56347	4.3903	4.46951	4.35028	4.396	4.1128	4.73441	4.51813	4.7249	4.2813	4.60118	4.44042	4.5148	4.57126	4.41905	4.4713	4.49606	4.5348	4.42152	4.37153	4.41057	4.3037	4.43824	4.5094	4.45086	4.22898	4.26747	4.56222	4.35466	4.65356	4.04105	4.36045	4.6069	4.73733	4.20543	4.58168	4.23079	4.50071	4.49268	4.21086	4.41013	4.69411	4.41616	4.69177	4.45582	4.39629	4.42345
ADD3	9.20873	9.09127	9.50923	9.35645	8.66253	8.87351	9.17176	9.28997	9.31414	9.32161	9.38323	9.28492	9.50778	9.17762	9.43479	9.66403	9.19415	9.32215	9.25009	9.58325	9.39986	9.26024	8.66327	8.4184	9.49456	9.3498	9.39031	9.32257	9.43289	9.24947	9.35745	9.1905	9.38926	9.37484	9.24975	9.16587	9.28776	9.31863	9.05088	8.76807	9.2879	9.2965	9.36208	8.85854	9.24177	9.06276	9.11589	9.21889	9.35735
ADH1A	3.9764	4.6015	4.75513	4.3888	4.40066	4.60084	3.83971	4.86628	3.95948	4.44919	4.97798	4.50972	4.59673	4.26604	4.34364	4.66291	4.54094	3.8616	4.33845	4.63358	4.45863	4.43814	4.5108	4.72185	4.32586	4.15826	4.09428	4.38717	4.83134	3.9682	4.55516	4.34206	4.6919	4.97101	4.50349	4.12815	4.61191	4.82262	4.43544	4.44194	4.52693	4.12733	4.26318	3.67929	4.51066	4.31496	4.45894	4.56477	4.3451
ADH1B	3.67442	4.35606	4.31759	4.09802	4.19368	4.45938	3.69277	4.20535	4.31068	4.54722	4.70399	4.08993	3.60423	3.43907	4.12099	4.76157	3.82013	4.77465	4.14618	4.17943	3.94942	4.66187	4.23743	4.33217	4.36074	4.19837	3.95145	4.4633	3.92367	4.31613	4.08124	4.29376	4.15538	4.26375	4.13834	4.24161	4.54113	3.91963	3.91445	3.79404	4.49082	4.02291	4.21563	4.31628	4.24092	4.26008	4.19495	3.95481	3.72593
ADH1C	4.49478	4.74133	4.47525	4.34341	4.52484	4.30692	4.07872	4.59491	4.01457	4.22531	4.43159	4.29767	3.90061	4.44027	4.80084	4.69973	5.07947	4.78386	4.91315	4.51819	4.18579	4.40006	4.46349	3.9546	4.4492	5.02606	4.45968	4.4317	4.76265	5.03382	3.89574	4.09716	4.68866	4.35562	4.5695	4.29248	4.33893	4.49924	3.80615	4.40076	4.30454	4.57536	4.60149	4.52241	4.13939	3.75212	4.44481	4.96596	4.45626
ADH4	4.99407	4.30107	4.06484	4.29055	4.38919	4.35001	4.85754	4.32062	4.29368	4.24436	4.11962	4.54295	4.47019	4.4888	4.18557	4.39773	3.98695	4.69134	4.50867	4.30937	4.38102	4.43581	4.05179	4.73348	4.60901	4.42052	4.3181	4.42581	3.9183	4.17342	4.36027	4.38859	4.67882	4.11033	4.75724	4.23014	4.55685	4.44037	4.41332	4.43685	4.51668	4.51677	4.55559	4.60067	4.23372	4.53979	4.80755	4.58056	4.81318
ADH5	6.32303	6.88168	6.73221	6.62477	6.9132	7.23437	6.70035	6.8195	6.51707	6.63767	6.33145	6.64116	6.79782	6.51313	6.47604	6.14906	6.42609	6.33391	6.48398	6.589	6.51709	6.52666	7.20961	6.87227	6.67517	6.61757	6.45685	6.80324	6.51185	6.24945	6.49806	6.57459	6.08728	6.51342	6.85223	6.48703	7.1236	6.59536	6.84094	6.98899	6.8925	6.63213	6.80492	6.94195	6.75968	6.62188	6.65	6.33241	6.44378
ADH6	4.79731	4.5932	4.82187	4.40846	4.91515	4.73367	4.90754	4.95492	4.87	4.89622	4.83299	4.68845	4.67311	4.80999	4.56722	4.83055	4.68498	4.89232	4.65956	4.97343	4.92356	4.84785	4.38533	4.59172	5.21557	5.15245	4.27817	4.88977	4.44042	4.47631	4.95956	4.8564	4.85731	4.56971	4.83775	4.95383	4.89986	4.99646	4.80681	4.31444	4.78778	4.9662	4.88224	4.76765	4.2793	4.85032	4.86252	5.30839	4.6362
ADH7	4.3185	4.07312	4.7055	4.47758	4.4189	4.78124	4.67091	4.60492	5.06577	4.05533	4.37713	4.78688	4.75026	4.52435	4.85895	4.35607	4.04385	4.22557	4.47917	4.21166	4.5441	4.59919	4.52317	4.60765	4.58795	4.73381	4.5422	4.35222	4.56151	4.67693	4.57895	4.38637	3.8561	4.77219	3.92471	4.55906	4.72169	4.05738	4.48886	4.2603	4.37726	4.03392	4.4885	4.74365	4.49375	4.94795	4.69912	4.44462	4.13061
ADHFE1	4.93306	5.40323	4.80245	4.7875	5.41339	5.30943	4.90583	4.80965	4.82159	4.78889	5.07084	4.94577	4.98495	4.91499	4.70719	4.99004	4.68169	5.12651	4.92741	5.10684	4.84564	4.81452	4.97082	5.15005	4.78611	4.69807	4.95872	4.926	4.75266	4.86781	4.75514	5.14519	4.76217	4.81588	4.98503	4.92557	4.79204	5.06623	5.28493	5.30196	4.87862	4.52106	5.07734	5.38093	4.82181	5.246	5.02796	4.79043	4.97307
ADI1	7.65504	8.49598	7.41708	7.61642	6.83007	6.82378	7.58863	8.05587	7.24488	8.21676	7.73102	7.45678	8.23314	8.24702	7.13852	9.30799	8.78502	7.37762	7.16818	8.17705	7.02561	7.94144	6.90814	6.5973	7.97125	7.46655	7.03785	8.10883	7.40092	8.02061	7.47316	7.7703	9.72751	7.16711	8.25344	7.65683	8.40565	7.72481	8.08353	7.18446	7.14777	7.9379	7.85789	7.47978	8.11288	7.42172	7.50171	8.38661	8.00773
ADIG	4.17608	3.60496	3.98619	4.04027	4.21182	4.01935	4.61014	4.35768	4.01422	3.58082	3.64518	3.65942	3.93232	3.52263	4.01981	4.03099	3.98131	4.17546	4.43245	3.50533	3.94722	3.91946	4.33692	4.32449	4.38576	3.79836	3.71428	3.95619	4.08314	4.01288	3.52351	4.25534	3.98712	3.9143	3.6505	3.77498	3.74162	3.74362	4.14815	4.06593	3.85964	4.37212	4.04054	4.35027	3.72447	4.09733	3.62508	4.20968	3.99421
ADIPOQ	4.53222	4.7891	4.88349	5.27338	5.1946	4.93309	5.18801	5.11774	4.59471	4.27193	4.89171	4.88613	4.76039	4.84552	4.42943	5.08665	4.7436	4.73182	5.35136	5.01135	4.44186	5.0543	4.88842	4.76901	4.90138	5.06072	4.91079	4.73709	5.22734	4.8165	4.82881	4.78377	5.164	4.97729	4.52723	5.05006	5.11817	4.77051	4.75423	5.07719	5.20767	4.47736	5.1474	4.66026	4.7158	4.77445	5.02212	4.48235	4.55041
ADIPOR1	10.3695	9.89587	10.4415	10.3534	9.83127	9.68304	10.3924	10.1914	10.4436	10.2049	10.236	10.5178	10.3524	10.6599	10.6104	10.238	10.1961	10.3574	10.543	10.3082	10.4156	10.2847	9.65677	9.85277	10.52	10.4057	10.2954	10.1304	10.1443	10.4286	10.2735	10.2461	10.4037	10.4313	10.2461	10.4005	10.1673	10.5349	9.74077	9.81034	10.1934	10.2486	10.4163	9.90439	10.2124	10.468	10.3374	10.2928	10.5261
ADIPOR2	9.8404	10.386	10.0081	9.9349	9.8408	9.5452	9.8682	9.8245	9.4792	9.8352	9.7747	9.54681	9.73554	10.1175	9.59232	10.6734	10.1629	10.0497	9.48801	9.76426	9.43842	9.90964	9.67301	9.71669	9.71902	10.0224	9.82634	9.99935	9.93254	9.9437	9.86857	9.78901	10.8933	9.80873	9.84035	10.0256	9.67649	9.98826	9.91618	9.73146	9.9558	9.91046	9.87599	9.86301	9.94191	10.0908	9.96193	9.89133	10.0386
ADK	8.43375	8.73979	8.68688	8.60402	8.90197	9.06394	8.62661	8.76777	8.49343	8.53197	8.50117	8.49	8.61486	8.71646	8.4849	8.89263	8.71402	8.64487	8.59376	8.53835	8.47822	8.52525	8.94315	8.96794	8.42676	8.74371	8.66731	8.88749	8.59035	8.83605	8.59703	8.49814	8.87262	8.45079	8.50406	8.7285	8.79293	8.67241	8.77455	9.07061	8.68116	8.67422	8.31619	8.91694	8.83056	8.38457	8.70224	8.55424	8.56598
ADM	11.9567	11.7084	12.305	12.3554	11.5273	11.7972	12.0838	11.4564	12.3394	11.5611	11.6023	12.2113	11.589	11.7815	12.2537	12.2246	12.2607	12.0616	11.88	12.0184	12.281	11.8069	11.8458	11.7829	11.9842	11.8464	12.0907	11.6649	12.3732	11.8614	12.3013	11.5952	12.2244	12.4095	11.4343	11.9758	11.406	12.1043	11.6995	11.6995	12.4661	11.542	11.7831	11.6319	11.5603	12.2305	12.106	11.43	11.9759
ADM2	6.09069	6.90729	7.01656	6.69882	7.05624	7.52018	7.0858	6.32907	6.95634	6.36219	6.1802	6.74817	6.2781	6.98438	6.94884	6.24184	5.80793	6.91154	6.99408	6.29067	6.86969	6.31476	7.31089	7.5509	6.12182	6.98493	6.84701	6.35639	6.47503	6.96567	6.93604	6.11464	6.17194	7.01671	6.51126	6.98707	6.52379	7.10383	6.85173	7.32071	6.94964	6.35805	6.31113	7.00221	6.34643	6.70001	7.04948	6.42565	6.91686
ADNP	9.49895	9.62706	9.69648	9.64072	9.69926	9.52874	9.47593	9.53276	9.75331	9.65294	9.7794	9.71711	9.61136	9.64818	9.69536	9.99177	9.82621	9.67597	9.7587	9.7679	9.73236	9.79646	9.45067	9.44326	9.84155	9.66487	9.75216	9.36934	9.66109	9.62335	9.65817	9.76692	9.76097	9.71217	9.74084	9.68605	9.42904	9.6611	9.64431	9.51828	9.56148	9.66072	9.68172	9.44004	9.60637	9.49424	9.49931	9.6631	9.60198
ADNP2	9.73847	9.98797	9.95047	9.78057	10.0795	10.1542	9.85257	9.25317	9.80187	9.53336	9.85357	9.90347	9.63728	9.99162	9.89984	8.70784	8.8993	9.78377	9.82938	9.56599	9.9248	9.63815	10.137	10.2405	9.70093	9.88692	9.76541	9.30622	9.71919	9.93326	9.82916	9.64797	8.6454	10.0015	9.70326	9.84588	9.35466	9.82323	10.0022	10.155	9.8077	9.6423	9.63042	10.1212	9.40116	9.97165	9.85765	9.59147	9.89477
ADO	9.52674	9.77002	9.58418	9.50273	10.1888	10.2114	9.22121	9.58263	9.69202	9.62604	9.51031	9.61608	9.40197	9.31358	9.48872	10.1681	10.1129	9.68512	9.23061	9.63751	9.74433	9.78187	10.2403	10.0529	9.34127	9.50321	9.62627	9.79385	9.63925	9.61257	9.49905	9.67627	9.92613	9.66683	9.62432	9.57843	9.52084	9.65601	9.99007	9.90375	9.64846	9.61572	9.22521	9.94023	9.69239	9.06452	9.56671	9.71511	9.36584
ADORA1	6.35329	6.33435	6.15053	6.30535	6.41983	6.00235	6.02887	6.10978	6.25268	6.50241	6.52358	6.29633	6.62086	6.21542	6.1148	6.3825	6.21598	6.34953	6.35086	6.31075	6.24637	6.4927	6.02249	5.81693	6.23536	6.18255	6.2747	6.30291	6.27198	6.08819	6.25284	6.47951	6.37267	6.07583	6.44716	6.42919	6.11481	6.19581	6.57783	5.94493	6.10902	6.5764	6.24902	6.23277	6.15028	5.93134	6.10273	6.57262	6.11883
ADORA2A	4.90878	6.92781	4.86275	5.0783	5.79729	5.22679	5.43518	4.72673	4.96887	4.9461	5.15455	5.1763	5.16101	5.10243	5.08051	8.25708	6.24849	4.92726	5.01344	4.91505	4.75736	5.27443	5.23178	5.33147	4.85852	4.8443	4.98223	4.98196	4.45227	5.11971	4.93542	5.13023	8.33971	4.79709	4.84134	4.9821	4.89005	5.1324	6.21301	5.45056	5.40424	5.20622	4.9519	5.99591	5.02148	5.26199	5.02761	4.86953	4.8717
ADORA2B	8.33157	7.84996	8.15459	8.54116	8.03897	8.29373	8.47113	8.38635	8.37885	8.14015	7.77998	8.85808	8.12919	8.43108	8.71314	7.91794	8.15475	8.4608	8.56509	8.09589	8.52454	7.74894	8.25166	8.40946	8.15581	8.21763	8.1328	8.54461	8.24556	8.44972	8.35464	8.08132	7.88193	8.42972	8.04111	8.69792	8.36676	8.12137	7.95828	8.37768	8.3285	8.22321	8.15696	8.17531	8.65264	8.58903	8.46106	8.04145	8.36394
ADORA3	4.48075	4.55021	4.37343	4.39897	4.20377	4.42741	4.48218	4.20494	4.6106	4.53686	4.25211	4.05147	4.5404	4.65676	4.45379	4.08129	4.63749	4.36888	4.01225	4.29649	4.10746	4.52134	4.41419	4.66852	4.02663	4.31912	4.25789	4.72855	4.72821	4.70483	4.68705	4.07527	4.55891	4.31599	4.34786	4.1932	4.06105	4.77846	4.38294	4.59742	4.19846	4.43459	4.39464	4.25302	4.9929	4.63038	4.11362	4.30207	4.48456
ADPGK	9.19827	8.91262	9.09411	9.10337	8.75181	8.72714	8.60288	9.12242	9.09995	9.02559	9.07755	9.07566	9.10725	9.15317	9.26509	8.83302	8.94274	8.96326	9.20026	8.99226	9.12244	9.09688	8.74673	8.79463	9.0566	9.00475	9.02322	9.12991	9.04059	9.06673	8.95502	9.01672	9.06821	8.95309	8.96907	8.94508	9.02575	9.00997	8.89048	8.8151	8.55163	8.90192	9.09811	8.97216	9.02575	8.84894	8.7226	9.0902	9.02572
ADPRH	5.71612	6.23446	6.13899	6.05291	6.5049	6.08492	5.85783	5.9169	5.99417	5.53838	5.89383	5.81192	6.12531	5.85028	5.9288	5.4301	5.41467	6.00745	5.80118	6.03119	5.82707	5.88379	6.60787	6.478	6.11808	5.7349	5.88505	6.02002	5.49185	6.33391	5.7754	6.04614	5.55949	5.62416	5.81363	5.85423	5.77713	6.14405	6.21135	6.60499	5.62313	5.96807	6.04756	6.30054	6.05147	5.78618	5.45334	5.87366	6.15995
ADPRHL1	5.06828	5.37479	4.594	5.23526	5.02247	4.9073	4.96847	5.14135	5.0868	5.25086	4.90935	5.07429	5.14721	5.03026	4.97321	5.77178	5.44652	5.14307	4.97427	5.30408	4.84363	5.31903	4.98899	4.61438	5.20425	4.73513	5.03274	5.1582	4.91934	5.00891	5.06318	5.04237	5.90001	4.83949	5.32139	5.04881	5.0044	5.21538	5.14386	4.77739	5.0126	5.16964	5.2841	5.05102	5.25845	4.98862	5.09855	5.36694	5.31864
ADPRHL2	8.98631	9.42273	9.01414	9.0983	9.42743	9.18315	9.13343	9.04848	8.93096	8.96318	8.946	9.06472	9.06122	9.01334	9.10796	9.04367	8.94405	8.92653	8.91383	8.9425	8.98134	8.94405	9.37919	9.37112	8.86645	8.92919	9.10559	8.95742	8.99585	8.96074	9.16928	9.04492	9.09601	9.00764	8.95164	9.028	9.05977	9.03917	9.32584	9.31083	9.13788	8.91677	9.12632	9.35258	9.01917	9.10832	8.99008	8.93016	9.01757
ADRA1A	4.26715	4.28013	4.18628	4.14266	4.38444	4.1682	4.23452	4.50386	4.61034	4.35535	4.56184	4.21965	4.02221	4.53202	4.35418	4.32386	4.46149	4.2848	4.5005	4.23967	4.28729	4.37859	4.21346	4.41917	4.58059	4.58559	4.31996	4.38281	4.17222	4.3575	4.35334	4.55302	3.97334	4.30561	4.28245	4.43875	4.47717	4.37453	4.26078	4.23152	4.26074	4.30945	4.07618	4.22025	4.52617	4.14133	4.6403	4.44127	4.39568
ADRA1B	6.02274	6.50978	5.7115	5.94656	6.78472	6.8802	5.63953	5.56665	5.94848	5.63893	5.69205	5.92586	5.48648	5.69106	5.59947	6.34785	5.77544	6.22375	6.00683	5.88055	6.04162	5.70382	7.00727	6.90062	5.7965	6.02451	5.96158	6.0556	5.62296	5.95157	5.51188	5.68173	6.18218	5.80071	5.95738	5.76756	5.88576	5.77787	6.46647	6.60357	5.47687	5.90256	6.05571	6.61825	5.75296	5.66826	5.57526	5.85034	5.53416
ADRA1D	3.81929	4.60736	4.51807	4.45838	4.34143	4.27659	4.59398	4.21487	3.97309	4.45259	4.29344	4.5925	4.10916	4.22287	4.13967	4.47149	4.32674	4.14897	4.71934	3.88886	4.40385	4.22198	3.88094	4.3588	4.42668	4.13433	4.22788	4.1901	4.25859	3.69821	4.30011	4.19567	3.95569	4.10322	4.78822	3.8545	4.00941	4.1889	4.70265	4.6236	4.43162	3.42089	4.65939	4.81134	3.95955	4.38301	4.42873	3.97225	3.72426
ADRA2A	5.20565	5.28258	5.32242	5.35864	6.16869	5.15878	6.0516	5.66379	5.11946	4.90303	5.20193	5.56428	5.22587	5.3891	5.04557	5.39459	5.54992	5.18085	5.28726	5.45909	5.27487	5.22036	5.52249	5.57332	5.26169	5.23802	5.17497	5.55764	4.95582	5.21013	5.44762	5.42507	5.60109	5.31402	5.59077	5.5518	5.81711	5.30141	5.58329	5.35542	5.58321	5.54359	5.62459	5.62136	5.62707	5.28441	5.51661	5.52787	5.65382
ADRA2B	5.25346	5.88019	5.9487	6.02459	5.51297	5.39101	5.98549	5.86209	5.59373	5.816	5.73869	5.37919	5.29343	5.72862	5.81584	5.69751	5.4631	5.38059	5.29343	5.34621	5.74129	5.98018	5.70475	6.09314	5.45887	5.48495	5.4592	5.81209	5.58037	5.68349	5.98653	5.77722	5.55904	5.79095	5.66231	6.00215	6.14899	5.54692	5.7113	5.80783	5.77902	5.50742	5.73087	5.68798	5.61649	5.62419	5.51	5.63349	5.72397
ADRA2C	4.61015	4.38875	4.65374	4.6728	4.3733	4.37516	4.338	4.54587	4.70051	4.61924	4.66787	4.46786	4.46348	4.42983	4.01496	4.60608	4.34163	3.90102	4.57631	4.62707	4.74605	4.52623	4.72716	4.77241	4.86747	4.17411	4.32618	4.32488	4.65465	4.324	4.40071	4.16887	4.59699	4.41028	4.31842	4.46138	4.12535	3.98332	5.00891	4.47658	4.4389	4.59462	4.59695	4.51325	4.69877	4.40589	4.47804	4.42717	4.33492
ADRB1	4.31178	4.57274	4.89322	4.78092	4.52476	4.12351	4.67157	5.2219	4.83772	4.61817	4.88606	4.46216	4.58517	4.86032	4.90818	4.25422	4.73401	4.9883	4.59355	5.03615	4.97373	4.69579	4.18457	4.56517	4.80859	4.47541	4.21506	5.14509	4.4222	4.8769	4.10364	4.79668	5.02866	4.80624	5.0552	4.72415	4.71915	4.92941	3.79431	4.54959	4.61577	4.9425	4.78162	4.93547	4.55803	4.67865	4.97668	5.38011	4.79354
ADRB2	6.46191	7.37741	6.41905	6.85136	6.9782	7.76513	6.90111	6.74796	6.89058	6.55878	6.64098	6.81752	6.57694	6.94343	6.78876	6.31405	6.91927	6.75645	7.1371	6.39608	7.04465	6.47234	7.63788	7.38713	6.34442	6.7256	6.70144	6.93196	6.57648	6.98436	6.77275	6.48568	6.52566	6.53676	6.73139	6.92724	6.66917	6.74105	7.40215	7.80037	6.6268	6.47749	6.55516	7.37154	6.87612	6.61086	6.82696	6.53121	6.76486
ADRB3	4.27572	4.63905	3.93618	4.48746	3.69824	4.69126	4.25638	4.55515	4.40593	4.8673	4.3171	4.46223	4.50461	4.0067	4.39662	4.53216	5.08328	4.45793	4.27803	4.52192	4.21528	4.50108	4.75911	3.86884	4.30903	4.16	4.36758	4.42955	5.0956	4.21415	4.46745	4.62181	3.96128	4.83283	4.59298	4.59949	4.12684	4.38307	4.12341	4.41707	3.6714	4.73075	4.82344	4.55253	4.57279	4.39065	3.76325	4.39627	4.78294
ADRBK1	8.85393	8.94341	9.11764	9.03308	8.90822	9.1012	9.28641	9.08594	9.26179	8.98924	9.13527	9.40142	8.98999	9.16058	9.18565	9.28602	9.25496	9.2143	9.12288	9.17723	9.23594	9.17935	9.02821	8.94491	9.15867	9.1344	9.22321	9.2493	8.98299	9.29884	9.10723	8.90471	9.0111	9.22432	9.12278	9.11993	9.15767	9.18709	8.88833	8.94042	9.28078	9.19098	9.1382	8.89553	9.15867	9.12561	9.17694	9.09836	9.26038
ADRBK2	4.66782	4.4816	4.80534	4.62467	4.25475	5.37755	4.49487	4.2304	4.96341	4.40791	4.69542	4.61072	4.94479	4.95249	4.60587	4.89703	4.27413	5.10328	4.61484	4.76793	4.40064	5.05707	4.51979	4.78302	4.48206	4.8095	4.70631	4.13182	4.58112	4.77462	5.10551	4.88064	5.19955	4.75623	4.75421	4.82306	4.89563	4.69601	4.27712	4.28931	4.46647	4.5298	4.26748	4.55984	5.23151	4.77522	4.53993	4.4617	4.78741
ADRM1	10.7064	11.2428	10.7591	10.7641	10.6754	10.9398	11.0018	10.7042	10.7278	10.7701	10.7787	10.8663	10.803	10.8353	10.8415	10.822	10.7012	10.7227	10.9172	10.7449	10.8377	10.6603	10.9881	10.9544	10.7983	10.8223	10.7114	10.7117	10.6547	10.8554	10.7506	10.72	10.8892	10.6093	10.7164	10.7473	10.676	10.8325	10.9706	10.9578	10.8304	10.7515	10.8905	10.9233	10.7519	11.029	10.9628	10.8008	11.0378
ADSL	10.6021	9.93013	10.353	10.4549	10.2417	10.1851	10.2921	10.7639	10.2735	10.551	10.4841	10.4701	10.6808	10.5525	10.1925	10.5992	10.8217	10.4846	10.3455	10.4972	10.3257	10.631	10.0431	10.3079	10.6513	10.5078	10.5557	10.7468	10.3017	10.5891	10.3611	10.5524	10.6228	10.3245	10.5862	10.5491	10.7346	10.5712	10.0848	10.1558	10.3974	10.644	10.5003	10.106	10.8111	10.3069	10.252	10.6343	10.4821
ADSS	9.2972	9.369	9.43453	9.41996	9.38766	9.47562	9.47232	9.53084	9.6476	9.31255	9.40799	9.56398	9.47537	9.3392	9.50304	9.54533	9.55601	9.50227	9.517	9.40069	9.65162	9.5122	9.4039	9.33127	9.21393	9.49196	9.53928	9.46838	9.4786	9.53216	9.41812	9.43204	9.4985	9.42199	9.49654	9.48352	9.55364	9.52981	9.40609	9.50377	9.58533	9.37981	9.36677	9.13505	9.44208	9.31965	9.52547	9.38812	9.61044
ADSSL1	5.9711	6.05854	6.35244	6.50902	6.38944	6.22871	6.41196	6.19196	6.54613	6.27363	6.12411	6.40923	6.31089	6.20295	6.35064	5.73852	5.65774	6.22231	6.31341	6.29399	6.27086	6.295	6.23182	6.25709	6.28117	6.27723	6.26436	6.21841	6.45128	6.33144	6.52425	6.11313	5.45079	6.4861	6.23963	6.30563	5.98576	6.57906	6.20897	6.10567	6.31248	6.34357	6.17572	6.40435	6.23986	6.48226	6.1865	6.1357	6.35129
AEBP1	6.15244	6.73501	6.18324	6.38951	6.57888	6.23148	6.10417	6.48048	6.73029	5.81068	6.12938	6.16465	6.03943	5.9328	6.25262	6.35151	6.91292	6.14931	6.23967	6.29975	6.01708	6.49564	5.97432	6.18111	5.95898	6.20742	6.48161	6.54216	6.19077	6.08374	6.10375	6.35239	6.08493	6.71664	5.94324	6.46046	6.57631	5.99142	6.39511	6.15491	6.328	5.88896	6.01391	6.71401	6.37562	6.25308	6.28884	6.0859	5.91714
AEBP2	7.9015	8.55033	8.09058	8.23348	8.50489	8.67449	8.21374	8.04699	8.27578	8.07511	7.97096	8.10507	8.01085	8.25426	8.24927	8.08771	7.89499	8.17934	8.13349	8.21802	8.30421	8.00061	8.44914	8.37724	8.35865	8.20966	8.30703	8.15195	8.15003	8.33949	8.12877	8.0219	7.79236	7.95714	8.00958	8.07778	8.20531	8.40251	8.64431	8.52824	8.04602	8.21821	8.02591	8.39485	8.04574	8.01211	8.19752	7.92848	8.26247
AEN	6.86308	7.98453	6.84822	6.86455	7.8402	8.42762	7.41567	7.21369	6.79279	7.1716	6.58674	7.07678	7.0051	7.22582	7.08948	6.8611	6.59936	7.04122	7.09787	6.6132	7.24418	6.82831	8.22502	8.39986	6.69269	7.05052	7.02969	7.09871	6.99927	7.45824	6.86146	6.99401	6.60233	6.77244	6.78814	7.10608	7.00808	7.39962	8.08858	8.35643	7.05498	6.87533	6.8382	8.07792	7.27896	7.36409	7.13645	6.92647	7.40474
AES	8.65763	8.57772	8.36389	8.50233	8.10728	8.21771	8.5468	8.42222	8.65649	8.38107	8.53647	8.53747	8.46962	8.17673	8.47684	8.37087	8.41717	8.5331	8.67336	8.47009	8.44569	8.48081	8.4294	8.3391	8.4623	8.45439	8.48303	8.34131	8.49237	8.20976	8.60879	8.51595	8.48719	8.37537	8.49504	8.49586	8.30706	8.23362	8.44936	8.32666	8.31337	8.3194	8.67342	8.61859	8.32078	8.47902	8.39703	8.38894	8.39502
AFAP1	7.45887	7.33037	7.52152	7.47728	7.39156	7.45604	7.36488	7.32914	7.45754	6.97262	7.19833	7.67412	7.18964	7.16312	7.42508	7.35387	7.2831	7.69648	7.43279	7.25437	7.40516	7.40908	7.34483	7.38506	7.27585	7.36252	7.58944	7.468	7.36827	7.32814	7.50276	7.44883	7.21827	7.56129	7.14616	7.75755	7.42253	7.2239	7.32576	7.38083	7.53233	7.31749	7.14157	7.23254	7.49542	7.46316	7.22215	7.06991	7.09966
AFAP1L1	5.64576	7.09267	5.81997	6.03742	7.48755	6.95169	6.1013	6.16382	5.87961	5.5001	6.1353	5.95316	5.67647	6.00925	6.19138	5.96543	5.915	5.90101	5.92128	5.78669	5.96815	5.73141	7.13472	7.1998	5.62582	6.05833	6.00853	6.02407	5.85687	5.87936	6.22017	5.7562	6.32674	5.75006	5.86165	6.08535	6.31544	5.78752	6.97568	7.05423	5.74752	5.73136	5.8524	7.41446	6.36267	6.07468	6.1495	5.66993	6.04704
AFAP1L2	10.2798	10.9063	10.5307	10.4868	11.0448	10.7364	10.4013	10.5415	10.5413	10.6878	10.928	10.5503	10.4549	10.5291	10.4179	11.0135	10.9887	10.5857	10.4298	10.6268	10.3953	10.7889	10.8967	10.7967	10.433	10.5084	10.4947	10.8035	10.4798	10.4352	10.3757	10.8771	11.0613	10.4617	10.689	10.6375	10.3714	10.5161	10.8243	10.7033	10.6436	10.5547	10.6239	10.8337	10.8415	10.6763	10.7991	10.532	10.5259
AFAR3	4.73802	4.20003	4.50379	4.65	4.9334	5.26723	4.6021	4.23015	3.96171	4.56706	4.96867	4.01541	4.45573	4.24302	4.02577	4.30428	4.65065	4.90511	4.087	4.43043	4.46007	4.41377	5.4601	5.60459	4.68341	4.69214	4.36095	3.99498	4.6933	4.77377	4.44482	4.78067	4.71076	4.39255	3.74536	4.81413	4.45195	4.18694	4.91417	5.30792	4.41839	3.84979	4.26085	5.41419	4.22895	4.32148	4.27279	4.67124	4.6503
AFARP1	4.84378	4.65174	4.57142	4.6274	4.75242	4.59209	4.0579	4.37529	4.30761	4.83006	4.96808	4.5422	4.48194	4.36355	4.55487	4.80826	4.71747	4.57746	4.42462	4.68359	4.8179	4.50976	4.385	4.44077	4.66871	4.46205	4.6306	4.70166	4.67422	4.71505	4.75617	4.77228	4.47396	4.33982	4.41712	4.83807	4.48753	4.44547	4.73029	4.50262	4.73074	4.57354	4.53791	4.8106	4.49499	4.28978	4.59514	4.27692	4.79587
AFF1	6.70057	6.96398	6.5728	6.57957	6.51937	6.42645	6.54995	6.41472	6.6288	6.64841	6.65627	6.44449	6.54646	6.4942	6.5175	7.11868	6.79001	6.48975	6.56688	6.66336	6.4259	6.6304	6.77394	6.63449	6.54354	6.64814	6.68837	6.54486	6.62908	6.33529	6.49404	6.59961	7.27349	6.61156	6.29742	6.61556	6.22914	6.4365	6.85682	6.6066	6.70681	6.61018	6.60999	6.38241	6.5645	6.57499	6.69563	6.63081	6.4243
AFF2	4.2834	3.5168	3.70852	4.19303	4.80276	4.36631	4.42078	3.70482	3.42614	4.23665	4.04936	3.89022	4.2754	3.72633	3.5441	4.13816	4.14223	3.83505	3.90078	4.02536	3.91756	4.32727	3.9318	4.36189	3.39009	4.71631	3.87779	3.8723	4.42586	4.12754	3.26506	4.35038	4.2502	4.33126	4.47814	3.96983	4.37555	3.71038	3.85969	4.20752	4.43701	4.2232	4.43184	4.17017	4.3601	3.88527	4.33536	3.49203	4.51807
AFF3	4.49995	4.04398	4.2493	4.02689	3.6735	4.14982	4.25825	4.0395	4.02458	4.05	4.13903	4.5011	4.23946	4.0763	4.4494	4.54828	4.49416	4.47269	3.90294	3.74009	4.17956	3.98805	4.01967	3.9981	4.15484	4.36757	4.07438	4.30844	4.30149	4.21795	4.15074	3.90444	4.49455	4.29719	4.26336	4.14063	4.09669	4.21501	4.23466	3.94345	3.91065	4.03529	3.91845	3.93098	4.48975	4.45506	4.42095	4.16954	4.40948
AFF4	8.40467	8.36545	8.69538	8.67796	8.96816	8.88983	8.25988	8.12551	8.33817	8.40989	8.83917	8.80678	8.11047	8.56668	8.52887	8.59095	8.37313	9.14267	8.38397	8.58693	8.53068	8.84709	8.8866	8.62447	8.37733	8.41443	8.72901	8.16615	9.15252	9.02931	8.38141	8.48232	8.42177	9.02271	8.63794	8.94011	7.89661	8.66754	8.47092	8.47553	9.04301	8.77524	8.20677	8.34043	8.21594	8.3887	8.82504	8.56436	8.40215
AFG3L1	6.78361	7.66334	6.91027	6.90963	7.61511	7.47943	6.90807	7.14732	6.96815	6.96977	7.02393	7.07543	6.9503	6.94276	7.17052	7.13839	7.11195	6.87584	7.02408	6.84894	7.06122	6.91632	7.53156	7.6187	7.01809	6.94405	6.86711	7.07627	6.84629	6.79182	6.92006	7.01857	7.02682	6.94885	6.9094	6.89671	7.06897	6.84631	7.64528	7.66723	6.47389	6.9424	7.1757	7.65567	7.00511	6.74905	6.80442	6.925	6.97772
AFG3L2	10.1295	10.502	9.93179	10.0542	10.7253	10.6413	9.93449	10.2304	10.0498	10.426	10.2596	10.1442	10.2281	10.3527	10.1419	10.169	10.3032	10.0262	10.0467	10.1721	10.0147	10.1149	10.5977	10.7757	10.1335	10.1024	9.90862	10.5003	10.1342	10.3048	10.091	10.1875	10.0767	9.74542	10.4194	10.2058	10.1092	10.3342	10.7249	10.7097	10.0572	10.3375	10.2134	10.6154	10.2615	9.90747	10.0132	10.3413	10.2571
AFM	4.53104	4.19111	4.23363	4.0494	4.43207	4.62848	3.92054	3.61223	4.0671	2.93544	4.66695	3.91058	4.05313	4.51794	3.74096	4.2419	3.91287	4.02131	4.11653	4.40247	4.07109	3.74293	3.79104	4.02434	4.06655	3.6147	4.15216	4.07235	3.69039	3.4648	4.0802	4.32219	3.92869	4.58524	4.20408	4.39873	3.8976	3.70505	4.35424	4.46439	3.9248	4.17013	3.85683	4.24946	3.57116	4.26982	3.55015	4.15889	3.92301
AFMID	5.3935	5.63575	5.17833	5.33752	6.02924	5.35081	4.91344	5.17347	5.39305	5.40259	5.20908	5.36136	4.98051	5.3791	5.38572	5.68388	5.90571	4.97221	5.06373	5.45687	5.59148	5.00815	5.95884	5.43553	5.34409	5.53094	5.29731	5.56897	5.23186	5.38848	4.75888	4.98988	5.2762	5.26896	5.4175	5.6817	5.33711	5.33173	5.34703	5.4047	5.32425	5.43953	5.18399	5.64791	5.46424	5.5927	5.33114	5.41625	5.24967
AFP	4.36748	4.11163	4.4758	4.12476	4.50814	4.04327	4.05753	4.22625	4.30299	4.36715	4.62785	4.76169	4.55929	4.25689	4.37086	4.37676	4.56787	3.95548	4.22985	3.98193	4.40519	4.89441	4.65999	4.82182	4.08222	3.89739	3.88906	4.47259	3.83798	4.4378	4.4847	4.46789	4.32946	4.51047	4.16809	4.74336	4.1464	4.17823	4.30252	4.43754	3.27432	4.68672	4.34224	4.64063	3.78811	4.02083	4.09597	4.56826	3.75473
AFTPH	8.70251	8.75253	8.72994	8.54469	8.73947	8.49053	8.55104	8.56304	8.62243	8.65277	8.63696	8.62239	8.556	8.65284	8.7278	9.23197	8.92817	8.69617	8.77509	8.51041	8.6459	8.6265	8.49467	8.47292	8.55061	8.61526	8.71326	8.69367	8.56994	8.6367	8.53456	8.55589	9.24752	8.6301	8.64503	8.74295	8.63248	8.58474	8.63624	8.4887	8.63313	8.70982	8.56013	8.59741	8.64762	8.64822	8.74802	8.61126	8.54042
AGA	7.90842	7.88087	7.93857	8.16852	8.45293	8.73819	7.75125	8.48118	8.32185	8.2944	8.1274	8.14489	8.19531	7.83165	7.99009	7.73991	7.92329	8.05679	8.02291	8.28082	8.24305	8.18771	8.79699	8.76111	8.10421	7.97161	8.1931	8.41526	8.32075	8.14853	8.0241	7.98585	7.6541	7.98487	8.3163	8.05722	8.44737	8.16543	8.09681	8.69137	7.92928	8.19938	8.19208	8.12552	8.35232	7.63258	7.74366	8.27896	8.02238
AGAP1	4.39609	4.4695	4.55236	4.73136	4.59611	4.27104	4.76722	4.43764	4.64137	4.5303	4.23045	4.70095	4.61354	4.60581	4.43398	4.44629	4.50795	5.16052	3.95807	4.48452	4.71675	4.69812	4.61136	4.38363	4.62862	4.59077	4.38393	4.32696	4.5639	4.5083	4.61822	4.73542	4.89792	4.71594	4.5989	4.53665	4.66788	4.40635	4.04709	4.7341	4.09229	4.46688	4.77525	4.70098	4.7187	4.59767	4.47691	4.4429	4.7249
AGAP11	4.31227	4.30573	3.95148	3.97712	4.01397	3.77266	3.45244	4.01698	3.52923	3.64188	3.97287	3.6583	3.67918	4.26391	4.50679	4.53896	3.6735	3.6967	3.27754	4.17868	2.90918	4.15436	3.96994	4.24272	3.75583	4.60495	4.00388	4.38365	3.76296	3.68419	4.37389	3.94985	3.93274	3.94549	3.4892	4.3292	3.83553	3.78693	3.77991	3.83023	4.19505	3.67303	3.87635	4.01702	4.19908	3.81019	3.7531	4.20424	3.54409
AGAP2	4.87404	4.62469	4.01035	4.44638	4.30907	4.68169	4.11535	4.16491	4.51543	4.68134	4.87968	4.25869	4.20877	4.45459	4.50064	4.25836	4.13767	4.55401	4.55848	4.58222	4.76936	4.9577	4.3898	4.35096	4.18172	4.22138	4.45985	4.56241	4.35773	4.81183	4.81302	4.57355	4.30928	4.34083	4.08156	4.79882	4.41584	4.2795	4.32958	4.3112	4.3029	4.70632	4.09047	4.37456	4.72018	4.32577	4.33529	4.51137	3.90979
AGAP3	7.82599	9.74542	7.72495	7.79318	9.59328	9.03688	7.70516	7.55569	8.07982	7.92889	8.22906	7.99296	7.87534	7.8392	7.90492	8.31427	8.16462	8.11836	7.90867	7.88418	7.9795	7.89104	9.14684	8.93423	7.5617	7.92738	7.80436	8.12217	7.63183	7.77962	7.80943	7.90443	8.5871	7.70906	7.98461	8.06203	7.58899	7.58801	9.79774	8.9819	7.91595	8.07968	7.63499	9.31744	8.00559	7.82304	8.04096	8.10767	7.47306
AGAP6	7.50393	7.15108	7.01174	7.5174	7.27984	7.1047	7.23189	6.90257	7.07686	7.24373	7.40529	7.20837	7.20941	7.29657	7.03797	6.61341	6.99919	6.88386	7.41947	7.21914	7.12652	7.27958	7.30248	7.57673	7.33544	7.34661	7.11753	7.1248	6.94956	7.13209	7.44201	7.37413	6.76463	7.15643	7.00342	7.1254	7.03317	7.24993	7.33653	7.43622	6.98811	7.08339	7.16404	7.35717	7.23486	7.50724	7.14482	6.85091	7.16336
AGAP7	5.27572	5.03939	5.08983	5.04765	4.41703	4.81741	4.8729	5.2247	4.85504	4.75367	4.78111	4.28036	5.3425	4.33551	4.79189	4.9305	4.68344	4.57811	4.84842	4.97708	4.92558	4.73345	5.01875	4.9343	5.29369	4.67324	4.94588	5.15167	4.8459	4.66975	4.77569	4.6839	4.86033	5.07322	4.57412	4.49252	4.80664	4.90148	4.74505	5.19605	4.97809	5.249	4.98096	4.81322	4.68909	4.57546	4.56406	5.16407	5.08971
AGAP8	10.0425	10.0361	10.2032	10.0521	10.2441	10.1669	10.1216	9.95694	10.0158	10.0892	9.93514	10.233	10.0468	9.97639	10.0387	9.45476	9.82716	10.0794	10.0985	10.0018	10.1042	10.0484	10.1879	10.1929	10.0726	10.0726	10.1307	9.85717	10.0373	9.89155	10.1981	10.2464	9.38464	10.2499	9.99173	10.0619	9.98269	9.88312	10.1078	10.13	10.1208	10.1974	10.1284	10.1363	9.8903	9.907	10.1138	9.98118	9.92799
AGBL1	4.00413	4.04656	5.01394	4.83273	4.71251	3.97153	4.16996	4.29459	4.30005	4.36297	4.63445	3.87911	3.85244	4.2944	4.70462	4.01862	4.3024	4.25374	4.25118	4.5085	4.35011	4.25167	3.92495	4.78005	4.47185	4.42558	4.03486	4.53174	4.6837	4.52984	4.2605	4.28493	4.35403	4.45381	4.09891	4.24426	4.08438	4.17251	4.52501	4.20016	4.25559	4.15249	4.50473	4.54896	4.48083	3.87715	4.13209	4.22269	4.6089
AGBL2	4.66099	4.43298	4.53371	4.64597	4.76825	4.7129	4.53984	4.47788	4.40825	4.70871	4.6219	4.62824	4.83204	4.36672	4.60402	4.747	4.58295	4.1412	4.79581	4.85984	4.79407	4.66514	4.71847	4.35603	4.41811	4.93697	4.71031	4.57472	4.35251	4.71696	4.64308	4.51776	4.28412	4.42559	4.78023	5.01522	4.27153	4.61981	4.62555	4.75937	4.37578	4.79308	4.50627	4.03506	4.79329	4.3619	4.91703	4.71938	4.03792
AGBL3	3.43556	4.25888	5.01348	4.16184	4.68831	3.75214	3.85681	4.97444	4.13764	4.74391	4.4947	4.52186	3.73747	4.26647	4.48973	4.35019	4.09014	3.96407	4.70364	3.96875	4.3442	4.26482	4.19458	3.90778	4.48517	4.21503	4.25524	5.04324	4.35304	4.06915	4.34233	3.67919	4.04977	4.11364	3.94808	3.99797	4.71981	3.73155	4.38746	4.46676	4.12165	3.99393	4.193	4.36311	4.47149	3.9037	4.60411	4.33468	4.014
AGBL4	4.28363	4.0478	4.08201	3.95277	4.64424	4.11698	4.42658	3.88549	4.7902	4.16805	3.77199	4.01329	4.20677	4.92316	3.90784	4.70895	4.41036	4.19791	4.57624	4.04554	3.86278	4.70817	4.378	3.78996	4.22514	4.72374	4.49838	4.26784	3.844	4.66822	3.79558	4.04322	4.58694	4.27312	3.65524	4.1526	4.57537	4.2726	3.96841	4.79629	4.10674	3.96948	4.04354	3.63277	4.35294	4.44299	4.28199	4.32034	4.53764
AGBL5	8.54174	8.5218	8.28933	8.41551	8.68462	8.17354	8.28583	8.47919	8.4981	8.56817	8.6562	8.49635	8.54468	7.90678	8.54119	8.33103	8.43315	8.23957	8.3895	8.47164	8.36584	8.55097	8.34025	8.42856	8.47686	8.27847	8.35733	8.54387	8.39623	7.7052	8.44172	8.49461	8.43065	8.42308	8.52263	8.41318	8.49687	7.82956	8.52625	8.38747	8.3138	8.39519	8.56395	8.66117	8.56458	8.4578	8.23815	8.49241	7.96349
AGC1	4.65292	4.74961	4.03261	4.12692	4.97636	4.63564	3.63236	4.10053	3.50253	4.19916	4.32076	3.86847	4.30341	4.71597	4.47149	4.3053	3.90574	4.53771	3.41664	3.81238	4.60935	3.58901	4.21029	4.04573	4.39699	4.24719	3.96371	3.94213	4.49719	4.00499	4.05421	4.62998	3.92768	3.93373	4.3877	4.77737	4.54402	4.38715	4.3603	3.8747	4.35708	4.2774	4.18274	4.73002	4.39641	4.5727	3.66972	4.00682	4.38941
AGER	4.70752	4.81721	4.35568	4.83323	4.70372	4.86864	4.83149	4.76722	5.06875	4.69147	4.37718	4.74464	4.52233	4.36576	4.75565	4.91349	4.76004	4.85537	4.5353	4.6975	5.016	4.85367	4.98699	4.90256	4.82854	4.54927	4.90907	4.70696	4.73432	4.58574	4.90376	3.85377	5.08049	4.84972	4.97029	4.85187	4.77724	5.04644	4.70718	4.68898	4.69624	4.60484	4.68459	4.71913	4.87265	4.53929	5.02973	4.60411	4.63375
AGFG1	7.62857	7.46466	7.87544	7.93096	8.01845	8.27347	7.92585	7.56739	8.02277	7.925	7.83431	8.00176	7.61176	7.47625	8.07711	7.58542	7.55303	8.01091	7.70071	7.67746	8.05265	7.83895	8.35464	8.38857	7.89923	7.93013	7.84454	7.88339	7.84731	7.74934	7.8127	7.71547	7.28038	8.06715	7.56965	7.84885	7.33957	7.95187	7.94581	8.28643	8.08352	7.5465	7.56446	7.85197	7.73331	8.0433	7.85231	7.64172	7.65704
AGFG2	5.2347	6.47651	5.4203	5.51819	5.71196	5.35987	5.29643	5.27531	5.60626	5.87419	5.57611	5.53437	5.66066	5.47185	5.68894	7.64758	6.09696	5.64686	5.70404	5.58801	5.72904	5.63899	5.2932	5.2339	5.68793	5.1581	5.47113	5.25465	5.57353	5.51568	5.3528	5.43172	7.76534	5.07166	5.23723	5.54215	5.33562	5.34075	5.92893	5.49961	5.57383	5.52627	5.66081	5.25758	5.56565	5.55719	5.59648	5.63382	5.57529
AGGF1	7.69897	8.05494	7.38854	7.46256	8.51198	8.51551	7.46136	7.46873	7.37998	7.46719	7.4352	7.24138	7.3404	7.43187	7.41223	7.04156	7.02021	7.56895	7.13959	7.52417	7.38736	7.62827	8.3096	8.40057	7.31245	7.50921	7.50557	7.56144	7.8341	7.63773	7.7571	7.50081	6.47688	7.71236	7.40196	7.51416	7.49255	7.6974	8.34709	8.32781	7.38281	7.47113	7.42372	8.30662	7.59043	7.0235	7.39247	7.40107	7.41058
AGK	8.24556	8.19141	8.53896	8.72492	8.65131	8.79293	8.61562	8.98595	8.84015	8.79255	8.78911	8.68118	8.74894	8.88041	8.84175	7.76802	8.34486	8.44934	8.84723	8.72857	8.66705	8.58154	8.69161	8.85966	8.65207	8.69005	8.59437	8.71595	8.75984	8.85191	8.67206	8.63321	7.75298	8.61244	8.79138	8.61913	8.72936	8.8578	8.32592	8.75612	8.63611	8.77105	8.7326	8.59933	8.69791	8.51264	8.63938	8.78949	8.80249
AGL	6.46246	6.64144	6.87897	6.63666	6.80767	7.27954	6.64013	6.96225	6.85726	7.00695	6.89792	6.68534	6.68016	6.3187	6.67233	7.18944	6.91402	6.60487	6.64546	6.99319	6.91889	7.03208	7.09365	6.9872	6.79144	6.61667	6.78707	6.92871	6.80595	6.7386	6.89644	6.80323	6.74255	6.71944	6.74942	6.41463	6.80051	6.70151	6.85746	7.00285	6.84801	6.86725	6.69867	6.60988	6.77149	6.64569	6.62866	6.83779	6.49278
AGMAT	4.96799	4.12295	4.53632	4.99291	4.20463	4.58955	4.38602	4.72992	4.49723	4.71305	4.96714	4.46352	4.78628	4.76224	4.05112	4.00493	4.3953	5.08565	4.62912	5.05831	5.02176	4.8553	4.31515	4.04593	4.52627	4.96923	5.18238	4.78207	4.55862	5.00218	5.17205	4.56552	4.173	4.75887	4.72833	5.18542	4.59876	4.63894	4.24838	4.69134	4.79403	4.62723	4.66088	3.73739	4.8241	4.66241	4.89195	4.90181	4.87444
AGPAT1	6.49435	5.84043	6.2083	6.64377	6.03111	5.62127	6.75158	6.64872	6.69014	6.62673	6.59288	6.6451	6.80913	6.63864	6.42949	6.39237	6.54202	6.3469	6.7786	6.52455	6.51597	6.61651	5.51058	5.75072	6.63957	6.49675	6.38576	6.56836	6.58395	6.55282	6.71865	6.63849	6.29308	6.35906	6.74545	6.57465	6.71407	6.53073	5.7819	5.65372	6.27133	6.68893	6.80435	6.04804	6.80939	6.67744	6.43265	6.71724	6.66934
AGPAT2	8.74038	8.64091	8.75179	8.88278	8.56697	8.57426	8.99778	8.38423	8.91557	8.74516	8.6696	8.77296	8.72558	8.91278	8.84188	7.87576	8.2069	8.64522	8.91415	8.63055	8.71753	8.78531	8.58173	8.72933	8.96484	8.69825	8.71265	8.31077	8.64261	8.77894	8.78865	8.78814	8.09098	8.72211	8.65312	8.70176	8.51805	8.7808	8.65703	8.56352	8.79125	8.53655	8.86223	8.82878	8.45701	8.91785	8.94223	8.68221	8.96233
AGPAT3	4.85946	4.83664	4.53456	4.96915	4.84263	4.90581	4.93845	4.82823	4.97228	4.6999	5.07361	4.80292	5.10045	4.91528	4.96195	4.93156	4.78946	4.57168	4.79025	4.7872	4.94463	4.9357	4.49004	4.85492	5.11444	4.89677	4.70477	4.83064	4.7653	4.7204	4.83873	4.99555	4.70668	4.62127	4.83833	5.12513	5.16787	4.76904	4.50565	4.83152	4.65772	4.92617	4.86119	5.0899	4.77916	5.1206	4.81002	4.84038	4.81361
AGPAT4	4.57127	4.4385	4.16133	4.11755	4.38535	3.86959	4.21131	4.21533	4.65047	4.18075	4.50367	4.19412	4.19235	4.32975	4.41851	4.41881	4.54727	4.6382	3.99593	4.25383	4.54128	4.3353	4.24816	4.29246	4.28113	4.64112	4.2285	4.51358	4.4509	3.84748	4.34511	4.79336	4.65104	4.10346	4.4956	4.1384	4.26523	4.9318	4.26923	4.45463	4.05139	4.07246	4.14571	4.34494	4.83025	4.07657	3.878	3.69299	4.65856
AGPAT5	7.98256	6.90035	7.43098	7.76936	6.74164	6.81543	7.6803	7.35241	7.97628	7.52933	7.53149	7.82156	7.69648	7.80231	7.94032	7.42996	7.29702	7.56465	7.90748	7.6252	7.827	7.42932	6.82489	7.06401	7.85784	7.40187	7.46946	7.35304	7.62315	7.65163	7.7285	7.42339	7.40053	7.40839	7.69131	7.68541	7.49067	7.45247	6.8924	7.00831	7.55452	7.58057	7.75726	6.85189	7.42834	7.80822	7.6982	7.65046	7.59258
AGPAT6	5.96321	5.24169	5.40989	5.69365	5.81175	5.72304	5.76641	5.54475	5.97748	5.76073	5.82953	5.46735	5.69665	5.79151	5.49449	5.77834	5.71608	5.61688	5.79467	5.77479	6.03412	5.5367	5.29176	5.58581	5.50797	5.91181	5.84941	5.79248	5.75787	5.65187	5.43424	5.86416	5.05184	5.76589	6.10712	5.8737	5.71794	5.80169	5.2214	5.4744	5.74696	5.54946	5.91617	5.57537	5.77831	6.24825	5.78765	5.85012	5.77589
AGPAT9	6.27284	6.59219	6.84096	6.6127	6.4926	7.00784	6.68925	6.54486	6.89565	6.84584	6.32022	7.07867	6.91727	6.48503	7.17724	6.89043	6.69076	7.14749	6.98677	6.55405	6.89633	6.39526	6.76346	6.73838	6.54859	6.91313	6.98384	6.57638	6.78739	6.76569	6.5526	6.49493	6.69545	6.86348	6.73589	6.94309	6.60313	6.7741	6.52132	6.96787	6.80831	7.07303	6.48914	5.99113	6.62451	6.55793	6.69104	6.67558	6.6834
AGPS	9.53739	8.91228	9.60606	9.42384	8.56004	8.86159	9.50561	9.35685	9.01636	9.51565	9.47279	8.8222	9.50558	9.66006	9.05737	9.74692	9.61819	9.45833	9.15992	9.45111	8.94646	9.39922	8.79389	8.92541	9.5424	9.50339	9.47583	9.39784	9.42752	9.52085	9.47114	9.47544	9.84034	9.43918	9.35356	9.33641	9.32741	9.74792	8.87092	8.95924	9.42223	9.44255	9.37671	8.74587	9.33589	9.29467	9.36477	9.49047	9.62986
AGR2	4.94091	5.00673	5.3887	5.10533	4.89585	4.75922	4.93747	5.07625	5.02993	5.15408	5.05289	4.98902	5.12317	4.99597	5.09294	5.25484	4.83224	5.25962	5.27504	4.73703	5.07035	5.01861	5.12508	4.77601	4.65094	5.36717	5.57172	5.28426	5.46505	5.35092	4.92556	4.8229	5.02132	5.11706	4.89537	5.1992	4.82871	5.06594	5.09499	4.91425	5.18884	4.9856	5.17416	4.97271	4.74487	4.92311	5.11352	5.00603	5.18714
AGR3	4.60387	4.96769	4.9184	4.51201	4.7219	5.07294	4.79161	4.67473	4.71806	4.95655	4.8473	4.59869	4.76976	4.65027	5.15833	4.51993	4.79006	4.74382	4.7507	4.76408	4.64393	4.71834	4.68615	5.03546	5.06678	4.97985	4.73486	4.46849	4.61955	4.85248	4.73673	4.647	4.80349	4.75462	4.91131	4.46552	4.62374	4.90424	5.20046	4.89037	4.92441	4.75269	4.16314	4.65364	5.29273	4.84088	4.71145	4.98673	5.22061
AGRN	8.25731	8.29942	8.56595	8.65311	8.68726	8.40785	8.60038	8.37904	8.77704	8.3691	8.63251	8.57286	8.33163	8.37526	8.55077	7.84584	8.12226	8.60101	8.69346	8.65157	8.60348	8.55292	8.48826	8.58439	8.46513	8.54843	8.46663	8.25911	8.64815	8.51033	8.67267	8.64989	7.9927	8.56372	8.43547	8.53608	8.25042	8.43799	8.18848	8.54457	8.41113	8.27203	8.70636	8.34561	8.40442	8.76143	8.71523	8.48159	8.66051
AGRP	4.6372	4.31519	4.06726	4.40117	4.79133	4.57224	4.66485	4.19148	4.18962	4.59546	4.74694	4.29753	4.76185	4.4918	4.55167	4.59096	4.56167	4.57587	4.36757	4.15892	4.51815	4.41214	4.18986	4.2782	4.36956	4.82559	4.79791	4.47462	4.48432	4.18665	4.52527	4.55906	4.61988	4.60428	3.86714	4.41056	4.48941	4.51196	4.68389	4.09825	4.46209	4.31416	4.66378	4.59598	4.26122	4.56498	4.75295	4.33416	4.59581
AGT	3.97512	4.60557	4.43754	2.76928	4.08012	4.53161	4.81165	4.21753	4.21986	4.53328	4.79744	4.89523	4.49897	4.25693	3.88119	4.68903	4.05365	4.63414	4.45201	4.2073	4.60769	4.29531	3.92953	4.40283	4.31466	4.1119	4.26261	3.61029	4.14749	4.12912	4.18967	4.30968	4.27828	4.1935	4.53775	3.88104	4.53616	4.30177	4.466	4.26332	4.6614	4.01807	3.94052	3.88195	4.96532	4.25844	4.90705	4.36163	4.14795
AGTPBP1	7.37399	7.59424	7.46152	7.19976	7.52505	7.62094	7.33616	7.21812	7.37945	7.04245	6.99651	7.39366	7.14666	7.05509	7.52864	7.4026	7.06042	7.32867	7.12565	7.34424	7.25561	7.16903	7.66069	7.59042	6.99995	7.11581	7.12632	7.09235	7.40439	7.21461	7.43979	6.95637	7.36069	7.47073	7.21688	7.21443	7.14435	7.18001	7.47522	7.6112	7.74387	7.08043	7.19356	7.67488	7.01375	7.38945	7.43934	7.15431	7.3618
AGTR1	5.11276	5.41252	5.22531	5.36812	5.00058	5.16424	4.89617	5.14846	4.82429	5.07846	4.90173	4.78249	4.90306	5.21694	5.22334	5.34092	5.32835	5.16808	5.09782	4.88176	5.14526	4.94852	5.172	4.98051	5.03778	5.0297	4.97074	5.10928	4.94277	4.87286	5.15858	4.93213	5.9337	5.11609	4.95952	5.20347	4.92201	4.88222	4.89681	5.29462	5.03887	4.89434	5.09812	5.25871	5.06389	5.25275	4.91861	5.06853	4.8604
AGTR2	4.42627	4.77448	4.68621	4.94937	4.3941	5.26303	4.60148	5.26143	4.84422	4.66184	4.40888	4.79827	4.77085	4.79576	4.96494	5.48923	4.70126	4.80361	5.04987	4.58608	5.20023	4.09523	4.55821	4.89473	4.88153	4.62093	4.84836	5.11922	4.71735	4.64675	5.19204	4.29232	4.72669	4.66616	5.29879	4.44276	5.35076	5.28817	4.50944	4.98943	4.77063	4.18908	4.66551	5.21591	4.49323	4.95767	4.38875	4.71064	4.85008
AGTRAP	7.49177	6.38799	7.16349	7.37539	6.36313	6.69939	7.34136	6.90382	7.38109	7.31903	7.34284	7.22762	7.38838	7.17034	7.32539	6.10421	6.56509	7.21824	7.48646	7.17425	7.34078	7.23635	6.66874	6.6346	7.23375	7.31476	7.10522	6.76005	7.24362	7.26813	7.21655	7.31847	6.06521	7.4206	7.50228	7.48641	6.78471	7.12332	6.36213	6.57788	7.32565	7.38139	7.24727	6.74348	6.94503	7.55483	7.34038	7.40045	7.40513
AGXT	4.56146	4.37215	4.69437	4.88116	4.58988	4.57865	4.42897	4.58498	4.70699	4.61337	4.22893	5.0711	4.789	4.24924	4.24017	4.08806	4.61409	4.78373	4.67852	4.44768	4.43225	4.79489	4.67894	4.84656	4.68121	5.07211	4.89207	4.47142	5.07114	4.20952	4.12047	4.26091	4.42196	5.16752	4.90786	4.62129	4.60024	4.59456	4.53219	4.32458	3.93318	4.86573	4.54452	4.48054	4.81209	4.69383	4.55207	4.57156	4.71257
AGXT2	4.42057	4.20701	3.53509	3.50742	4.26144	3.86559	5.07461	4.29981	3.17469	3.84601	3.55568	3.89124	3.77772	4.26282	4.07771	4.35435	3.51418	4.1792	4.16654	4.05097	3.92837	3.69707	3.32486	3.71978	4.45387	3.8042	3.95988	3.7992	3.99106	4.14537	3.93034	4.41818	4.46628	3.47584	2.98373	4.03463	4.30834	3.79676	4.27942	4.01386	4.4321	4.26118	4.2096	3.34288	4.15576	4.62785	4.03395	4.16258	3.68473
AGXT2L1	4.23573	7.07493	4.45791	3.80551	4.75802	4.35267	3.97484	4.13503	3.96821	4.54234	3.94708	4.18048	3.92821	4.50486	3.82216	7.5518	4.91801	4.44265	3.78487	4.39324	4.34521	4.25072	4.63465	4.72222	4.07445	4.30488	3.85912	3.82828	4.10073	4.0687	4.05368	4.11545	7.60825	4.01028	4.43928	4.03764	4.10749	4.54246	5.53116	4.71243	4.46942	4.63181	4.1462	4.62626	4.39627	4.20777	4.03324	4.12138	3.97791
AGXT2L2	5.30658	4.98037	5.16763	5.1742	4.87128	4.6763	5.19001	5.42174	5.10883	5.3982	5.12132	5.22329	5.20642	5.22549	5.15758	4.96656	5.13082	5.19575	5.50281	5.29046	5.11048	5.20164	5.09769	4.9156	5.39632	5.17403	5.16332	4.89476	5.13571	5.04845	5.09581	5.51142	5.22141	5.32926	5.28671	5.09699	5.13811	5.38058	4.63656	4.86277	4.91683	5.39463	5.22511	5.25249	5.10722	5.39884	4.84549	5.29008	5.08765
AHCTF1	8.65122	9.12086	8.7518	8.64745	8.7116	9.35581	8.70522	8.56788	8.24341	8.58054	8.53275	8.43094	8.55703	8.91268	8.42138	8.53121	8.43936	8.68232	8.42268	8.6545	8.44489	8.51772	9.27145	9.18591	8.67418	8.60089	8.553	8.51975	8.65746	8.8952	8.60793	8.61333	8.49618	8.60949	8.57972	8.61463	8.45609	8.9816	9.06172	9.26188	8.63293	8.53213	8.59902	9.14815	8.59721	8.62275	8.52895	8.46278	8.93772
AHCY	11.3635	11.0683	11.4095	11.5414	11.1894	11.1024	11.5826	11.6944	11.6703	11.5971	11.5248	11.5144	11.5674	11.6799	11.4796	11.1976	11.2681	11.4806	11.619	11.566	11.2945	11.42	11.3039	11.1838	11.5694	11.539	11.4654	11.5588	11.426	11.5139	11.5676	11.6	11.185	11.4061	11.6405	11.4564	11.5699	11.6414	11.1321	11.2293	11.4308	11.5452	11.6803	11.3962	11.6304	11.2516	11.501	11.4721	11.686
AHCYL1	9.68037	9.19142	9.89351	9.89261	9.19616	8.89789	9.671	9.44208	9.78614	9.82552	9.75553	9.79609	9.68038	10.1641	9.85102	9.38995	9.34366	9.72296	9.88377	9.6595	9.59352	9.97576	8.84375	8.71545	10.1207	9.38623	9.8027	9.78278	9.87761	9.83035	9.75387	9.72932	9.39088	9.60952	9.73396	9.71367	9.58594	9.76425	9.12142	8.76037	9.73648	10.0213	9.92073	9.04977	9.5435	9.47611	9.78715	9.88102	9.6712
AHCYL2	7.16276	6.67741	7.00697	7.35264	6.71555	6.61409	7.29425	6.61582	7.44104	7.40547	7.25223	7.24933	7.36918	6.36625	7.22009	7.44307	7.27425	7.15072	7.43275	7.16544	7.11687	7.16246	6.6698	6.67428	6.92524	7.10897	7.11169	7.25428	7.10173	6.54227	7.28919	7.10587	7.35468	6.90452	7.33032	7.13473	6.76942	6.38311	6.61551	6.5121	7.5495	7.3098	7.25899	6.4871	7.01053	7.48461	7.59235	7.41116	6.32731
AHDC1	5.39478	5.50128	5.5682	5.75843	5.20718	5.21106	5.45476	5.3257	5.31936	5.10308	5.43877	5.5477	4.93049	5.61152	5.40012	5.06297	5.25249	5.56851	5.99115	5.19091	5.23109	5.16521	5.22121	5.16971	5.17543	5.34085	5.46095	5.49209	5.38835	5.24891	5.38057	5.49116	4.93161	5.77826	5.17049	5.63253	5.02592	5.23213	5.43052	5.24468	5.3344	5.11268	5.39928	5.71604	4.99033	5.75263	5.54483	5.26182	5.53646
AHI1	5.52	5.24097	5.74376	5.47252	5.16093	5.33928	5.21535	6.17913	5.57568	5.91462	6.08912	5.88154	5.92144	5.71246	5.41406	6.03735	5.88265	5.31776	5.82793	6.2216	5.91274	5.98011	5.34542	5.11429	5.74224	5.44151	5.46722	5.97818	5.62288	5.73647	5.18412	5.81032	6.37634	5.87012	5.77075	5.40324	5.86347	5.7658	4.91452	5.21727	5.53942	5.83468	5.93278	5.06653	5.80757	5.57778	5.5289	6.04671	5.64
AHNAK	8.75082	9.44777	8.57022	8.92582	9.33588	9.49861	9.16298	9.24891	9.10608	8.8666	8.89009	9.07645	8.89269	8.77096	8.87247	8.65997	8.94054	8.35846	9.04912	9.04337	8.98844	9.00218	9.44765	9.57626	8.9848	8.47584	8.4511	9.13699	9.07676	8.73053	8.99593	8.97429	8.66301	8.51398	8.90205	8.36348	9.35203	8.75874	9.3346	9.60283	9.18674	8.90064	8.95162	9.29704	9.25837	8.9123	9.09974	8.76097	8.64809
AHNAK2	9.27425	8.13712	9.14609	8.97955	7.63027	7.53637	9.03793	8.06014	8.9616	8.91746	9.05692	8.86306	8.82437	8.86293	9.04804	7.91498	8.36551	8.85781	8.84559	9.09152	8.80791	9.0114	7.51632	7.83815	9.18205	8.98285	9.05797	8.2616	9.08034	8.74321	9.25099	9.09346	7.78885	9.27004	8.72336	9.04583	8.17379	8.86753	7.82371	7.62627	8.95809	8.90282	9.22553	8.1828	8.08128	8.9951	8.74788	8.76022	8.99099
AHR	10.2833	10.3313	10.6885	10.7119	10.2043	10.7899	10.5786	10.5947	10.7677	10.4881	10.5963	10.7239	10.563	10.4405	10.6821	10.5155	10.4586	10.7599	10.6807	10.573	10.751	10.5629	10.5581	10.4775	10.6226	10.5451	10.7416	10.4291	10.7933	10.6342	10.5502	10.7781	10.4213	10.694	10.4058	10.6875	10.3611	10.4254	10.5751	10.5134	10.5386	10.6024	10.534	10.2033	10.57	10.5228	10.5812	10.4287	10.4885
AHRR	5.22622	7.13651	5.06923	4.75697	7.28145	6.03342	4.64639	5.06051	4.55981	4.92093	4.97882	4.97632	4.75272	4.93116	5.13479	5.93722	5.46289	5.15399	4.93579	4.65759	4.74161	5.04246	6.31267	6.47034	4.69153	4.91187	5.0265	4.62811	4.98174	4.74089	4.90476	4.9224	5.95261	5.13337	5.01814	5.05207	4.75657	4.50716	7.39915	6.15252	4.29888	5.11045	4.71107	7.13461	5.3303	4.98627	4.8892	5.01686	4.97357
AHSA1	9.99871	9.12436	9.99451	9.96891	8.89973	8.75484	10.2765	9.83721	9.75981	10.1037	9.94661	9.86111	10.126	10.3489	10.0098	10.0774	10.3255	10.0111	10.2214	9.71303	9.85903	9.74583	8.75754	8.85733	9.91382	10.1501	9.98759	9.88091	9.87346	10.2204	9.89758	9.86264	10.259	9.82889	10.0255	10.0105	9.83729	10.1877	9.00604	8.87249	9.95793	10.0871	9.96236	9.04918	9.87536	10.3614	10.1504	10.1245	10.0894
AHSA2	9.27222	8.24353	9.1958	8.62644	7.99063	8.27491	8.6031	8.88512	8.67368	8.71365	8.82248	8.64655	8.98347	8.61957	8.87041	8.28283	8.59715	8.56183	8.67444	8.9738	8.97528	8.86776	8.34942	8.31307	8.93659	8.84172	8.98036	8.78303	8.77263	8.78417	8.76995	8.81929	8.20817	8.94608	8.81252	8.66041	8.8445	8.69667	8.0788	8.33265	8.7094	8.75226	9.17456	8.11542	8.89537	8.5887	8.5748	8.7451	8.79576
AHSG	4.29925	3.20843	4.34166	3.65535	3.28889	4.52155	4.00858	3.91123	3.72135	4.22024	3.71365	4.46506	4.21249	4.04359	4.07292	4.61364	3.84078	3.82072	3.94358	3.99665	3.83835	4.14906	4.26947	3.32609	4.27578	3.93445	3.8716	3.51452	3.71843	3.80648	3.758	4.43778	4.36764	3.63983	3.94175	4.26293	3.52612	4.08966	3.91657	3.40327	4.51512	3.83198	3.64336	4.20049	4.16032	4.2121	3.80516	4.14316	4.00795
AHSP	5.81095	5.49004	5.66476	5.30962	4.76547	5.61862	5.12027	4.97313	5.20965	4.87784	5.1851	5.51959	5.20379	5.51849	5.26595	5.34189	5.23681	5.58456	5.35749	5.3315	5.35488	5.18012	4.55668	5.63688	5.19751	5.51344	5.32777	5.57228	5.27104	4.78287	5.18666	5.52011	5.36633	5.57411	5.5526	4.76282	5.21814	4.96678	5.2586	5.29711	4.837	5.19469	5.48325	5.35256	5.52012	5.21999	4.77292	5.23736	5.26332
AICDA	4.78354	4.66994	4.61717	4.91932	3.94382	4.99775	4.39077	4.29775	4.86741	4.96161	4.65827	4.69888	4.51338	4.66055	4.90416	4.02098	4.71735	5.39262	4.8214	5.18947	4.66965	4.81074	4.72985	4.5306	5.09877	4.73446	4.86255	4.84065	5.14269	5.10552	4.83696	4.52407	4.69337	4.53868	4.21969	4.65455	4.71753	4.94624	4.23106	4.84564	4.86304	4.47302	4.34148	4.93921	4.58243	4.39842	4.65251	4.27204	4.96497
AIDA	11.4296	11.1621	11.3222	11.2659	10.782	10.9666	11.3127	11.3062	11.4623	11.4157	11.2622	11.4583	11.3029	11.3141	11.3513	11.1933	11.2093	11.4673	11.3659	11.2524	11.2524	11.3815	11.1091	11.1127	11.3803	11.4797	11.326	11.3729	11.1954	11.2494	11.1412	11.3343	11.1079	11.4892	11.4015	11.4412	11.2985	11.3006	11.1089	11.0316	11.2256	11.4104	11.2396	10.9878	11.3381	11.3537	11.2511	11.4019	11.1491
AIF1	5.26669	5.11214	5.29829	5.26614	5.35984	5.05169	5.31452	5.70329	5.31634	5.19754	5.15099	5.18345	5.4317	5.04619	5.16658	5.10881	5.66519	5.28072	5.03873	5.2264	5.43105	5.36638	5.28164	4.96395	5.23004	5.33214	5.143	5.32198	5.11145	5.52434	5.07148	5.41996	5.24448	5.25787	5.33435	5.35294	5.3101	5.07192	5.27633	5.3683	5.42319	5.30504	5.38573	5.3603	5.48594	5.00039	5.2266	5.19368	5.03092
AIF1L	11.0498	10.8053	10.8066	11.0741	10.919	10.6299	11.2042	11.0284	11.2298	11.1802	11.1154	11.0633	11.1717	10.9836	11.1161	11.0458	11.1548	10.6906	11.0971	11.0973	11.1153	11.1596	10.7539	10.6642	10.9557	10.6393	10.6414	11.0732	11.0028	11.0316	11.1288	11.1742	11.1042	10.8764	11.1653	10.6642	11.0312	11.0223	10.8637	10.7812	11.2133	11.1246	11.1982	10.9552	10.917	11.0142	11.1847	11.0789	11.1864
AIFM1	7.45775	7.29104	7.74246	7.63835	7.40509	7.12551	7.72447	7.61653	7.64169	7.61315	7.5921	7.7551	7.73902	7.82104	7.50861	7.64601	7.79226	7.62822	7.7189	7.65471	7.59688	7.65803	7.04609	7.14063	7.62182	7.56982	7.60659	7.57646	7.60721	7.83339	7.67932	7.52034	7.91774	7.56738	7.67956	7.67747	7.53339	7.69023	7.28756	7.01848	7.73173	7.86374	7.57866	7.29162	7.6304	7.91411	7.65636	7.77324	7.67094
AIFM2	7.27718	7.0233	6.90176	7.08207	7.01559	7.0866	7.01107	6.95069	7.08839	7.08022	6.91544	7.15319	7.07059	7.14304	7.07289	6.78546	6.97697	7.18781	7.12673	7.02451	6.7805	7.18066	7.10045	7.19893	6.98131	7.16648	6.76266	7.27474	7.0787	7.29541	7.22779	7.30624	6.80302	6.80076	7.03717	6.86106	7.09115	7.29463	7.04052	7.18444	6.72593	7.19736	6.87636	7.02031	7.32944	6.9482	7.04993	7.06566	7.42207
AIFM3	5.22148	4.80274	5.21814	4.88331	4.81028	5.06055	5.07813	5.10504	5.20772	5.45816	4.85904	5.19649	5.01035	5.43278	5.04207	5.22011	4.84095	4.80984	4.96409	4.7117	5.27884	5.36915	5.01888	5.30388	4.9064	5.20329	5.37878	5.10579	5.4255	5.12467	5.00558	5.29195	4.87559	5.13095	4.73867	4.80767	4.9333	5.17618	5.41647	4.97528	5.10931	5.06876	4.74107	5.04745	5.10993	5.15451	4.79338	5.05568	5.04183
AIG1	8.2896	8.12549	7.83499	8.19156	7.68678	7.56048	7.97554	8.39829	8.18312	8.22651	8.19271	7.95816	8.2696	7.85192	8.05376	8.65992	8.57424	7.77213	8.08998	8.27575	8.10942	8.31355	7.64877	7.30047	8.04063	7.73477	8.05421	8.35275	8.20918	7.87922	8.07645	8.38278	8.64906	7.99524	8.25538	7.76188	8.43117	7.98813	8.0438	7.49238	7.9243	8.11667	8.14873	7.83395	8.38748	8.11032	7.87129	8.25157	8.05306
AIM1	5.84031	6.4089	5.85735	6.07381	6.37608	6.36856	6.35063	6.16045	6.23602	6.14302	6.12046	6.09253	6.03664	6.30434	5.79918	6.11292	5.7736	6.00024	6.13903	6.13194	6.11857	6.06174	6.13903	6.33548	5.90649	6.31311	6.13613	6.22115	5.9801	5.7506	6.02669	5.96546	6.16684	6.46922	5.82452	6.14219	6.18295	5.88369	6.33923	6.27749	6.17417	5.97205	6.01455	6.48638	6.18461	6.62234	6.21406	6.21193	6.10133
AIM1L	5.83643	5.76696	5.7863	6.32874	5.73002	5.94276	6.25182	5.965	6.41936	5.49621	5.72244	6.30999	5.5904	6.121	6.23575	5.41163	5.6246	5.691	6.21107	5.81944	6.30962	5.57912	5.93053	6.14323	5.86054	5.8814	5.85167	5.65057	6.47969	6.09162	6.29191	5.71225	5.33394	6.09527	5.44201	5.83172	6.01749	6.13857	5.97605	5.75232	6.1869	5.55105	5.86224	5.95155	5.85288	6.35589	6.12613	5.24409	6.19496
AIM2	4.71381	4.98769	5.40523	5.17687	4.8381	5.21852	5.63118	5.30236	5.26749	5.39824	5.30847	5.12511	5.11692	5.05244	4.83342	5.42518	5.18893	5.67831	5.43655	5.14914	5.09847	5.21611	5.20577	5.13754	5.50142	5.33514	5.10134	5.5404	4.76544	5.19571	4.96147	5.2353	5.3144	5.27561	5.26886	4.93702	5.47582	5.37802	5.28071	5.19394	5.27966	5.19049	5.02196	5.38121	5.35661	5.06621	5.04797	5.01147	5.12769
AIMP2	11.1156	11.1505	10.8915	11.0296	11.0444	11.2311	10.9923	11.3244	10.8898	11.2996	11.1171	10.9788	11.025	11.4087	10.8391	11.3854	11.5102	11.0183	11.0106	11.0064	10.8599	11.0982	11.3656	11.3544	10.9105	11.0665	11.0344	11.3945	10.9618	11.3748	10.9353	11.1189	11.3624	10.8382	11.3348	11.0984	11.2327	11.2893	11.2238	11.2988	10.919	11.1649	11.045	11.2764	11.3101	10.9728	11.0467	11.268	11.3257
AIP	9.29255	8.93449	8.73164	8.98319	8.78234	8.36603	8.83737	8.81403	8.90664	8.99349	8.90028	8.98892	9.01803	8.80363	8.8975	9.22931	9.14554	8.84373	8.98174	8.85025	8.94289	9.02942	8.54296	8.68389	8.85079	8.73135	8.85196	9.05543	8.99399	8.84553	8.91918	8.89786	9.29943	8.83967	9.10282	8.89085	8.86512	8.93406	8.75755	8.46208	8.67639	9.05847	9.12983	8.83672	8.98235	8.82466	8.76941	8.9889	8.89227
AIPL1	4.6553	4.43384	4.91987	4.37026	4.28755	4.55261	4.47988	4.79652	4.50576	4.61651	4.61387	4.70022	4.58806	4.9729	4.63718	4.56631	4.59732	4.52295	4.50546	4.84529	4.749	4.56682	4.58002	4.59945	4.53253	4.86115	4.59754	4.67031	4.46929	4.80247	4.56254	4.58362	4.68583	4.61474	4.527	4.64314	4.52179	4.68337	4.42184	4.60091	4.66071	4.60912	4.83183	4.65827	4.53997	4.42403	4.23668	4.63207	4.89593
AIRE	10.5549	10.4836	10.9488	10.9756	10.674	10.9974	10.9052	10.7356	10.9122	10.5587	10.8737	11.0057	10.6372	10.5833	10.9314	10.7185	10.5956	10.8715	10.9743	10.8777	11.0378	10.8657	10.7762	10.6962	10.825	10.7967	10.8541	10.6691	10.9982	10.5832	10.8796	11.0312	10.505	10.9508	10.7111	10.919	10.7206	10.6248	10.7904	10.8105	10.629	10.7396	10.7012	10.3977	10.6518	10.824	10.8796	10.6832	10.6619
AJAP1	4.54788	5.62748	4.94839	4.86331	5.11872	4.97075	4.79362	4.78974	4.76397	4.74402	4.66007	4.7171	4.67894	4.99515	4.42469	5.70428	5.44198	5.05349	4.84602	4.80994	4.54526	4.68025	5.16916	5.16573	4.81521	4.73049	4.63553	4.78984	4.60277	4.70017	4.67669	4.8507	5.69276	4.90592	4.88201	4.99458	4.8779	4.65157	5.14162	5.14773	4.57457	4.85415	4.85211	5.00399	5.19062	4.83603	4.70723	4.88479	4.67756
AK1	6.96898	7.59193	6.96229	7.38011	7.39206	6.45694	7.39697	7.29797	7.25777	7.18181	7.14442	7.35915	7.22031	7.20738	7.12429	7.19121	7.31206	7.1752	7.09335	7.08536	7.09855	7.29873	6.89659	6.73841	7.23924	7.10585	7.10415	7.25049	7.31973	7.39854	7.24622	7.23813	7.14107	6.94892	7.26747	6.93171	7.12522	7.18921	7.47939	6.8053	7.16366	7.50005	7.18222	7.04723	7.24244	7.13829	7.4899	7.49825	7.27478
AK2	10.1938	9.60876	10.1836	10.2593	9.59762	9.31133	10.2423	10.0591	10.2407	10.1679	10.1022	10.3259	10.1296	10.2617	10.3555	10.1307	10.1241	10.1624	10.3473	10.1494	10.2851	10.1253	9.46315	9.35237	10.2564	10.0218	10.1109	10.103	10.1194	10.1392	10.176	10.1557	10.2421	10.2244	10.1626	10.1815	10.0202	10.1697	9.52453	9.43526	10.2589	10.2231	10.2058	9.46865	10.0043	10.4265	10.2616	10.2766	10.2905
AK2P2	6.45838	5.75743	6.39114	6.34142	6.54352	6.41247	6.53388	6.19722	6.21164	6.39358	6.46364	6.72082	6.58522	6.40011	6.26459	6.41318	6.04126	6.31645	6.23966	6.16674	6.58036	6.25173	6.29374	6.40478	6.5343	6.48645	6.27869	6.09837	6.50953	6.26303	6.52375	6.37073	6.20644	6.52463	6.19928	5.6449	6.3145	6.23307	6.52627	6.43827	6.131	6.34499	6.09991	6.18882	6.40607	6.51718	6.32752	6.17655	5.94168
AK3	10.9098	10.9918	10.8997	10.7795	11.1763	10.8198	10.5976	10.3898	10.8248	10.8133	10.8333	10.6132	10.6831	10.4712	10.8317	10.4805	10.45	10.7979	10.618	10.8755	10.7914	10.8748	10.981	10.9153	10.666	10.5552	10.8132	10.5896	10.7598	10.6234	10.7345	10.8027	10.4958	10.9951	10.8312	10.7361	10.384	10.6715	10.9741	10.8468	10.7493	10.7759	10.7304	11.0702	10.5376	10.7271	10.6294	10.8502	10.6887
AK3L1	8.52704	7.59041	8.70698	8.73484	7.65574	8.23042	8.55872	8.12458	8.94256	8.00914	8.18437	8.83539	7.93774	8.65546	8.90308	7.24482	6.96071	8.52729	8.88182	8.42515	8.9531	8.12249	8.13966	8.1392	8.65661	8.42691	8.6447	7.93002	8.81286	8.66836	8.8225	8.09654	7.17773	8.67969	7.95008	8.46199	8.06127	8.7027	7.80473	7.98596	8.72581	8.03016	8.31667	7.83197	8.004	8.70885	8.74488	7.78192	8.60397
AK5	4.12597	4.62232	4.39582	4.29671	4.9064	4.3389	4.15603	4.45051	4.22321	4.28702	4.2453	4.35857	4.54839	4.18551	3.875	4.46221	4.49851	4.51076	4.34341	4.18246	4.10135	4.43927	4.258	4.25383	4.33551	4.34042	4.16873	4.44431	4.48728	4.58986	4.35562	4.24537	4.41442	4.04296	4.40343	4.34927	4.52474	4.18518	4.52143	4.5289	4.12041	4.11492	4.34225	4.59029	4.58142	4.59585	4.15972	4.23991	3.91647
AK7	4.50684	4.10828	4.63089	4.0514	3.93629	3.5149	4.28013	4.069	4.21984	3.72508	3.61597	4.23019	3.86553	4.08596	3.89619	4.07834	4.01528	4.48003	4.01694	3.83111	3.5531	4.14817	4.36965	4.02128	3.9426	4.46058	4.67629	4.02469	4.27421	4.06871	4.79418	4.58535	3.96843	4.07962	3.56705	4.33701	4.00847	3.5063	3.8263	3.81476	4.00137	3.99239	4.08049	4.07381	4.87007	4.26297	4.17484	4.03601	4.01542
AKAP1	6.50272	6.09506	6.13273	6.10082	6.08107	6.0823	6.39055	6.05346	6.00459	6.12902	6.26639	6.11643	6.13368	6.4412	5.87607	6.20602	6.20677	6.16733	6.02257	6.10521	5.97053	6.37504	6.09004	6.40123	6.24918	6.20967	6.10918	6.32408	5.97197	6.10246	6.16554	6.08419	6.08748	6.24304	6.18004	6.32758	6.07014	6.1536	6.33027	6.30313	6.12772	6.19185	6.14459	6.17544	6.22658	6.23361	6.37846	6.28098	6.17857
AKAP10	7.04997	6.80311	7.30204	7.03571	7.15716	6.84941	7.00169	7.1848	7.41179	7.08881	7.09561	7.2867	7.20494	7.37357	7.103	7.02414	7.09325	7.27541	7.09194	7.11815	6.95968	6.83403	7.02043	7.15701	7.04002	7.15057	7.12349	7.12975	7.15057	7.23021	7.30983	7.10269	6.97132	7.38252	6.99994	7.02097	7.29482	7.19579	6.79917	6.8454	7.23156	7.14938	7.07837	6.89853	7.15764	7.3744	7.10018	7.1819	7.2959
AKAP11	8.18639	7.68912	8.52474	8.49802	8.06404	8.36392	7.97147	8.23181	8.37364	8.66607	8.67264	8.34809	8.41076	8.24097	8.29539	8.2045	8.26902	8.53078	8.06831	8.60293	8.28675	8.56242	8.22798	8.21926	8.5156	8.30491	8.49708	8.38001	8.57416	8.42608	8.44754	8.52827	7.89832	8.6685	8.53841	8.44273	8.25601	8.25491	7.95088	8.00929	8.27848	8.59362	8.38608	7.84321	8.41777	8.17116	8.14441	8.49538	8.25788
AKAP12	7.32773	8.40481	7.39538	7.23667	8.57893	8.44266	7.28194	7.61179	7.47863	7.1001	7.25924	7.4817	7.14935	7.30022	7.24229	8.12567	7.99261	7.39963	7.50644	7.21513	7.60167	7.37002	8.31612	8.28611	7.27224	7.61414	7.45794	7.77851	7.31532	7.35885	7.17143	7.15962	7.89456	7.3891	7.10125	7.33109	7.70384	7.50769	8.41705	8.30762	7.22584	7.15981	7.18889	8.61367	7.55218	7.15258	7.35202	7.1093	7.35018
AKAP13	7.34532	7.31282	7.36751	7.19992	7.45654	6.99562	7.44602	7.3917	7.40838	7.2478	7.48807	7.40146	7.28266	7.16903	7.30696	7.90656	7.8683	7.33762	7.40416	7.21584	7.40546	7.37701	7.18932	7.09594	7.45285	7.2567	7.28284	7.55315	7.26622	7.07916	7.25281	7.35013	8.01525	7.2733	7.26628	7.35609	7.44145	7.2246	7.46775	7.13233	7.23807	7.38571	7.2234	7.29687	7.50342	7.40376	7.45088	7.18552	7.1286
AKAP14	3.71067	4.18026	4.4792	4.03309	4.6994	4.28129	3.97828	4.15823	4.15658	4.36331	3.87963	3.99055	3.82244	4.12435	4.25669	4.09233	3.91259	4.05433	4.25236	4.17899	3.91884	4.01987	3.86141	4.30543	4.07011	3.77441	4.21183	4.42459	4.21822	4.22369	4.1597	3.99349	3.80557	4.11543	4.2171	4.0316	4.3274	4.17769	4.05838	4.16237	4.12739	4.06859	4.0072	4.25392	4.12062	4.40233	4.29074	4.03309	3.70098
AKAP2	4.95131	5.3942	5.2573	5.44275	5.81228	5.50935	5.06376	5.21289	5.08325	5.19605	4.85263	5.33243	5.23528	5.11869	4.92278	5.21224	5.43812	5.32237	5.07434	4.97072	4.97876	5.5553	5.30958	5.20012	5.26757	5.00744	5.16632	5.35158	5.28531	5.2551	5.08245	5.10844	5.34346	4.95227	5.08262	5.32284	5.6182	4.73596	5.49957	5.55221	5.19019	5.32289	5.25711	5.57353	5.47177	5.36654	5.13132	4.49432	5.03668
AKAP3	4.48742	4.52069	4.02225	4.35669	4.03602	4.40074	3.71864	3.87581	4.28386	3.72158	4.64692	4.89014	4.32475	4.58396	4.07852	4.68599	4.57418	4.45564	4.27721	4.29301	4.65369	3.88106	3.93542	4.04485	4.50834	4.28786	4.07412	4.19595	4.1487	4.63123	4.14591	3.45386	4.2732	4.8054	4.36219	4.48997	3.92742	4.48596	4.7243	4.27872	3.88678	3.89657	3.75494	4.06615	4.60685	3.8169	4.35572	4.12936	4.17929
AKAP4	4.69181	4.4204	4.39856	4.75403	4.71461	4.55756	4.60295	4.49834	4.64417	4.52303	4.2164	4.66544	4.4955	4.80369	4.70145	4.44456	4.89474	4.75309	4.62572	4.77821	4.52823	4.30461	4.44143	4.51351	4.76151	4.55519	4.62065	4.32445	4.51266	4.6709	4.43382	4.70152	4.51093	4.45141	4.54933	4.82054	4.64537	4.65904	4.59676	4.79705	4.6354	4.50759	4.4105	4.36533	4.4074	4.68153	4.46169	4.62655	4.59632
AKAP5	4.28319	4.19958	4.08905	4.45632	4.01281	4.57308	4.4695	4.31713	4.27151	3.63358	4.4341	4.75639	3.97897	4.19502	4.34505	3.70811	4.56058	4.15161	4.70212	4.4707	4.17933	4.04324	4.54816	4.26324	4.05879	4.25352	3.77102	4.07352	4.3965	4.07726	4.54949	4.50927	4.33625	4.43047	4.04156	4.18956	4.34149	4.36589	4.49091	3.70427	4.39531	3.67516	4.50804	4.05759	4.26799	4.45051	4.35311	4.09816	4.1378
AKAP6	4.40615	3.76795	4.0137	3.51773	3.85236	3.71131	4.00303	3.9948	4.36525	3.91892	4.14331	4.54032	4.46354	3.74975	4.16231	3.8114	4.06338	4.44463	3.99901	3.88386	3.77192	4.2939	3.6758	4.16936	3.86775	4.07499	4.23866	3.78807	4.0273	3.99094	4.1794	4.44544	3.85998	4.0825	4.35784	3.94348	4.57372	3.78449	3.47085	4.02022	4.04703	3.58372	4.22006	4.18491	4.15336	3.9384	3.84944	4.15194	4.64441
AKAP7	5.38117	5.84707	5.28468	5.3592	6.23343	6.71843	4.93552	5.22232	5.30181	5.36848	5.49933	5.49169	5.30187	5.33455	5.27227	4.93837	5.13454	5.46821	5.06001	5.4345	5.38763	5.41956	6.66477	6.70439	5.26294	5.33085	5.40736	5.27423	5.49348	5.34603	5.48862	5.58148	4.8261	5.32238	5.33361	5.41776	5.13908	5.42445	6.10169	6.4892	5.20383	5.43058	5.15676	6.19307	5.36045	5.17371	5.03414	5.23219	5.36602
AKAP8	6.99573	8.10319	7.19313	7.18706	7.99782	7.88934	6.86695	7.40562	7.12637	7.05734	7.11673	7.28246	7.0227	7.35833	7.24472	7.60663	7.46623	7.1288	7.05694	7.02093	7.33555	7.23327	7.85068	7.95318	7.12995	7.40537	7.27077	7.33467	6.91729	7.27345	7.38852	7.34786	7.52081	7.07321	6.87504	7.34292	7.26389	7.31321	7.93553	7.87274	6.95242	7.02441	7.0582	7.89611	7.24676	7.1702	7.3006	7.06173	7.25684
AKAP8L	5.82298	6.40699	5.67743	5.48977	5.95758	6.06583	5.76682	5.91344	5.38322	5.67066	5.45828	5.40162	5.84924	5.66101	5.7108	5.65898	5.64031	5.77799	6.05287	5.52657	5.82454	5.62636	5.95034	5.50066	5.60096	5.38497	5.82593	5.56898	5.35695	5.69866	5.4207	5.35829	5.93006	5.50316	5.77039	5.85326	5.53333	5.76076	6.05545	6.00329	5.93601	5.64122	5.83624	5.87696	5.57545	6.16408	5.98372	5.74692	5.68402
AKAP9	5.48533	4.83468	5.99807	5.29544	4.78762	5.52605	5.23331	5.71474	5.48358	5.34743	5.56744	5.33233	5.63839	5.71454	5.72215	5.92799	5.58985	5.63404	5.60992	5.71798	5.42461	5.0692	4.87034	4.96463	6.09363	5.59277	5.82878	5.68945	5.56931	5.63364	5.35281	5.41013	5.5814	5.42728	5.24106	5.4998	5.68054	5.68973	5.28203	5.02697	5.31894	5.31417	5.50859	4.9641	5.56381	5.62349	5.21758	5.39045	5.76228
AKIRIN1	7.07062	7.71762	7.71811	7.50124	7.74675	7.68902	7.48129	7.50302	7.16538	7.06361	7.02394	7.16302	7.09393	7.77665	7.39233	7.65039	7.35153	7.59775	7.52855	7.18398	7.40057	6.88907	7.43316	7.40795	7.31954	7.51435	7.48784	7.45247	7.33236	7.75371	7.39049	7.09804	7.63314	7.29132	6.98872	7.49093	7.46213	7.58089	7.88747	7.76238	7.40145	7.07861	7.22712	7.66329	7.29405	7.46202	7.25273	7.06124	7.65382
AKIRIN2	9.9492	9.7498	9.67732	9.71058	9.8283	9.8401	9.7693	9.7948	9.60425	9.7572	9.7539	9.61093	9.89038	9.77244	9.70726	9.92677	9.86807	9.70217	9.6771	9.8685	9.53471	9.78076	9.83975	9.83975	9.69722	9.78269	9.81063	9.79346	9.68814	9.60352	9.657	9.90118	10.034	9.70381	9.81587	9.7633	9.73796	9.71946	9.68081	9.89474	9.77595	9.84464	9.87235	9.83551	9.68288	9.80134	9.81255	9.87428	9.80623
AKNA	7.39084	6.71657	7.14216	7.15695	6.88544	6.5737	7.2028	6.54724	7.07781	7.11836	7.0758	6.83872	7.13093	6.83421	7.07565	6.37322	6.57911	7.27737	7.07107	7.01452	6.9339	6.81632	6.84238	6.72935	7.28313	7.42802	7.15205	6.99097	6.8716	6.68589	7.06009	7.0647	6.41288	7.14264	7.00728	7.13638	6.77395	6.77065	6.79587	6.69154	7.04211	7.03707	7.32495	6.81114	6.88446	7.15191	6.99387	7.1593	6.84146
AKNAD1	4.41799	4.85362	5.01796	4.77689	4.3388	4.98888	5.2562	4.36013	4.99097	4.85892	4.92129	4.3808	5.1065	4.52784	4.61782	5.35745	4.40441	4.81222	4.92373	4.90377	4.71934	4.74042	4.79038	4.81023	4.79217	5.11094	4.46598	5.02406	4.74257	4.87618	4.94666	4.77114	5.69169	4.71272	4.60362	4.50315	4.96895	4.67912	4.76506	4.97419	4.80994	4.61146	4.36574	4.45396	5.12493	4.97498	5.14669	4.87605	4.95004
AKR1A1	9.33679	8.50726	8.89488	9.21833	8.36044	8.1313	9.17977	9.12361	9.19555	9.25413	9.35541	9.28612	9.26197	9.05973	9.11869	8.5828	8.63002	8.98325	9.33293	9.19987	9.21501	9.20534	8.30642	8.36869	9.24495	9.02742	8.92664	8.92671	9.12572	9.16961	9.24762	9.28875	8.56132	9.00861	9.30636	9.05717	9.07749	9.13138	8.37298	8.28096	9.11467	9.21738	9.27798	8.40337	8.9718	9.41913	9.14123	9.26019	9.08465
AKR1B1	11.1863	13.714	11.0996	11.1432	11.0037	10.5892	11.1717	10.9288	11.1414	11.2415	11.3897	11.2805	11.4387	11.1882	11.1564	13.3801	11.299	11.1959	11.2186	11.2412	11.0922	11.4167	10.706	10.7161	11.1885	11.1284	11.029	10.9545	10.9536	11.0326	11.1174	11.108	13.5604	10.9947	11.1996	11.1509	10.9635	11.2619	12.9669	10.5778	11.2219	11.2782	11.4005	11.092	11.0559	11.3318	11.3708	11.4149	11.426
AKR1B10	4.15656	4.55205	4.31127	4.53527	4.60382	4.5381	4.09275	4.3143	4.04632	3.99771	4.51975	4.50165	4.40546	4.19843	4.32664	3.83551	4.42054	4.44604	3.86656	4.27762	4.56502	3.78589	4.76279	4.34824	4.25556	4.51303	3.97199	4.36711	4.40142	4.16251	4.54794	4.24468	4.35042	4.28421	4.23722	4.33543	4.18776	4.23865	4.76364	3.82024	4.83416	4.13543	4.66367	4.00407	4.36052	4.32386	4.03052	4.62103	4.19145
AKR1B15	4.33967	4.73089	4.48604	4.63949	3.85631	4.13097	4.51373	4.73553	4.25857	3.16046	4.34614	4.75969	4.43926	3.70644	4.38987	3.95924	4.40642	4.58246	4.02701	4.50107	4.32328	4.47806	4.40426	4.37564	4.28568	4.17124	4.51802	4.59599	4.38718	4.13299	4.82103	4.16195	4.32998	4.33405	4.32606	4.97743	4.22222	4.64182	4.59572	4.36598	4.0399	3.96544	4.01328	4.33615	4.42439	4.34404	4.20028	4.37535	4.23434
AKR1C1	4.02539	4.43168	4.74538	4.23909	4.03282	3.62248	4.47312	4.09837	4.05666	3.55319	3.1317	3.88927	4.31299	3.54221	4.07497	4.14908	3.84316	3.40567	3.64929	3.9634	4.50523	3.86773	3.89948	3.80272	4.33418	4.63408	4.36639	4.19507	4.32038	4.06564	4.1056	3.63799	3.68297	3.86915	3.54421	4.10172	4.12105	4.0604	3.77966	3.95251	3.64249	3.91862	4.52532	3.93353	3.78165	4.51399	4.23813	3.99144	3.88301
AKR1C2	4.43643	4.3611	4.65736	4.30762	4.36054	4.27102	4.32898	4.32174	4.33392	4.30965	4.16185	4.209	4.46818	4.15251	4.3373	4.16923	4.25387	4.27002	4.2191	4.42206	4.23844	4.47571	4.51267	4.43039	4.46856	4.33695	4.40876	4.22155	4.30076	4.27956	4.34008	4.24093	4.39979	4.08824	4.54887	4.61037	4.3993	4.31468	4.17128	4.30521	4.45666	4.52327	4.19562	4.30229	4.40933	4.3793	4.51952	4.53957	4.26125
AKR1C3	6.01318	8.01918	5.53859	5.67243	5.87109	4.55988	5.35958	4.89387	5.85564	5.95659	5.96105	6.16291	5.632	5.06008	6.0977	9.4532	7.4431	5.80112	5.611	5.93439	6.01704	5.91814	4.82427	4.90473	5.9949	5.0261	5.64199	5.54878	5.70614	4.9279	5.55429	5.59849	9.79049	5.41189	5.71053	5.30354	5.47558	5.58713	7.6992	4.41791	5.65491	6.11574	5.76743	5.37247	5.32557	5.60057	5.5475	5.67462	5.50014
AKR1C4	4.85356	5.40735	4.64617	4.93906	4.90312	4.73493	4.40758	4.64957	4.72371	4.83793	4.96884	4.90408	4.80182	4.68093	4.60881	6.1814	5.10017	5.02331	5.12657	4.92751	4.82149	4.74609	4.78013	4.6484	4.7246	4.5204	4.78805	4.89512	4.68063	4.93562	4.49467	4.55567	6.4386	4.62167	4.80173	4.66857	4.5568	4.67628	5.11108	4.74623	4.56084	4.77819	4.84027	4.884	4.81914	4.43301	4.86367	5.01387	4.65882
AKR1CL1	4.50004	4.58232	4.09665	4.63107	4.62344	4.52187	4.75762	4.97741	4.61534	4.49211	4.16096	4.50083	4.46885	4.68169	4.70076	5.08264	4.54236	4.64857	4.76494	4.45571	4.55179	4.26854	4.42554	4.17196	4.25008	4.71715	4.60466	4.6357	4.41915	4.59983	4.56507	4.19529	4.68249	4.67628	4.7361	4.7804	4.75219	4.6066	4.57648	4.10075	4.31845	4.90142	4.91973	4.60217	4.72166	4.32358	4.54726	4.60601	4.4634
AKR1D1	12.0853	12.0952	12.3584	12.1109	12.1131	12.3237	12.1822	12.0577	12.2496	12.1518	12.2253	12.2205	12.1547	11.9514	12.2776	12.1537	12.1672	12.3193	12.2846	12.2622	12.2183	12.2276	12.1873	11.9303	12.1658	12.1201	12.2416	12.1471	12.2687	12.0319	12.2082	12.3441	12.0911	12.2549	12.1643	12.1865	12.1617	12.0868	12.2114	12.1361	12.1243	12.187	12.1458	11.9701	12.0212	12.233	12.1979	12.0867	12.0683
AKR1E2	4.40228	4.79857	4.61744	4.93504	4.25628	4.61346	4.63715	4.45142	4.83145	4.7503	4.64959	4.80988	4.72352	5.04378	4.73187	4.9877	5.06483	4.87976	4.6189	4.58045	4.9169	4.65611	4.72187	4.74892	4.58037	4.7029	4.7342	4.4165	4.60806	5.02602	4.91218	5.22538	5.05185	4.62612	4.84062	4.65561	4.69473	4.86692	4.49576	4.51341	4.29629	4.66937	4.95019	4.01474	4.93861	4.69501	4.62055	4.51443	4.86322
AKR7A2	11.0767	10.0823	10.8497	10.9355	10.3674	9.87204	10.9924	10.6204	11.0529	10.9892	10.8228	10.9168	10.9741	10.7002	11.0706	10.3893	10.6299	10.8905	10.7923	10.8351	11.0178	11.0688	10.1121	9.97982	11.045	10.7846	10.7432	10.6518	10.9909	11.1308	10.8864	10.838	10.397	10.9039	10.9806	10.9724	10.7667	10.9623	10.1598	9.8993	10.8206	11.0308	10.9141	10.2974	10.7255	10.8025	10.8164	11.0712	10.8659
AKR7A3	8.32981	7.32737	8.05689	8.36801	7.39783	7.19066	8.16779	7.96184	8.27235	8.16112	8.15767	8.1267	8.18367	8.03783	8.20003	7.39068	7.73983	8.12352	8.03814	8.2053	8.03698	8.20484	7.33863	7.44114	8.18096	8.02142	8.08953	7.92521	8.16804	8.19336	8.32166	8.21533	7.5245	8.18847	8.32829	8.0531	8.07293	8.1754	7.37021	7.17512	8.10901	8.04278	8.26392	7.64973	7.89331	8.28625	8.081	8.21418	8.1368
AKR7L	4.40842	4.26421	3.85386	4.59331	3.54394	4.20228	3.94362	4.6872	4.18845	3.74234	4.28108	4.09303	3.94954	3.52044	4.34277	3.62281	4.61135	4.76005	4.08933	3.77698	3.91822	4.25727	3.76735	4.65206	4.2428	4.36196	4.25765	3.92923	4.62083	4.39192	4.71106	4.41815	4.43829	2.94807	4.11658	4.56315	3.98547	3.82697	4.07542	4.25001	4.22625	4.16044	4.06794	4.15718	4.16379	4.0515	4.34649	3.72321	3.89467
AKT1	10.3571	10.3231	10.1226	10.312	10.5337	10.5792	10.1793	10.362	10.359	10.3413	10.2685	10.343	10.3175	10.2525	10.287	9.87396	10.1122	10.276	10.2731	10.2729	10.271	10.3405	10.574	10.65	10.2307	10.1989	10.2537	10.3788	10.2508	10.2677	10.3655	10.3181	9.95044	10.2636	10.3674	10.2076	10.2914	10.3106	10.3719	10.5297	10.2626	10.2241	10.2144	10.599	10.3924	10.1644	10.2682	10.4315	10.234
AKT1S1	6.26213	5.92668	5.86761	5.86066	5.77163	5.63533	6.26821	5.99568	6.20772	5.92151	5.82152	6.0788	6.05306	6.03136	5.73973	6.38623	6.47127	5.99767	6.58087	5.8926	6.11596	6.00802	5.63633	5.24232	5.76666	6.17172	5.37816	6.00337	5.7561	6.10034	5.71281	5.86845	6.45285	6.09904	6.2574	6.31921	5.76749	6.00654	5.82135	5.90802	5.91303	6.32825	5.99382	5.97193	5.94082	6.37945	6.03193	5.81194	6.1746
AKT2	4.18114	4.37549	4.60337	4.48324	4.73209	4.66303	4.34221	4.46702	4.70386	4.36843	4.68553	4.42752	4.51235	4.40309	4.14971	4.27232	4.9145	4.2475	4.47545	4.30923	4.32396	4.75507	4.74664	4.79894	4.7094	4.4875	4.55421	4.70522	4.52473	4.78883	4.2134	4.97909	4.26383	4.48063	4.23755	3.98218	4.67891	4.49624	3.90586	3.7117	4.70244	4.50468	4.34787	4.45899	5.24331	4.30485	4.86054	5.26921	4.59588
AKT3	5.77346	5.79083	6.00408	5.91664	5.93116	5.52414	5.65339	6.13593	5.8351	5.65989	5.67888	5.65363	5.78504	5.82126	5.82259	6.2834	6.48677	5.86578	5.82755	5.84012	5.94966	5.75894	5.47393	5.46234	5.87587	5.94761	5.95115	6.15501	5.76077	5.92535	5.72964	5.69646	6.43885	5.95069	5.64374	5.71234	6.11318	6.00313	5.8492	5.55737	5.99155	5.53201	5.88103	5.75767	6.02286	5.60805	5.53448	5.77386	5.92539
AKTIP	8.93193	9.4312	8.86273	8.71596	9.19979	9.27303	9.00642	8.83497	8.93727	9.03503	8.92005	8.88343	9.00306	8.82886	8.90034	9.18028	9.06038	8.7654	8.87731	8.99551	8.95451	8.95787	9.25615	9.31132	8.81064	8.88491	8.96112	8.89886	8.92855	9.03328	8.80495	8.81922	8.99987	8.75608	8.9983	8.81679	8.88736	9.11455	9.3698	9.25922	9.1605	9.01171	8.89843	9.32704	8.77833	8.77803	9.0033	8.89993	8.99764
ALAD	6.78513	6.37291	6.84991	7.13853	6.50971	6.44613	6.98688	6.57984	6.75937	6.96935	7.01882	6.84598	7.0074	6.78019	6.75779	6.54834	6.58478	6.80778	6.87913	6.83292	6.91716	6.87791	6.21934	6.3594	7.00087	6.8024	6.94327	6.74106	6.8939	6.6299	6.97042	6.93133	6.42914	6.88973	6.98058	6.98239	6.85357	6.68015	6.43938	6.20762	6.92408	7.05707	6.73844	6.49832	6.85203	7.07503	6.86263	6.92574	6.54261
ALAS1	5.3511	5.81959	5.53883	5.28748	5.53253	5.42724	5.78508	5.6019	5.50678	5.33312	5.28888	5.67584	5.49569	5.45364	5.47558	5.38504	5.47273	5.40222	5.52327	5.27053	5.51569	5.40569	5.45705	5.70156	5.2882	5.3993	5.40721	5.6307	5.35004	5.51803	5.63649	5.01222	5.45523	5.78671	5.35237	5.58168	5.54178	5.61873	5.7463	5.49979	5.46226	5.30674	5.63965	5.57238	5.65581	5.44397	5.51337	5.42365	5.58874
ALAS2	4.68942	4.71645	4.71878	4.62657	4.37857	4.39397	4.42209	4.51808	4.45186	4.66975	4.61468	4.18267	4.65395	4.4691	4.68645	4.79152	4.80033	4.4198	4.63543	4.383	4.18758	4.52424	4.80767	4.3941	4.50324	4.58877	4.35325	4.58727	4.60472	4.89715	4.79118	4.79239	4.53017	4.19818	4.652	4.26921	4.70465	4.42447	4.48742	4.72809	4.51071	4.39715	4.60468	4.4204	4.44728	4.52851	4.54818	4.70608	4.44728
ALB	5.0089	5.15796	4.53344	4.82945	4.69716	4.96592	5.12365	4.58901	4.11696	4.87485	4.90707	4.48348	4.72795	4.75957	4.53133	5.50617	5.1439	4.86132	4.78606	4.96235	4.59828	4.74734	5.04404	4.75244	4.60229	5.04849	4.3167	5.16284	4.30764	4.7589	4.28232	4.63967	6.04338	4.82049	4.75954	4.97403	5.04125	4.91179	5.12212	4.96735	4.81044	4.86806	4.89036	4.30221	4.87399	4.87117	5.11428	5.00045	5.09401
ALCAM	11.0941	11.306	11.1158	11.0585	10.8458	10.6656	11.0873	11.1094	11.0883	11.1129	10.9586	11.0007	11.0557	11.1883	11.234	11.4271	11.1773	10.8486	11.1793	11.0892	11.1708	10.8408	10.6795	10.8364	11.2908	11.2016	10.9368	11.0271	11.0837	11.0181	11.0757	10.8557	11.3504	10.814	11.042	10.8993	11.1318	11.157	11.106	10.9295	11.1164	10.9276	11.0911	10.9876	10.9697	11.1424	10.9319	11.1499	11.2738
ALDH16A1	7.62758	6.57719	7.00609	7.05956	6.64257	6.95264	6.90482	7.20428	7.03474	7.39286	7.3644	7.14019	7.37136	7.28043	6.93702	6.72426	7.11883	6.79903	6.82262	7.21929	7.37708	7.31482	6.87436	7.14395	7.53847	7.00797	6.99103	7.12783	6.84406	7.11004	7.4457	7.37135	6.81351	6.81665	7.33839	7.0275	7.15489	6.99824	6.65819	6.9725	6.42017	7.4727	7.50485	6.90111	7.19053	6.72262	7.00682	7.40376	7.27997
ALDH18A1	9.16659	8.13615	8.82685	9.222	8.19267	8.26211	9.1973	8.69001	9.25219	8.98191	8.88605	9.18511	9.02876	9.16527	9.17223	8.21729	8.47024	9.17939	9.08791	9.07984	9.0917	8.91316	8.2055	8.38154	9.11823	9.01219	8.96384	8.65213	9.1894	9.26249	9.46957	8.95685	8.22743	8.97165	9.03873	9.02695	8.68964	9.13619	8.05026	8.38148	9.23611	9.05417	9.09006	8.13716	8.77521	9.21405	9.20329	8.94042	9.13408
ALDH1A1	4.42734	4.41534	4.04444	4.43589	4.48241	4.05757	4.52805	4.67185	4.09085	4.58297	4.55312	4.40813	3.93743	4.54811	4.33585	4.71642	3.78296	4.51428	4.5476	4.92457	4.53514	4.41264	4.1423	4.54276	4.23417	4.11725	4.27718	4.23615	4.06486	4.44971	4.46542	4.44827	4.66322	4.29381	4.75844	4.49542	4.44244	4.38263	4.46521	4.38118	4.54459	4.58783	4.3676	4.6127	4.04624	4.66266	4.20043	4.72871	4.29584
ALDH1A2	4.66753	5.19396	4.49879	4.77418	4.71385	4.92827	4.69253	4.27121	4.83898	4.57799	4.91611	4.28828	4.62484	4.79291	4.82804	4.82244	4.61791	4.88929	4.40049	4.94529	4.69435	4.48877	4.73726	4.7564	4.45435	4.58693	4.69719	4.8327	4.71559	4.78764	4.65812	4.54534	4.86742	4.95428	4.66366	4.76645	4.82324	4.65722	4.75647	4.95351	4.49325	4.89083	4.60215	4.74026	4.00028	4.62506	4.87807	4.85342	4.40077
ALDH1A3	11.2376	11.721	10.9847	11.0608	11.7432	11.829	11.0431	10.5191	11.0948	11.0562	11.2079	11.0866	11.263	11.1359	10.7829	10.1948	10.3167	11.2233	11.039	11.1382	11.0456	11.2805	11.7582	11.6925	11.1082	11.353	11.2904	10.5674	11.0785	11.2842	11.2228	11.199	9.8431	11.1388	11.1289	11.2637	10.5242	11.3233	11.8086	11.8353	10.9005	11.2075	11.0951	11.8019	10.509	10.8347	10.8969	11.0687	11.2308
ALDH1B1	6.51617	7.32962	7.11981	7.21711	7.57194	7.57664	7.39895	7.40057	7.33946	7.09102	6.94546	7.2014	7.14597	7.2954	6.90506	6.70634	6.80602	7.30549	7.09583	6.77535	7.03915	6.99411	7.46672	7.54487	6.78037	7.27716	7.29809	7.49038	7.24813	7.39593	7.02806	7.16898	6.271	7.17665	7.17456	7.31474	7.35839	7.34675	7.4659	7.48945	7.21054	7.02248	6.99773	7.52961	7.45745	6.97635	7.40899	7.06583	7.15737
ALDH1L1	4.91783	4.68469	4.70848	4.9538	4.81056	4.20599	4.84963	4.74056	4.24918	5.07048	4.35312	4.80491	5.05569	4.88483	4.53292	5.2436	4.78515	4.62162	4.6721	4.6516	4.155	4.68644	4.62703	4.36692	5.06974	4.32443	4.52459	5.36086	4.54504	4.9472	4.66082	4.50627	5.06069	3.95008	4.13135	5.19505	4.65848	4.65747	4.87987	4.49653	5.49708	5.45545	4.42998	5.21946	4.55246	5.27893	5.41227	4.08544	4.25505
ALDH1L2	5.36029	4.92092	5.76181	5.26866	5.25844	5.27941	5.44328	5.32949	5.39124	4.91158	4.96043	5.30578	5.01872	5.48274	5.72302	4.92392	5.04836	5.48118	5.34527	5.09906	5.56644	5.01365	5.41423	5.36989	5.21302	5.45132	5.48246	5.24546	5.28182	5.4696	5.57376	5.31251	4.65219	5.45212	5.09721	5.5933	5.34389	5.51183	5.0729	5.48995	5.55977	4.99425	5.48591	4.88442	5.09847	5.51018	5.26589	4.86255	5.72167
ALDH2	6.92321	7.63614	7.5803	7.79789	8.02303	8.02583	7.83319	7.28271	7.86529	7.70143	7.76071	7.89481	7.63161	7.78456	7.85855	6.5949	6.7574	7.67592	7.57575	7.4124	7.6422	7.65691	7.96341	7.89399	7.49296	7.51476	7.60546	7.2486	7.89384	7.79419	7.80171	7.49392	6.67687	7.71282	7.60646	7.69354	7.092	7.71661	7.75794	7.79976	7.57465	7.54442	7.56345	8.08359	7.41104	8.20092	7.83728	7.42976	7.7287
ALDH3A1	5.30908	5.91304	5.63511	5.33799	6.12672	6.28164	4.96397	5.12418	5.56342	5.98392	5.93178	5.61982	5.41676	5.37271	5.33139	4.97415	4.65608	5.283	5.92705	5.7337	5.58418	5.64585	6.25883	6.26433	5.54027	5.65026	5.17488	5.25077	5.57101	5.59064	5.79796	5.37916	4.80689	5.21593	5.61521	5.45403	5.18283	5.40729	6.1884	6.0987	5.01812	5.68963	5.53619	6.14312	5.15645	4.8606	5.49429	5.40116	5.44485
ALDH3A2	7.55459	6.0947	7.10184	7.28458	6.18991	6.58604	7.06892	7.48332	7.32634	7.67114	7.40191	7.13235	7.56967	7.51715	7.29032	6.97861	7.00698	7.36202	7.16736	7.61156	7.17898	7.48729	6.55006	6.53891	7.54874	7.255	7.25419	7.2256	7.36776	7.53055	7.39422	7.49881	6.96745	7.21628	7.67568	7.32912	7.42857	7.55572	6.40375	6.56718	6.89053	7.59584	7.45546	6.20565	7.49715	6.86937	6.90912	7.59443	7.55053
ALDH3B1	6.48706	5.82969	6.53196	6.93348	6.32705	6.43743	6.34389	6.05095	6.8645	6.44904	6.50477	6.9822	6.50464	6.64166	6.8051	5.34642	5.33185	6.25714	6.75773	6.54318	6.72963	6.63436	6.52408	6.56266	6.50645	6.49754	6.53497	5.7756	6.6782	6.60644	6.82126	6.62628	4.93776	6.94563	6.41325	6.41763	5.9964	6.70284	5.97122	6.38632	6.36733	6.42579	6.45884	6.2375	6.02641	6.56765	6.27822	6.4348	6.59671
ALDH3B2	5.03573	5.18238	4.87881	5.39328	5.10507	4.90486	4.99546	4.75892	5.18006	4.92928	5.29937	5.49156	5.24938	4.89627	5.05853	4.78434	4.57369	5.00301	5.09555	4.93227	5.28227	5.36216	5.08205	5.00898	5.11953	5.00239	5.33159	4.29948	5.51011	5.12996	5.17551	5.17684	4.30839	5.32511	5.08705	5.33159	4.48045	4.84488	5.22002	4.98997	4.88857	5.18157	5.00185	5.23406	4.56797	5.05521	4.70152	5.15654	4.97298
ALDH4A1	5.38432	5.07839	5.45816	5.79954	5.01519	4.78895	5.7178	5.4275	5.41036	5.74082	5.49645	5.53181	5.62394	5.39834	5.17799	5.35461	5.05956	5.35978	5.42271	5.64897	5.63469	5.68543	4.98321	4.83395	5.59594	5.08631	5.60591	5.52813	5.39535	5.5894	5.42892	5.63785	5.0442	5.43887	5.70024	5.46127	5.45038	5.40396	5.00219	5.00707	5.48033	5.63331	5.66166	5.38009	5.46738	5.56921	5.34512	5.68259	5.55976
ALDH5A1	7.26429	6.40855	7.54017	7.21785	6.68653	6.83644	6.86882	7.45402	7.26956	7.41351	7.39475	7.4101	7.48775	7.42027	7.18447	7.1337	7.11051	7.28846	7.07377	7.53638	7.23626	7.41497	6.77654	7.1295	7.50372	7.16345	7.13019	7.40997	7.46668	7.38346	7.36391	7.33658	6.95507	7.43318	7.38529	7.25971	7.29438	7.46533	6.41843	7.10506	7.0257	7.52057	7.2878	6.59992	7.21847	6.91781	7.0181	7.39913	7.47295
ALDH6A1	6.77909	5.97753	6.69777	7.06951	6.27925	6.05509	6.66053	6.64994	7.01491	7.13786	7.01604	6.96931	7.01602	6.95203	7.08091	6.30048	6.40441	6.70235	6.72405	6.83549	6.82261	7.04186	6.04923	6.1516	6.91734	6.50123	6.72791	6.73058	7.14095	6.8618	6.8392	7.07307	6.03195	7.01601	7.13406	6.50595	6.67497	6.9197	6.09661	6.29702	6.90028	6.86822	6.87202	6.10881	6.66135	6.83582	6.49847	6.98457	6.87623
ALDH7A1	10.8166	10.6233	10.4281	10.5876	10.4351	10.2929	10.51	10.9538	10.4681	10.5837	10.6087	10.3681	10.6704	10.4086	10.4331	10.991	10.8397	10.4813	10.4288	10.6276	10.3625	10.6447	10.392	10.3324	10.6051	10.5092	10.4642	10.895	10.5807	10.3423	10.6382	10.6337	11.102	10.5792	10.5806	10.4536	11.045	10.4306	10.568	10.3585	10.5047	10.6253	10.6841	10.3529	11.0162	10.5579	10.3889	10.5382	10.4625
ALDH8A1	4.81903	4.80244	4.88994	4.93544	4.60767	4.85783	4.68119	4.93053	4.7283	4.86009	4.43509	5.0553	4.85149	4.94406	4.78441	5.01202	4.7335	4.59988	4.61318	5.0353	4.75414	5.10867	4.69234	4.77777	4.81504	4.80727	5.02308	4.77398	4.92393	4.80077	4.84423	4.64522	4.98113	4.84781	4.55888	4.89814	4.87212	4.88253	4.88314	4.83746	4.58357	4.90723	4.74478	4.76355	4.42322	5.35814	4.7388	4.59701	4.84271
ALDH9A1	11.1482	11.3629	11.3215	11.3907	11.327	11.607	11.3418	11.6281	11.5556	11.5342	11.5098	11.5956	11.4029	11.3677	11.395	11.2274	11.4123	11.3811	11.5037	11.3746	11.4137	11.5037	11.7138	11.7138	11.2259	11.4383	11.279	11.6987	11.1852	11.4093	11.3315	11.3845	11.1781	11.4271	11.6602	11.4156	11.4861	11.3779	11.4369	11.5741	11.4564	11.578	11.3581	11.6071	11.4477	11.2234	11.454	11.541	11.4044
ALDOA	10.2947	9.00224	10.108	10.2726	8.97737	9.10905	10.2152	9.64288	10.5125	9.66408	9.78104	10.0609	9.84299	10.2029	10.3795	8.8629	9.10142	9.88904	10.2867	10.0966	10.1013	9.84734	9.13697	9.32932	10.1907	10.0589	10.0673	9.42778	10.1943	10.0243	10.3768	9.88559	9.05497	10.2239	9.77158	9.98019	9.72074	10.1703	8.75733	9.13928	10.1715	9.69338	10.2358	9.05189	9.62462	10.592	10.1451	9.65997	10.2813
ALDOB	4.75588	4.54574	4.20729	4.53798	4.80535	4.3426	4.76575	4.85523	4.93229	4.74685	5.04252	4.98467	4.46525	4.70419	4.92578	4.46295	4.33781	4.23518	4.73881	4.80837	4.93011	4.79284	4.62858	4.82294	4.39526	4.79234	4.9684	4.77823	4.56027	4.14953	4.48006	4.88156	4.08645	4.6753	4.94545	4.7648	4.96156	4.49986	4.56608	4.8804	4.79272	4.46867	4.47712	4.49731	4.87427	5.09461	4.59762	4.66534	4.19135
ALDOC	8.81206	7.44006	9.50868	9.63852	7.65544	7.58796	9.13367	8.06057	9.66624	8.45114	8.57831	9.64449	8.41575	9.10056	10.0865	7.43281	7.6334	9.13001	9.29147	8.76988	9.64608	8.58004	7.73028	7.41446	8.68378	8.60696	9.36562	8.26642	9.736	9.32977	9.53455	8.49928	7.52403	9.78378	8.2946	9.18657	8.32864	9.23505	7.46604	7.34658	9.60167	8.40265	8.43479	7.50373	8.25752	9.66807	9.17727	8.50709	9.30082
ALG1	4.95252	5.69739	5.19368	5.36558	5.91479	5.36209	5.0209	5.42318	5.55299	5.5276	5.55469	5.43133	5.82632	5.80501	5.23187	5.22846	5.393	5.14292	5.42783	5.15943	5.09187	5.43039	5.64954	5.87493	5.41411	5.31036	5.4018	5.096	5.23218	5.58805	5.82927	5.12931	5.59705	4.90258	5.34887	5.35113	5.17657	5.34364	5.44026	5.77139	4.97518	5.59075	5.51302	5.80538	5.19569	5.40535	5.30306	5.6106	5.56731
ALG10	5.39151	4.84685	5.46696	5.15044	4.8448	4.83257	5.1424	4.98051	5.34634	5.26758	5.2193	5.18998	5.15412	5.41455	5.54052	5.34227	5.12099	5.21457	5.17334	5.26101	5.19326	5.13972	4.97718	5.1977	5.45665	4.99406	5.49364	4.97121	5.23907	5.68004	5.23457	5.43217	4.984	4.92657	5.2005	5.17617	5.15612	5.15044	4.34838	5.1069	4.98928	5.32486	5.40362	5.1546	5.32486	5.35849	4.87435	5.27445	5.43083
ALG10B	5.99642	5.38285	6.11657	6.01406	5.98563	6.17729	5.54784	6.01888	6.15652	6.30141	6.24341	5.95033	6.11596	5.7661	6.16356	5.38306	5.77676	6.05622	5.95188	6.41672	6.16765	6.33477	5.93243	6.10481	6.10354	6.02609	6.03461	6.10169	6.09075	6.01199	6.03689	6.18398	5.47575	6.13512	6.2678	5.89879	5.96616	6.08103	5.75078	6.10179	5.93853	6.07908	5.9791	5.36045	6.2349	5.70543	5.77954	6.19496	6.08146
ALG11	6.7348	6.81495	6.71007	6.53552	6.9376	7.04518	6.40017	6.56556	6.81663	6.77919	6.42795	6.67217	6.8128	6.75109	6.72982	6.57746	6.67569	6.66243	6.70355	6.72298	6.57462	6.49509	6.95826	6.97041	6.78441	6.53663	6.56272	6.71233	6.62931	6.7719	6.53027	6.70436	6.70509	6.63075	6.47452	6.68258	6.67368	6.69653	6.93179	6.95123	6.74701	6.6795	6.88488	6.79454	6.54896	6.53493	6.56509	6.49279	6.88362
ALG12	4.95939	5.82065	5.75157	5.99329	5.09381	5.55026	5.71733	5.72666	5.4551	5.60253	5.50748	5.5875	5.69724	5.70033	5.63365	5.65252	5.56333	5.82564	5.70658	5.19965	6.1148	5.22058	5.22805	5.29314	5.54166	5.66754	5.57366	5.40536	5.45249	5.93566	5.60759	5.57135	5.63959	5.32291	5.77782	5.78268	5.62676	5.87393	5.77087	5.43981	5.64541	5.38173	5.10966	5.58118	5.68183	5.66099	5.65471	5.44138	5.57626
ALG13	8.73213	8.40679	8.91798	8.91803	8.6194	8.76278	8.81192	8.77765	8.84459	8.69594	8.7361	9.02783	8.89201	8.97888	8.87888	8.97649	9.01653	9.03601	8.81964	8.69314	8.88386	8.80733	8.7526	8.70124	8.75226	8.93006	8.99865	9.04739	8.7798	9.10197	8.66846	8.66676	8.99074	8.90944	8.81502	8.87329	8.87495	8.92908	8.51472	8.77696	8.67053	8.92804	8.71304	8.60311	8.96145	8.60382	8.77398	8.84748	8.98586
ALG14	6.38226	6.7071	6.2425	6.48298	6.67848	6.89666	6.43721	6.68202	6.32584	6.39087	6.55392	6.37484	6.37547	6.50042	6.45183	6.66824	6.47678	6.3708	6.37331	6.34688	6.54049	6.58429	6.86199	6.85075	6.25457	6.47789	6.48769	6.7391	6.26969	6.55855	6.32184	6.35707	6.77983	6.22784	6.49314	6.37618	6.6971	6.54538	6.57128	6.86222	6.5201	6.43084	6.40522	6.82945	6.58683	6.37762	6.53401	6.46876	6.73601
ALG1L	4.01371	5.0936	3.58629	4.59486	4.97189	4.86078	4.12572	4.16783	4.07572	4.69783	4.02591	4.27415	4.48421	3.9501	4.37635	4.27594	4.0823	4.64764	3.87231	4.03799	4.20023	4.48711	4.44463	4.42355	4.39253	4.76097	4.24772	4.29019	4.37675	4.31242	4.07959	4.45516	3.83831	4.30872	4.14245	4.22701	4.33862	4.12165	4.73596	4.58167	4.18637	3.95594	4.47413	4.70649	4.33131	4.7184	4.07058	4.46083	3.96355
ALG2	5.7862	6.22155	5.76758	5.96705	6.67906	6.27794	5.92582	5.83461	6.02698	5.85581	5.91256	6.02564	5.8087	6.43184	6.04255	5.99199	5.63653	6.15327	6.1138	5.94849	5.88669	5.48591	6.50969	6.25128	5.88918	6.03566	5.96751	5.70343	5.78116	6.1082	5.9732	5.93042	5.99769	5.82395	5.86348	6.18003	5.88267	6.02335	6.2843	6.24112	5.83481	5.96495	5.88524	6.4195	5.77911	6.18583	6.25077	5.91522	6.06649
ALG3	7.93751	7.68193	7.97616	7.89598	7.52799	7.74673	8.13825	8.05075	7.94381	8.09292	7.9031	8.00863	7.98041	8.08718	8.00408	7.82765	8.05049	8.17464	7.98706	7.81975	7.96799	7.96709	7.72947	7.78434	7.83852	8.11174	7.93083	8.00016	7.97905	8.19101	8.07328	7.9712	7.91505	7.87947	7.90929	8.19268	7.93686	7.99223	7.71313	7.86956	7.93178	8.00049	7.95711	7.65202	8.0105	8.12539	8.10478	8.0014	8.11039
ALG5	9.61263	9.90118	10.0241	9.43641	9.94928	10.3804	9.71012	9.58798	9.52878	9.50828	9.44527	9.35792	9.63412	9.3824	9.70756	8.87283	9.05067	9.35233	9.65895	9.51928	9.71043	9.47054	10.3226	10.3067	9.3285	9.69474	9.60071	9.20204	9.59892	9.63478	9.49993	9.59374	8.7935	9.55564	9.75594	9.41394	9.42772	9.73768	10.0278	10.2198	9.76471	9.49609	9.52134	10.1021	9.16779	9.71398	9.76363	9.4881	9.55279
ALG6	7.83207	5.43211	7.91314	7.66837	5.35343	6.10894	7.52432	7.88581	7.80329	8.08854	7.75992	7.88831	7.87954	7.71057	7.82283	7.40236	7.68194	7.74927	7.54447	8.04879	8.05289	7.94934	6.06413	6.16125	7.98048	7.73351	7.78261	7.75239	7.82956	7.9389	7.6897	8.04153	7.18981	7.91909	7.92406	7.76641	7.5646	8.02074	5.50375	6.14323	7.77137	7.97429	7.87279	5.27887	7.7313	7.55611	7.53818	7.8954	7.95935
ALG8	9.0269	8.28996	8.71873	8.84312	8.1974	8.06622	8.84313	9.15806	8.7738	9.0881	9.00277	8.6485	9.14547	8.85925	8.59811	9.02509	9.16245	8.78833	8.57572	8.95689	8.64249	9.02522	8.1024	8.12467	9.08481	8.93019	8.87107	9.05891	8.89644	8.74563	8.78087	9.00098	9.04623	8.86372	9.10658	8.697	9.15645	8.85394	8.25196	8.05192	8.80162	8.99975	9.06452	8.17282	9.08104	8.93527	8.92379	9.15599	8.80287
ALG9	8.87366	8.00749	9.07929	9.23786	8.17618	8.5967	9.02785	8.92966	9.13759	9.01524	9.13711	9.22412	9.00763	9.21265	9.03594	8.24867	8.54661	8.9403	9.18729	9.15398	9.17083	9.11785	8.61083	8.81736	9.19406	9.04225	9.00469	8.90699	8.98616	9.21041	9.08021	8.96862	8.42079	8.92583	9.15251	9.0475	8.7189	9.08724	7.92145	8.81427	8.92477	9.14473	9.03124	8.28764	8.87713	8.96514	9.0317	9.19822	9.09379
ALK	5.67993	5.99568	5.63919	5.49581	5.31055	5.53427	5.55838	5.20468	5.02624	5.14076	5.01375	5.52866	5.50843	5.45975	5.58222	5.02231	6.24473	5.52836	4.97149	5.23734	6.03078	5.59249	5.03512	5.27932	5.64379	5.50239	5.20492	5.474	5.67585	4.95924	5.12506	5.13927	6.02628	5.42654	5.58528	5.43853	5.59737	5.48755	5.17012	5.3011	5.38882	5.75202	5.62131	5.39419	5.52295	5.50469	5.40425	5.02805	5.27377
ALKBH1	7.57455	8.22306	7.74435	7.6957	8.18733	7.98001	7.83523	7.72437	7.71347	7.57972	7.65388	7.6096	7.66446	7.93104	7.77747	7.72856	7.70796	7.56072	7.68603	7.70578	7.68231	7.61105	7.98619	8.09762	7.72267	7.68311	7.61493	7.61215	7.53703	7.7611	7.6421	7.75175	7.84288	7.76747	7.7276	7.63218	7.59905	7.89344	8.07508	8.04998	7.64583	7.60501	7.87922	8.09106	7.68314	7.83028	7.81199	7.73946	7.95172
ALKBH2	6.76881	6.56444	6.4463	6.78159	6.16504	6.63802	6.07608	6.7171	6.13627	6.84067	6.62452	6.55936	6.64622	6.60582	6.38876	6.66987	6.71499	6.60113	6.56278	6.64806	6.40727	6.71733	6.52664	6.375	6.76927	6.4135	6.51481	6.82115	6.35219	6.43536	6.59933	6.79209	6.94502	6.44135	6.66121	6.42793	6.86082	6.32871	6.46916	6.43064	6.17746	6.73158	6.60644	6.24619	6.74519	6.17794	6.33367	6.88133	6.41464
ALKBH3	8.53528	8.10248	8.46021	8.36304	8.36379	8.41725	8.31121	8.43726	8.2115	8.39466	8.32654	8.41761	8.39169	8.45606	8.51754	7.21298	7.72757	8.34936	8.34873	8.45072	8.34936	8.3157	8.47124	8.73569	8.59224	8.44589	8.35466	8.2915	8.28155	8.30234	8.27735	8.55621	7.53307	8.1973	8.38185	8.39303	8.42419	8.3604	8.29053	8.64269	8.1926	8.29915	8.50373	8.38811	8.17684	8.3631	8.31716	8.41902	8.45439
ALKBH4	6.00409	6.96319	5.80555	5.9666	6.69989	6.08216	5.7969	5.98774	6.06989	6.21215	6.23803	6.20461	6.06993	5.81161	5.67823	6.62191	6.43565	5.94532	5.91592	6.11854	6.28613	6.20764	6.16561	6.49755	5.82941	6.01461	5.87998	6.22235	6.0212	6.1769	5.65617	5.77174	6.50557	5.99676	6.11737	5.78879	5.97467	6.04399	6.93039	6.24441	5.87192	6.24789	5.68015	6.79367	6.0353	6.09929	6.23783	6.20783	6.24565
ALKBH5	12.3938	12.2282	12.3331	12.4405	12.209	11.8745	12.2418	12.205	12.5876	12.3717	12.1911	12.4775	12.2441	12.3985	12.5941	12.3961	12.4012	12.2572	12.4565	12.3728	12.5357	12.2548	12.0177	11.874	12.1846	12.2279	12.1592	12.3545	12.3744	12.4346	12.39	12.2439	12.4122	12.4514	12.3591	12.3313	12.1953	12.467	12.2089	11.8431	12.3234	12.2847	12.3265	12.2821	12.29	12.2717	12.2433	12.3497	12.3888
ALKBH6	8.86333	9.16959	8.718	8.69144	9.33427	8.94744	8.79128	8.64673	8.64822	8.77856	8.83203	8.93257	8.7887	9.01126	8.54526	8.3194	8.49515	8.89664	8.85797	8.78186	8.80713	8.73263	8.93679	8.87184	8.92283	8.85257	8.94772	8.31285	8.8228	8.86568	8.89531	8.86796	8.32163	8.96106	8.69891	8.77754	8.64147	8.94866	9.17763	8.90858	8.86018	8.69413	8.76276	9.24337	8.48269	8.70546	8.93936	8.80071	8.89202
ALKBH7	6.68451	6.42125	6.19479	6.53524	6.44653	6.26407	6.77184	6.67938	6.85231	6.72471	6.55617	6.54968	6.74865	6.5264	6.44199	6.18224	6.5387	6.47131	6.74668	6.44519	6.37398	6.5729	6.30208	6.51264	6.51325	6.32136	6.68513	6.45028	6.61404	6.8599	6.68736	6.49898	6.41451	6.31701	6.51813	6.52982	6.65872	6.30809	6.71962	6.14483	6.77929	6.48631	6.79326	6.47225	6.70769	7.01499	6.78764	6.71852	6.63583
ALKBH8	6.37633	5.88136	6.67409	6.18504	5.9701	6.13652	6.30059	6.4778	6.11396	6.0154	5.83697	6.02119	6.39022	6.80629	6.63103	6.43695	5.93222	6.63996	6.37429	6.38593	5.80759	6.12863	5.8966	5.52178	6.65301	6.58019	6.63975	6.76603	6.05049	6.86312	6.12764	5.93367	6.38099	6.06013	5.9978	6.61204	6.59905	6.65231	5.6243	6.18432	6.47572	6.4204	6.38303	5.54186	6.33509	6.39189	6.49488	6.24981	6.4137
ALLC	4.35682	4.45119	4.1489	4.45588	4.14416	4.27697	4.3047	4.45276	3.81966	4.38904	4.32473	4.59541	4.42496	4.03171	4.45791	4.18368	4.21513	4.54356	4.36792	4.39235	4.08398	4.48918	4.05719	4.03486	4.36047	4.34606	4.3078	4.67227	4.33793	3.72376	4.42454	4.33633	4.41652	4.54729	4.16826	4.26317	4.22223	4.07663	4.19154	4.38035	4.14359	4.30528	4.57562	3.99677	4.38576	4.35611	4.45102	4.4972	4.29907
ALMS1	6.74861	5.97634	6.65588	6.67052	6.15322	6.24807	6.81779	6.66369	6.62947	6.90114	6.80784	6.34349	6.90444	6.80807	6.34841	6.66969	6.71598	6.46406	6.51226	6.64822	6.71715	6.76389	6.22813	6.23175	6.91491	6.79393	6.71154	6.72843	6.78378	6.77351	6.48698	6.7415	6.63687	6.38176	6.80687	6.61144	6.97072	6.47814	6.0318	6.26025	6.51584	6.68749	6.94736	6.33775	6.9597	6.95228	6.6619	6.70494	6.76902
ALMS1P	5.25009	4.74998	5.00509	5.15592	5.27675	5.06523	5.04211	5.22705	5.21507	5.18421	4.50549	5.17257	5.08718	4.93282	5.21924	5.28485	5.00248	4.82338	5.10583	5.35253	5.33797	5.23773	4.34731	5.06243	5.10644	5.16173	5.12768	5.33654	4.96744	4.79116	5.37147	5.00759	5.19198	5.17511	4.91497	5.03914	4.85413	5.16704	5.35048	4.83743	4.72177	5.05579	4.9234	4.76776	5.47096	5.03629	4.99284	5.40636	4.71839
ALOX12	3.78684	5.20076	4.77229	4.95293	5.12466	4.72179	4.80879	4.75589	4.79678	4.86553	4.78236	4.70398	4.73717	4.63983	4.69227	4.18543	4.25237	4.83098	4.55139	4.29374	4.41783	4.80215	5.12025	5.19309	4.61603	4.83456	4.55872	4.61583	4.96313	4.00234	4.62743	4.98807	4.626	4.73287	4.83646	4.48256	3.73884	4.73202	5.26724	4.84988	5.03516	5.00722	4.57289	5.4749	4.64869	4.9111	4.33942	4.33201	4.71828
ALOX12B	5.78733	5.33602	5.5674	6.16557	5.55588	4.90475	5.33172	5.1015	6.08445	5.78534	5.73623	6.24113	5.9172	5.64809	6.05901	4.91294	4.28418	5.69929	5.81934	6.02011	6.07246	5.82274	4.88172	5.34996	5.96079	5.62832	5.42998	4.71819	6.21087	5.53592	6.02961	5.60926	4.79536	5.91071	6.07194	5.89269	4.83526	5.7755	5.19571	4.7543	5.51466	5.91519	5.70189	5.4272	5.07038	5.85702	5.72894	6.04595	5.75038
ALOX12P2	5.24707	4.52727	5.04763	4.89141	4.6077	4.71197	5.24356	4.7728	4.73552	4.93997	4.66254	4.8993	4.79326	5.02842	5.14072	4.56986	5.21341	5.06101	5.03564	4.99888	4.9141	4.72741	4.6389	4.67705	4.75218	5.36556	5.16742	4.98532	4.58872	4.96674	4.83948	4.7001	4.93758	4.90582	4.94599	5.23561	5.19274	4.8016	4.70735	4.59033	5.30446	4.70683	4.97714	4.92835	4.70982	5.35159	5.01079	4.96505	4.93552
ALOX15	4.70886	4.79725	4.73021	4.84227	4.4406	4.55725	4.71005	4.81752	4.74262	4.84569	4.66536	4.86478	4.8519	4.35287	4.5385	4.82685	4.85912	4.59888	4.70922	4.72414	4.7	4.72417	4.57789	4.80241	4.63793	4.76427	4.77392	4.77381	4.56294	4.44299	4.98819	4.89287	4.80602	4.84067	4.62744	4.62801	4.66012	4.77382	4.89026	4.65222	4.76946	4.5869	4.72994	4.71372	4.95242	4.49295	4.69078	4.4165	4.77347
ALOX15B	4.70485	4.52928	4.45724	4.66891	4.81253	4.5724	4.5579	4.846	4.22742	4.35788	5.01528	4.52634	4.44204	4.47342	4.53964	4.20649	4.58377	4.72434	4.61744	4.6629	4.24689	4.47076	4.38402	5.18376	4.62537	4.43497	4.37887	4.57882	4.34012	4.71327	4.90534	4.81498	4.52451	4.63561	4.71318	4.81577	4.62898	4.38735	4.917	4.32436	4.62933	5.04409	4.69	4.59972	4.61871	4.6276	4.44029	4.52108	4.4914
ALOX5	5.83737	5.57701	5.90485	6.22776	5.41212	5.84405	5.84284	5.35414	6.00865	5.70876	5.87725	5.98576	5.66448	5.65297	6.25659	4.80239	4.75209	5.8749	5.65527	5.98786	5.9766	5.69453	5.69685	5.87357	5.96427	5.47234	5.785	5.43362	6.15711	5.70233	6.37818	5.83327	4.83813	6.01024	5.65586	5.76838	5.39605	5.66972	5.63716	5.57547	6.07521	5.59877	5.66045	5.74301	5.52445	6.11356	5.81483	5.70106	5.64226
ALOX5AP	6.37228	4.62697	6.26941	6.69385	5.43154	5.88569	6.48992	5.46171	6.59178	6.3896	6.56034	7.0819	6.14859	6.39169	6.9368	4.74164	4.56368	6.49818	6.73853	6.57689	6.94538	6.41591	5.80652	5.96269	6.37874	6.60426	6.39994	5.18929	6.34608	6.54887	6.57124	6.62251	4.56061	6.55155	6.41469	6.64032	5.50861	6.34279	5.12156	5.75477	6.43919	6.22795	6.45193	5.44078	5.31894	6.5138	6.46473	6.17855	6.38396
ALOXE3	5.28573	6.11287	5.51614	5.71929	4.85467	6.4414	5.57156	5.20476	6.05551	5.62354	5.37409	6.02076	5.8347	5.62986	5.90839	5.15208	4.96695	5.41563	5.88104	5.39714	5.70172	5.21863	6.12858	6.45455	5.70898	5.46339	5.25878	5.34622	5.96261	5.4437	5.86518	5.47129	5.50737	5.38004	5.48276	5.15382	5.30487	5.96225	5.36993	5.62183	5.57083	5.49951	5.70408	5.89489	5.17646	5.5606	5.6779	5.52824	5.69782
ALPI	4.89894	4.71843	4.84726	5.14388	5.34657	5.17661	4.64362	5.24268	5.09269	5.09442	4.97158	4.74741	4.90211	4.86019	5.16018	4.92958	5.26558	4.63432	5.52606	5.10162	5.24343	5.07723	4.73775	4.55771	5.25071	4.97288	4.84687	4.82214	5.099	5.02016	5.0297	5.28292	4.41607	4.96345	5.14988	5.18316	4.403	5.20701	4.88624	4.98716	4.93674	4.73913	4.98256	5.07476	4.9852	4.89572	4.61966	5.10598	4.63004
ALPK1	5.79092	4.48586	5.53054	5.50735	4.76067	4.59658	5.4854	5.21909	5.50111	5.93068	5.69889	5.45141	5.50381	5.15751	5.27651	4.93597	5.08209	5.05247	5.40581	6.23752	5.08605	5.81173	4.8618	5.09946	5.90032	5.53661	5.25751	5.50054	5.56387	5.18748	5.5506	5.80295	4.74521	5.71993	5.66417	5.54378	5.44605	5.394	3.93103	4.56489	5.27202	5.92364	5.86924	4.74389	5.56992	5.6934	5.42088	5.91705	5.49408
ALPK2	4.68524	4.65888	4.37042	4.40447	3.94627	4.16135	3.73381	4.41223	4.25348	4.00515	3.78554	3.28451	4.7085	3.90922	3.80275	5.00028	4.28349	4.59108	4.06273	3.8921	4.1639	4.29073	3.99546	4.45346	4.06852	4.50677	4.13055	4.26768	4.40851	4.43101	4.05281	4.27864	5.34112	4.10566	4.03606	4.02961	4.55425	4.61917	4.17368	4.26475	3.22709	3.98362	4.06841	4.19331	4.52542	4.02386	4.42502	3.82023	4.30625
ALPK3	4.66166	4.42051	4.54172	4.43643	4.7313	3.8963	4.75747	4.98686	4.30946	4.56044	4.22512	4.99633	4.71296	4.96106	4.53365	4.77356	4.71574	3.32789	5.01588	4.76605	4.5036	5.04109	4.37569	4.2476	4.41518	5.20927	4.75265	3.97102	4.3843	4.70456	4.76533	4.3602	4.54224	4.59818	4.81966	3.5562	4.96497	4.70563	4.38942	4.64572	4.641	4.32438	5.01739	3.73603	4.58108	5.09118	4.73135	4.56494	4.60206
ALPL	4.30877	4.66	4.47767	5.07607	4.32487	5.28718	5.6293	4.59168	4.56656	4.68866	3.8566	4.9097	4.45142	4.64998	4.86711	4.71129	4.2145	4.98948	4.25731	4.70759	4.6847	4.68691	5.71169	5.0741	4.14627	4.84065	5.25392	4.51693	4.84484	5.26222	4.15288	4.72698	4.49754	5.13669	4.40564	4.65227	4.57403	5.0063	5.27855	5.30913	4.70589	4.32933	4.74688	4.88545	4.42373	4.58611	4.05127	4.61876	4.46606
ALPP	11.7797	13.3894	11.5297	11.6088	12.6743	11.8752	11.6519	12.2729	11.6657	11.832	12.1525	11.6058	11.8713	11.5062	11.5701	13.1913	13.0353	11.6317	11.7	11.6485	11.7214	11.815	12.1563	11.6554	11.9429	11.576	11.7264	12.4661	11.703	11.4129	11.6579	12.0279	13.0301	11.4451	11.621	11.4288	12.2857	11.4109	13.338	12.047	11.257	11.863	11.9049	12.8862	12.2616	11.6188	11.5417	11.6989	11.5711
ALPPL2	4.74603	5.74072	4.59711	4.67087	5.09917	5.3488	4.16648	5.06764	4.74486	4.90232	4.33782	5.64495	4.37933	4.08315	5.02814	5.2186	4.37065	4.56581	4.63245	5.3844	5.17648	4.82537	5.2797	4.72766	4.25803	4.55701	4.70094	5.10316	4.93094	4.67794	4.94493	4.54059	4.82993	4.82039	4.40955	5.17104	5.15086	4.73995	4.97719	4.73476	5.5809	4.73932	4.37075	5.53676	4.87488	4.28049	4.51144	4.63374	4.71894
ALS2	9.7636	9.20401	9.41104	9.49079	8.89114	9.1018	9.61212	9.76393	9.2305	9.62566	9.67162	9.46504	9.70631	9.57723	9.40506	10.0834	9.88048	9.37368	9.52035	9.73626	9.62277	9.59836	9.00083	8.93833	9.72324	9.46916	9.54103	9.56638	9.60213	9.56495	9.66316	9.63075	9.92335	9.36582	9.6862	9.4575	9.66609	9.76573	8.99259	8.99034	9.5444	9.73607	9.7076	9.03159	9.60558	9.40103	9.4039	9.70892	9.50646
ALS2CL	5.50785	5.70065	5.12005	5.47167	5.82276	5.81971	5.34589	5.60252	5.12445	5.10366	5.47041	5.3247	5.20934	5.27306	4.96081	5.37664	5.62301	5.35911	5.05729	5.32334	4.99254	5.65152	5.91134	5.61779	5.314	5.2634	5.23768	5.39382	5.38378	5.18095	5.29301	5.47497	5.14195	5.36496	5.58539	5.45497	5.56398	5.15493	5.93515	5.63197	5.41425	5.43579	5.23067	6.13627	5.42983	5.48347	5.02611	5.28289	5.26724
ALS2CR11	4.71957	4.19669	4.6739	4.11521	4.26043	4.50718	4.15193	4.58853	3.91757	4.37394	4.24552	4.9606	4.56859	4.79885	4.85974	4.70052	4.49273	5.0951	4.33935	4.54409	4.30824	4.29697	4.41076	3.97274	4.57386	4.83774	4.05122	4.49905	4.65362	4.38539	4.4693	4.69037	4.72123	4.81274	4.39083	4.61507	4.61695	4.88129	4.14423	4.36981	4.06422	4.55918	4.67933	3.88366	4.10448	4.26301	4.00073	4.65835	4.78099
ALS2CR12	5.0083	4.89494	5.5199	4.43299	4.67988	4.89386	5.01233	4.72874	5.45544	4.88036	4.59139	4.7248	5.05108	4.69126	4.97925	5.17049	5.2042	4.8452	4.3425	4.86649	4.91853	4.39255	5.39375	4.90769	4.02721	4.97692	5.42016	4.57345	5.41711	4.80216	6.13588	4.62715	5.12178	5.15722	4.70796	4.5395	5.3735	5.11102	5.39998	4.27995	4.97477	4.61654	4.55257	4.70416	4.98474	4.55727	4.54247	5.03909	5.45709
ALS2CR14	7.20175	6.75025	7.17544	7.53063	6.90214	7.28777	7.42289	7.56457	7.30273	7.35935	7.2045	7.76407	7.46661	7.02881	7.33113	7.05513	7.07101	7.40946	7.20833	7.48695	7.46488	7.37097	7.37892	7.13335	7.56899	7.29191	7.49136	7.29786	7.51331	7.19694	7.26864	7.57786	7.10252	7.36478	7.01666	7.49416	7.19588	7.29265	7.28228	7.1859	7.16702	7.40903	7.07178	6.73941	7.19557	7.29544	7.55107	7.42494	6.85324
ALS2CR16	4.70169	4.97484	4.53896	5.04798	5.10579	4.79033	4.73621	4.99484	5.03665	4.98323	4.98654	4.33497	4.82571	4.73737	5.11606	4.54866	4.62912	5.00388	4.70018	4.94385	4.5903	4.67717	4.7876	5.16809	4.73436	5.08287	4.61504	4.65019	5.13616	5.05539	4.789	4.65141	4.64746	5.07098	5.11313	4.84447	4.90867	4.91533	4.61319	4.82503	5.07382	5.03813	4.96573	4.7549	4.54953	4.46007	4.90952	5.1364	4.13898
ALS2CR4	10.278	9.66723	10.3219	10.3778	9.98455	10.1406	10.1182	10.4541	10.1399	10.4392	10.6257	10.2974	10.4516	9.50146	10.2179	9.81374	10.045	10.2349	10.2479	10.3659	10.4174	10.4298	10.1314	10.2504	10.3887	10.1902	10.3197	10.561	10.261	9.41838	10.2775	10.3845	9.84529	10.5291	10.5333	10.3423	10.4597	9.61193	9.63047	10.2083	10.3122	10.45	10.3781	9.77866	10.5056	10.2354	10.1584	10.3816	9.62937
ALS2CR8	4.6492	4.87582	4.88924	4.86163	5.00048	4.64261	4.4765	4.83045	4.47055	4.86148	4.74558	4.78154	5.01333	4.68597	4.88467	4.92733	4.39872	4.5313	4.59885	4.74735	4.3012	4.89613	4.6341	4.68016	5.00174	5.06444	4.60474	5.00985	4.22397	4.62918	5.20008	4.64527	4.41242	4.81381	4.78105	4.74532	4.8498	4.56501	4.89988	4.37207	4.53903	5.37001	4.73468	5.07465	4.54448	5.0163	4.48608	4.94947	4.59009
ALX1	5.37474	5.01051	5.35458	5.1052	4.80239	5.86533	5.45601	5.63866	5.3851	5.92937	5.53762	5.33633	5.7894	5.61673	5.38251	5.44747	5.27394	5.41784	5.38286	5.45678	5.59053	5.57737	5.4411	5.30449	5.64878	5.33144	5.45082	5.46307	5.43012	5.07492	5.46203	5.21651	5.755	5.4667	5.3393	6.18885	5.5633	5.54637	5.12544	5.38105	5.42627	5.52146	5.84946	4.99225	5.48328	5.20593	5.7079	4.98483	4.99919
ALX3	4.91052	4.70639	4.89658	4.97061	5.27955	4.65538	4.54202	4.40767	4.82051	4.90197	4.88281	5.00668	4.99083	4.85081	4.83874	4.75373	4.62896	4.81144	4.93718	4.8392	4.68301	5.04927	5.05909	4.74714	5.00702	4.86601	4.63108	4.62143	4.73688	5.0093	4.67051	5.00773	4.77576	4.7376	5.01448	4.71025	4.56376	4.59106	5.04448	5.20052	4.74577	4.96628	4.73906	4.43898	5.0064	4.82746	4.48135	4.88957	4.98336
ALX4	4.83454	3.95274	3.91516	4.51367	4.62417	2.94165	4.91721	4.78258	4.53418	3.84985	2.34822	4.07933	3.92479	4.09996	4.32717	4.05896	4.15695	3.3317	3.99063	3.93801	4.19009	3.75162	3.72791	3.69782	4.12432	4.10362	4.21398	3.6187	4.11265	3.86883	4.02702	4.33227	3.93306	3.77503	3.69217	3.84686	3.76941	3.90457	4.13846	3.91296	4.71046	4.24615	4.44011	4.55786	4.20211	3.72731	3.93112	4.27212	4.2487
AMAC1	5.10414	4.5121	4.66653	4.57905	4.33763	4.61589	4.82297	4.1366	4.9372	4.76878	4.81228	4.6367	4.69003	4.73513	4.59768	5.2637	4.29636	4.41242	4.44897	4.87735	5.2532	5.00853	4.76843	4.93636	4.56472	4.73031	4.99789	4.57675	4.58421	4.66189	4.57549	4.45949	5.19204	4.59997	4.74172	4.86949	4.57912	4.80225	4.35255	5.12584	4.36295	4.56172	4.57385	4.27203	4.89039	4.68438	4.72827	4.32586	4.49698
AMAC1L1	4.19506	4.51516	4.35326	3.70765	3.96753	4.25698	4.61933	4.36194	4.00227	3.81917	4.48933	4.57364	3.41122	4.04317	4.39646	3.90298	4.22831	4.31267	4.33563	4.76928	4.04638	4.61401	4.58423	4.94435	4.56543	4.4527	4.68111	4.45593	3.88534	3.80464	4.27087	4.24019	4.54675	4.47765	4.02141	4.45704	4.27992	4.91068	4.63448	3.99894	4.94538	4.13147	4.18571	2.71741	4.86517	3.91322	4.27398	4.45968	4.64907
AMAC1L2	5.20203	5.08712	4.72745	4.70047	4.86575	4.54386	4.61596	4.79796	4.8811	5.158	4.66998	4.98117	4.86884	4.73967	4.98704	5.01074	4.78752	4.5402	4.74989	5.18009	4.82446	5.02135	4.53251	4.75749	4.98551	4.88554	5.11727	5.08813	4.84038	4.84325	4.70681	4.76994	4.65946	4.86168	4.65447	4.65369	4.75068	4.75749	4.62663	4.81496	4.93416	5.02552	4.917	4.75832	5.12521	4.80677	4.84901	5.20287	4.8673
AMAC1L3	5.28846	5.09303	5.11724	5.40775	5.76544	5.60764	5.83499	5.47998	5.2777	5.16237	5.46619	5.2242	5.46476	5.05725	5.58512	5.7508	5.67596	5.44247	5.39091	5.29585	5.13743	5.47746	5.10436	5.76626	5.17725	5.45576	5.21045	5.23945	5.25056	5.65503	5.26373	5.25593	5.3602	5.2995	5.57278	5.43903	5.65187	5.23597	5.35929	5.88289	5.34089	5.29882	5.23048	5.80694	5.23536	5.72922	5.47378	5.12848	5.31859
AMACR	6.50152	6.46009	6.24004	6.31807	6.49509	6.35165	5.90484	6.16316	6.28094	6.45582	6.35887	6.30507	6.44562	6.34419	6.23355	6.49638	6.21631	6.24023	6.22915	6.47265	6.1747	6.41561	6.40417	6.38803	6.52188	6.20773	6.35308	6.0658	6.27089	6.11303	6.4011	6.37199	6.44129	6.19667	6.54763	6.06333	6.14835	6.30054	6.49603	6.45982	5.81623	6.33183	6.39451	6.42874	6.25921	5.98041	5.9982	6.50621	6.33276
AMBN	4.38849	4.34168	4.45354	4.48076	4.80748	4.32095	4.56725	4.2405	4.71675	4.46267	4.31843	4.63748	4.51073	4.3581	4.46083	4.39298	4.39841	4.57759	4.31078	4.45218	4.66378	4.44701	4.60409	4.64225	4.43291	4.28427	4.59608	4.35753	4.83175	4.36769	4.77895	4.34315	4.71764	4.32775	4.26359	4.49843	4.44646	4.38222	4.34611	4.37945	4.2341	4.77586	4.74561	4.39934	4.2983	4.18786	4.55726	4.38508	4.64581
AMBP	4.4159	4.67005	4.50998	5.22977	4.58868	4.56878	4.55433	4.54298	4.93067	4.59909	4.54701	4.31645	4.32038	4.79325	4.36597	4.48746	4.95449	4.96304	4.79406	4.64043	4.79804	4.50371	4.66758	4.48719	4.61049	4.86695	4.42197	4.82967	4.69337	4.81699	4.87708	4.80778	4.98303	4.69041	4.39045	4.33442	4.72289	4.3481	4.39995	4.34794	4.90055	4.64665	4.99514	4.53315	4.54862	4.38048	4.27568	4.86793	4.53306
AMBRA1	5.99024	5.95014	6.02524	5.74507	5.89234	6.11686	6.0537	5.72237	5.91616	5.78789	5.60407	5.68535	6.04413	5.94082	6.01123	5.63734	5.70383	6.24591	5.54788	5.23392	5.97594	5.57254	5.98088	5.99686	5.94999	5.82357	5.45786	5.48957	6.13539	5.86365	6.16073	5.73451	5.74159	5.97857	5.8022	5.87707	6.21629	5.88748	6.18397	5.69864	6.00679	5.4661	5.95239	5.87181	5.80749	5.89432	6.17996	5.8007	6.02497
AMD1	8.63435	9.07889	8.54337	8.75695	8.8085	9.14085	8.73963	8.69599	8.49954	8.76498	8.60715	8.78934	8.60479	8.88706	8.60533	10.0879	9.43697	8.85671	8.64266	8.48592	8.82504	8.6756	9.18581	9.22943	8.43259	8.83433	8.72685	8.86569	8.42177	8.85897	8.50049	8.57334	10.4057	8.43491	8.76575	8.7084	8.60832	8.79859	8.9552	9.1333	8.77174	8.78123	8.57175	8.88874	8.80337	8.56006	8.85323	8.79763	8.667
AMDHD1	6.39729	5.70552	6.12505	6.11681	5.64796	6.00931	5.84289	5.82286	6.11467	6.11384	6.08742	6.06504	6.07402	6.16316	6.15634	5.39692	5.79106	6.46261	6.02605	6.29765	5.98114	6.26026	5.83241	5.9539	6.0773	6.06004	6.20258	5.82806	6.57191	6.18899	6.23227	5.96235	5.62319	6.33024	6.35966	6.3573	5.55893	6.07724	5.50456	6.04951	6.10825	6.34485	6.16727	5.40382	5.7377	5.96659	6.26746	6.31796	6.14974
AMDHD2	6.36712	6.49822	6.15836	6.32885	6.80711	6.6446	5.82153	5.88909	6.19595	6.09084	5.48517	6.07209	5.89821	6.32453	6.03008	5.17833	6.14932	5.98927	5.68493	6.04595	6.03523	6.40516	6.67141	6.45269	6.26259	6.06787	5.94023	5.64568	6.09278	6.04583	6.37663	5.80661	5.95062	6.48895	5.96621	5.89306	6.02156	6.12893	6.74854	6.33811	6.42405	6.14859	6.18378	6.68327	5.27578	5.6599	6.04626	6.1666	6.42162
AMELX	4.20755	3.76709	4.46835	4.85844	4.7246	3.9347	4.30011	4.05593	4.06999	4.25899	4.20098	3.38945	4.51506	3.57621	3.92716	3.69899	4.26101	4.42202	4.40677	4.20405	3.33834	4.46177	4.58058	4.52604	4.55764	3.74591	3.95393	3.85607	4.27572	4.42542	4.49198	4.58253	4.24998	4.1996	4.48676	4.11317	3.83994	4.87188	4.17747	4.91379	4.20423	4.51045	3.91933	4.43278	4.91165	4.22979	4.06722	2.6521	4.92689
AMELY	4.71851	4.64364	4.56274	4.46667	4.89483	4.34911	4.26884	4.44215	4.64436	4.63997	4.08359	4.38534	4.38672	4.36755	4.1677	4.35286	4.76773	4.72898	4.43856	4.81613	4.01066	4.4842	4.50397	3.83547	4.95279	4.78657	4.48302	4.65615	4.26652	4.37131	4.6481	4.56812	4.25138	4.4558	4.17688	4.81894	5.26375	4.32733	4.55181	4.34329	4.87619	3.76284	4.4479	4.50386	5.04922	4.49861	4.74531	4.2887	4.16652
AMFR	8.41177	9.27794	8.82945	8.83148	9.75155	9.06564	8.96067	8.68844	9.07602	8.73043	8.81729	9.05452	8.77127	9.00881	8.89974	8.585	8.70023	8.89774	8.94281	8.70994	8.91695	8.73046	9.09937	9.06902	8.89251	8.76504	8.73531	8.81517	8.71656	8.81364	8.8707	8.89473	8.81491	8.71956	8.58381	8.88637	8.80407	8.91904	9.33576	9.13178	8.92694	8.73809	8.72043	9.38986	8.8513	9.14854	8.95014	8.61734	8.967
AMH	4.82813	4.0837	4.87095	4.67389	4.34096	4.82212	5.09206	4.65049	4.57235	5.26732	5.05294	5.32383	4.96421	5.29444	4.78403	5.21006	4.46918	4.82292	5.06207	5.03403	5.42434	4.94554	4.18665	4.46326	4.98673	4.90326	5.01776	5.25897	4.99691	4.77643	5.09272	5.00534	4.878	4.78266	4.54752	4.94693	4.80265	5.29916	4.15071	4.42649	4.72184	4.73404	4.89845	4.59066	4.91741	4.95312	5.10323	5.17116	5.26652
AMHR2	3.44978	4.14708	3.97449	3.98308	4.83321	4.62134	4.37884	4.29805	4.20856	4.40844	3.59277	4.43983	3.98386	4.05549	3.9819	4.21276	4.5557	4.55962	4.33206	3.67551	4.24322	4.13297	4.50148	3.94896	4.3847	4.03398	3.7556	4.01206	4.21887	3.81879	4.3789	4.19331	4.48379	3.96888	3.98877	4.55358	4.47524	4.27751	4.35739	4.31974	3.96341	3.69047	4.2167	4.26088	4.51391	4.5304	3.14707	4.13769	4.03865
AMICA1	4.88916	4.96172	4.91947	4.67467	5.04176	4.85053	4.63557	4.81429	4.41119	5.13035	5.27861	4.86212	5.18722	5.0153	4.57523	5.08246	4.83355	4.75208	4.85225	5.21688	5.01056	4.4024	4.52074	4.69673	4.94153	5.06946	5.01164	4.84396	4.42744	4.92298	4.52136	4.96885	4.83022	5.18464	4.70827	4.63721	4.88914	4.7092	5.23832	5.1466	4.80866	5.21962	4.75313	4.71357	4.4805	4.37558	5.1961	4.68795	4.22668
AMIGO1	4.3775	5.59885	5.23107	5.57448	5.7727	5.56987	5.08301	5.34629	4.96975	4.96573	5.23862	5.62883	5.22115	5.21731	5.57183	5.42955	5.07267	5.52939	5.16695	5.16283	4.60515	5.42462	5.15731	5.42498	5.3961	5.19158	5.35718	5.66097	5.30261	5.17257	5.39511	4.9698	5.07321	5.18866	5.13245	5.22324	5.14318	5.28873	5.47331	5.3922	5.41312	5.07651	5.26991	5.46989	5.26528	5.26516	5.78808	5.25084	5.61891
AMIGO2	4.7553	4.67448	4.90763	4.85786	4.5922	5.03186	5.09498	5.06934	4.97819	4.67013	4.78828	5.14309	4.93179	4.9151	4.91041	4.78682	4.56324	5.04337	4.71209	4.66418	4.78272	5.07193	5.07671	4.95932	4.7396	4.94479	4.42788	4.69601	4.42904	4.90671	4.98931	4.78532	5.23413	5.0109	5.02916	5.12746	5.34996	4.26863	5.03512	4.89689	4.407	4.65147	5.02175	5.20151	4.83215	5.11332	4.92465	5.03252	5.14383
AMIGO3	4.54798	4.55494	4.08565	4.84317	4.22258	4.79916	4.93624	4.16368	3.66143	4.44287	4.3164	4.2999	4.64261	4.73987	4.11926	4.55648	4.6195	4.0533	4.23283	3.77498	4.40948	4.35662	4.71076	4.40362	4.58397	3.74378	4.3068	4.45528	4.15232	4.22071	4.68745	4.4051	4.41036	4.55778	4.25781	4.30533	4.76743	3.75093	4.4525	4.79011	4.0505	4.74311	5.01685	4.73348	4.21209	4.293	4.63177	3.9659	4.14741
AMMECR1	7.3329	7.49752	7.61796	7.49479	7.44914	7.9077	6.652	7.32776	7.4671	7.36694	7.38773	7.29955	7.30578	6.68223	7.35033	7.24824	7.38648	7.57722	7.31687	7.37354	7.31473	7.35378	7.992	7.95229	7.39994	7.7686	7.63418	7.52668	7.50705	6.82363	7.39248	7.31322	7.15549	7.44388	7.28805	7.65505	7.45082	6.76819	7.57295	7.99316	6.66748	7.31678	7.28196	7.51231	7.42841	6.64012	6.70562	7.18768	6.74513
AMMECR1L	7.93546	8.26903	8.48305	8.31675	8.19321	8.39257	8.43292	8.32678	8.29986	8.32808	8.3957	8.32947	8.12457	8.45016	8.26953	8.28458	8.31694	8.62514	8.24868	8.22343	8.21499	8.46986	8.32233	8.3932	8.23555	8.6117	8.56439	8.46657	8.2665	8.50001	8.2901	8.23139	8.08758	8.68542	8.36495	8.59877	8.51429	8.61795	8.28192	8.102	8.5278	8.3864	8.06531	8.04849	8.58127	8.04037	8.44819	8.22428	8.2491
AMN	4.32115	4.73885	4.5958	4.70375	4.79587	4.22337	4.96803	4.98653	4.6166	4.64424	4.82671	4.68132	4.76397	4.26216	4.51353	4.74134	4.83875	4.77205	4.76582	4.97151	4.79824	4.74703	4.46256	4.48355	4.59325	5.02294	4.84304	4.89476	4.40206	4.12022	5.17503	4.41368	4.85601	4.26825	4.73639	4.7033	4.29083	4.98584	4.70687	5.13773	4.17569	4.33529	4.56289	4.76273	4.65061	4.39336	4.7779	4.99607	4.45321
AMN1	4.78242	4.90234	4.58445	4.82799	4.55806	5.24058	4.53748	4.89136	4.41824	4.75313	4.592	5.06665	4.63142	4.57733	4.72151	4.65475	5.24098	4.60093	4.5731	5.08807	4.71758	5.01971	4.8777	4.74079	4.9411	4.464	4.83628	5.20022	4.69355	4.63603	4.81792	4.78185	4.86079	4.55378	4.82988	4.62502	4.84886	5.01196	4.89121	4.62902	4.69598	4.83511	4.8551	4.45601	4.50783	4.76233	4.55143	4.95483	4.62758
AMOT	10.1858	9.50204	9.43092	9.66659	8.90601	8.12321	9.43672	8.93596	9.00522	10.0013	10.2191	8.85957	10.124	9.14808	8.74197	9.13329	9.23887	9.45116	8.79688	10.0749	9.00832	10.191	8.21066	8.27198	10.1223	9.52082	9.49874	8.94834	9.67615	9.19846	9.75687	10.2043	9.07837	9.43791	10.0199	9.37035	8.84384	9.46072	9.53165	8.22437	9.44129	9.952	10.1375	8.91337	8.80718	9.36766	9.40016	10.0348	9.4099
AMOTL1	4.86158	5.52775	4.9887	4.49018	5.90901	5.74567	5.26129	4.71606	4.74302	4.65987	5.08904	5.05342	4.56618	4.90705	4.88661	5.46994	5.58245	4.86996	4.86507	4.89345	4.9337	4.86562	5.92045	5.77537	4.68097	5.05964	4.92966	5.21823	4.84637	5.06134	5.35855	4.22657	5.36986	4.78281	4.23567	5.23731	4.67024	4.97719	5.3119	5.87781	5.10241	4.91925	4.94146	5.58322	5.12169	5.22039	4.83283	4.77345	5.16712
AMOTL2	6.6192	6.60414	6.07235	6.44389	6.55925	6.08501	6.59675	6.64647	6.31074	6.54674	6.55925	6.62826	6.79186	6.18778	6.56227	6.65011	6.53182	6.19133	6.65574	6.58068	6.18778	6.44069	6.39593	6.39733	5.97365	6.62879	6.36923	6.43864	6.46514	6.5127	6.53196	6.7804	6.34312	6.45888	6.71482	6.34808	6.85026	6.56184	6.3426	6.58969	6.63373	6.62781	6.25693	6.18555	6.663	6.61715	6.54653	6.38574	6.21297
AMPD1	4.45564	3.87305	3.53891	3.89672	3.75064	4.1635	4.28583	4.59233	3.68724	3.64468	4.00903	3.34557	3.51264	3.91589	3.82661	3.78498	4.35581	4.14715	3.96311	4.49333	3.71799	3.78296	3.88501	4.19533	4.05017	3.88922	4.05517	4.18704	3.8472	4.51643	3.82297	3.91591	3.81422	3.52862	3.64277	4.10378	3.98656	4.12371	3.54089	4.06467	4.18423	3.93895	4.29904	4.07321	4.15389	4.58187	4.28956	3.76683	3.89305
AMPD2	4.03648	4.14153	4.32067	4.11199	4.48621	4.05107	3.90788	4.03494	3.84892	4.20586	3.99115	3.76386	4.10305	4.00227	4.43637	4.00667	3.9841	3.86067	3.95221	4.23287	4.14313	4.27176	4.17101	3.80656	3.81883	3.96625	4.02317	4.32943	3.84286	4.21124	3.96997	3.79666	4.33017	4.0237	4.01789	4.28613	4.21326	4.34488	4.10593	4.14036	4.11208	4.27946	3.77465	4.28486	4.0333	3.87217	4.13947	3.95601	4.04136
AMPD3	4.54667	4.81085	4.83144	4.5973	5.18932	5.13381	4.75988	4.53327	4.81855	4.8985	4.9112	4.73983	4.80427	4.69818	4.51283	4.82532	4.63059	4.66056	4.64371	4.84659	4.8523	5.0221	4.85866	4.721	4.74989	4.39247	4.57097	4.69292	4.86883	4.87503	4.84152	4.62142	4.56772	4.73396	4.7494	4.80777	4.66581	4.69945	5.01081	4.85988	4.91883	4.60116	4.78876	4.97962	4.73108	4.68856	5.09376	4.78203	4.70789
AMPH	4.70226	4.69784	4.92212	4.31497	4.64744	4.4609	4.65105	4.24833	4.48991	4.32211	4.88196	4.7212	4.70882	4.3535	4.70454	4.51585	4.58619	4.57198	4.59527	4.68635	4.70717	4.24367	4.36104	4.45398	4.59093	4.31489	4.39619	4.5863	4.06382	4.761	4.55733	4.71922	4.17191	4.6604	4.83528	4.47062	4.30786	4.6494	4.95202	4.56617	4.7921	4.76113	4.4466	4.15537	4.57116	4.5511	4.8233	4.4395	4.32798
AMT	6.4746	5.22152	6.07702	5.94048	4.84559	5.06625	6.14427	6.0232	5.94892	5.92956	6.2198	6.21222	6.28122	5.51169	6.16329	4.68641	5.67477	5.66729	6.04853	6.25038	6.14598	6.40495	5.5179	5.21858	6.10294	5.99556	6.03827	5.76426	6.12744	5.85577	6.34306	6.18762	5.00141	6.00266	6.15629	5.88248	5.62276	5.91194	4.85306	5.19091	6.02201	6.33716	5.98842	5.17093	5.96764	6.01517	5.77927	6.54133	5.72531
AMTN	4.23677	4.13115	4.27986	4.8493	3.97622	4.11377	3.97641	4.21613	4.11755	4.1968	4.20299	4.33445	4.31401	3.84712	4.69909	4.00468	4.15289	4.27772	4.67216	4.30113	4.39816	3.95566	4.18915	3.64656	4.62389	4.35084	4.48454	4.66693	4.54365	3.78084	3.68541	4.21895	3.72568	4.75021	4.23655	4.46565	3.56883	3.93462	4.41297	4.18362	4.32701	4.28034	4.39033	3.855	3.97163	4.22177	3.85057	4.74652	4.18716
AMY1A	6.44994	7.18169	6.59058	6.57996	6.80767	7.0414	6.13357	7.31501	6.29538	6.24883	6.85211	6.67403	6.30976	6.36859	6.0687	7.38018	7.36092	6.72835	6.40667	6.41273	6.41004	6.67845	7.39714	7.45445	6.53167	6.54962	6.68073	7.26977	6.54528	6.40658	6.46551	6.54361	7.58874	6.42746	6.35303	6.98419	7.48953	6.45851	7.11014	6.98495	5.97104	6.30635	6.21348	7.31158	7.40567	6.05824	6.44967	6.31113	6.49367
AMY1B	5.3632	5.72429	5.53374	5.53153	5.60271	5.92659	5.40873	5.72118	5.4465	5.73002	5.22237	5.77661	5.34072	5.35108	5.26271	6.00523	6.10165	5.73667	5.18142	5.49644	5.41217	5.4895	6.0714	5.99682	5.76097	5.32775	5.22926	6.04363	5.41755	5.19177	5.55447	5.78215	6.20427	5.42581	5.37791	5.32844	5.9884	5.4293	5.69895	5.73758	5.35357	5.21043	5.43666	6.02087	6.08515	5.31376	5.25625	5.48189	5.21565
AMY1C	11.8132	11.837	11.1707	11.2411	12.1092	11.7183	11.1537	11.866	11.1899	11.2114	11.2936	11.2215	11.2939	11.2514	11.1586	12.1005	12.0429	11.2058	11.0412	11.3202	11.2975	11.3305	11.7767	11.9007	11.6298	11.3691	11.3449	11.9347	11.2027	11.0056	11.2383	11.371	12.0425	11.2284	11.184	11.2272	11.9755	11.2657	11.965	11.8781	11.3446	11.0201	11.4112	11.9425	11.8538	11.1535	11.4649	11.1904	11.0787
AMY2A	4.47511	4.67564	4.76859	4.43012	4.53555	4.81495	4.5515	4.51092	4.51681	4.98601	4.8929	4.61026	4.66858	4.59373	4.77031	4.64738	4.67418	4.3383	4.79835	4.71045	4.97485	4.74725	4.65429	4.64349	4.7958	4.17967	4.78928	4.45555	4.21195	4.51427	4.6627	4.61928	4.81992	4.76116	4.90932	4.75778	4.5339	4.71463	4.31877	4.76045	4.57317	4.76685	4.63071	4.78495	4.87868	4.54163	4.68791	4.40883	4.63361
AMY2B	4.41878	4.47819	4.53707	4.57508	4.39831	4.46497	4.25029	4.09689	4.16246	4.50285	4.48684	4.52844	4.57233	4.5324	4.55977	4.31832	3.9844	4.8584	4.14199	4.56739	4.48648	4.31274	4.0448	4.67028	4.76477	3.8111	4.48134	4.48939	4.52188	4.39752	4.2651	4.82845	4.28638	4.33917	4.57685	3.88091	4.29773	4.30512	4.59593	4.34353	4.15327	4.71888	4.57563	4.26767	4.22837	4.5513	4.36378	4.77626	4.69025
AMZ1	4.46992	4.10856	4.43276	4.40383	4.22293	4.50174	3.72561	4.72922	4.57293	4.05176	4.3288	4.29138	4.72752	4.25703	4.39094	4.52949	4.32511	4.16516	4.66041	4.32511	4.41634	4.27651	4.78351	4.40309	4.5168	4.9782	4.29352	4.03789	4.11666	4.36152	4.21792	4.53558	4.47311	4.28058	4.61327	4.36695	4.34219	4.64338	4.49621	4.12437	4.22126	4.69037	4.30971	3.68799	4.57974	3.62166	4.47066	4.31219	4.77143
AMZ2	9.65492	8.77182	9.23491	9.44122	9.11316	8.9717	9.27048	9.38042	9.30059	9.49175	9.31953	9.27565	9.40311	9.30898	9.2984	8.5997	9.01425	9.27789	9.29757	9.40313	9.14115	9.43043	9.03204	9.34476	9.60195	9.12612	9.29587	9.29274	9.36559	9.34457	9.38326	9.43427	8.52244	9.42495	9.53425	9.46516	9.37608	9.28641	8.97218	9.03039	9.27985	9.46085	9.46211	9.11856	9.36136	9.21066	9.14687	9.62249	9.38165
ANAPC1	8.30065	8.44389	8.51062	8.41334	8.44738	8.42868	8.60752	8.5085	8.53235	8.65562	8.58777	8.51054	8.52175	8.7103	8.45206	8.51866	8.60884	8.52779	8.53641	8.43571	8.43744	8.42519	8.46596	8.50014	8.62953	8.65384	8.54459	8.54935	8.43172	8.53231	8.45547	8.46553	8.54059	8.42258	8.57613	8.43924	8.63106	8.65315	8.42873	8.4065	8.45825	8.50389	8.42411	8.42662	8.63987	8.63735	8.61958	8.63709	8.55775
ANAPC10	8.12952	8.20595	8.16869	8.01893	8.39172	8.84182	7.97669	8.09983	7.9665	8.32565	8.22406	8.0264	8.23919	8.18863	8.19756	7.65304	7.90377	8.00701	7.88849	8.31648	8.02975	8.18444	8.86144	8.8559	7.92431	8.00627	7.85815	8.15203	8.31048	8.30531	8.11332	8.18829	7.73762	8.2149	8.19083	8.08598	8.00063	8.21549	8.25984	8.97393	7.95016	8.37545	8.05275	8.49979	8.1512	7.79874	7.88575	8.18995	8.33332
ANAPC11	8.18777	7.93183	8.16805	8.12306	8.1554	8.24249	7.95926	8.71551	7.89575	8.11606	8.07155	8.02315	8.12485	8.01158	8.01797	8.53616	8.69112	8.12415	7.95523	8.11077	7.98699	8.24477	8.17384	8.26728	8.08749	7.91392	8.08408	8.72186	8.12176	8.21158	8.09945	8.10281	8.59706	8.05739	8.24554	8.17087	8.73432	8.06204	8.04417	8.16971	8.00145	8.23756	8.04746	8.09408	8.72765	7.95251	7.90258	8.27702	8.11742
ANAPC13	10.9951	11.6363	11.2554	11.3917	11.7902	11.8455	11.0004	11.3791	11.4071	11.5147	11.5473	11.4402	11.2689	11.4287	11.5093	11.3958	11.5453	11.2689	11.4216	11.4005	11.5051	11.5051	11.7702	11.7218	11.4144	11.2302	11.2984	11.5205	11.2894	11.4443	11.1986	11.4182	11.3996	11.2349	11.5077	11.3364	11.278	11.4512	11.5431	11.7048	11.0434	11.5182	11.3308	11.5728	11.5093	11.1703	11.2147	11.4581	11.3334
ANAPC2	4.90344	4.80769	4.57968	4.62915	4.89885	4.98025	4.7759	4.67235	5.07687	4.95354	5.14901	4.60962	5.00511	4.69277	4.65968	4.31542	4.57212	4.89264	4.61099	5.09758	4.93263	4.66092	4.74602	5.12149	4.68098	5.01339	4.90941	5.0466	4.89518	4.79947	4.63094	4.66686	4.99775	4.59483	4.71011	4.78871	5.00372	4.83205	4.82611	4.45002	4.53388	4.64354	5.10884	4.86656	5.19678	4.75894	4.90055	4.8553	4.27024
ANAPC4	8.29524	7.78098	8.14964	8.098	7.88048	8.22707	8.14574	8.29524	7.85176	8.31725	8.47691	8.30665	8.25957	8.12087	8.00488	7.8011	7.89718	8.27077	8.04342	8.25665	8.07323	8.42756	8.31891	8.20856	8.41436	8.1866	8.22642	8.3867	8.24603	8.16957	8.15328	8.25648	7.64767	8.25515	8.39253	8.19165	8.3464	8.17041	7.83578	8.17418	8.05714	8.58477	8.27302	7.76389	8.36322	7.93248	8.08604	8.33603	8.11021
ANAPC5	9.82417	9.19313	9.6194	9.5873	9.38635	9.37289	9.61645	9.58996	9.524	9.52367	9.52729	9.554	9.75558	9.73848	9.6055	9.10475	9.26023	9.46892	9.62172	9.55148	9.56715	9.55571	9.40049	9.4221	9.57089	9.51833	9.45803	9.50133	9.52991	9.65365	9.61968	9.61638	9.18121	9.58961	9.64731	9.60746	9.5343	9.60222	9.18891	9.46882	9.41451	9.61814	9.72831	9.38702	9.5352	9.70513	9.62265	9.62615	9.6285
ANAPC7	6.52975	5.48904	6.23214	6.23822	5.41208	5.61702	6.42543	6.64264	6.17434	6.5908	6.47074	6.36551	6.69901	6.66136	6.21022	7.10121	7.29849	6.37143	6.25047	6.40363	5.93413	6.38724	5.34564	5.81438	6.65274	6.57779	6.56385	6.99426	6.19605	6.43371	6.21017	6.46065	6.99643	6.11333	6.83672	6.51728	6.89731	6.55749	5.38551	5.38509	6.23786	6.71335	6.54876	5.27055	7.05859	6.32006	6.37065	6.75113	6.15144
ANG	8.22091	8.03908	8.56236	8.48419	7.42278	7.22226	8.62117	7.41539	8.67642	8.03211	8.01538	8.6721	8.21776	7.92817	8.9607	7.90208	7.51869	8.16662	8.49987	8.15182	8.64142	8.13285	7.49993	7.23259	8.22082	7.95684	8.31989	7.30058	8.53905	7.92668	8.39522	7.93611	8.1716	8.7012	8.01194	8.21665	7.37929	8.02381	7.65558	7.1846	8.88028	8.17247	8.1817	7.33242	7.44785	8.91857	8.70953	8.10776	8.05768
ANGEL1	6.9809	6.74016	6.76417	6.7718	7.0263	6.64292	7.22606	7.00931	6.86254	6.93209	6.69746	6.93493	7.37139	6.85351	6.86593	6.54769	6.8107	6.73795	6.88437	6.89779	6.64321	6.91359	6.16282	7.14405	6.70873	6.80474	6.80057	6.88412	6.74344	6.95666	6.96431	6.95157	6.92647	6.90194	7.08242	6.82731	7.36776	6.93762	6.52962	6.57222	6.89299	6.94687	7.1694	6.92142	7.0575	7.03926	6.99715	7.20022	7.16535
ANGEL2	9.78615	9.34384	9.57678	9.60534	9.59677	9.91299	9.15187	9.76044	9.76141	10.0058	10.0178	9.64565	9.86961	9.54731	9.56287	9.5787	9.72207	9.46609	9.55121	10.023	9.62204	10.1274	9.94781	9.98465	9.46716	9.55186	9.48384	9.75798	9.73929	9.72164	9.62516	10.0881	9.48979	9.68204	10.0811	9.62201	9.68033	9.65031	9.62351	9.91075	9.18643	9.9394	9.75714	9.49712	9.81603	9.07321	9.16047	9.89936	9.55766
ANGPT1	4.77807	4.63284	4.97847	4.90724	4.90323	4.88658	4.69889	4.77334	4.81384	5.01218	5.1226	5.14814	4.74232	4.95045	5.20656	4.99107	4.50932	4.78864	4.96379	4.71466	5.04979	5.04859	5.11258	5.03244	4.90432	5.01337	4.85503	4.92498	4.82464	4.8168	4.87047	4.96354	4.87549	4.52164	5.06212	4.74159	4.79196	4.74925	4.99632	5.29829	4.80716	4.74566	4.73017	4.97524	4.9343	4.74589	4.69916	4.37347	4.69554
ANGPT2	4.063	4.27456	4.25487	4.06539	4.08768	4.33677	3.9742	4.11796	4.32692	4.25661	4.42281	4.23056	4.05983	4.22192	4.09676	4.38478	4.16197	4.25663	4.11502	3.97043	4.41153	4.28855	4.42259	4.25016	4.28887	3.7658	4.37302	4.24738	4.16468	4.13459	4.23534	4.49629	4.22351	4.05441	4.38189	4.08489	3.95173	4.08527	4.08724	4.22103	4.28964	4.19916	4.33941	4.12965	3.90847	4.21133	4.27853	4.27967	4.16896
ANGPT4	4.42381	4.12199	3.15091	4.54801	4.27295	3.14929	4.62848	4.03866	4.19123	3.6739	4.08575	4.12811	4.54221	3.67029	4.27897	4.00994	4.04823	4.02028	3.79741	4.06533	4.00693	4.38521	3.07062	3.49682	4.75934	3.98643	3.54377	3.51831	3.82984	3.28927	3.13678	4.20468	4.25656	4.22698	3.9836	4.2377	4.48625	3.37587	4.55612	3.81378	3.4196	4.11876	3.86946	4.03451	3.80074	3.85234	4.43819	4.64779	3.73282
ANGPTL1	4.64286	4.68375	3.54694	3.89077	4.12303	4.25559	4.22928	3.93218	4.11912	3.67182	4.35992	3.67909	3.917	3.8995	4.02357	3.85538	4.35839	4.12601	4.42134	4.25682	4.20266	2.73181	4.27709	4.32248	4.32791	4.21324	4.04422	4.30084	3.91375	3.54213	3.52422	3.95418	3.85982	4.08733	3.92918	3.77215	4.33288	3.47036	4.3686	4.39053	3.99121	4.25343	3.98966	4.04344	4.03239	4.34886	4.46867	4.48276	4.18281
ANGPTL2	4.48454	4.98013	4.67596	4.53719	4.41418	4.84164	4.55109	4.83017	4.30624	4.5338	4.27629	4.81236	4.56318	4.86697	4.39294	4.61203	4.36922	4.72176	3.79291	4.89617	4.85619	4.40212	4.98317	4.80088	4.76319	4.629	5.11736	4.28318	4.3716	4.59531	4.78943	4.3192	4.8722	4.72624	4.2471	4.52203	4.48384	4.52446	4.67774	4.69401	4.61209	4.38725	4.67856	5.04712	4.3924	4.5947	4.75772	4.65832	4.35266
ANGPTL3	4.68099	4.7069	4.54712	4.40641	5.25568	4.47525	4.61656	4.68405	4.60487	4.61065	4.75651	4.42387	4.0829	4.75698	4.68842	4.82067	4.73581	4.59495	4.36293	4.65995	4.48635	4.80974	4.59394	4.5269	4.59932	4.48443	4.44732	4.63683	4.85554	4.58229	4.93536	4.8069	4.44935	4.39136	4.7671	4.5592	4.33927	4.5696	4.33124	4.61858	4.74196	4.88483	4.69151	5.00701	4.49887	4.71508	4.45323	4.7767	4.3056
ANGPTL4	5.58291	5.05442	5.47467	5.64301	5.09871	5.49021	5.72346	5.33988	5.85741	5.22681	5.3766	5.80313	5.30905	5.48092	5.75608	5.18087	5.3471	5.79584	5.77482	5.3976	5.78721	5.57902	5.22027	5.36888	5.33608	5.48419	5.57516	5.38777	5.73691	5.63894	5.63584	5.21574	5.26429	5.73017	5.40681	5.62509	5.22734	5.55478	5.32556	5.66277	5.79348	5.37266	5.30191	4.94607	5.26998	5.70705	5.61975	5.22439	5.60493
ANGPTL5	4.27687	4.37267	3.95163	4.4471	4.05608	4.03622	4.18381	4.1398	4.93826	4.04239	4.19573	3.93106	4.12826	4.31404	4.40606	3.45528	4.20323	4.17888	4.69477	3.82064	4.06502	4.18174	4.21684	4.15784	3.94728	3.25725	4.47421	4.14041	4.06829	4.87163	5.15545	3.22365	4.35261	4.65707	4.07474	3.99674	3.82743	3.82258	4.01635	4.29456	4.01322	4.51991	4.19835	4.69024	4.36946	3.5119	4.27723	4.24864	4.16257
ANGPTL6	4.38989	4.26149	4.87254	4.87377	4.24915	3.81183	4.58839	4.14548	4.47842	4.22917	4.59893	5.02273	4.90872	3.80113	4.85386	4.60129	4.33937	3.85684	4.47087	4.2386	4.51127	4.55003	4.83717	4.41018	4.23911	4.2616	3.91593	4.40506	4.41264	4.70627	4.26555	4.26202	4.26346	4.76556	4.56208	4.02704	4.04754	3.97368	4.27965	4.75048	4.69777	4.74342	4.12147	4.53441	4.0893	4.87387	4.24513	4.66138	4.46817
ANGPTL7	4.61873	4.72339	4.4717	3.8699	4.1532	4.59293	4.14498	4.18853	4.77486	4.16286	3.9614	4.39154	4.38939	4.24662	4.39349	4.50585	4.56625	4.44161	4.36963	3.83958	4.36238	4.2942	4.54564	4.63038	4.41964	3.91627	4.12594	4.30002	4.43887	4.382	4.45719	3.98965	4.26801	4.26147	4.57105	4.27644	4.16661	4.54229	4.25994	4.40478	4.44799	4.03812	4.3888	4.0359	4.68913	4.60254	4.36682	4.28091	4.22738
ANK1	3.54313	5.15514	4.65742	4.68815	4.41249	3.87553	4.56256	4.55767	4.70271	4.71846	4.58655	4.73544	4.46557	4.1678	4.39994	6.20441	5.42176	4.71903	4.4885	4.26747	4.84754	4.75281	4.51834	4.06476	4.29029	4.76276	4.7123	4.49741	4.27116	4.19459	4.25594	4.65667	6.44427	4.11229	4.71597	4.30848	4.25148	4.58504	4.82951	4.29977	4.45747	4.62138	4.49415	4.37203	4.54024	4.43525	4.40603	4.39566	4.71099
ANK2	4.55629	3.80168	4.16013	4.39949	3.91887	4.50955	4.17814	4.55752	4.24201	4.07225	4.10117	4.2869	4.34034	4.15335	4.43731	4.74003	4.31244	4.53682	4.26359	4.27752	3.91598	4.61954	4.19188	4.56909	3.88019	4.53341	4.39236	4.32213	4.32433	4.49795	3.92243	4.49402	4.53856	4.21972	4.41019	4.8308	4.36424	4.0414	3.85571	4.39149	4.25306	4.40424	3.9525	4.10381	4.59826	4.59781	3.98742	4.66656	4.59022
ANK3	5.66807	5.53707	5.7037	5.7483	5.28985	5.65433	5.70081	5.75901	5.78761	6.02545	5.84914	5.7959	5.88196	5.69904	5.79019	5.70454	5.7037	5.53247	5.76204	5.85396	5.67091	5.82067	5.77164	5.73132	6.0604	5.80621	5.83153	5.97045	5.60791	5.78873	5.62748	5.61797	5.57803	5.56795	5.83792	5.54029	6.00866	5.75576	5.48442	5.55096	5.62587	5.80275	5.79368	5.63997	5.93317	5.70449	5.85562	5.80561	5.61898
ANKAR	4.83753	4.77353	4.64366	4.97813	4.96058	5.26337	4.8821	5.17578	5.06816	5.14933	4.88157	5.24385	5.27187	5.14162	4.84456	4.94155	4.72005	5.06492	5.03891	5.06124	4.93914	5.1644	4.75568	4.63673	4.8226	5.00185	4.72528	5.16616	4.8837	4.88536	5.08614	5.12934	4.62552	5.00949	5.04524	5.16789	5.01898	5.07802	5.09449	4.94039	4.91347	4.86807	5.00052	5.05029	4.81999	5.06522	4.83165	5.15756	4.67681
ANKDD1A	7.03564	6.0499	7.19197	7.02824	6.18652	6.75087	6.81435	6.8009	7.04806	6.77493	7.00395	7.17059	6.75435	6.71517	7.32753	6.10631	6.35618	6.80712	6.79744	7.0339	7.26455	7.01292	6.67423	6.60849	6.84186	6.85397	7.04438	6.78565	7.40506	6.91774	7.14995	7.02613	5.6632	7.41377	6.71917	7.11336	6.97434	6.95159	6.29337	6.6326	6.89108	6.90383	6.71504	6.17594	6.91182	6.79056	6.64806	6.51657	7.08362
ANKFN1	4.45193	4.1852	4.11663	4.1373	4.21306	4.39879	4.46525	3.57435	4.17012	4.25555	3.56857	4.26917	3.57588	4.04268	4.21739	4.6991	4.4267	4.30391	3.93757	4.1684	4.3991	3.78933	3.96479	3.90083	3.8848	4.09672	3.84951	4.07863	4.2119	4.18836	4.2636	4.26283	4.29365	4.33764	3.46124	4.00363	3.62502	3.30351	4.0144	3.97591	4.75761	4.32879	4.38221	4.40801	3.77634	4.23095	4.44964	3.98824	3.57586
ANKFY1	8.55498	8.05613	8.59445	8.54375	8.09885	8.19828	8.64153	8.55774	8.5743	8.59402	8.68127	8.47318	8.42358	8.3401	8.48593	8.5206	8.66059	8.62739	8.48192	8.641	8.49597	8.69938	8.21215	8.2629	8.62053	8.58077	8.61101	8.63751	8.57485	8.29172	8.55161	8.58307	8.55111	8.58643	8.57099	8.643	8.54965	8.19574	8.14874	8.30534	8.62112	8.60908	8.54766	8.01556	8.57326	8.62734	8.63813	8.57138	8.15804
ANKH	3.9166	4.70774	4.60072	4.42418	4.24158	4.45803	4.40574	4.60129	4.63295	4.65791	4.1038	4.34286	4.82367	4.58881	4.50881	4.30501	4.33677	4.27564	4.15011	4.71126	4.66334	4.41611	4.32445	4.17076	4.36168	4.4148	4.69337	4.58283	4.57574	4.58299	4.34788	4.48371	4.68901	4.14299	4.22928	4.3783	4.34775	4.77764	4.29006	4.31089	3.96488	4.45415	4.48702	4.54211	4.71825	4.56821	4.56111	4.44718	4.2818
ANKHD1	7.00227	6.85968	6.84437	6.8823	7.07146	6.59246	6.88617	6.64647	6.93686	6.66777	6.70216	6.92628	6.78357	6.98011	6.80105	6.7484	6.75974	7.05849	6.87978	6.84194	6.82565	6.58822	6.74817	6.46239	6.9071	6.93708	6.95029	6.79394	6.96859	6.70367	6.83201	6.99166	6.87962	6.92923	6.56539	6.8028	6.71256	6.80605	6.95457	6.57156	6.87868	6.8229	6.87908	6.92344	6.89479	6.83557	7.088	6.50225	6.84379
ANKHD1-EIF4EBP3	6.15443	5.00999	5.88393	6.34804	5.57313	5.28452	6.31586	5.64851	6.31561	6.02466	5.86489	5.8444	5.97367	6.00332	6.15983	5.94215	5.78466	5.84623	6.30719	6.04107	6.28653	5.91568	5.52414	5.5787	6.23403	6.21399	5.88898	5.57409	5.69773	5.99169	6.0411	5.95079	6.46027	5.73494	5.93583	5.84314	5.80448	5.89535	5.32446	5.36502	5.64695	5.99031	6.16873	5.27359	5.9206	6.4505	6.20438	6.00223	6.05794
ANKIB1	10.1018	9.9979	10.6013	10.4747	9.9772	10.0876	10.5664	10.6787	10.3727	10.315	10.3485	10.4447	10.2926	10.4385	10.3522	10.4867	10.4981	10.5644	10.3036	10.4462	10.377	10.3892	9.93749	9.94033	10.4069	10.4852	10.5071	10.6759	10.4019	10.5578	10.6097	10.4088	10.2875	10.6223	10.2378	10.4693	10.399	10.5607	10.2146	9.96746	10.5152	10.3897	10.2902	10.0507	10.6655	10.3071	10.4917	10.3071	10.5265
ANKK1	4.51481	5.03031	4.73645	4.3679	4.48968	4.98811	4.14902	4.63232	4.14241	4.01845	4.55901	4.15202	4.49759	4.29988	4.03276	4.11879	3.63598	4.72951	4.68211	4.1794	4.39237	4.64678	4.59548	4.84387	4.21541	4.15322	4.39028	4.82084	4.80389	4.7679	4.25759	3.88079	4.48777	4.2157	4.35287	4.0399	4.55429	4.49414	4.41529	4.77368	4.54483	4.60527	4.39976	4.68145	3.82887	4.89231	4.35817	4.44927	4.49443
ANKLE1	4.97701	5.09627	4.7234	5.01614	4.23709	4.54431	4.6668	4.76804	4.37929	4.40159	4.99763	4.76598	4.84346	4.75748	4.90743	4.69726	4.63074	5.09293	4.7486	4.69807	4.70646	4.72992	4.14462	4.56126	4.8498	4.84188	4.75762	4.60117	4.44276	4.88299	5.043	4.79281	4.57561	5.00616	4.81442	5.11239	4.38917	4.81007	4.44783	5.13176	4.91716	4.40589	4.84728	4.47424	4.31673	5.17228	4.65667	4.69643	4.92281
ANKLE2	9.87625	10.2621	9.99895	10.1228	10.4013	10.2436	9.97145	10.1464	10.1625	10.0595	10.2245	10.2125	9.97948	10.1162	10.1055	10.175	10.3357	10.1932	10.0538	10.0131	9.99114	10.079	10.3576	10.3885	9.95493	9.98228	10.0074	10.3722	9.98595	10.0786	10.0886	10.1295	10.2103	10.1948	10.0526	10.1719	10.0981	10.0114	10.2793	10.351	10.0204	10.131	9.95298	10.2655	10.2017	10.1456	10.0792	10.126	10.0875
ANKMY1	5.87306	5.81839	5.77512	6.01602	5.92741	5.72027	5.70603	5.74534	5.54561	5.92636	6.08292	5.71885	5.92266	5.54	5.5967	5.73889	5.84618	5.69843	5.64307	6.01379	5.74982	6.10645	5.65197	5.69632	5.81901	5.56122	5.66283	5.80846	5.9023	5.96069	5.94136	5.94301	5.58316	5.87496	6.02137	5.67996	5.74881	5.82782	6.01497	5.62037	5.48536	5.95761	5.67593	5.89114	6.01685	5.56756	5.52842	6.06681	5.58261
ANKMY2	8.98171	9.57702	9.02592	9.26071	9.08116	9.38946	9.22325	9.09811	9.43005	9.20894	9.41689	9.19924	9.27509	9.3086	9.10318	8.96296	8.91268	8.98699	9.18728	9.28524	9.30584	9.22186	9.32732	9.36777	9.28637	8.9812	9.15746	9.04949	9.22501	9.17206	9.27453	9.24028	8.74375	9.08592	9.21038	9.11726	8.8977	9.20839	9.58556	9.40152	9.20556	9.22614	9.22708	9.35281	8.9688	9.21521	9.22832	9.22964	9.33768
ANKRA2	7.43024	7.96842	7.51779	7.56659	7.6548	8.07717	6.91913	7.11056	7.4861	7.30096	7.4545	7.62255	7.37104	7.23009	7.34068	6.19324	6.53975	7.55651	7.29177	7.43911	7.37405	7.60088	7.97716	8.21477	7.57227	7.44133	7.41172	7.22943	7.5564	7.42131	7.48257	7.46266	6.01803	7.6504	7.45351	7.39961	7.16404	7.39563	7.9667	7.85836	7.29635	7.57267	7.26946	7.72012	7.15477	6.90082	6.99931	7.43135	7.4016
ANKRD1	8.1016	9.09176	8.69133	8.61308	9.63617	9.62752	7.78585	8.47598	8.59798	8.80598	8.61562	8.58431	8.24744	8.17598	8.48591	9.62225	9.66244	8.80771	8.41058	8.53296	8.85967	8.43425	9.64289	9.26447	8.09554	8.66438	8.81598	9.41481	8.6522	8.66789	8.01497	8.449	9.08196	8.71037	8.50305	8.86092	8.47214	8.50696	9.39728	9.31345	8.45536	8.64523	8.21198	8.84536	9.00296	8.21454	8.44513	8.42133	8.2226
ANKRD10	8.8475	10.0795	9.14916	9.03025	9.31412	8.80962	9.14585	9.39903	9.01941	9.39454	9.31969	9.17916	9.15717	8.99824	9.05089	10.5401	10.2612	9.29309	9.28454	9.25327	9.10621	9.3272	8.75177	8.99438	9.23596	9.20346	9.09013	9.44882	9.06705	8.98723	9.07095	9.35626	10.707	8.82301	9.30797	9.13043	9.37549	9.09583	9.65282	8.92933	9.0417	9.36076	9.26348	9.2096	9.4441	8.89832	9.19788	9.40422	9.05337
ANKRD11	8.9677	9.16782	9.05984	8.87939	9.06198	9.13815	8.95938	8.63056	8.97924	8.69146	8.84566	8.84942	8.71034	8.96536	8.99261	9.11817	8.96875	8.9343	8.96055	8.79559	8.97967	8.78112	9.18941	9.27723	8.87084	8.9882	9.06433	8.71191	8.84984	8.98304	8.75064	8.81054	8.94015	9.01704	8.76577	8.87478	8.72198	8.92777	9.08891	9.20158	8.96164	8.90931	8.76406	9.1347	8.70728	8.72339	9.05575	8.65803	8.83308
ANKRD12	9.39504	8.60543	9.09157	9.36445	9.03553	9.03653	9.29469	9.37462	9.05739	9.24633	9.55553	9.24633	9.32795	9.43246	9.3881	9.03664	9.22155	8.95538	9.15837	9.46594	9.20157	9.50806	8.95685	9.14171	9.54948	8.96221	8.93867	9.05075	9.4851	9.47225	9.3627	9.49502	8.98759	9.24136	9.40207	8.92046	9.05439	9.55932	8.7623	9.07678	9.56315	9.37015	9.33975	8.75198	9.23296	9.44752	9.33075	9.32842	9.52622
ANKRD13A	9.91759	10.2973	10.0235	10.0432	10.3971	10.5476	10.0589	10.5489	9.89979	9.86669	10.0902	9.57086	9.96991	9.49192	9.74841	9.77372	10.0478	9.85873	9.76178	9.95681	9.66061	9.97327	10.6569	10.6656	9.74615	10.0537	9.95334	10.2734	10.0375	9.43619	10.056	10.1949	9.75212	10.1569	9.93996	9.90458	10.369	9.58287	10.3206	10.6061	10.219	9.83146	9.96674	10.4612	10.3722	10.0956	10.056	9.82231	9.61745
ANKRD13B	5.20286	5.07018	5.32181	5.19381	5.09425	4.7981	5.77558	4.63976	5.17604	5.08282	5.17616	5.46409	5.1476	4.89377	5.28464	5.54715	5.67664	5.44271	4.91151	5.06	5.49236	5.1127	5.26439	5.01799	5.09836	5.51338	5.63158	5.05127	4.94593	4.44363	5.14387	5.2245	5.68844	5.43074	5.15256	5.24329	5.23666	4.84873	5.02418	5.05674	5.03133	5.12524	5.11941	4.95386	5.76088	5.43731	5.20049	5.06832	5.45804
ANKRD13C	7.24701	8.52368	7.146	7.16211	8.16131	7.99829	7.25476	7.40624	7.56426	7.39051	7.67389	7.09331	7.19033	7.43037	7.4085	9.51182	8.36345	7.41153	7.43975	7.42152	7.46922	7.45177	8.13392	8.04615	7.20384	7.27927	7.14467	7.54542	7.1358	7.62339	7.17059	7.30517	9.60101	7.19447	7.2361	7.02307	7.35445	7.78188	8.4304	8.03029	7.25068	7.41913	7.2757	8.139	7.4601	6.69044	7.25217	7.35061	7.59826
ANKRD13D	4.9395	4.88194	4.93222	5.23435	4.8718	5.21401	5.19351	5.07719	4.85956	5.3732	5.10453	5.07412	5.24722	5.33712	4.97019	5.33031	5.30671	5.07177	5.05033	5.10766	4.87988	4.87929	4.86736	4.79033	5.03747	5.12943	5.06113	5.17538	5.32628	5.33494	5.20059	5.21952	4.78111	5.25306	5.03172	5.02775	5.03817	5.10291	5.11875	4.99843	4.82343	5.31724	4.91379	5.26599	5.18274	5.07713	5.16612	5.0238	4.89818
ANKRD16	5.70162	6.11688	5.5737	5.69856	6.30873	5.92653	6.01028	5.93564	5.52173	5.73035	5.75866	5.52671	5.81696	5.82209	5.49741	5.53223	5.58409	5.70919	5.75108	5.7849	5.73558	5.54412	5.91727	5.82388	5.69684	5.57829	5.81129	5.68321	5.81403	5.83896	5.88074	5.81518	5.6432	5.48989	5.72734	5.45283	5.91236	5.89138	6.19967	5.88524	5.75457	5.78655	5.67207	6.09645	5.9326	5.9576	5.79599	5.84764	5.64111
ANKRD17	8.42293	8.43175	8.57626	8.52036	8.33862	8.36506	8.33174	8.38965	8.64959	8.51911	8.39227	8.37034	8.46727	8.31393	8.42251	8.81214	8.55889	8.43896	8.39815	8.47984	8.5499	8.60048	8.4037	8.29793	8.45534	8.54836	8.45883	8.29021	8.49231	8.37748	8.47384	8.44407	8.63133	8.64733	8.43918	8.38654	8.27461	8.41499	8.4353	8.37288	8.57192	8.43852	8.40755	8.23363	8.22853	8.40422	8.44705	8.48804	8.37419
ANKRD18A	4.91074	4.70076	4.64034	4.95069	4.87806	4.95908	4.49777	4.25163	4.5335	4.71572	4.70642	4.04419	4.42908	4.53883	4.73717	4.47679	4.75699	5.16218	4.44279	4.88412	4.48388	4.82045	5.03419	4.49582	4.18486	4.58149	4.77611	4.91518	4.61118	4.62167	4.46616	4.62197	5.05163	4.70548	4.73328	4.75551	4.6146	4.66435	4.8126	4.88981	4.40514	4.91096	4.50769	4.81078	4.33014	4.75215	4.44224	4.55064	4.74094
ANKRD18B	4.96273	4.78083	4.67021	4.99946	4.77422	4.84857	4.98947	5.07432	5.07353	4.53553	4.64997	4.73287	4.78541	5.01139	4.94696	4.71313	4.62592	4.97814	4.71909	5.25142	4.83112	4.87808	4.72136	4.6154	4.80132	4.377	4.90452	4.97172	5.08419	4.87455	4.85881	5.16609	4.74627	4.6314	4.9253	4.56245	5.093	4.77774	4.61792	4.99881	4.76801	4.88229	4.98839	4.78764	4.58725	4.75698	4.82531	4.98823	4.58678
ANKRD19	4.94183	4.69214	4.44263	4.84871	4.09602	4.48893	4.15309	4.20367	4.19683	4.26848	4.48949	3.96993	4.24104	4.27067	4.29562	4.34622	4.29912	4.20747	4.42996	4.59433	4.63388	4.22123	5.03111	4.06904	4.37351	4.44927	3.88057	4.13421	4.60121	3.93867	4.41599	4.49939	4.35798	5.08141	4.76369	4.51755	4.83988	3.92269	4.11722	4.35772	4.6365	4.42898	4.8185	4.2826	3.84341	4.19392	3.72843	4.69326	4.69339
ANKRD2	4.55365	5.12998	4.07227	4.44094	5.09443	4.59891	4.87113	4.90527	4.56102	3.81669	4.55044	4.88675	3.9788	4.78079	4.70108	3.96154	4.72147	4.40027	4.55279	4.03769	4.79139	4.22565	4.58821	4.72147	4.21182	4.23529	4.19641	4.59595	4.57939	4.75578	4.45454	4.53995	4.26543	4.50436	4.75325	4.02867	4.72691	4.62583	5.10596	4.29225	4.96975	4.66064	4.48961	4.4105	5.09748	4.94086	4.76778	3.51586	2.64922
ANKRD20A1	6.17426	5.71704	6.47159	6.25214	5.93533	6.28187	6.03511	5.93077	6.444	6.26898	6.14662	6.07454	6.24406	6.31365	6.5278	5.62585	5.62344	6.12412	6.1351	6.34531	6.21792	6.16214	6.11906	5.92509	6.52757	6.11213	6.36453	6.15919	6.40314	6.14297	6.14792	6.37216	5.2799	6.2609	6.0603	6.07822	6.0474	6.43205	6.11578	6.18087	6.07556	6.1533	6.28414	5.87621	5.73719	6.06265	6.07515	5.97149	6.31642
ANKRD20A2	4.73014	3.30217	3.26431	3.83326	3.04196	4.23555	2.96958	4.09214	5.09809	4.85445	3.81525	4.38825	4.16703	4.40918	4.43262	3.96613	4.69201	4.43298	4.36727	3.52862	3.8271	4.5593	4.13125	3.91588	4.23817	3.99739	4.2828	3.8279	4.09748	4.13598	4.53265	3.86763	3.87456	4.13769	4.00565	4.0663	4.22118	3.77861	3.70391	3.97719	3.62897	4.24855	3.94329	4.20603	3.80224	3.86951	3.45675	3.51045	4.69337
ANKRD20A3	4.11941	4.39488	4.15799	4.58029	4.26551	4.61939	4.14116	4.18396	4.58461	4.60092	4.30469	4.29483	4.2194	4.64964	4.34161	4.16977	3.95213	4.35333	4.5825	4.16931	4.88666	4.33318	4.47445	4.58099	4.54415	4.21516	4.5297	4.05887	4.25393	4.60056	3.68634	4.10819	4.56144	4.0714	4.84905	4.54687	3.99511	4.52571	4.36683	4.52803	4.36434	4.23797	4.27038	4.57344	4.50276	4.10911	4.27046	4.2293	4.51784
ANKRD20A4	4.11668	3.46671	4.39403	4.17394	4.02801	4.05427	4.41187	4.3224	3.8542	4.44178	4.6161	4.04042	4.4255	4.34985	3.91795	4.36474	4.04255	4.08084	4.21982	4.46986	4.27629	4.52207	4.08505	3.92832	4.45611	4.03016	4.74528	3.76859	3.73638	4.31945	3.80343	4.19629	4.41766	4.87769	4.32244	4.55866	4.79197	4.15625	3.88517	4.45012	4.228	4.25722	4.07032	4.11683	4.48397	3.51237	3.63748	3.99476	4.21543
ANKRD20B	4.64401	4.39028	4.773	4.54337	4.84218	4.76527	4.7061	4.62088	4.78031	4.60936	4.59388	4.80112	4.76412	4.51592	4.52698	4.33912	4.79655	4.77006	4.79287	4.58652	4.59023	4.71502	4.82358	4.65616	4.75756	4.84711	4.5709	4.88665	4.66313	4.82177	4.51278	4.71645	4.27536	4.53174	4.50885	4.57885	4.72916	4.4669	4.59855	4.7639	4.99638	4.65885	4.56719	4.55181	4.63327	4.6999	4.83484	4.84621	4.64026
ANKRD21	4.98642	4.52806	4.29803	4.60504	4.17731	4.14843	4.16319	4.46483	4.13203	3.86339	4.24484	4.28195	4.69259	4.15182	3.93521	4.52782	4.23664	4.6773	4.49274	4.55715	3.17925	3.98205	4.43687	4.3637	4.09324	4.09464	3.54716	4.48097	4.81339	4.50106	3.8687	4.38265	4.64373	4.53773	4.15612	4.9159	4.21854	3.70938	4.4717	4.4745	5.29792	4.20129	4.57913	4.7507	4.15448	4.71173	4.414	4.20072	4.55742
ANKRD22	6.43275	6.27294	6.6679	6.52089	6.32182	6.82797	6.59044	6.0946	6.56873	6.23184	6.51771	6.61669	6.37847	6.3182	6.73015	6.01684	5.71496	6.67199	6.64288	6.38596	6.68121	6.35355	6.61838	6.52076	6.68142	6.48301	6.6625	5.74721	6.80033	6.35382	6.45086	6.51824	5.85212	6.42064	6.28089	6.46639	5.64655	6.35734	6.40454	6.54198	6.87874	6.30297	6.28181	6.3202	5.99801	6.80543	6.63262	6.52204	6.41817
ANKRD23	4.91962	5.43912	4.84372	5.13467	5.67362	5.65279	4.85487	4.85554	5.20336	5.14822	4.84226	5.12246	4.88385	5.14562	5.02292	4.7411	4.86139	4.91185	5.13064	4.83771	5.02187	5.12951	5.41306	5.50707	4.92789	5.09239	5.04013	4.92191	4.80131	5.04414	5.43554	5.14208	4.92617	4.98246	4.68089	4.78671	5.16206	4.56833	5.35506	5.43432	5.07587	5.31917	5.06172	5.24113	4.96484	5.17078	5.12382	4.85693	5.04285
ANKRD24	4.2821	4.6031	5.01434	4.38831	4.32817	4.25423	3.86901	4.31637	4.25247	4.59948	4.3739	4.40433	4.1097	4.33435	4.31852	4.17954	4.5435	3.7633	4.46813	4.47683	4.52341	4.61824	4.62165	4.3454	4.44893	4.61335	3.89707	4.4226	4.59319	4.2486	4.85902	4.0104	4.32903	4.41343	4.33329	4.0969	4.24794	4.42127	4.35639	4.08215	4.63215	4.26695	4.48921	4.22013	4.51259	4.34089	4.33837	4.33863	4.49486
ANKRD26	7.01567	6.63702	6.4897	6.85612	6.78806	6.20893	6.70538	6.33996	6.66018	6.87631	6.68271	6.8446	6.94472	6.94294	6.75942	6.69625	6.88726	6.72802	6.63484	6.87378	6.5626	6.55791	6.47172	6.2568	6.72423	6.37767	6.58288	6.71767	6.68353	6.784	6.93259	6.72844	6.84748	6.72637	6.97496	6.72302	6.70413	6.74925	6.55223	6.38576	6.48815	6.96374	6.9853	6.49211	6.78029	6.77758	6.45087	6.89387	6.85079
ANKRD27	8.0638	6.93624	8.28185	8.05771	6.73974	6.62796	8.1911	7.90929	8.18787	8.01934	7.93809	7.87804	7.857	8.39528	8.11285	8.2758	8.17097	8.04701	8.01605	8.05616	8.04104	7.93102	6.61327	6.76506	7.92871	8.07002	8.13145	8.04658	8.11667	8.20694	8.10385	7.97381	8.24116	8.24116	7.86381	7.92007	7.95444	8.36278	7.08732	6.80109	8.01403	7.76927	7.95078	6.73227	7.84484	8.38503	8.17931	7.93972	8.36666
ANKRD28	7.24374	7.7273	7.48593	7.14891	7.80467	7.39883	7.39668	7.54437	7.53376	7.44762	7.34824	7.15075	7.44604	7.2642	7.29858	8.25804	7.61726	7.22921	7.45057	7.27117	7.55689	7.38996	7.61049	7.50062	7.32742	7.46166	7.42105	7.29834	7.33853	7.25232	7.16955	7.26891	8.2211	7.3585	7.2032	7.19804	7.38253	7.46846	7.70481	7.75615	7.68442	7.09333	7.3127	7.58732	7.37172	7.30901	7.40745	7.32629	7.44782
ANKRD29	4.72006	4.76798	5.30285	4.89276	4.65096	4.59034	4.34331	4.64674	4.60686	4.50386	4.82766	4.78518	4.59361	4.71237	4.5695	4.39497	4.21161	4.98985	4.79628	4.42234	4.95646	4.6772	4.95235	4.90244	4.54427	4.80508	4.84739	4.50048	4.58249	4.78871	4.65003	4.54861	4.7021	4.95743	4.43053	4.97395	4.41162	4.27286	4.86197	4.95488	4.72251	4.51026	4.67947	5.01772	4.48227	5.04944	4.3153	4.36161	5.21312
ANKRD30A	3.95768	3.7316	4.05847	3.49942	3.99285	3.87153	3.91181	3.82175	3.89877	4.11402	4.10123	4.23199	4.20687	3.98434	3.69305	4.03514	3.64111	3.75298	3.66526	3.98854	4.05581	4.14353	3.8008	3.9887	4.17691	3.78922	3.73806	3.82459	3.99726	3.91855	3.93922	3.76501	3.72483	3.52119	4.31527	4.23225	3.89772	4.18048	4.12319	3.83007	3.9319	3.83123	3.8677	4.06774	3.80916	3.69829	3.93819	4.20771	3.86005
ANKRD30B	11.1111	10.8183	11.2537	11.1487	10.8485	11.0669	11.1335	10.99	11.1595	11.0685	11.408	11.263	11.0885	11.0947	11.2765	11.0525	10.9976	11.2484	11.3164	10.8876	11.2646	11.2936	11.031	10.893	11.1762	11.2703	11.2581	10.8475	11.3498	10.9357	11.2482	11.4703	10.8528	11.2703	11.0584	11.2069	11.0986	10.8607	11.1591	11.081	10.978	11.0941	10.9884	10.7247	10.879	11.116	11.1858	10.9867	11.1035
ANKRD31	4.64094	4.47986	4.46215	4.4578	4.2632	4.90616	4.94706	4.37554	4.98578	4.51524	4.32873	4.24581	4.28759	5.09958	4.65518	4.84962	4.65222	4.96035	4.14853	4.63951	5.01785	4.48757	4.43065	4.7019	4.81842	4.35992	4.61501	4.7573	4.2738	5.22408	4.71113	4.40422	5.08545	4.25074	4.25727	4.76819	4.37675	4.832	5.02176	4.57917	3.84393	4.30716	5.10076	4.07982	4.23142	4.80715	4.35291	4.75707	3.76447
ANKRD32	8.3854	7.63831	8.36671	8.17911	8.2654	8.52353	8.28627	8.28246	8.3877	8.39678	8.21666	8.29663	8.34638	8.28884	8.40748	8.46731	8.50406	8.34498	8.37284	8.19112	8.43854	8.31578	8.46955	8.40896	8.31846	8.37239	8.53962	8.22515	8.40025	8.38745	8.14012	8.06168	8.27276	8.57776	8.32697	8.27857	8.17762	8.30974	7.86695	8.55905	8.54214	8.37609	8.25357	7.90544	8.12655	8.3601	8.29628	8.42507	8.38001
ANKRD33	9.55071	9.20754	9.46074	9.63776	9.26953	9.33377	9.47978	9.34941	9.58696	9.49353	9.9167	9.57029	9.37203	9.23956	9.40509	9.18424	9.23302	9.55394	9.3644	9.89358	9.7457	9.83994	9.37534	9.45601	9.49822	9.36716	9.42673	9.272	9.63617	9.43103	9.5428	9.69578	9.45054	9.73276	9.5177	9.39104	9.15114	9.41687	9.20031	9.1813	9.58963	9.52945	9.4867	9.16595	9.35575	10.01	9.61965	9.63676	9.42329
ANKRD34A	5.65543	6.10526	5.53078	6.06673	5.63778	5.24472	5.68454	5.13707	5.02977	5.21445	5.67084	5.95657	5.47952	5.07496	5.86365	6.02781	5.13935	5.54413	5.53397	5.41093	5.41403	5.81616	5.1142	5.64406	5.81557	5.30399	5.68829	5.48007	5.94455	5.54735	5.44996	5.55979	5.30519	5.61068	5.53534	5.70881	5.59847	5.45472	6.1742	5.33557	5.86596	5.5996	5.27071	4.94011	5.54473	5.69121	5.61241	5.66593	5.81038
ANKRD34B	7.98404	7.91928	7.70645	7.48978	6.54425	5.71196	7.98593	6.88534	7.8519	7.90271	8.35816	7.77349	7.85111	7.27413	7.6212	9.19946	7.859	7.89562	7.47373	8.09142	8.04074	8.27345	5.98665	5.90303	7.31143	7.93098	7.83622	7.13202	7.99083	7.81421	7.85128	7.91511	8.73935	7.92612	7.81257	7.73666	6.83387	8.00694	7.60264	5.8822	8.12697	8.0033	7.73795	6.33265	7.05546	7.73152	7.69733	7.85244	7.63372
ANKRD34C	4.86807	4.88157	4.50479	4.82164	4.51239	4.63774	4.84559	4.97265	4.62508	4.982	4.88003	5.23563	4.88908	4.55213	4.73074	5.3839	5.04521	4.99367	4.85559	4.71421	4.90179	4.89645	4.95701	4.89132	5.00387	4.84268	4.92432	4.78075	4.90892	4.61208	4.96692	4.49328	5.27156	4.65824	5.17317	4.68129	4.98508	5.5298	4.82421	4.9634	4.89031	4.44102	4.83373	4.84075	4.63991	4.68374	4.63223	4.4176	4.68261
ANKRD35	5.28413	5.47406	5.25227	5.46683	5.61445	5.51575	5.73861	5.21632	5.89175	5.53629	5.4002	5.43971	5.67136	5.01514	5.70142	5.20884	5.09378	5.31976	5.60893	5.79296	5.26292	5.83574	5.23724	5.6589	5.19053	5.44959	5.62631	5.30816	5.68337	5.41733	5.61628	5.73012	5.37326	5.28974	5.3484	5.55532	5.45877	5.47208	5.46439	5.19306	5.49601	5.63979	5.45797	5.24688	5.05733	5.50595	5.49396	5.91236	5.13323
ANKRD36	5.56951	5.29496	5.70761	5.50901	5.45018	5.54046	5.46185	5.29857	5.42437	5.45462	5.32626	5.49593	5.50669	5.6239	5.55854	5.38498	5.10027	5.47029	5.53603	5.51305	5.47977	5.51026	5.27776	5.09937	5.75528	5.47364	5.52711	5.28561	5.5697	5.6802	5.43343	5.42203	5.23154	5.27657	5.38244	5.51035	5.6108	5.4923	5.50345	5.2255	5.69072	5.52035	5.44239	5.296	5.23509	5.57895	5.5057	5.45052	5.40765
ANKRD36B	6.59647	6.65973	6.97231	6.38169	6.79786	7.10523	6.56752	6.42796	6.53025	6.66248	6.47297	6.5202	6.62609	6.72314	6.82181	6.03348	6.19394	6.64244	6.39498	6.77507	6.50161	6.47082	6.73352	6.91387	6.95932	6.60635	6.70593	6.38431	6.60951	6.41939	6.66039	6.68495	6.16077	6.51851	6.43835	6.55925	6.82184	6.42499	6.98511	7.10836	6.13976	6.62786	6.68309	6.61116	6.49122	6.65388	6.614	6.18834	6.55895
ANKRD37	8.20986	6.2203	8.4355	9.08442	6.13699	6.44219	8.38431	7.17889	8.73417	7.74092	7.55064	8.82641	7.68542	8.20596	8.79308	6.75623	6.66207	8.10636	8.60778	8.20596	8.48243	7.87262	6.85433	7.05896	8.12461	7.87395	8.2646	6.97976	8.79409	8.54083	8.87906	7.7141	6.77341	8.59575	7.68679	8.22169	7.01949	8.52534	6.12386	6.49187	8.80118	7.76256	8.01273	6.22659	7.06403	8.89926	8.40782	7.74745	8.53386
ANKRD38	5.88726	5.89245	5.96471	5.99883	5.74222	6.38855	5.77553	5.99519	6.1249	5.79729	5.88125	5.80913	5.61555	5.90578	5.98001	6.40487	6.51273	6.23492	5.50893	5.88441	6.05581	5.98026	6.2078	6.11026	5.70785	6.11374	6.00542	6.50151	6.13303	6.25793	6.35238	6.17069	6.3555	5.97372	5.46458	6.13644	6.46477	6.10512	5.91672	5.57916	5.52565	6.16887	5.69858	5.92619	6.31641	5.89157	5.84085	5.56094	5.9464
ANKRD39	7.74222	8.2096	7.73729	7.95008	8.22492	8.11698	7.83468	7.55506	7.75376	7.87815	7.53046	7.89785	7.78886	7.73125	7.88	7.75994	7.63471	7.86542	7.95861	7.72992	7.63565	7.5284	8.2148	8.11835	7.61913	7.62659	7.80506	7.60779	7.80476	7.87502	7.76227	7.73666	7.57782	7.93777	7.77038	7.79368	7.55449	7.90326	8.20351	8.10361	8.02992	7.84598	7.59186	8.18762	7.57857	8.1305	7.81716	7.77252	7.98037
ANKRD40	7.65054	7.70373	7.67092	7.46048	7.83987	7.53175	7.83987	7.68194	7.84915	7.53625	7.41433	7.7665	7.42042	7.81742	7.7364	7.59604	7.85855	7.75065	7.60581	7.58576	7.71313	7.67021	7.77048	7.70562	7.44267	7.56949	7.62764	7.50684	7.57466	7.75241	7.68741	7.73485	7.74963	7.57946	7.67929	7.85609	7.65291	7.90796	7.7515	7.80529	7.56748	7.38577	7.49619	8.01406	7.62802	7.67415	7.68091	7.50755	7.96086
ANKRD41	5.53287	5.39275	5.42797	5.3705	4.90031	4.6439	5.46893	5.29983	5.36046	5.26444	5.25644	5.40711	5.40301	5.31822	5.26158	5.63628	5.41514	5.38	5.08848	5.29835	5.34192	5.48205	4.7324	4.89122	5.47338	5.63342	5.48279	5.27137	5.31026	5.22815	5.3956	5.33465	5.48944	5.37836	5.52883	5.41886	5.3222	5.23276	5.1336	4.67303	5.05398	5.66258	5.38055	5.02518	5.42999	5.24285	5.80861	5.45574	5.28187
ANKRD42	4.0228	4.42362	4.0319	4.84103	4.03066	2.81259	4.10028	3.78648	4.17447	4.19731	4.09595	4.08074	3.82235	3.36635	4.01063	3.77168	4.39603	3.93665	4.10841	4.42495	4.1041	3.99298	4.06902	3.7701	4.03248	3.91237	3.98656	3.94962	4.29869	3.83969	4.09659	4.46463	4.11854	4.22322	3.73499	4.16975	3.87461	3.75577	3.83883	4.0599	4.5821	4.16399	4.24388	3.86522	3.88753	3.73063	3.7668	3.84298	4.23246
ANKRD43	4.89836	5.48351	5.05863	5.70023	5.88318	5.58943	5.29001	5.1239	5.36184	4.85992	5.23205	5.34211	5.39534	5.00233	5.31929	5.26413	5.12046	5.308	5.09453	5.02309	5.46681	5.40443	5.57604	5.50973	5.33408	5.15306	5.34829	4.82697	5.37231	5.18343	5.47295	5.03898	5.38917	4.94589	5.23724	5.36477	5.09781	5.0569	5.80473	5.59743	5.18826	5.40942	5.19855	5.82948	4.94785	4.90012	5.15178	4.88838	5.40975
ANKRD44	5.26183	4.59908	5.09875	5.08105	4.88509	4.99145	5.08362	4.80285	5.08114	5.38704	5.22175	5.35336	5.41065	5.08588	5.08113	5.28162	4.82781	5.09903	5.14883	5.03126	5.21881	5.27045	4.79835	4.63066	5.07979	5.04422	5.34181	5.50092	5.03805	4.93211	5.06146	5.49233	4.80824	5.30741	4.87534	5.05473	5.27425	5.04648	5.13027	4.97649	4.81173	5.0679	5.03379	4.53749	5.19961	5.13046	5.19467	5.01709	5.08219
ANKRD45	4.55799	4.43589	4.46119	4.89195	4.13808	4.36922	4.74725	4.48364	4.74096	4.55523	4.35053	4.75271	4.28783	4.90847	4.36363	4.35079	4.15618	4.61797	4.78833	4.31526	4.22358	4.70234	5.33408	4.55308	4.00962	4.85788	4.28594	4.67346	4.43921	5.15726	4.28778	4.45316	4.41363	4.39978	4.69465	5.37667	4.44157	4.21666	4.54153	3.57791	4.43955	5.01991	5.33727	4.33556	4.76641	4.54254	4.90227	4.82243	4.39541
ANKRD46	7.65123	6.93956	7.81474	7.96034	6.68401	7.3416	7.48905	7.36861	7.80738	7.84596	7.81669	7.61592	7.6011	7.82724	7.52827	8.2232	7.77669	7.54863	7.51512	8.13924	7.78648	7.93429	7.16541	7.14723	7.68262	7.55199	7.92122	7.59361	7.92755	8.07056	7.78823	7.71653	7.84037	7.81841	7.82179	7.59829	7.29857	8.24261	6.98786	6.72207	7.95658	7.73906	7.53709	6.89202	7.44211	7.6412	7.78237	7.90198	7.83886
ANKRD47	4.39964	4.5652	4.62531	4.25543	4.54881	4.59023	4.8623	4.50325	4.81841	4.5161	4.799	4.37393	4.58962	4.30535	4.61323	4.9694	4.74808	4.62835	4.44772	4.74792	4.45634	4.33196	4.58325	4.69725	5.34283	4.61223	4.52633	4.61676	4.62776	4.62433	4.34807	4.67583	3.90796	4.53432	4.50114	4.65707	4.51321	4.60186	4.30196	4.60776	4.70481	4.86577	4.65105	4.44359	4.92107	4.78518	3.89741	4.8914	4.75262
ANKRD49	8.45809	7.99455	8.164	8.02358	7.69421	8.17886	8.29033	8.43256	7.80878	8.10318	8.14351	8.06502	8.39517	8.2837	8.06973	7.91264	8.20453	7.9683	8.01562	8.16644	7.83296	7.95232	8.33798	8.34567	8.31179	8.14459	8.04985	8.44797	7.96835	8.15683	7.91308	8.04365	7.78889	8.22696	8.26275	8.17649	8.52877	8.24757	8.02637	8.38099	8.06587	8.25451	8.21833	8.23319	8.33122	8.27615	7.88746	8.07759	8.28735
ANKRD5	4.87677	5.07784	4.90063	4.99426	5.45656	5.55527	4.67262	4.83533	4.79505	4.73014	4.83303	4.73664	4.77844	4.89513	5.16474	4.81385	4.37478	4.96518	4.95169	4.88248	4.91156	4.61606	5.53385	5.63391	4.90472	4.84474	5.06285	4.42201	4.85552	4.72489	5.01665	4.99755	4.73584	4.98761	4.72865	4.99982	4.68713	4.95151	5.34999	5.58637	4.62488	4.74226	4.56279	5.41976	4.5613	4.59585	4.71284	4.95191	5.01231
ANKRD50	6.9395	6.75707	7.29909	7.1431	7.07622	6.95248	7.25236	7.23847	7.36783	7.38675	7.40233	7.41606	6.69418	7.24215	7.3816	7.84125	7.56195	7.47235	7.09281	7.34185	7.39541	7.43236	7.06162	6.82857	7.00694	6.80472	7.47186	7.41893	7.41372	7.37219	7.14898	7.4376	7.45568	7.4681	7.39169	7.36227	7.12793	7.32386	6.84024	6.69943	7.50574	7.45882	6.9731	6.78895	7.21237	7.48582	7.47452	7.29135	7.14684
ANKRD52	6.27521	6.16749	6.24979	6.44581	5.84974	6.12558	6.90739	6.37145	6.42219	5.99229	6.06922	6.65084	5.85792	6.90281	6.48759	6.01928	5.97322	6.17463	6.69499	6.2546	6.33565	6.19833	6.12276	6.57633	6.00756	6.89564	6.43017	6.62368	6.30007	6.67793	5.9338	6.0555	5.81026	6.66946	5.80231	6.38446	6.20431	6.88878	5.74345	5.96328	6.82964	6.33254	6.02715	6.56645	6.64173	6.89194	6.70746	5.98781	6.89432
ANKRD53	4.77747	5.08674	5.06614	4.63029	4.12138	4.87291	5.24287	5.37651	4.18475	4.63591	4.79965	5.17553	5.28898	4.27792	4.29136	4.69441	4.97408	5.0198	5.41626	4.72304	5.10754	4.53267	5.08705	4.5425	4.81624	4.9746	5.19446	4.225	4.4979	4.68188	5.10234	4.54555	5.01447	5.41506	4.72697	5.21791	4.79023	4.63299	4.76443	5.05401	4.56045	4.79887	4.65092	5.23408	4.65505	4.78287	4.55798	4.9955	4.6714
ANKRD54	7.40425	7.19791	7.22261	7.38329	6.93326	7.04837	7.6432	7.29686	7.07187	7.48461	7.02167	7.11499	7.32071	7.21567	7.29053	7.44085	7.46989	7.25386	7.29738	7.07271	7.35386	7.34255	6.99879	7.01425	7.19525	7.22096	7.14052	7.24161	7.14764	7.13951	7.35684	7.22978	7.73792	7.11797	7.54766	7.2115	7.33527	7.24123	7.17181	6.91484	7.28737	7.38361	7.3497	7.07277	7.3616	7.57994	7.57735	7.39631	7.18859
ANKRD55	4.48307	4.53473	4.48338	4.5291	3.97619	4.07998	4.46727	4.46695	4.16244	4.28534	4.59072	3.9535	4.03669	4.27199	3.75233	4.39791	4.48242	3.99958	4.25119	4.57688	4.76746	4.35987	3.97879	4.64825	3.99136	4.99883	4.71552	5.24121	4.18	4.0695	4.6869	4.21527	3.79525	4.23186	4.36149	3.85702	4.34519	4.71574	4.39318	4.79499	3.7596	4.17995	4.3641	4.07551	4.34704	4.35467	4.58598	4.18551	4.16748
ANKRD56	6.53407	6.54601	6.1493	6.21524	6.8307	6.54569	6.37952	6.39647	6.47656	6.46064	6.42072	5.96262	6.37954	6.40648	6.2488	5.78149	5.94185	6.02603	6.2442	6.33426	6.072	6.10739	6.80674	6.73426	6.40658	6.03156	6.53046	6.58924	6.36011	6.43084	5.76012	6.27997	5.62595	6.276	6.32045	6.28133	6.46908	6.27876	6.95186	6.6049	5.79733	6.30307	6.35469	6.83687	6.36752	6.38194	6.77049	6.54812	6.17224
ANKRD57	9.71066	10.6989	10.4394	10.0706	10.7477	11.1542	10.0773	10.4071	10.4296	10.0643	10.0935	10.4252	9.88535	9.96994	10.2601	10.323	10.2492	10.6248	10.3963	10.0525	10.4946	10.0308	11.0961	10.9734	9.74414	10.5904	10.1588	10.3953	10.2924	10.4901	10.1649	10.0387	10.0768	10.4937	10.0791	10.5666	10.3021	10.3824	10.6906	10.951	10.2417	10.0502	9.8614	10.6718	10.399	9.88852	10.1329	10.0513	10.37
ANKRD58	4.99761	5.11377	4.68789	4.53093	4.48225	4.11496	4.65372	4.671	5.24088	4.41685	5.18677	5.14598	4.67209	4.862	4.8224	5.94665	5.17758	4.51224	4.32911	4.44394	4.32681	4.72004	4.93172	5.36872	4.63441	4.53809	4.88998	5.03064	4.49539	4.19374	4.81898	5.07094	4.56261	5.4234	4.82242	4.74922	5.06699	4.85175	4.29698	4.9831	4.83747	4.52103	4.57049	4.83742	4.36507	4.57874	4.66975	4.91776	4.79852
ANKRD6	7.0246	7.88905	7.60637	7.38826	8.03831	7.92145	7.469	7.10814	7.43844	7.24999	7.21982	7.43646	7.18129	7.1088	7.57067	6.6893	6.88555	7.27851	7.33952	7.37391	7.6131	7.34664	7.96127	7.86051	7.09153	7.57123	7.58477	6.88117	7.5485	7.29669	7.40739	7.23935	6.5969	7.57938	7.12143	7.2759	7.01016	7.37157	7.95779	8.09232	7.68265	7.17641	7.11625	7.68014	6.79869	7.52685	7.52744	7.15393	7.35947
ANKRD7	4.66523	5.02185	4.7252	5.03385	4.9822	5.08557	4.96481	4.69004	4.87653	4.7657	4.92731	4.57029	5.04541	4.57845	4.79291	4.93656	4.92093	5.04936	4.80899	4.66154	4.62631	4.98427	5.00812	4.64796	4.97905	4.85734	5.06758	4.85761	4.80969	4.89665	4.65672	4.80281	4.89978	4.80871	5.10437	4.7029	4.89733	4.66312	4.88588	4.91741	4.73355	5.05446	4.81676	5.14202	4.91454	4.9846	5.08454	4.75367	4.93839
ANKRD9	8.81667	9.17465	9.54333	9.31156	9.40649	9.25089	9.51384	9.08837	9.47475	8.93122	9.01913	9.64947	9.06579	9.41808	9.53734	8.39601	8.5782	9.42131	9.32894	9.13726	9.5627	9.07281	9.24087	9.24064	9.14312	9.36407	9.46506	8.84753	9.34989	9.38993	9.31094	9.10381	8.42014	9.68161	8.96659	9.40113	9.04696	9.3612	9.07597	9.1876	9.55515	9.08735	9.07714	9.3575	8.93842	9.32572	9.42213	9.06555	9.31753
ANKS1A	9.32992	9.56618	9.50179	9.52798	8.97054	9.41014	9.79883	9.65682	9.44687	9.68971	9.64712	9.23165	9.58924	9.48791	9.30201	9.82577	9.9288	9.57822	9.31573	9.6701	9.3516	9.59498	9.40191	9.3166	9.68918	9.62359	9.52735	9.65592	9.45628	9.46045	9.56098	9.59127	9.81859	9.57724	9.57347	9.50843	9.74838	9.5293	9.26214	9.36349	9.80993	9.64153	9.67623	9.26346	9.58931	9.43071	9.72387	9.53712	9.51754
ANKS1B	4.34048	4.3704	4.45004	4.64575	5.0632	4.64039	4.60061	4.49655	4.07996	4.44552	4.59818	4.61177	4.4807	4.45914	4.61887	4.49736	4.3297	4.65399	4.30686	4.51145	4.44717	4.3874	4.84406	4.55379	4.54358	4.70938	4.70041	4.17334	4.22703	4.61025	4.52308	4.77267	4.31005	4.641	4.52999	4.36996	4.56033	4.49879	4.55075	4.49612	4.74355	4.57966	4.47579	4.47344	4.5174	4.77114	4.71283	4.35951	4.2382
ANKS3	4.92545	4.97518	5.31333	4.91275	5.2408	5.53679	5.42878	5.40696	5.25658	5.06803	5.36409	4.89489	5.03473	5.35614	5.37344	5.41776	5.14036	5.34403	4.90838	5.22816	4.59388	5.76027	5.70658	4.68646	5.04967	5.26168	5.23043	5.4155	5.61786	5.49279	4.7963	5.26666	5.30486	5.06244	5.23472	5.26781	5.42788	5.25417	5.0821	5.06942	5.16489	5.33496	5.45115	5.16781	5.39098	5.13892	5.65797	5.14121	5.24321
ANKS4B	4.36854	3.78285	4.20391	4.58541	4.61028	4.22948	4.42095	4.71416	4.42316	4.18842	4.65773	4.46952	3.84845	4.06734	5.13548	4.65737	4.47299	4.11832	4.98935	5.02632	4.63695	4.07184	3.33886	4.63718	4.2057	4.0593	4.80981	4.40544	4.68869	4.69454	3.73484	4.35696	4.3705	3.82526	4.33711	4.36887	4.57747	3.40213	4.7488	4.24317	4.46942	5.05959	4.39816	4.45006	4.43221	3.65382	4.52532	4.13473	3.98235
ANKS6	4.52385	4.35344	4.75554	4.49119	4.97438	4.47943	4.33663	4.80943	4.23484	5.07428	4.79602	4.26004	4.62175	4.48601	4.59204	4.25439	4.35728	4.5625	4.73312	4.67934	4.84006	4.6221	4.52005	4.36197	4.57981	4.24646	4.35529	4.41106	4.76924	4.43163	4.45181	4.34565	4.92648	5.11484	4.68909	4.76346	4.68342	4.90383	4.51197	4.71188	4.44343	4.23664	4.75855	4.31452	4.35502	5.17608	4.64259	4.4692	4.89331
ANKZF1	7.62414	6.04042	7.54586	7.94296	5.76979	5.94821	7.97097	7.0572	8.04226	7.25016	7.40268	7.90761	7.53355	7.51058	7.90442	6.21205	6.73984	7.15524	7.80803	7.722	7.82606	7.40984	6.10475	6.01638	7.78758	7.26535	7.31361	7.01325	7.91721	7.47874	7.97236	7.50387	6.38408	7.6515	7.12609	7.39642	7.23923	7.57865	5.85334	6.0462	7.68857	7.3433	7.56852	6.03513	7.16716	8.23736	7.72192	7.15181	7.70651
ANLN	11.7172	11.1442	11.28	11.45	11.1022	11.1745	11.3268	11.2536	11.5136	11.477	11.4116	11.3407	11.5018	11.3703	11.4426	11.173	11.2006	11.2615	11.4281	11.4254	11.4254	11.4178	11.2508	11.2778	11.3349	11.3407	11.2144	11.2756	11.5851	11.4246	11.5366	11.4448	11.0705	11.4255	11.4809	11.2727	11.3208	11.4673	11.0513	11.2811	11.4598	11.4324	11.4285	11.1127	11.3988	11.337	11.3596	11.3208	11.4138
ANO1	8.10769	7.8363	8.2404	8.2633	7.80447	8.27579	8.46464	7.52934	8.56886	7.87135	8.11057	8.38332	8.12879	8.7649	8.1906	6.60786	6.67321	8.45266	8.63327	7.95265	8.3925	7.9744	8.20289	8.35055	8.19955	8.8542	8.42504	7.05486	8.38195	8.69724	8.50679	8.30346	6.11035	8.17555	8.18297	8.60495	7.70989	8.50035	7.64937	8.40596	8.01217	8.07972	8.19194	7.84658	7.2569	8.10869	8.63302	8.10331	8.70914
ANO10	6.14616	6.35439	6.59061	6.63556	6.25694	5.77923	6.9436	6.31657	6.67998	6.40142	6.37211	6.40504	6.53243	6.25483	6.34546	6.31622	6.55238	6.58085	6.44455	6.48992	6.24658	6.32732	6.08979	6.09656	6.29516	6.72932	6.47053	6.48977	6.49363	6.26658	6.65001	6.15466	6.65468	6.55004	6.52284	6.62941	6.45163	6.60121	6.20844	5.97177	6.59701	6.16754	6.28167	6.55121	6.30344	6.89244	6.80392	6.63972	6.47318
ANO2	5.69295	5.8371	4.86944	5.21461	5.94482	5.59287	5.12758	6.5135	5.10824	5.31637	5.57223	5.25739	5.87745	5.4615	5.0352	6.29835	6.27239	5.68413	5.17399	5.37764	5.18478	5.5805	5.34108	5.78213	5.50306	5.41928	5.69124	6.19205	4.89465	5.15995	5.19937	5.7185	6.30981	5.30191	5.56489	4.99596	6.28765	5.22587	5.79575	5.68358	5.13759	5.85317	5.56714	5.78813	6.3389	5.35587	5.11255	5.35019	5.11162
ANO3	3.90906	4.23792	4.2989	3.93687	4.39461	3.75258	4.35967	4.36644	3.70268	3.90318	4.20397	4.04675	3.61173	4.25457	4.24932	3.91639	3.61247	3.95695	4.55333	4.32856	3.92082	4.02568	3.67721	3.89658	4.23455	4.20738	4.34887	4.27656	4.52394	4.17411	4.11051	4.37845	3.74901	4.05973	3.58571	3.47381	3.99951	4.59805	4.18638	3.73708	4.09702	3.96467	4.47091	3.55071	3.92778	4.17452	4.00732	4.11529	3.75711
ANO4	3.40248	3.24643	4.25685	4.58148	3.94139	3.97482	4.66095	4.495	4.04573	4.40071	4.06734	3.608	4.44792	4.19684	4.16746	3.926	3.97945	4.31949	4.24051	3.84739	4.3934	3.98713	4.14818	3.92868	3.63146	4.38536	4.14066	3.73605	4.33826	4.45346	4.093	4.04584	4.52619	4.2854	3.88991	4.40955	4.36109	4.05719	3.90143	4.36573	3.85907	4.21863	3.72407	4.1819	4.43228	3.56798	4.00569	4.04049	4.22535
ANO5	4.14581	4.13667	4.88901	3.88214	3.75139	4.09884	4.18997	4.68641	4.01028	4.32257	4.52375	4.32837	4.3844	3.82827	3.79061	4.36239	4.06027	3.92954	4.55629	4.7211	4.19169	4.574	4.83515	4.27209	3.88407	4.26212	4.65048	4.27368	4.08764	4.17582	3.88123	4.09853	4.62933	4.0623	4.68427	4.74112	4.33896	4.43064	4.38005	4.13879	4.30846	4.08074	4.34976	3.58148	4.24286	4.61016	5.26589	4.23451	4.25696
ANO6	10.2535	10.4712	10.3556	10.1867	10.5907	10.1272	10.4137	10.3044	10.1252	10.2301	10.1985	9.97956	10.089	10.1199	10.2458	10.4696	10.4104	10.1862	10.2314	10.3791	9.97606	10.2021	10.1595	10.1589	10.3806	10.2493	10.1037	10.3019	10.1938	10.0623	10.1566	10.1399	10.5814	10.3496	10.2138	10.0725	10.441	10.0709	10.5983	10.1411	10.2056	10.1775	10.3566	10.4667	10.3856	10.4688	10.3302	10.0621	9.99441
ANO7	4.63376	4.20746	4.24984	4.3683	4.5482	4.40336	4.45725	4.45727	4.61153	3.8523	4.28556	4.38483	4.32895	4.71414	4.51557	4.11927	4.51105	4.43362	4.71299	4.16497	4.34215	4.52961	4.42315	4.19091	3.88516	4.75518	3.96911	4.04214	4.34339	4.65502	4.40041	4.6417	4.86826	4.24715	4.47101	4.47707	4.35535	4.52841	4.2979	3.99077	4.16023	4.46937	4.59085	4.54417	4.29545	4.50726	4.1553	4.20703	4.5908
ANO8	6.84303	6.32465	6.63667	6.80853	6.4174	6.26416	6.94654	6.72217	7.07314	6.72949	6.88383	6.93165	6.73162	6.49847	6.93322	6.25862	6.40029	6.81532	7.04012	6.9781	6.90507	6.64809	6.21349	6.51961	6.85496	6.89582	6.66212	6.65192	7.07942	6.82437	6.91039	6.69224	6.22892	7.03352	6.53335	6.30192	6.64233	6.80524	6.12418	6.01409	6.52742	6.55859	7.19184	6.70363	6.71454	6.93147	6.87424	6.89453	6.81673
ANO9	5.84472	6.18195	5.98474	5.97272	5.91606	5.89596	6.28854	6.05575	5.76176	5.85385	5.6054	5.96276	5.79884	5.93771	5.99713	5.10008	5.34389	5.73584	5.91728	5.89229	6.0131	5.78981	5.93362	6.17078	5.69119	6.11536	5.92272	5.57413	6.08768	5.88246	6.19416	6.00278	5.38446	5.88719	5.6939	6.04317	5.97435	5.8813	5.84145	5.96377	5.91832	5.78492	5.97179	6.18916	5.84597	6.37506	6.12953	5.70781	5.85741
ANP32A	6.36836	5.93219	5.8465	5.76344	5.52609	5.83757	6.10758	6.43786	6.22649	6.08008	5.94979	6.30866	6.29603	6.03186	6.20237	6.48739	5.94231	6.11702	6.33667	5.74907	6.51918	5.18168	5.91475	6.62408	5.58169	6.87107	5.37763	6.52115	6.12217	6.31071	6.2758	5.70124	6.58788	5.71369	6.09	6.22226	6.29613	6.58742	5.89513	5.79359	6.37572	5.91456	5.75338	6.14568	6.1381	6.14429	6.47322	6.1381	6.02317
ANP32B	12.905	12.8231	13.0165	12.8901	12.9364	13.0703	12.8617	12.8741	13.027	12.9815	13.0863	12.8976	12.9643	12.9496	12.8891	12.5081	12.7628	12.8891	12.934	13.0806	12.9418	12.9921	13.105	13.1002	12.8291	13.0524	12.9314	12.9565	12.9424	13.0609	12.9424	13.013	12.3764	13.0252	13.0845	13.018	12.9246	12.9395	12.8513	13.0684	12.9988	12.9475	12.9585	13.0122	12.8936	12.7161	12.9585	12.9988	12.9235
ANP32C	4.94357	5.15703	4.62109	5.15151	4.79315	5.03499	5.16203	5.2317	5.25362	4.8698	5.25169	5.37528	5.03233	4.95483	5.15794	5.11729	5.29197	5.52151	5.24782	4.97882	5.2435	5.14796	5.1884	5.14005	5.02364	5.34721	5.1303	5.07532	5.02233	5.44316	5.38448	5.0207	5.35156	5.08651	5.19985	5.48198	4.88805	5.60298	4.6179	4.75004	5.13013	5.27425	5.14002	4.51294	5.04704	5.14672	5.47554	5.32607	5.08485
ANP32D	4.37139	4.42733	3.97207	4.36501	4.33774	4.46969	4.4883	4.5766	4.13583	4.043	4.08053	4.11321	4.56849	4.28476	4.07774	3.81237	4.21119	3.47626	3.99923	3.76802	4.70407	4.53919	4.37626	3.90096	4.37476	4.12788	4.26733	4.18509	3.9153	4.19532	4.03358	4.92908	3.40833	4.29178	4.00931	3.9038	4.49907	4.27466	4.66154	4.80212	4.18578	3.77577	4.14336	3.44725	4.56871	4.39743	4.04284	4.3394	3.50134
ANP32E	5.1125	5.27181	4.78962	4.87244	5.32025	4.93428	5.33475	5.46405	5.41979	4.89256	5.15913	5.25	4.94549	5.06221	5.07592	5.63489	5.16947	5.06587	5.15698	5.43614	4.66647	5.3516	5.36985	5.32478	5.17886	5.08419	5.35322	5.27538	5.54465	5.19528	4.56621	5.11687	5.25026	4.90625	5.43156	5.42603	4.99638	5.66982	5.19617	5.14188	5.32444	5.15912	5.16535	4.84765	5.36023	5.37972	5.12562	5.36569	5.24484
ANPEP	5.21752	5.488	4.94776	5.68825	5.50207	5.36087	5.18921	5.61385	5.59535	5.4705	5.39226	5.59501	5.14144	5.39059	5.33124	5.0085	5.43189	5.47823	5.48492	5.11304	5.73459	5.73804	5.77361	5.11638	5.38374	5.42664	5.11852	5.68636	5.01046	5.25308	5.57224	5.6208	5.16577	5.2152	5.50289	5.65114	5.22807	5.39177	5.36064	5.41136	5.23251	5.41865	5.47209	5.36935	5.36704	5.31438	5.33438	5.69783	5.49714
ANRIL	4.6268	5.06734	4.54581	4.70825	5.07421	5.31408	4.99121	5.12574	4.64067	4.95977	5.17323	4.57784	5.09361	4.71599	4.65908	4.15171	4.21088	4.95644	5.03682	5.07444	4.8311	4.89537	4.77446	5.27621	4.73948	4.84278	4.95055	4.35514	4.59696	4.55048	5.27732	5.09428	4.80484	4.69291	4.82979	4.76346	4.67727	4.85111	4.86223	5.31019	4.80619	5.09218	5.00181	4.80922	4.59408	4.92286	5.32774	4.70372	4.71874
ANTXR1	9.20132	8.68006	8.95796	8.97117	8.77736	8.90495	8.9009	9.48631	8.87972	9.26303	9.33217	8.90587	9.29559	8.76558	8.61223	9.21181	9.31156	9.06165	8.988	9.27535	8.91558	9.33465	8.80543	8.81925	9.14783	9.04842	8.96039	9.52752	9.10452	9.05699	9.09692	9.24268	8.95994	9.00766	9.22413	9.03051	9.32563	9.06762	8.86433	8.93921	8.82166	9.25373	9.27034	8.78555	9.37961	8.83503	8.7451	9.09395	8.97412
ANTXR2	7.3576	7.64507	8.06284	7.71646	7.87063	8.37593	8.13225	8.09903	8.08158	8.01101	8.0387	8.04261	7.9887	7.89252	7.96209	7.85675	7.97366	8.01012	8.22077	7.80373	7.91705	7.88049	8.24872	8.38267	8.00666	8.14902	8.09	7.86881	7.70055	7.75753	7.60857	7.77697	7.76999	7.94102	8.02682	8.16463	8.03735	7.69415	7.74599	8.41364	7.9347	7.94843	8.07209	8.00172	7.73827	7.75942	7.9546	7.93759	7.64692
ANTXRL	4.40831	4.1905	4.4388	4.2059	3.88924	4.09852	4.1258	3.80552	4.65961	4.46562	3.60109	4.46565	4.35948	4.45383	4.26126	3.86121	3.99659	4.07768	4.35019	3.76839	4.73428	4.90893	3.84116	3.37715	3.8006	4.01476	4.16138	4.5597	4.39717	4.30031	4.17861	4.11495	4.1161	4.15772	4.03128	4.05657	3.95882	4.50631	3.94234	3.74405	4.08023	4.55138	4.30275	4.00911	3.74561	3.87273	4.30661	4.28725	4.17463
ANUBL1	5.25934	5.02446	5.29244	5.40045	4.77202	5.25838	5.02731	4.74865	5.28288	5.40755	4.89833	5.30638	5.39499	5.44661	5.17771	4.9516	5.11326	5.32488	5.04287	5.20826	5.0668	5.28534	5.37213	5.33774	5.16899	5.2765	5.38709	5.24167	5.09645	5.36447	4.76952	5.16315	4.96913	5.68702	5.2824	5.17645	5.29759	5.63995	5.00808	5.35608	4.70988	5.46288	5.0094	4.6277	5.05457	4.72167	4.79893	5.27822	5.11089
ANXA1	10.6244	10.9741	10.9711	10.9042	10.7482	11.5776	11.1515	11.1454	10.5909	10.6142	10.5625	10.8159	10.5964	10.6961	10.634	10.6961	10.5599	11.0156	10.8384	10.6578	10.9476	10.6757	11.4289	11.4595	10.4849	11.0255	10.9886	10.8671	10.9467	10.7109	10.9397	10.6154	10.956	10.842	10.6399	11.028	11.0053	10.7222	10.8435	11.5418	11.2149	10.4943	10.5719	11.0946	10.9894	11.0533	11.113	10.5395	10.7054
ANXA10	4.64737	5.13577	4.81952	4.85881	5.15835	4.85033	4.75422	5.2972	4.34702	5.19755	4.47082	4.7119	4.66656	4.67402	4.67684	4.23362	4.49498	4.55775	4.84943	4.76402	4.94203	4.98017	4.49501	5.17183	5.10215	4.64822	4.68498	4.61674	4.55806	4.7429	4.87707	4.74157	5.04179	4.81225	4.47237	4.56437	4.92193	4.74208	5.2062	4.38301	5.36567	5.10553	5.02157	4.9733	5.23959	4.62735	5.01587	4.37794	4.71713
ANXA11	8.1421	8.23251	8.23597	8.32586	8.24266	8.5092	8.46368	7.9325	8.22973	8.22211	8.25788	8.25675	8.21064	8.43315	8.19172	7.85033	7.69847	8.38058	8.17575	8.12011	8.29212	8.16327	8.29627	8.49122	8.26194	8.11418	8.30417	7.9151	8.34266	8.37988	8.30835	8.24827	7.92057	8.10783	8.15053	8.26024	7.95687	8.36888	8.35829	8.4119	8.49323	8.23201	8.11766	8.29843	7.97245	8.4496	8.41088	8.07166	8.26224
ANXA13	4.49306	4.5714	4.37597	4.46797	4.23818	4.01551	4.09702	4.37392	4.36954	4.19037	4.61812	4.10623	4.58657	4.27707	4.53565	4.25807	4.27823	4.47217	4.31182	4.40323	4.20385	4.02498	4.53224	4.13577	4.47163	4.28552	4.59593	4.20551	4.58939	4.76713	4.37825	4.05765	4.3113	4.28819	4.34191	4.23436	4.43149	4.57422	4.42665	4.48594	4.29099	4.27338	4.3196	4.0786	4.52895	4.44691	4.13003	3.96475	4.33152
ANXA2	12.2769	12.4444	12.2279	12.2743	12.217	12.2525	12.3167	12.4561	12.2732	12.2654	12.2303	12.2704	12.186	12.0723	12.1584	12.4654	12.5085	12.2814	12.3306	12.3012	12.1692	12.3825	12.2574	12.2575	12.2583	12.2384	12.3444	12.5605	12.2731	12.0018	12.2424	12.3313	12.4743	12.2124	12.3208	12.2557	12.5185	12.1049	12.2346	12.2773	12.3617	12.261	12.2805	12.3081	12.4182	12.356	12.2503	12.3	12.0769
ANXA2P1	11.535	11.6033	11.0378	11.0336	10.9525	11.3786	11.0931	11.4424	10.9622	10.7726	10.8257	11.287	10.9791	10.874	10.8417	11.2245	11.162	11.0684	11.0399	11.0274	11.0933	11.0895	11.5066	11.4492	11.2377	11.2772	11.0962	11.3057	10.9614	10.6798	11.014	10.9452	11.3846	11.1029	10.9834	11.2304	11.5791	10.8202	11.4112	11.0515	10.957	10.8538	11.0936	11.612	11.4325	11.0975	11.191	11.0181	10.8159
ANXA2P2	14.24	14.2825	14.3964	14.3473	14.3021	14.3964	14.2199	14.3964	14.3807	14.3807	14.3807	14.5125	14.3571	14.3571	14.3193	14.4637	14.3193	14.3338	14.4637	14.3193	14.4116	14.4116	14.3571	14.2925	14.3637	14.3637	14.3224	14.3027	14.387	14.3224	14.2142	14.4112	14.387	14.4415	14.3492	14.4415	14.3954	14.3176	14.3176	14.3409	14.3031	14.3176	14.3176	14.2215	14.3176	14.3651	14.238	14.2763	14.1528
ANXA2P3	6.51339	6.90464	6.83579	7.24776	7.463	7.05367	6.89621	7.34984	6.87789	6.63004	6.84578	6.86111	6.76472	6.45804	6.66407	7.29197	7.06605	7.00008	6.95184	7.09707	6.90437	6.71474	7.14127	7.19561	6.63715	6.92108	6.94594	7.03257	7.11063	6.70191	7.03481	6.5616	7.55072	6.80685	7.03459	7.20958	7.17789	6.67936	7.18334	6.97095	6.81223	6.962	6.80398	7.1668	7.02708	7.03446	6.77214	6.82359	6.50856
ANXA3	10.0021	11.1445	10.0364	9.84116	10.9261	10.8158	9.96706	11.113	9.68851	9.84116	10.085	9.75896	10.0431	10.1082	9.51	11.4589	11.2815	10.196	9.66357	10.1115	9.88009	9.96536	10.6811	10.5681	9.77985	10.2774	10.2155	11.2395	10.0939	10.1123	10.014	10.1651	11.3609	9.75962	10.0428	10.2105	11.1866	10.2131	11.0497	10.7689	9.85869	9.96592	9.93276	10.9229	11.1482	9.55183	10.1663	10.043	10.1936
ANXA4	7.03854	6.95773	7.23536	7.21188	7.13627	7.11582	7.19276	6.95285	7.46712	7.27874	7.79791	7.58758	7.47576	7.42536	7.20975	6.78482	6.90159	7.4478	7.25432	7.48017	7.42973	7.27923	7.04929	6.87732	7.29712	7.242	7.55371	7.18374	7.3047	7.302	7.26504	7.31012	6.60838	7.52349	7.55716	7.43263	7.19757	7.23114	6.84968	6.97917	7.45244	7.28763	7.15691	6.94534	7.26453	7.29586	7.37902	7.54045	7.13168
ANXA5	10.9737	11.257	11.198	11.1446	11.1634	11.0932	11.2197	11.2167	11.3071	11.2399	11.198	11.1634	11.0467	11.297	11.1685	11.5281	11.4949	11.2876	11.3092	11.1705	11.1839	11.1335	11.0781	11.1536	10.9598	11.3436	11.2199	11.3495	11.0644	11.3317	11.1034	11.0139	11.6966	11.1524	11.2327	11.26	11.1661	11.1507	11.2454	11.0611	11.2404	11.2703	11.1614	11.133	11.2592	11.2464	11.3337	11.1904	11.108
ANXA6	4.5387	4.73637	5.19682	4.68482	4.70302	4.5711	4.66272	4.83623	4.81558	4.78796	4.75141	4.76186	4.43516	4.83461	4.71558	4.98724	5.09213	4.81293	4.79161	4.56918	4.73898	4.69824	4.7383	4.61362	4.89504	4.62346	4.79821	5.27759	5.16674	4.76726	4.72798	5.11376	4.44299	4.75596	4.45281	4.77704	4.7484	4.99633	4.82173	4.67324	4.81865	4.85297	4.63788	4.55708	4.60034	4.80615	4.40935	4.47787	4.57524
ANXA7	9.96969	10.5417	10.0943	9.98639	10.7617	10.6265	10.1448	10.1959	9.77208	10.2603	9.99179	9.78206	10.1817	10.0363	9.82662	9.96479	9.88913	10.0052	9.853	10.1756	9.95233	10.0356	10.5271	10.4994	9.95431	10.0076	10.0484	10.1564	10.1261	10.1653	10.1745	10.0821	9.73261	10.0974	9.99608	9.89445	10.1952	10.3377	10.6946	10.6652	10.2078	10.126	10.0265	10.5469	9.92642	9.89219	10.0289	10.0841	10.0306
ANXA8	11.107	11.6825	10.9598	11.2811	11.6584	11.7221	11.3223	11.636	11.1794	11.2666	11.4294	11.1543	11.4094	11.3995	11.0184	10.7186	10.824	10.9768	11.2929	11.3269	11.057	11.3718	11.7403	11.7506	11.3333	11.2991	11.1511	11.4499	11.1603	11.1648	11.2829	11.4792	10.7777	10.9836	11.2523	11.0937	11.4834	11.3156	11.4825	11.7602	11.0459	11.2815	11.4487	11.7602	11.597	11.1951	11.3564	11.3072	11.3493
ANXA8L1	7.48652	7.57678	6.95311	6.82137	6.82064	7.53574	7.23082	7.27305	6.97709	6.9129	7.36386	6.86358	7.40735	7.50595	6.78858	6.44621	6.26984	7.0831	7.12446	7.0102	6.89816	7.17655	7.6905	7.62331	7.17801	7.11863	6.59782	7.06975	7.13686	7.23998	7.05966	7.33975	6.60574	6.66111	7.18535	7.10308	7.38037	7.15357	7.16205	7.9206	6.96692	6.83111	7.33946	7.22205	7.5291	6.96194	7.17623	7.01429	7.17545
ANXA8L2	9.9051	10.7598	10.2773	10.2049	10.7149	10.8917	10.1414	10.5304	10.0131	10.4458	10.4236	10.0397	10.2152	10.4122	10.0166	10.9003	10.807	10.3835	10.3145	10.2207	9.99239	10.3339	10.7363	10.407	10.2789	10.3476	10.4342	10.8813	10.1785	10.2147	10.2304	10.4645	10.811	9.74074	10.3098	10.2883	10.7261	10.2108	10.9665	10.7843	10.1255	10.311	10.235	10.5194	10.633	10.1602	10.2396	10.1519	10.1022
ANXA9	7.49457	7.00441	6.70931	7.6447	6.86805	5.79688	7.04112	7.38866	7.46357	7.61873	7.63132	7.26801	7.70862	7.21647	7.32438	7.98208	7.99783	7.16806	7.05189	7.40987	7.12294	7.69603	5.6703	5.84458	7.56883	7.02477	7.17879	7.27182	7.42972	7.27081	7.77097	7.56424	7.77283	7.01214	7.5171	7.08353	7.28355	7.19156	6.90904	6.03867	7.28593	7.32847	7.57751	6.99208	7.23965	7.47312	6.96394	7.47837	7.54583
AOAH	4.49219	4.77287	4.9066	4.27597	4.13347	5.02251	5.12777	5.13117	4.57625	4.7328	4.17721	4.2194	5.02436	5.02694	3.69377	4.71036	4.47162	4.57685	4.32162	4.8154	4.34461	4.54812	4.76328	4.46576	4.85602	4.54375	4.27934	4.83036	4.76194	4.57928	4.60492	4.82294	4.38857	4.66137	4.42719	4.9925	4.99765	4.69279	4.7599	4.54843	4.44582	4.85856	4.77771	4.94207	4.78548	4.84765	4.60181	4.59916	4.34028
AOC2	4.61214	4.95131	4.61944	4.55307	4.74248	4.82512	4.68135	4.71626	4.30693	5.02376	4.80847	4.60685	4.59316	5.02972	4.78283	4.60465	4.61194	4.73435	4.62131	4.40664	4.73538	4.84949	4.61318	4.6573	4.8941	4.77535	4.68269	4.43468	4.65074	4.67615	4.67299	4.63508	4.97995	4.65129	4.77718	4.64051	4.64489	4.4361	4.77913	4.75245	5.01043	4.87668	4.68174	4.71809	4.61958	4.66934	4.79446	4.87649	4.74063
AOC3	4.62045	4.8821	5.46887	5.03993	4.97441	5.13758	5.23409	5.27228	4.52654	5.55878	5.12289	4.82112	5.1338	5.10356	5.34507	5.2256	4.35612	5.05411	5.3148	4.83733	5.06332	5.1516	5.23245	4.83752	4.93608	4.91967	5.0944	5.01086	4.97875	5.72376	4.92905	5.08175	5.47164	5.00434	5.21823	3.58252	3.91176	5.27087	5.42519	5.1465	5.52885	5.23419	5.05682	5.0417	5.0982	5.14333	5.1746	5.33937	4.40597
AOF2	11.2482	12.0615	11.0403	11.2407	11.7868	10.7266	11.1646	11.1133	11.2583	11.2346	11.2276	11.3059	11.2762	11.1627	10.9561	12.5622	12.2962	11.2417	11.1195	11.2637	11.1243	11.3651	10.9611	10.6643	11.2174	10.988	11.1037	11.6123	11.1335	11.1156	11.1665	11.3886	12.6091	10.9302	11.1025	11.1199	11.1937	11.2489	11.9208	10.8665	11.3876	11.3438	11.1964	11.4307	11.3785	11.2452	11.2541	11.2477	11.1949
AOX1	4.41315	5.17969	4.66935	4.5968	5.05515	5.94193	4.84238	5.29969	5.10307	4.14392	4.35236	5.08845	4.48494	4.3091	5.19571	4.18763	4.25728	4.90793	4.81527	4.44068	5.02654	4.2307	5.94941	5.99357	4.57137	4.92324	4.51183	4.94636	4.71167	4.44949	4.23415	4.23205	4.39852	5.00028	4.65789	4.39662	5.20177	4.50278	5.07818	5.54017	4.65314	4.57195	4.7761	5.49087	4.75889	4.74829	4.63119	4.57481	4.73051
AOX2P	4.88153	5.21555	4.5142	4.47905	4.61841	4.00734	4.91163	4.7174	4.92741	4.45961	4.31076	4.48289	4.29941	4.02935	4.6108	3.85758	4.72378	4.78002	5.08091	4.76769	4.61355	4.83396	4.27424	4.64117	4.19177	4.95319	4.66464	4.15757	4.80279	4.38894	4.70629	4.83826	4.1581	4.81281	4.89085	4.8675	4.7497	4.79219	4.88822	4.42291	4.24138	4.39164	4.88118	3.83483	4.70777	4.68056	5.34751	4.40572	4.84862
AP1B1	8.01676	6.92656	7.90179	8.17118	7.35892	8.00719	8.29677	8.01485	8.10731	8.06269	7.94849	8.06962	8.01276	8.04376	8.01685	7.74705	7.6399	8.28566	8.17766	8.00212	8.142	8.05062	7.60109	7.83915	7.85453	8.16349	8.31125	8.10503	8.10794	8.19112	8.24661	8.12274	7.57365	7.93672	8.11929	8.09347	7.98844	8.12179	7.20552	7.71321	8.07757	8.18114	7.98029	7.58965	7.92264	7.9947	8.11853	8.05015	8.06936
AP1G1	8.54721	8.56867	8.27677	8.46649	8.45645	8.29199	8.51388	8.46791	8.23904	8.46337	8.28432	8.15579	8.48512	8.61176	8.27691	8.26439	8.39212	8.22202	8.10361	8.36446	8.05948	8.43346	8.26923	8.26744	8.48969	8.27618	8.08709	8.49209	8.38464	8.51151	8.46767	8.46732	8.26308	8.28641	8.45934	8.31187	8.43831	8.46262	8.5675	8.32668	8.37686	8.52959	8.46746	8.5582	8.56858	8.58253	8.41004	8.40259	8.4632
AP1G2	8.04688	7.35763	7.36844	7.51807	6.95176	7.1179	7.49655	7.8048	7.48096	7.75243	7.69412	7.70046	7.86644	7.68374	7.45332	7.59615	7.91993	7.46428	7.63633	7.65071	7.38126	7.77932	7.22435	7.18983	7.8822	7.74885	7.55709	7.60073	7.48166	7.42604	7.42157	8.01288	7.73515	7.47533	7.66793	7.42924	7.96548	7.3365	7.34657	7.16506	7.04446	7.64136	7.89596	7.5259	7.78514	7.34991	7.47979	7.66229	7.58599
AP1GBP1	5.36373	4.66479	5.40143	5.58335	4.71447	4.79881	5.54518	5.35983	5.37947	5.617	5.64521	5.66178	5.43623	5.38091	5.45678	5.23851	5.84995	5.03961	5.24221	5.37696	5.2012	5.58867	5.05901	5.28866	5.45738	5.53499	5.21678	5.50503	5.19418	5.36152	5.51347	5.35763	5.05944	5.34628	5.62686	5.81401	5.36398	5.38374	4.81522	5.15474	5.50195	5.34098	5.38298	5.26989	5.42845	5.59133	5.50768	5.21727	5.31515
AP1M1	9.31649	9.52602	9.415	9.49426	9.6647	9.5932	9.46671	9.45345	9.31528	9.3796	9.35317	9.528	9.39077	9.12589	9.35294	9.73898	9.71053	9.68953	9.32743	9.33675	9.38176	9.51127	9.50354	9.54385	9.32485	9.35901	9.42403	9.66167	9.40022	9.20267	9.43409	9.43378	9.70672	9.65526	9.53071	9.55699	9.63483	9.21688	9.5153	9.51271	9.37757	9.47626	9.28158	9.39964	9.71133	9.21042	9.47446	9.57279	9.10555
AP1M2	8.43455	8.04058	7.94631	8.34757	8.03268	7.51293	8.34004	8.56362	8.12614	8.20158	8.24866	8.02081	8.59095	8.28784	8.06554	7.95687	8.23896	8.13074	8.18954	8.19177	7.92992	8.20608	7.58317	7.69454	8.44777	8.30041	8.09665	8.24736	8.15194	8.10094	8.28306	8.48138	8.13544	8.0302	8.33163	8.17947	8.49893	8.29901	7.97739	7.66031	8.07878	8.22652	8.63126	8.18758	8.38948	8.25035	8.18758	8.22432	8.51459
AP1S1	7.50783	6.96688	6.93947	7.09877	6.62886	6.01118	7.09425	6.81806	7.0759	7.10152	7.04709	6.88049	7.10763	7.00981	7.13868	6.41076	6.75224	6.99162	7.47813	7.04469	7.25512	6.71316	6.31078	5.97585	7.06179	7.01096	7.07596	6.81191	6.97429	7.285	7.22709	6.80826	6.55972	6.85353	7.16058	7.05971	6.64529	7.14285	7.02654	6.14313	7.23556	7.01141	7.07792	6.73268	6.71154	7.28054	7.21975	7.29679	7.18391
AP1S2	9.33879	8.05914	9.25868	9.09836	8.09746	7.94415	9.24022	9.33728	9.23751	9.28289	9.27196	9.34991	9.11939	9.36324	9.19732	9.86951	9.58123	9.53756	9.28444	9.39569	9.31618	9.30049	7.95918	7.75297	9.29669	9.31588	9.30144	9.41666	9.20328	9.36098	9.18068	9.16357	9.82514	9.26838	9.31168	9.42619	9.16207	9.35925	8.08715	8.00281	9.53969	9.44072	9.20935	7.92798	9.31645	9.22551	9.40018	9.1926	9.30094
AP1S3	4.64677	4.97523	5.40922	5.114	4.17442	4.66742	5.23354	4.58833	5.26045	5.01004	5.24699	5.10912	4.77889	5.01453	5.20244	4.90378	5.06068	5.13471	5.54691	4.278	5.32661	5.4943	5.20069	4.99206	4.49774	5.18716	5.3956	4.98951	4.79288	5.17033	4.98524	5.191	5.43306	5.33747	4.87523	4.80868	4.63722	5.17534	4.7066	4.59458	4.98706	4.84927	4.50507	5.14505	4.92052	4.90934	5.10408	5.02903	5.33489
AP2A1	6.39582	6.08678	6.40838	6.53457	6.42298	6.13744	6.7531	6.43046	6.72671	6.45558	6.67444	6.64455	6.40244	6.54657	6.62709	6.43043	6.60489	6.53105	6.67861	6.47085	6.58636	6.47652	6.21701	6.2024	6.44627	6.48795	6.55888	6.344	6.4714	6.46959	6.6974	6.49427	6.4568	6.60538	6.54512	6.59039	6.3432	6.51759	6.17516	6.0486	6.65612	6.41053	6.63714	6.38809	6.36331	6.82158	6.81315	6.43695	6.52232
AP2A2	5.72652	5.79154	5.33198	5.5727	5.34716	5.26794	5.70986	5.8838	5.71578	5.39854	5.81231	5.8873	5.66369	5.60346	5.44769	5.9828	5.7803	6.21088	5.8608	5.74723	5.57015	5.5627	5.17469	4.98538	5.64564	5.71384	5.74452	5.50824	5.61614	5.805	5.82738	5.43429	6.01993	5.56955	5.96484	5.85158	5.95205	5.81316	5.65755	4.9185	5.59048	5.662	5.70958	5.60871	5.96785	5.90399	5.46439	5.50123	5.74411
AP2B1	6.34539	5.8208	6.18243	6.04983	5.61916	5.288	6.34803	6.07631	6.04064	6.2562	6.12991	5.90171	6.33308	6.14261	5.77187	5.90935	5.97004	6.08815	6.27814	6.26026	5.77289	5.81803	5.68183	5.41098	6.15303	6.1255	6.10427	6.04965	6.08437	6.22512	6.15698	6.11473	5.76753	5.81636	6.32587	6.29911	6.1491	6.2514	5.96846	5.32762	5.93773	6.17927	6.2612	5.9739	6.10667	6.30883	6.23372	6.33114	6.2081
AP2M1	9.41539	9.00381	9.09918	9.35949	8.89395	8.76071	9.41602	9.26931	9.3518	9.26748	9.34383	9.3096	9.2718	9.08002	9.22016	9.13203	9.26436	9.16426	9.4825	9.27961	9.24162	9.30778	8.87644	8.99564	9.36327	9.35345	9.11491	9.10757	9.12608	8.85636	9.41192	9.27434	9.35662	9.2469	9.24914	9.23359	9.23471	8.8348	8.89389	8.89351	9.26907	9.1453	9.39383	8.98177	9.36384	9.77445	9.43926	9.32168	9.12137
AP2S1	12.1218	11.9527	12.1933	12.0414	12.091	12.0992	12.2011	12.0274	12.1996	12.222	12.1738	12.0762	12.1179	12.2455	12.0988	11.8818	12.0413	12.2058	12.1718	12.1658	12.1321	12.1288	12.0802	12.0228	12.0266	12.0709	12.1946	12.1393	12.1272	12.2426	12.0218	12.1502	11.9508	12.2026	12.2623	12.1825	11.9889	12.2557	12.0633	12.0826	12.2757	12.1932	12.1157	12.0039	12.0331	12.2215	12.2521	12.193	12.23
AP3B1	10.6983	10.1198	10.9232	10.7313	10.4899	10.4496	10.7764	10.5148	10.5853	10.6929	10.6865	10.7138	10.7102	10.6221	10.6809	10.2684	10.3429	10.7642	10.5922	10.6482	10.5932	10.7039	10.5436	10.4061	10.6795	10.747	10.7049	10.6693	10.7367	10.6038	10.7219	10.7497	10.1161	10.8231	10.8287	10.8433	10.5625	10.6476	10.2985	10.4601	10.9283	10.674	10.7082	10.3473	10.639	10.692	10.7505	10.7338	10.7143
AP3B2	4.75176	4.75041	4.51692	4.44489	4.79657	4.55652	4.63253	4.87548	4.70152	4.33962	4.06286	4.39565	4.50985	4.86291	4.6801	4.52319	3.63899	4.28381	4.11319	4.71189	5.21209	4.87851	3.99104	4.50478	4.38252	4.52795	4.27488	4.65932	4.75492	4.85174	3.94653	4.16995	4.03308	4.85127	4.36574	4.67953	4.13742	4.50754	4.52112	4.88992	5.21296	4.90111	4.9004	4.90765	4.26679	4.76439	4.1785	4.30608	4.66658
AP3D1	7.99458	8.35568	7.86961	8.0984	8.37227	8.15193	8.20827	7.87774	8.11053	7.94381	7.93261	8.19144	7.90984	8.10391	8.12225	8.06612	8.0903	8.14767	8.1572	7.94256	7.98731	7.8432	8.13887	8.18385	8.00793	8.05555	8.07568	8.03628	8.03189	8.10102	8.12565	7.83485	8.06722	8.08537	7.95225	8.06061	7.95007	8.05604	8.24063	8.07473	8.24786	7.97293	8.08344	8.3512	8.13245	8.13928	8.17528	7.9644	8.12262
AP3M1	8.96691	7.99075	8.72996	8.77037	7.97102	7.82358	8.96645	8.93016	8.90497	8.84139	8.69992	8.89328	8.98767	9.09071	8.98536	8.65317	8.80613	8.67861	8.96184	8.79634	8.76604	8.7363	7.83934	8.00736	9.00436	8.82732	8.88133	8.83061	8.74158	8.84169	8.73185	8.76379	8.64937	8.81123	8.93357	8.69533	8.91695	8.96712	7.89065	8.0739	8.90071	8.76073	8.96474	7.89354	8.94625	8.9606	8.94717	8.92967	9.01421
AP3M2	7.60222	6.8405	7.75176	7.48199	6.38057	6.77846	7.75852	7.76557	6.98058	7.69847	7.70716	7.5262	7.46984	7.63376	7.41339	7.57781	7.55987	7.76625	7.25759	7.60104	7.33789	7.79325	6.80106	6.82631	7.68939	7.70221	7.66503	7.80117	7.4808	7.65342	7.60785	7.64048	7.48401	7.63553	7.6225	7.81189	7.66942	7.65835	6.6961	6.7972	7.60312	7.82312	7.64133	6.69949	7.63528	7.58493	7.69644	7.64477	7.7268
AP3S1	9.01658	8.30617	8.83729	8.87219	8.21864	8.66131	8.25019	8.54945	8.92687	8.45842	8.68997	8.78399	8.63434	8.62607	8.97661	8.32689	8.53051	8.76372	8.92719	8.71531	8.92494	8.55024	8.70363	8.79007	8.90767	8.80972	8.90048	8.45124	8.85216	8.66909	8.87373	8.46831	8.43428	8.86892	8.66585	8.82014	8.67332	8.85798	8.22943	8.71117	8.54385	8.40699	8.56928	8.41495	8.6954	8.21398	8.29804	8.51856	8.92891
AP3S2	7.24447	6.43319	7.12295	7.1198	6.81472	6.9781	6.98157	6.72135	7.03929	7.0901	7.03324	7.21513	7.15162	7.36593	7.18111	6.83186	6.93063	7.03316	6.99997	6.94535	6.99873	7.00722	6.91209	7.03226	7.10038	6.95865	6.88007	6.9778	7.03304	7.27417	6.99239	7.04398	6.78517	6.99814	7.34693	7.16079	6.83372	7.31491	6.81132	6.73676	7.11824	7.19009	6.92037	6.78421	6.87517	7.18234	6.99671	7.2141	7.12359
AP4B1	7.25373	7.80043	7.41005	7.23734	7.92078	8.12038	7.12947	7.45581	7.22026	7.59845	7.57342	7.38206	7.51333	7.4034	7.43518	7.65929	7.21614	7.51478	7.34401	7.39509	7.35051	7.37758	8.07388	8.09035	7.56058	7.46151	7.28678	7.50727	7.41355	7.34617	7.30859	7.35719	7.57162	7.4149	7.48323	7.31735	7.20764	7.62669	7.80348	8.07204	7.23761	7.61301	7.44469	7.81102	7.23271	7.21514	7.27849	7.58028	7.57486
AP4E1	8.33515	8.7009	8.17175	8.56716	8.96519	8.62352	8.19866	8.29974	8.54836	8.42325	8.30452	8.49543	8.14712	8.73364	8.72543	8.31727	8.28674	8.22293	8.54947	8.39665	8.4932	8.21726	8.7445	8.79347	8.52297	8.20239	8.18808	8.32756	8.30273	8.53899	8.29698	8.34724	8.34521	8.37184	8.45213	8.12416	8.33982	8.5867	8.76241	8.72814	7.98479	8.35384	8.31037	8.74134	8.48748	8.35668	8.33308	8.44513	8.67023
AP4M1	6.29693	6.27038	6.22759	6.34424	5.94541	6.12602	6.31009	6.22022	5.64428	6.49307	6.14741	6.2856	6.15725	5.84567	6.19064	6.2131	6.19086	6.52907	6.30779	6.23738	5.89733	6.12279	6.34083	6.23392	6.45334	6.36121	6.49287	6.56557	6.20198	6.07777	6.21831	6.28666	6.23152	6.15355	5.93656	6.08066	6.4559	6.17519	6.03041	6.02876	6.10106	6.40789	6.13756	6.23648	6.34639	6.32535	6.08596	6.38881	6.08525
AP4S1	5.54353	5.50731	4.97129	4.82285	4.62914	4.86676	5.2955	5.30755	5.08985	5.26353	5.41061	4.87285	5.12176	5.12312	4.83141	5.74819	5.32169	5.36872	5.17765	5.24764	5.07254	5.08569	5.00083	4.83298	5.15237	5.2464	5.06275	5.26966	5.29157	5.32925	5.05056	5.29311	5.73367	4.81502	5.14511	4.80439	5.16552	5.36498	5.51068	4.85267	5.17176	4.97661	5.30756	5.22604	5.22538	5.06825	5.25568	5.05225	4.63624
APAF1	7.46071	6.53434	7.44801	7.59515	6.7046	6.85681	7.5483	7.32703	7.68755	7.86675	7.99139	7.77375	7.41323	7.37857	7.87163	7.71501	7.5216	7.49143	7.80524	7.62826	7.76194	7.77294	6.93319	6.69387	7.51556	7.49171	7.83269	7.60044	7.95919	7.53092	7.69523	7.42858	7.44208	7.86477	7.30568	7.57202	7.17417	7.62756	6.78663	6.77971	7.71959	7.44511	7.55259	6.62892	7.14895	7.64034	7.84629	7.62059	7.68169
APBA1	3.89417	4.32443	4.3763	4.01587	4.08826	4.39258	4.07237	3.84669	4.16864	4.34115	4.52733	4.15725	4.26314	4.09711	4.73281	4.17259	4.45447	4.14882	4.07218	4.24735	4.31728	4.46839	4.6545	3.42388	4.2778	4.1285	4.44264	4.36927	4.14014	4.46098	3.86312	4.03055	4.44598	3.60428	4.2778	3.99407	3.84663	4.0223	4.17402	3.98118	3.9366	4.43542	4.51759	4.42936	4.05187	4.03299	4.29007	4.53744	4.48193
APBA2	4.22762	4.35976	4.09039	4.23019	4.30646	4.44694	4.68648	4.09181	3.92238	4.16347	4.21298	4.43384	4.29048	4.46648	4.28711	4.56301	4.23936	4.20555	4.12226	4.44726	4.40098	4.40662	4.15459	4.00464	4.49973	4.67252	4.27951	3.87892	4.29712	4.31259	4.62989	4.66888	4.46882	4.67125	3.59568	4.29998	4.24535	4.39723	4.23034	3.7381	4.18199	4.28809	4.0929	4.31225	4.25237	4.57533	4.17454	4.85658	4.4887
APBA2BP	5.28454	5.93213	5.191	5.54744	5.68103	6.12272	5.61136	4.97939	5.32211	5.26873	5.64033	5.31626	5.31381	5.13817	5.30041	4.96056	5.44343	5.40994	5.51647	5.30357	5.1493	5.52949	5.83449	6.26394	5.52061	5.31469	5.44024	5.40041	5.29158	5.40405	5.38736	5.05068	5.01325	5.63897	5.31577	5.53817	5.36332	5.22868	5.81759	6.09459	5.32973	5.36659	5.34695	5.86592	5.19886	5.42792	5.50992	5.29752	5.30804
APBA3	7.08955	6.4354	6.96318	6.9922	6.47806	6.01787	7.16236	7.09908	7.24217	7.00959	6.906	7.18241	6.97199	7.09487	6.96635	7.42486	7.32208	7.10798	7.00665	7.14098	7.09231	7.05483	6.17604	6.24523	6.83445	6.82	7.09626	7.06767	6.89876	7.04426	6.96897	6.96192	7.44495	7.03913	7.26049	7.17881	6.91547	7.02731	6.58667	6.25931	6.95347	7.20538	6.97858	6.43425	6.91243	7.20328	7.1237	7.12315	6.98792
APBB1	4.55599	4.73715	4.71833	4.63327	4.52852	4.79339	4.41889	4.79151	4.37318	4.72409	4.43841	4.63835	4.41101	4.45923	4.55103	4.54292	4.61804	4.58105	4.88232	4.57138	4.74829	4.86151	4.6817	4.53459	4.78109	4.8178	4.6652	4.68404	4.79783	4.49637	4.6432	4.41749	4.56104	4.56914	4.79364	4.59408	4.26525	4.71257	4.44759	4.43136	4.69346	4.68254	4.89347	4.22655	4.66353	4.72633	4.88136	4.78067	4.58721
APBB1IP	6.51117	5.53845	6.37299	6.83212	5.68669	5.59583	6.40416	6.23142	6.68417	6.30531	6.83796	6.7341	6.51566	6.33674	6.50973	6.73863	6.49407	6.65455	6.65814	6.35334	6.9492	6.49442	5.59903	5.44913	6.37299	6.47483	6.44893	6.51342	7.03273	6.1198	6.39846	6.6543	6.84056	6.62213	6.33213	6.48543	6.337	6.43614	5.909	5.46942	6.75762	6.1238	6.57957	5.46628	6.32629	6.4217	6.28076	6.32544	6.59176
APBB2	5.16285	5.56444	4.8824	4.86907	5.11394	4.73099	5.10729	5.24459	4.99738	5.04301	4.99038	4.95609	5.03917	4.71652	4.63008	5.17059	5.54379	5.05236	5.08033	4.86266	5.23542	4.81724	4.9054	5.15684	5.07939	4.96507	4.73074	5.35279	4.93268	4.7831	4.91329	5.21036	5.27755	4.8176	4.91476	5.03827	5.45328	4.76876	5.21678	5.00564	4.57374	5.05769	5.2016	5.1529	5.4399	4.70801	4.86634	5.18331	4.86093
APBB3	7.66151	7.04794	6.93965	7.21827	7.09325	7.39891	7.20666	7.53622	7.18379	7.54828	7.52854	7.42069	7.51874	7.17001	7.41757	6.74572	6.99702	6.99895	7.40848	7.55617	7.22911	7.51873	7.26596	7.5343	7.50568	7.15888	7.11631	7.34804	7.16211	7.15758	7.30022	7.55756	6.68684	7.19116	7.50515	7.16891	7.5111	7.10174	6.8532	7.3737	7.44179	7.40659	7.61572	7.16725	7.52294	7.2637	7.27222	7.51691	7.08412
APC	4.58536	4.4679	4.88286	4.576	4.40972	5.00287	5.65985	5.04879	5.59641	4.83473	4.67096	4.9024	4.79044	4.94377	5.38044	5.07438	4.89544	4.47713	4.65597	5.29483	5.36607	4.65348	4.49345	4.46934	4.32911	4.70328	4.98052	5.15016	4.88423	5.14642	5.08197	4.51026	5.26935	4.54162	4.89647	4.40684	5.20134	4.76913	4.96599	4.98846	4.30781	5.07223	4.87068	5.0594	4.97672	5.31521	5.00313	4.6062	4.89723
APC2	3.94624	3.88533	3.53942	4.51004	4.8445	4.76623	4.35243	4.36254	4.40362	4.51517	4.58664	4.24951	4.40488	4.28591	4.36755	4.33789	4.36032	4.02888	4.37125	4.36538	4.20692	4.21267	3.64632	4.01297	3.87979	3.5971	4.48713	4.20195	4.48791	3.81572	4.20667	4.45571	4.60989	4.80821	4.06459	3.63622	4.03786	2.88382	4.85837	4.163	4.60414	4.5595	4.65923	4.67723	4.48307	4.65262	4.10205	4.18283	4.68741
APCDD1	7.44145	9.92151	6.50712	7.06436	9.03526	7.10959	6.41962	8.33939	6.7071	7.41243	8.06427	6.66562	7.47578	7.19569	6.33135	8.8695	8.59478	6.85017	6.43789	7.40639	6.50154	8.01588	7.67381	7.30163	7.58365	6.75812	6.77835	8.67228	6.93877	7.15827	6.92626	8.06216	8.77393	6.3821	7.67068	6.94351	8.54811	7.23102	9.52093	7.39283	6.38065	7.64791	7.54278	8.55514	8.57448	6.50072	6.77021	7.62366	7.19199
APCDD1L	5.35874	5.39976	5.94077	5.61269	5.94481	5.69322	5.1704	4.75574	5.56779	5.46352	5.21617	5.53897	4.88879	5.8456	5.64454	5.05182	4.28856	6.02231	5.64504	5.04348	5.63825	5.3609	5.811	5.30008	5.48022	5.78473	5.96456	5.5597	5.64984	5.69688	5.65635	5.28434	4.0601	5.8942	4.98816	6.06411	5.1951	5.53062	5.47101	5.57784	5.41234	5.33266	5.29962	5.5022	5.30646	5.34023	5.14839	5.16922	5.75823
APCS	4.232	3.86739	4.46776	4.78176	4.95192	4.36689	4.74327	4.22799	4.30624	4.17511	4.61914	4.25651	4.39506	4.44109	3.98571	4.25726	4.38272	4.49329	4.38056	3.98047	4.42217	4.37843	4.37567	4.68558	4.69039	4.9093	4.54794	4.57792	4.74018	3.4704	4.89956	4.32412	4.53796	4.51404	4.08929	4.58374	4.38486	4.44424	4.33533	4.3812	4.30394	4.32547	4.05574	4.2069	4.71809	4.49117	4.80684	4.18113	4.14883
APEG1	6.23307	6.53991	6.26333	6.24463	6.91546	6.51527	6.13017	6.58781	6.38226	6.36916	6.52934	6.00993	6.31726	5.8295	6.38885	5.88514	6.26416	6.17803	6.44476	6.40697	6.63331	6.47059	6.53407	6.27468	6.36345	6.1696	6.06676	6.46961	6.15171	6.33293	6.17978	6.32984	6.21211	6.51428	6.16416	6.35019	6.09024	6.03487	6.38017	6.37949	6.29376	6.61909	6.44929	6.48397	6.42948	6.41001	6.38344	6.66799	6.22777
APEH	9.88616	9.61059	9.81956	10.0425	9.69692	9.37009	10.1441	10.2929	10.0542	10.1725	10.0646	10.1495	10.1983	10.1224	9.8811	9.59257	9.82853	9.9404	10.0485	10.087	9.81225	10.0782	9.51716	9.43455	10.024	10.0788	9.89311	10.1556	10.0202	10.1943	10.1327	10.109	9.61569	9.87927	10.1508	10.0593	10.3487	10.0586	9.65297	9.45342	9.91873	10.0513	10.1654	9.75429	10.1946	10.0788	10.0061	10.1888	10.166
APEX1	10.9526	10.9571	10.4282	10.5588	10.9386	10.6369	10.546	10.8632	10.3097	10.8048	10.8002	10.2697	10.9105	10.6822	10.2715	10.8249	10.9655	10.453	10.4528	10.7197	10.247	10.7052	10.6748	10.6953	10.9287	10.5638	10.4592	10.9154	10.4498	10.4899	10.5384	10.765	10.8794	10.3812	10.8704	10.442	10.8774	10.5984	10.8986	10.7962	10.3461	10.7169	10.9717	11.0645	10.8529	10.6984	10.4446	10.8284	10.6998
APEX2	10.7298	10.9436	10.3547	10.4167	10.678	10.7082	10.353	10.4893	10.3858	10.5973	10.6059	10.4864	10.6495	10.603	10.3611	10.7039	10.6862	10.5431	10.4683	10.5368	10.3493	10.4893	10.858	10.8944	10.5415	10.458	10.5889	10.6085	10.4147	10.5761	10.4878	10.4903	10.8621	10.3337	10.5594	10.5682	10.5021	10.532	10.7894	10.7829	10.2618	10.4399	10.7188	10.8353	10.5796	10.3733	10.3252	10.7836	10.5608
APH1A	9.31708	9.67165	9.35374	9.48267	9.51019	9.28999	9.50603	9.36982	9.59196	9.46738	9.38586	9.25004	9.46988	9.34432	9.34989	8.92508	9.09923	9.2909	9.41662	9.39962	9.3795	9.38229	9.52669	9.418	9.60876	9.30757	9.32824	9.09364	9.21592	9.39017	9.46422	9.58146	9.08566	9.24687	9.38889	9.33038	9.21676	9.28547	9.66195	9.37761	9.27354	9.3814	9.60986	9.61526	9.40938	9.54754	9.4562	9.3818	9.46592
APH1B	6.22196	7.06366	6.04681	6.22554	7.0981	6.83045	5.9472	6.02725	6.44765	6.09315	6.11534	6.24226	6.11895	6.02446	6.13724	6.00216	5.53399	6.36139	6.37981	6.20068	6.32065	6.14498	6.683	6.85722	6.09737	5.92843	5.96532	6.19122	6.13888	5.79539	6.36661	6.14904	6.28079	6.08918	6.34645	5.95628	5.98944	6.10916	7.00534	6.65761	5.95178	6.24239	6.14034	7.2155	6.12888	6.09714	5.91367	6.17565	6.12605
API5	10.3768	10.24	10.341	10.3364	10.504	10.1598	10.5482	10.6448	10.549	10.5922	10.7383	10.4884	10.5629	10.6238	10.4138	10.3925	10.4855	10.0989	10.6091	10.6583	10.6078	10.5837	10.1817	10.2222	10.5753	10.2892	10.2804	10.472	10.6231	10.6146	10.5062	10.7121	10.3396	10.1754	10.549	10.0743	10.5553	10.6655	10.1078	10.2033	10.5963	10.5553	10.7424	10.2346	10.4573	10.5561	10.5993	10.6386	10.6665
APIP	8.26441	7.00994	8.06785	7.99278	7.14084	7.53352	8.05555	8.29596	7.97216	8.24392	8.22842	7.9913	8.3207	8.32927	8.0633	7.979	8.18493	7.92214	8.12819	8.26753	8.07877	8.11675	7.43901	7.48951	8.05103	8.07121	8.06914	8.28638	8.12368	8.2529	8.00546	8.15356	8.07607	8.03591	8.16919	8.10283	8.32102	8.20971	7.16268	7.68842	7.97592	8.2093	8.12931	7.32092	8.16496	7.91451	7.99043	8.16595	8.30342
APITD1	8.2308	7.81654	7.88313	7.84316	7.56539	8.03483	7.74025	7.94443	7.5981	8.16575	8.00232	7.76735	8.18689	8.21453	7.79734	8.00687	7.83408	7.72477	7.71575	8.15177	7.60553	7.91031	7.8661	8.03074	8.09308	7.74687	7.70345	8.08474	7.89694	8.16119	7.77901	7.99366	7.91268	7.77142	8.13868	7.88593	8.01803	8.12186	7.90401	8.03988	7.60885	8.23076	8.0408	7.89844	7.87456	7.6805	7.72094	8.10831	8.07137
APLF	4.92346	4.80744	4.76579	5.0503	4.88328	4.79719	4.80071	4.75336	4.89761	4.7143	5.052	4.6872	4.8336	4.89404	4.62002	4.89257	5.11047	4.88777	4.99314	5.04992	5.0429	5.08631	4.66239	4.40757	4.79411	4.72982	4.98916	4.86998	5.2644	4.52444	4.75422	4.88746	5.062	5.16823	4.84799	4.75259	4.84501	4.9181	4.83973	5.01829	4.6626	4.49487	4.62038	4.61125	4.90932	4.96344	4.78657	4.9019	4.73204
APLN	5.23845	5.52748	5.36016	5.49605	5.04398	4.73775	5.78162	5.65314	6.4362	5.02645	6.0565	6.07985	5.17835	5.41531	6.20663	4.74017	5.01528	5.70917	6.2854	5.50419	5.66029	5.80765	5.17728	4.89878	5.42698	5.36284	5.32002	5.13576	5.87804	5.49726	6.10749	4.96889	4.98546	5.55769	5.6204	5.52447	5.19307	5.43661	5.41311	5.35537	5.70972	5.3866	5.25892	5.587	5.39121	5.35286	5.54333	4.953	5.47902
APLNR	4.42678	4.61325	4.18975	4.26366	3.95689	4.21582	4.50575	3.80424	4.12663	4.32268	4.12638	4.46857	3.92657	4.14446	3.73842	3.67187	4.09186	4.33732	4.47766	4.25158	4.59003	4.22321	4.30968	4.68605	3.94393	4.29461	4.69423	4.04253	4.2134	3.97014	4.39387	4.11492	4.17683	3.82685	4.19609	3.90301	3.81108	3.8367	4.67521	4.13839	4.422	4.62708	3.9515	4.48315	4.21338	4.46069	4.36447	4.33115	4.19101
APLP1	7.15482	5.95871	6.96164	7.05249	6.26038	5.98448	6.96073	6.6583	7.03515	6.72452	6.57651	6.82048	6.75048	6.84876	7.28498	6.26288	6.44728	6.41752	6.92877	6.77705	6.86858	6.85752	6.13436	6.15505	7.00348	6.45575	6.66943	6.60325	6.81824	6.85312	7.06065	6.43058	6.33252	7.05975	6.67882	6.71869	6.58032	6.81608	6.14632	6.14374	6.92305	6.67622	7.00565	6.22697	6.61971	7.2064	6.93545	6.62758	6.93406
APLP2	8.65005	8.99849	8.13469	8.34366	8.60428	8.27713	8.32189	8.52937	8.38771	8.32472	8.21563	8.24917	8.47753	8.07123	8.33655	8.93077	8.57068	8.32821	8.30367	8.45115	8.18951	8.22022	8.57476	8.49033	8.42072	8.25901	8.23623	8.52001	8.152	8.21447	8.2588	8.12976	9.08308	8.21636	8.33579	8.33517	8.55524	8.15566	8.75502	8.47977	8.1562	8.2634	8.47693	8.83561	8.66137	8.44179	8.18845	8.49778	8.28661
APM-1	4.7359	5.68267	4.62333	4.37836	4.33779	4.49427	4.85741	4.90829	4.26853	4.6807	4.48725	4.89893	4.77039	4.47461	4.77149	4.66775	4.37105	5.00807	5.12321	4.54306	4.05515	4.56095	4.56379	4.61824	4.50419	4.30434	4.38107	4.50956	5.10275	4.85995	4.49901	4.68431	4.98238	4.38802	4.79021	4.71794	4.63929	4.4718	4.95375	4.33488	5.03563	4.89317	4.67289	4.60496	5.15452	4.54771	4.87075	5.14578	4.65
APOA1	4.20829	4.10605	4.19231	4.80166	4.27381	4.55582	4.41372	4.48616	4.14844	3.85593	3.96551	4.49028	4.81821	4.44633	3.99044	4.97984	4.51056	3.46793	4.21509	4.55279	4.37375	3.97022	4.00134	4.16598	4.48203	4.1406	3.33344	3.79126	4.27712	4.54467	3.97786	4.25222	4.77733	4.86006	4.27813	4.42013	4.64122	4.30455	4.44536	3.97881	4.2249	4.33311	4.53232	4.33018	4.01604	4.12112	4.10489	4.19924	4.37113
APOA1BP	10.7262	10.4758	10.4765	10.5619	10.5203	10.1488	10.6243	10.5569	10.4332	10.5563	10.3832	10.487	10.5524	10.4363	10.3362	10.6162	10.6374	10.4502	10.5679	10.4399	10.4491	10.5139	10.2406	10.287	10.5743	10.4741	10.3765	10.7058	10.3565	10.2043	10.5848	10.5211	10.6599	10.504	10.5815	10.4235	10.54	10.2892	10.3398	10.2519	10.5202	10.5566	10.6638	10.4707	10.6909	10.7273	10.5573	10.6923	10.3263
APOA2	4.6269	4.32079	4.65722	4.24452	3.98954	4.1745	4.01818	4.4127	4.69044	3.17213	4.60601	3.12685	3.82695	3.84264	4.08903	4.30903	3.74356	4.2371	4.62861	3.57296	4.58695	3.90023	4.60728	4.65556	4.26474	4.36427	4.21723	3.14978	4.23515	4.08829	3.86079	4.74157	4.14849	4.30237	4.1992	4.21734	3.969	3.4712	4.28177	4.00615	3.88984	4.07568	4.03374	4.62307	3.68688	3.89636	4.43916	4.18713	4.37894
APOA4	4.48042	4.61211	4.60325	4.72689	4.53148	4.24938	4.00862	5.04662	4.59614	4.25371	4.3127	4.04025	4.16106	4.567	4.38413	4.29302	4.70822	4.17265	4.43025	4.97582	4.02622	4.63092	4.52691	4.20366	4.35313	4.11255	4.41441	4.74799	4.6251	4.2548	4.61007	4.12976	5.0075	4.83436	4.5838	4.39639	4.79863	4.0844	4.13686	4.37007	4.3409	4.93486	4.50363	4.31632	4.73985	4.02004	4.42237	4.71066	4.52069
APOA5	4.33411	5.27267	5.51928	4.63217	5.00552	4.37139	4.96277	4.8682	4.50986	4.71175	5.0991	5.09727	4.77312	5.72487	4.81618	4.41534	5.33085	4.63217	4.72843	4.88305	4.52323	4.63185	5.17887	4.48554	4.89923	4.9257	4.75047	4.2384	5.10786	4.51221	5.26526	4.80719	5.00127	4.98841	4.90159	5.22088	5.33782	5.0863	4.69331	4.9313	5.48441	4.73904	4.78154	4.61204	4.45255	4.75987	4.93408	4.73859	5.18205
APOB	4.18056	3.70106	4.52231	4.55841	4.11056	4.17806	4.64625	3.66025	4.08669	3.44872	3.56417	4.30966	3.85668	4.00541	4.35308	3.69634	4.25321	3.78789	3.84135	4.06125	4.46089	4.3417	4.47692	3.91889	3.93072	4.13659	4.28006	4.22413	4.08603	3.88844	3.9039	4.20594	4.28973	3.81028	4.24927	4.30926	4.03994	4.14578	3.4951	4.34265	4.17157	3.61695	3.38674	4.45097	4.16303	4.90664	4.03395	4.40862	4.21669
APOB48R	5.00771	4.32121	4.98455	4.34058	3.92729	4.3984	5.08781	4.68218	4.21078	4.83784	4.20714	4.57555	5.0103	4.27225	4.7344	4.91317	5.36039	3.71517	4.67473	4.7917	4.29742	4.00202	4.71353	4.42634	4.46916	4.75441	4.1221	4.6862	4.55171	4.59623	5.00999	4.91476	4.5602	4.299	4.23626	4.224	4.82737	3.92741	4.72579	4.93513	4.9727	4.64038	4.74427	5.05206	4.48074	4.5222	4.01485	4.45691	4.97226
APOBEC1	3.9788	5.13917	4.50719	4.74968	5.00647	5.02256	3.98363	4.52061	4.88381	4.77896	4.42847	4.35356	4.67485	4.87933	4.69301	4.80344	4.45322	4.42127	4.3481	4.47935	4.36631	4.63794	5.04344	4.59738	4.48252	4.44791	4.55792	4.73562	4.21957	4.26281	4.55497	4.16061	5.30175	4.73926	4.88842	4.68748	4.57145	4.75062	4.86339	4.25843	4.32666	4.38346	4.87085	4.38621	4.57105	4.78289	4.75198	4.81284	4.23
APOBEC2	4.8894	3.88494	4.34869	3.54057	4.06533	3.91469	3.26491	3.81194	3.98055	4.33445	3.55249	2.80981	3.84224	2.76693	4.41277	4.17972	4.21681	4.20451	3.90798	3.60908	3.23595	4.37022	4.25709	4.25881	4.23835	3.445	4.30952	4.03583	4.06298	4.13392	4.06887	3.93987	3.83786	3.25683	4.1546	3.55039	3.94449	3.85002	4.00961	4.17611	3.54584	4.46365	4.12352	3.83488	4.32728	4.13154	2.93866	2.83609	4.04046
APOBEC3A	3.65286	4.52859	4.43857	4.25299	4.23876	4.13484	4.22909	3.25792	4.77604	3.67795	4.11882	5.18193	3.39679	4.26328	3.80644	4.65006	3.73993	4.45274	4.72782	4.36979	4.62242	3.99448	4.53913	4.24598	4.38171	3.91718	3.78519	4.56136	3.9054	3.96185	3.93628	3.60407	4.44449	3.93215	3.95187	4.42441	4.11552	3.61157	4.38125	4.33219	4.26284	3.95302	3.72791	4.52127	4.19791	3.23057	4.54721	4.29456	4.47992
APOBEC3B	9.58276	9.56767	9.12197	9.27602	9.3704	9.07286	9.03733	8.84763	9.15414	9.38437	9.45818	9.14576	9.46587	8.74638	9.23543	8.54147	8.59709	8.94485	9.15397	9.425	9.12736	9.57035	9.13697	9.20432	9.74837	9.01706	8.89127	8.68931	9.16413	8.68225	9.33043	9.50119	8.65116	8.94989	9.50691	9.09476	9.02971	8.69142	9.43829	9.14615	8.85154	9.41783	9.6543	9.50321	8.90606	9.01861	8.824	9.37964	8.91558
APOBEC3C	6.13853	6.8646	6.43865	6.41459	6.78598	6.87858	6.40007	6.52914	6.67293	6.579	6.56714	6.58618	6.51587	6.30523	6.7521	6.30086	6.40239	6.6508	6.6589	6.30629	6.42659	6.71744	6.60314	6.50529	6.35291	6.41314	6.33281	6.18229	6.58014	6.57749	6.62837	6.71393	6.56302	6.32604	6.76682	6.51429	6.36902	6.60568	6.67516	6.1554	6.79993	6.39034	6.52498	6.7025	6.64047	6.75262	6.51274	6.56103	6.41649
APOBEC3D	4.59065	4.76735	4.94686	4.82867	4.7992	5.13597	4.47251	5.06878	4.82349	4.81231	4.97388	4.71544	4.52502	4.97428	4.92507	4.98978	5.29077	4.82916	4.89898	4.87446	4.60593	4.78861	4.73122	4.62285	4.85591	4.73634	4.63343	4.82469	4.98647	5.14291	4.69134	5.10415	4.90354	4.86639	4.95161	4.68492	4.90616	4.88358	4.89357	4.50108	5.05608	4.8076	4.99883	4.71116	4.98681	4.63774	4.55654	4.57441	4.72428
APOBEC3F	6.08682	7.02556	5.90986	6.06627	6.65	6.26792	5.90195	5.95491	5.85076	5.9446	6.14645	5.9861	6.0215	5.83857	6.04762	6.6405	6.60953	6.08756	5.99029	6.09988	5.96948	5.99967	6.48005	6.18631	5.90029	5.98816	5.91401	6.11971	5.91533	5.89283	6.00336	6.14465	6.72186	5.89168	6.30648	5.97246	5.88283	6.09348	6.65194	6.32986	5.9548	6.25182	5.92938	6.49513	6.14604	5.79535	6.08717	6.17607	5.89761
APOBEC3G	4.73211	5.77076	4.91736	5.43488	5.26598	5.37991	4.624	4.99449	5.33892	5.32814	5.11883	5.39872	5.24068	4.98685	5.06535	5.33329	5.14466	4.92172	5.32701	5.33488	4.94593	5.38239	5.28342	5.0913	4.94085	4.97737	5.24056	5.29159	5.05746	5.40034	4.95826	5.04956	5.23382	5.11062	5.19052	5.1751	5.38588	4.99811	5.27676	5.14924	4.84441	5.1322	4.81976	5.16215	5.25554	5.25185	5.32628	5.27708	4.62805
APOBEC3H	4.22588	4.80014	4.1574	4.60307	3.85376	4.16863	4.20338	3.85536	4.34008	4.54573	4.23286	4.46417	3.96493	4.45712	4.35199	4.32015	4.42649	4.14767	4.32984	4.5615	3.80321	4.39667	4.22789	4.10295	4.50411	4.60287	4.81751	3.88895	4.61812	4.3568	4.54724	4.13342	3.83065	4.29811	4.75922	4.56172	5.01081	4.017	3.89176	4.06718	3.92252	4.00698	4.79565	4.2253	4.26225	4.76173	3.96136	4.09367	4.57876
APOBEC4	4.65473	4.36514	4.09697	4.33991	4.81053	3.65127	3.47845	3.71392	4.43625	3.96782	4.10887	4.58018	4.38097	3.98773	4.96289	4.25331	4.11792	4.65537	3.45436	4.77965	3.77751	3.64661	4.35321	4.14093	4.13991	4.17986	3.64895	4.85606	3.98752	3.98694	3.97478	3.98889	4.18906	4.20155	4.72839	4.83694	4.33664	4.79099	3.45936	3.77048	4.32638	4.72248	3.77371	4.64034	4.07497	4.09736	4.2448	4.64763	4.33853
APOC1	7.81911	7.77398	7.68138	7.7054	8.03641	7.72315	7.20626	8.11954	7.49939	7.7272	7.71945	7.5383	7.49206	7.327	7.34912	7.86322	8.07106	7.68911	7.67172	7.79324	7.8357	7.85555	7.7717	7.5271	7.41249	7.71912	7.7981	8.0868	7.9516	7.54288	7.65353	7.61831	7.80715	7.8126	7.63348	7.76292	7.8341	7.55403	7.7292	7.76264	7.37595	7.47086	7.70364	7.91426	8.04537	7.49424	7.56785	7.58871	7.46592
APOC2	4.75564	4.57218	4.50359	4.60835	4.7463	5.196	4.43277	4.2754	4.64141	4.53933	4.88695	4.99679	5.04271	5.09352	4.57467	4.93752	5.2886	4.54718	4.22954	4.72454	4.90185	4.43003	4.80798	4.32203	4.74456	4.6152	5.344	4.32435	4.94196	4.39699	4.83095	4.88568	4.09306	5.02344	4.875	4.85868	4.08622	5.00325	4.54036	4.61793	4.54166	4.91908	4.3531	4.82861	4.37966	4.86158	4.83647	4.82977	4.7652
APOC3	4.66216	4.37879	4.49937	4.20351	4.52353	4.21963	4.56892	3.98394	4.16885	3.82394	4.38376	4.35471	4.11074	4.1387	4.39178	4.3393	4.51753	4.36082	4.52788	4.73674	4.07946	4.47042	4.4326	3.84677	4.30558	4.54202	4.21617	4.01055	4.65996	4.19304	4.99972	4.56051	4.21843	4.3244	4.04557	4.19132	4.40345	4.36031	4.57011	4.41573	3.86071	4.38609	3.84139	4.46869	4.24318	3.53356	4.21266	4.65866	4.93851
APOC4	4.49253	4.18243	4.57472	4.68057	4.75985	4.96812	4.07772	4.04765	5.00806	3.79423	4.50054	3.76261	4.50325	4.65473	4.52402	4.38173	4.35673	4.02803	4.86182	4.44714	3.78171	4.16375	4.72156	4.51223	4.61074	4.45686	4.36015	4.17589	4.2201	4.26152	4.78899	4.52017	3.97796	4.22036	4.43518	4.22889	4.44686	4.73467	4.37307	4.11002	4.19678	3.65305	4.24834	4.82029	4.26697	4.53399	4.35269	4.55718	4.67648
APOD	3.96746	4.15739	3.75904	3.83611	4.05996	4.34114	4.32196	4.21456	3.27996	2.7075	4.02048	4.04029	3.85241	4.14017	3.67466	3.87007	4.28867	3.3862	3.79541	3.72183	3.76943	3.85498	3.65236	4.18774	4.24329	3.59824	3.86931	4.13304	3.89092	3.60762	4.23059	3.92353	4.25563	3.717	2.57998	4.09664	4.217	2.6768	4.08933	4.49695	3.63837	4.0827	3.8472	4.226	3.65177	3.18603	3.88748	4.19099	3.86938
APOE	8.78936	9.10946	8.76656	8.68445	8.93026	8.3881	9.09897	8.77542	8.4804	8.40986	8.57269	8.51783	8.42671	8.39978	8.70374	8.98566	9.04762	8.6253	8.57255	8.43979	8.62286	8.61168	8.7505	8.52567	8.48159	8.39369	8.63468	8.83977	8.65812	8.35445	8.82621	8.62662	9.26218	8.71549	8.49498	8.65594	8.6981	8.37509	8.87264	8.53632	8.73487	8.54111	8.84688	9.03441	8.95965	8.89019	8.63491	8.60124	8.6102
APOF	3.99791	4.224	4.4882	4.13853	3.62768	4.37101	4.21821	4.2375	3.5173	4.78098	4.29533	4.05827	3.83126	4.06656	3.95704	4.13422	4.51316	3.92569	4.30103	4.28149	4.4212	4.6316	3.39036	4.27379	4.16187	3.19472	4.00009	4.68132	4.1822	3.9751	3.86667	4.5599	4.45668	4.06895	4.34107	4.4809	4.31861	3.99058	4.3227	3.60229	3.54406	4.64562	4.48849	4.24295	3.88314	4.17071	4.56621	4.34489	4.1877
APOH	3.41151	3.43286	4.37473	4.20005	4.72252	3.16511	3.54268	5.23203	3.28486	3.63654	4.96236	0.322389	3.6359	3.71145	3.10302	3.79013	3.05385	3.78465	4.11961	2.23551	3.87369	3.26889	4.22113	3.57438	4.43932	4.02654	3.26242	3.06712	3.9146	3.57711	4.33109	3.60917	3.82988	4.23541	3.58966	3.44871	3.12387	3.57681	4.15644	3.53755	3.83194	4.02738	3.76503	3.93303	3.49961	3.00425	3.97684	3.87438	2.95983
APOL1	5.1577	5.4027	5.14431	4.72002	5.42717	5.45297	5.04977	4.9951	5.00023	4.78728	4.72417	4.96967	4.93896	5.02325	4.95491	4.90749	4.93802	5.07848	5.05788	4.78972	5.06082	5.07943	5.40523	5.30139	5.19781	5.01397	5.26943	4.83874	4.9817	5.12992	4.9866	4.99766	4.61908	4.97882	4.81799	5.1429	5.15377	5.05028	5.11434	5.47178	4.92211	5.13202	4.9724	5.2419	4.89979	5.10089	5.05657	4.87064	5.16377
APOL2	6.15121	6.07261	6.10394	6.19886	6.35176	6.3282	6.19612	6.29155	6.17888	6.04903	6.07612	6.09972	5.94766	5.81228	6.13912	5.80105	5.86443	6.27168	6.17587	6.09366	6.09531	6.21487	6.43773	6.34725	6.01903	6.24751	6.05359	6.29183	6.26806	6.06716	6.19928	6.07234	5.79927	6.09558	6.1923	6.35579	6.29222	5.83855	6.15315	6.50422	6.18182	6.06886	6.069	6.2057	6.1574	6.34448	6.02351	6.14989	5.79018
APOL3	5.83102	6.02883	5.5831	5.79299	5.51627	5.41538	5.3047	5.71126	5.69795	5.6138	6.02366	5.72279	5.78088	5.58137	5.53355	5.37019	5.64196	5.57344	5.63007	5.66604	5.74027	5.82531	5.51465	5.49763	5.79757	5.7852	5.6686	5.75506	5.67636	5.62379	5.87309	5.95502	5.38642	5.53395	5.67449	5.51894	5.7309	5.47719	5.85873	5.47597	5.27001	5.66231	5.74086	5.69737	5.63365	5.60616	5.42973	5.77756	5.6782
APOL4	4.53303	4.58986	4.5951	4.50966	4.65502	4.08775	4.71925	4.46339	5.10993	4.40142	4.60118	4.56707	4.56414	5.05784	4.55003	4.81626	4.74395	4.68821	4.80717	4.29084	4.30956	4.52523	4.49391	4.67293	3.91989	4.63976	4.50701	4.81448	4.70475	4.64571	4.69391	4.15548	4.91563	4.5543	4.86179	4.65874	4.41513	4.69125	4.93079	4.49878	4.4425	4.81464	4.25451	4.36496	4.5548	4.5933	4.56472	4.91944	4.83465
APOL5	4.01806	3.86867	3.52834	3.91513	3.97996	4.10829	4.26166	4.07931	4.28891	4.27201	4.31089	3.95742	3.50639	4.23557	4.59751	4.58336	3.44468	4.10453	4.48318	4.02382	3.81145	4.38487	4.21736	4.49454	4.61399	4.37348	4.31019	3.48835	3.51802	3.93083	4.07115	3.88363	4.58421	4.01906	3.71644	3.75651	3.4494	4.41721	3.64999	4.22193	4.02742	3.91516	4.11589	4.60162	3.95212	3.82216	4.79281	3.64408	4.43569
APOL6	6.10633	6.49946	6.29553	6.23535	7.00875	6.52336	6.17451	6.07497	5.54797	6.01667	6.32487	5.8758	5.94878	6.37442	5.76807	5.56648	5.36104	6.29884	6.1275	6.55089	5.5144	6.02461	6.69955	6.25373	6.32685	6.13926	6.53632	5.99843	6.24776	6.25236	6.43936	6.27312	5.34788	5.85672	6.10307	6.35087	5.86142	6.30095	6.67365	6.36235	6.3666	6.19302	6.19668	6.60277	6.05706	6.46913	6.50701	6.07218	5.9607
APOLD1	6.75982	5.93084	6.33266	6.69504	6.04756	5.89224	6.12278	6.68207	6.41664	6.42897	6.67151	6.465	6.68202	6.02753	6.54098	6.50821	6.81867	6.07376	6.22326	6.78542	6.34648	6.55914	5.85611	5.58563	6.66785	6.33742	6.31322	6.84486	6.89824	5.90869	6.6385	6.76601	6.45561	6.43716	6.52884	5.93872	6.72528	5.88666	5.84933	5.99978	6.09701	6.55379	6.63082	6.39544	6.65846	6.2199	5.8427	6.48344	6.46364
APOM	5.58103	7.43816	4.88824	5.27958	7.56246	7.61573	5.25175	5.78593	5.179	5.75358	5.67493	5.56486	5.49138	5.32678	5.43152	4.67494	4.89663	5.05079	5.02528	5.78251	5.19189	5.71122	7.72923	7.60401	5.63364	5.11665	4.70374	5.90698	5.37845	5.4109	5.09757	5.62351	4.90877	5.36675	5.55618	5.28596	5.59774	5.33878	7.35399	7.54223	5.3241	5.4783	5.76724	7.63767	6.01373	5.34687	5.11362	5.64825	5.07175
APOO	8.34816	7.59933	8.3914	8.62742	7.54246	7.56313	8.3528	8.41982	8.30462	8.38893	8.23954	8.3907	8.28948	8.46947	8.22692	8.00558	8.1803	8.27998	8.46413	8.0832	8.43884	8.3812	7.60702	7.8455	8.24364	8.24364	8.32707	8.33558	8.2814	8.59349	8.42291	8.32192	8.11773	8.41835	8.32989	8.4635	8.47176	8.42483	7.56167	7.60991	8.52699	8.20908	8.16029	7.71328	8.39109	8.51493	8.46229	8.34651	8.5012
APOOL	6.49184	6.85024	6.74954	6.68685	6.57539	6.22141	6.64267	6.28997	6.45509	6.8217	6.80046	6.64859	6.50406	6.71762	6.76828	7.20588	6.78237	6.75587	6.63124	6.49948	6.79517	6.8283	6.31743	6.25399	6.39762	6.7067	6.5606	6.35307	6.73851	6.69888	6.68449	6.71821	7.42377	6.41795	6.96025	6.73569	6.15286	6.70026	6.60515	6.53489	6.74314	6.50385	6.70336	6.34034	6.1677	6.84506	6.67164	6.84784	6.63084
APP	7.78258	8.64442	7.48781	7.45071	7.68436	6.62901	7.57342	7.13265	7.66091	7.55361	7.62046	7.48581	7.79883	7.48255	7.59533	7.95081	7.40577	7.42601	7.62521	7.76158	7.60316	7.50181	7.10187	6.89378	7.67258	7.42006	7.5553	7.11915	7.26255	7.30694	7.69615	7.71756	8.54434	7.36383	7.37408	7.25555	7.10351	7.75027	7.9483	6.96287	7.44828	7.56704	7.86579	7.848	7.18503	7.58844	7.60942	7.48989	7.82419
APPBP2	8.89907	8.00011	9.00612	8.73964	7.96591	7.99021	8.53075	8.83974	9.06433	8.69825	8.79427	8.86577	8.59493	8.0114	8.97371	8.64984	8.77545	8.83799	8.86797	8.83094	9.00232	8.9799	8.10875	7.67894	8.57657	8.85483	8.76794	8.90712	9.02662	8.27139	8.80483	8.80994	8.37255	9.13471	8.70911	8.83876	8.80401	8.0401	8.1555	8.01854	8.67859	8.87076	8.6439	8.03313	8.751	8.22303	8.62087	8.62803	8.22408
APPL1	8.29921	7.7592	8.19204	7.71439	7.95763	8.15103	7.96982	8.21027	8.06721	8.12531	8.18425	7.69512	8.17342	7.87871	7.7879	8.37251	8.07504	7.92717	7.95853	8.18277	7.9736	8.19372	8.05438	8.04317	8.01725	8.23572	8.14568	8.10028	8.09413	8.16811	8.07806	7.95621	7.95044	8.21082	7.95307	7.92441	8.11922	8.22871	7.94131	7.98808	8.38933	8.07652	7.96237	7.91457	8.08271	7.87633	7.9666	8.01425	7.93821
APPL2	8.71987	8.92357	8.3942	8.66963	9.06321	8.8718	8.87641	8.61761	8.15357	8.49524	8.63525	8.34987	8.74344	8.55852	8.10658	8.30426	8.52249	8.56204	8.02853	8.75004	8.08907	8.76516	8.78229	8.95252	8.87288	8.8102	8.62867	8.40562	8.53579	8.38351	8.73967	8.76998	8.25814	8.53541	8.60063	8.54279	8.78697	8.54162	8.89878	8.75469	8.60304	8.50633	8.85985	9.24549	8.66759	8.7171	8.59207	8.54903	8.6102
APRIN	4.57912	3.47253	4.40716	4.47023	4.3334	4.87558	4.51431	4.0916	4.02573	4.38205	4.26967	3.80758	4.29821	3.83845	4.12219	4.44599	4.55896	4.55578	4.17795	3.88865	4.53171	4.90528	4.78433	3.68427	4.80547	4.26729	3.81133	3.61487	4.5978	4.21608	4.49904	3.96802	4.39485	4.31753	4.63352	4.93524	4.26522	4.29563	4.13429	4.53827	4.50546	4.97794	4.04863	4.02133	4.2984	4.35942	4.11117	3.40019	4.54383
APRT	8.27854	7.7345	8.11096	8.04457	7.74292	7.63401	8.15517	8.25684	8.14361	8.03374	7.99077	8.00601	8.19158	8.1892	7.99041	7.86339	8.17878	8.06114	8.10777	8.02082	8.10868	8.07408	7.62451	7.57048	8.24211	8.06178	8.039	7.96765	8.15741	8.08176	8.13557	8.19442	8.09836	7.88971	8.14801	8.12811	8.32596	7.998	7.68818	7.60173	8.04859	8.0308	8.11974	7.91552	8.32992	8.32731	8.11436	8.0597	8.21557
APTX	9.03782	8.21498	9.03187	8.96374	8.43986	8.61093	9.14796	9.27777	9.07579	9.1921	9.06971	9.11971	9.14361	9.30916	9.07003	8.93593	9.14353	9.07218	9.041	9.11948	8.99384	9.05895	8.46921	8.57558	9.09037	9.08895	8.99987	9.32964	8.9994	9.28769	9.05196	9.09784	8.92555	9.05765	9.19151	9.05803	9.28559	9.2234	8.3723	8.54043	9.14653	9.18194	9.09588	8.42175	9.29093	9.00113	9.2155	9.18795	9.21926
AQP1	4.70192	4.63684	5.30528	4.76952	4.57776	4.5344	5.01341	4.57077	4.68817	5.14069	4.64395	4.92614	5.04201	4.93026	4.89721	4.67391	5.09751	4.73303	4.61384	4.77176	4.73543	4.93722	4.72295	4.58886	4.72953	4.69079	4.82172	4.48294	4.79438	4.98879	4.87396	4.63291	4.98923	4.85186	5.09522	4.86067	4.85761	4.65899	5.07736	4.62977	4.9296	4.7041	4.82793	4.69927	4.72827	5.13364	4.6654	4.966	4.81394
AQP10	4.16816	4.61037	4.00527	4.40997	3.74036	4.49275	3.02581	4.07384	3.99948	4.59226	4.14505	3.7304	3.96544	3.81817	4.38227	4.3228	3.91209	4.16628	4.07137	3.71326	4.00294	4.14508	4.47433	4.70858	3.7865	4.13983	4.46286	4.31469	4.25424	4.29733	4.30991	3.58137	3.95009	4.2569	4.00145	4.16929	3.95244	4.84256	4.22954	3.9884	4.13568	4.14596	3.9641	4.11277	3.69932	4.67325	3.94239	3.09422	3.98878
AQP11	6.88432	7.04889	6.75248	6.96382	6.16992	5.28575	7.09798	6.58885	6.50213	6.7687	6.62572	6.64807	6.8084	6.81756	6.81667	9.05603	8.30259	7.12735	6.46236	6.83471	6.81297	6.83348	5.33991	5.25059	6.47246	6.84661	6.83823	7.03767	6.86148	7.26801	6.79346	6.76654	8.85876	6.93862	6.95165	6.85382	6.99952	7.28949	6.69959	5.4417	7.15966	7.12785	6.71062	5.78829	6.52606	6.72596	7.07415	6.90978	7.21124
AQP12A	4.90913	4.67938	4.61778	4.53323	4.57349	4.34633	4.9187	4.43963	4.59675	4.34798	4.5026	4.89187	4.58588	4.50491	4.79411	4.43897	4.2239	4.83007	4.50364	4.52058	4.92224	4.46943	4.54707	4.59412	4.48729	4.6837	4.61332	4.46516	4.69137	4.67057	4.97071	4.76007	4.62992	4.47711	4.57494	4.65008	4.83902	4.68839	4.64463	4.67139	4.65166	4.26525	4.11919	4.51395	5.04384	4.63165	4.59338	4.66398	4.73665
AQP12B	4.33103	4.28513	4.57142	4.80362	4.1196	5.04934	4.27345	4.41908	4.68256	4.24176	4.35572	4.34768	4.34638	4.49858	4.56361	4.40312	4.89385	5.04767	4.1211	4.47097	4.85773	4.38931	4.87337	4.48837	4.92951	4.84588	4.31793	4.12537	4.89041	5.17298	4.7621	4.41498	4.87493	4.80599	3.76713	4.47425	4.73564	3.9168	4.55138	4.7225	4.01229	4.23853	4.56354	3.8579	4.27816	3.81751	4.29573	4.88328	4.22234
AQP2	3.86139	4.71718	5.36484	4.65466	4.41036	4.56033	4.18349	4.78359	4.55939	4.60721	3.72108	4.46298	4.53875	4.1567	4.62361	4.71233	4.23534	4.58115	4.27304	4.49367	4.43477	4.18507	4.68271	4.1434	4.56551	5.15285	4.29956	4.82318	4.06314	4.60823	4.77317	4.00156	4.13543	4.22929	4.49386	4.60851	4.09729	4.43281	4.78585	4.30266	4.10455	4.26942	4.62693	4.72872	4.5983	4.5384	4.53703	4.59718	3.87287
AQP3	5.44489	5.7477	5.17514	5.45847	5.21557	4.77978	5.37573	5.30505	5.05299	4.76965	5.00436	5.26351	5.34404	4.90813	5.07023	5.21153	5.24598	5.28383	5.16142	5.11192	5.26229	5.61742	5.1463	5.0071	5.0917	4.78635	5.4134	4.90699	5.58826	5.57175	5.42134	5.50512	5.44923	4.99406	5.00386	4.85353	4.19268	5.37873	5.65204	5.24555	5.20888	5.58213	5.432	4.68259	5.58916	4.88757	4.98528	5.16311	5.21518
AQP4	3.96938	4.01991	4.67391	4.53841	4.56657	3.87796	3.58943	3.95541	3.6093	3.95053	3.94541	4.29136	4.0136	3.95151	3.94605	4.07148	3.96111	4.19467	3.54461	4.21347	4.12909	4.05797	4.43719	4.09594	4.09606	4.02376	3.97833	4.09829	4.0801	3.95995	4.28023	4.10624	4.27425	4.24395	3.93696	4.29979	4.0127	3.61918	4.21236	4.49556	4.04246	3.76829	4.14124	3.89385	3.64102	4.4685	3.98358	4.09902	4.00256
AQP5	3.87594	4.12665	3.97549	4.18178	4.00153	4.09948	3.43507	3.45735	2.86795	3.97817	4.37861	3.76426	4.30194	3.76674	3.61168	4.44697	3.94728	3.59374	3.84621	4.28794	2.99819	2.96082	3.97108	4.33108	3.50955	4.61922	3.6971	4.04935	3.4878	3.73957	3.7295	4.13444	3.8045	4.18931	3.96544	4.02126	3.93704	3.72437	4.13838	3.96926	3.895	3.86828	3.73234	3.89213	3.74244	3.68594	3.24331	3.99615	3.20674
AQP6	3.90028	4.06053	4.68535	3.95155	3.99062	4.32733	4.38898	4.52997	4.53095	4.62556	4.28637	4.71304	4.39408	4.29779	4.38078	4.20963	4.31379	4.33727	4.31542	4.91644	4.24822	4.3707	4.42974	4.50866	4.2987	4.70715	4.48835	4.2169	4.60188	4.56066	4.10975	4.52773	4.7873	4.08862	4.23561	4.56381	4.43695	4.42154	4.13329	4.10791	3.9772	4.44233	4.06175	4.28699	4.5623	4.3924	4.37243	4.59593	4.19761
AQP7	4.71932	4.60513	4.0375	4.58146	4.25925	3.94682	4.4286	4.09122	4.65222	3.67327	4.1363	4.57497	4.04098	4.08395	4.40624	3.97684	4.48362	4.27957	4.36705	4.21206	4.14582	4.17215	4.38172	4.78434	4.0139	4.26181	4.03925	4.45995	3.68345	4.34728	4.72172	4.32383	4.49051	4.09279	4.39403	4.52021	4.38362	5.12247	4.38303	3.66288	4.44918	4.32184	4.29707	4.32383	3.87474	4.2788	4.33087	3.67583	3.60108
AQP7P1	5.67283	5.3502	4.96721	4.72406	5.29975	5.48585	4.17901	5.07089	4.58343	5.64792	5.05613	5.17348	4.38752	4.9636	5.42573	5.31323	6.31449	5.16771	4.79396	5.14018	5.00935	4.9422	4.77427	5.40329	5.03021	4.8595	5.2278	5.4129	5.54873	5.09135	5.10616	5.38557	4.99192	4.82909	5.16757	5.31582	4.94311	5.38519	4.96998	4.81204	4.82764	4.51815	4.56557	5.85398	5.30085	5.13072	4.79485	5.49046	4.79355
AQP7P2	5.03733	5.0231	4.90042	4.64273	4.70894	4.43906	4.83368	4.91936	4.58659	4.74954	4.56059	4.8039	4.72391	4.94488	4.93612	4.61245	4.68136	4.84503	4.66936	4.67855	4.7417	4.65581	4.64083	4.75287	4.87403	4.72381	4.76612	4.72898	5.00772	4.86884	4.68496	4.79375	4.77029	4.69168	4.71449	4.81486	4.82107	5.21434	5.00105	4.47029	5.01669	4.42509	4.91505	4.65647	4.73113	4.97805	4.70954	4.84183	4.57728
AQP8	3.8668	4.2195	4.69428	4.00618	5.20956	4.51699	4.10451	4.20944	4.32085	3.8534	4.0535	4.02559	3.82411	4.23867	3.98394	3.81469	3.92671	4.57205	4.44269	3.30189	4.25354	4.46333	5.18794	4.52312	3.66917	4.59004	4.18884	4.61353	4.35015	4.17225	4.12146	4.0376	4.15061	4.3635	4.09365	4.23727	4.62933	4.4957	4.5881	4.35601	3.57167	3.75783	4.82271	4.46774	4.04414	4.12363	4.04242	3.44537	4.60056
AQP9	4.33248	4.39533	4.82455	4.65194	4.35309	4.29306	3.95937	4.41124	4.17952	5.05188	4.90818	4.06839	5.05365	4.52222	4.31484	4.80675	4.59305	4.02583	4.18018	4.27377	4.29479	4.55091	4.70069	4.67173	5.0004	4.41863	4.35487	4.74992	4.43487	4.44731	4.69326	4.34569	4.70094	3.93569	4.19447	4.48217	4.26271	3.99858	4.03831	5.04637	4.59784	4.35498	4.85477	4.73996	4.45743	4.5604	4.4182	4.48723	4.81799
AQR	7.38674	6.99269	7.32192	7.49346	7.33739	7.29696	7.23671	7.45758	7.37172	7.5854	7.40898	7.14562	7.36406	7.39789	7.37994	7.56117	7.43143	7.42026	7.31008	7.45546	7.33204	7.31711	7.17781	7.26829	7.47362	7.33877	7.36638	7.6635	7.5153	7.25604	7.45002	7.39501	7.39929	7.29251	7.48236	7.40114	7.39998	7.32728	6.94285	7.18333	7.25191	7.57695	7.47589	7.1403	7.62572	7.65569	7.18574	7.60483	7.41172
AR	5.75836	5.66346	5.44744	5.7779	6.06339	5.84332	5.77598	5.58738	5.568	5.71759	5.61353	5.80218	5.61797	5.86477	5.472	5.11864	5.57817	5.64901	5.71994	5.67553	5.59782	5.84501	5.71759	5.91768	5.47726	5.73437	5.92396	5.5011	5.41598	5.98371	5.79305	5.4834	5.28966	5.4958	5.88648	5.91457	5.61898	5.71481	5.73807	5.79355	5.56961	5.71692	5.53828	6.18242	5.80324	5.8051	5.88765	5.74224	5.6978
ARAF	9.60065	9.12162	9.62744	9.60172	9.52488	9.40396	9.52164	9.53661	9.53569	9.70465	9.75437	9.64503	9.53082	8.71938	9.63002	9.71301	9.79023	9.61235	9.60488	9.65066	9.68282	9.72827	9.4022	9.63274	9.52188	9.5751	9.6148	9.60038	9.60508	8.85894	9.47875	9.71395	9.78161	9.68216	9.81333	9.58722	9.69243	8.68805	9.22734	9.40002	9.51056	9.71788	9.46941	9.27132	9.71668	9.49374	9.47576	9.91342	8.71176
ARAP1	7.11632	6.93086	6.77562	6.47487	6.17897	6.34358	6.5667	6.68491	6.8149	6.49188	6.72799	6.8063	6.72247	6.71337	6.95111	6.13374	6.60507	6.50209	6.59226	6.81659	6.84121	6.69421	6.37602	6.462	6.98373	6.63412	6.56766	6.82071	6.56361	6.0324	6.84083	6.67644	6.58945	6.51126	6.63242	6.31853	6.7975	6.37424	6.50397	6.39888	6.65341	6.40186	6.93911	6.77269	6.50714	6.40924	6.90785	6.85423	6.48848
ARAP2	5.83057	6.5665	6.18697	6.07794	6.6837	6.83127	6.2317	6.38253	6.4336	6.40294	6.20264	6.0094	6.41895	6.18349	6.07452	6.32578	6.13061	6.19471	6.20692	6.36954	6.23033	6.2219	6.83007	6.9282	6.16235	6.22283	6.06414	6.25226	6.32954	6.53667	5.9799	6.12397	6.31867	6.36063	5.97072	6.44741	6.2937	6.29242	6.56867	7.01691	6.20889	6.08533	6.10905	6.69854	6.39768	5.87541	6.22004	6.3069	6.1359
ARAP3	8.50889	8.33502	8.48781	8.71048	8.22987	7.99197	8.61519	8.59812	8.79829	8.82661	8.85908	8.78947	8.7636	8.3666	8.52666	8.42068	8.72788	8.65199	8.77763	8.76641	8.67653	8.84018	8.11251	8.02755	8.59822	8.71887	8.60879	8.64519	8.71105	8.4955	8.71109	8.89052	8.41828	8.64973	8.72003	8.61417	8.48517	8.53584	8.33932	8.06743	8.59735	8.77175	8.77326	8.06341	8.52715	8.56818	8.6215	8.77169	8.46067
ARC	4.43519	4.21719	4.68206	4.74922	4.80101	4.22346	4.2197	4.87843	4.74451	4.69264	4.14693	4.54545	4.1895	4.84281	4.74133	3.59264	4.44134	4.23567	4.65959	4.99046	5.30678	4.7067	4.57391	4.19236	4.75038	4.48684	4.64794	4.49314	3.93489	4.58435	4.58112	4.62668	4.58029	4.78286	4.44667	4.69191	4.19617	4.78685	4.55459	4.71745	4.13608	4.35193	4.82588	3.599	4.91968	4.85226	4.52777	4.44582	4.63172
ARCN1	11.1821	11.1698	10.7638	11.2664	10.9146	11.0016	11.1755	11.2521	11.4907	11.3031	11.3101	11.2574	11.294	11.3017	11.4446	11.187	11.1995	10.7433	11.3778	11.3095	11.2706	11.1995	10.9861	11.0092	11.2913	10.7363	10.6336	11.3332	11.3038	11.2728	11.2183	11.254	11.1924	10.7558	11.2504	10.6528	11.1287	11.3467	11.0209	11.1222	11.3104	11.2251	11.3761	11.2525	11.0435	11.1585	11.1939	11.192	11.4668
ARD1A	8.63324	9.17279	8.80224	8.81219	8.94354	8.74908	8.92172	8.82056	8.73452	8.80059	8.87531	8.96785	8.70276	8.85588	8.72632	9.06415	9.1407	8.99693	8.77601	8.75403	8.79138	8.7093	8.90588	8.79851	8.55484	9.06886	8.70475	9.02216	8.91212	9.01032	8.97101	8.61141	9.24983	8.82211	8.83322	8.90435	8.89533	9.00905	8.93102	8.62942	8.90783	8.85974	8.7319	8.94274	9.07312	9.03594	8.90746	8.77572	8.99158
ARD1B	4.69037	4.58267	3.63515	4.06977	4.33137	4.3735	4.73539	4.39755	4.40868	4.78044	4.1926	4.81472	4.39659	4.00237	4.95384	4.62772	4.49362	4.43424	4.18534	4.01605	4.67534	4.06416	4.3181	4.44657	4.06538	4.39199	3.8265	4.5541	4.54744	4.64883	4.46559	4.00865	4.56937	4.03992	4.56467	4.23922	4.23909	4.28305	4.57323	4.36566	4.63408	4.59206	4.62324	4.66995	4.19372	4.48854	4.94699	4.32043	4.17891
AREG	3.62311	3.44357	3.98205	4.37973	3.58633	4.16672	4.62059	4.01446	3.70083	2.95179	2.82381	3.94931	2.68231	3.83185	4.04437	4.24682	3.52879	3.86163	3.33349	3.50836	3.3042	4.49414	3.97151	3.75873	4.45899	3.47629	3.53643	4.09661	3.76187	3.57707	3.89195	3.64495	3.72975	3.35098	3.84767	3.77794	3.95287	3.29516	4.10128	3.503	4.30216	4.3057	3.01883	4.14059	3.89735	3.81499	3.41329	4.11324	3.53789
AREGB	4.17457	3.99048	4.37231	3.68082	4.23904	4.68058	4.56121	4.3186	4.25861	4.10982	3.94655	4.06714	4.55897	4.08605	4.29134	4.44886	4.18298	3.524	4.07614	4.31139	4.08097	4.651	4.77012	3.78937	4.01452	3.86544	3.82718	4.25791	4.69079	4.29077	4.16962	4.25112	4.26126	3.77788	4.20349	3.76764	4.21266	4.27081	4.27729	4.3567	3.12733	4.26764	4.40799	4.37944	4.5042	4.06856	3.42154	4.59263	4.1725
ARF1	10.5259	10.3322	10.5	10.5771	10.3263	10.1899	10.4874	10.2533	10.7748	10.3738	10.426	10.6127	10.2084	10.5887	10.6688	10.0691	10.1875	10.6369	10.7118	10.4594	10.7194	10.4976	10.2718	10.2974	10.4518	10.6366	10.543	10.3209	10.4739	10.6123	10.5149	10.4235	10.1611	10.5266	10.369	10.5761	10.223	10.5334	10.252	10.2843	10.5793	10.3331	10.4088	10.268	10.2141	10.5498	10.5836	10.5539	10.5788
ARF3	9.21325	9.17935	9.36201	9.22081	9.2185	8.74511	9.60671	8.63335	8.80449	8.83356	9.22137	9.23118	9.24659	9.30781	8.96464	8.71218	8.87661	9.27196	8.75964	9.06964	8.94118	8.97431	8.99015	9.13794	9.4405	9.42515	8.95582	8.98189	9.26377	9.32717	9.10513	9.04918	8.92339	8.89728	8.98741	9.27711	9.23958	9.0597	8.94793	8.95899	9.27833	9.15743	9.03271	9.50485	9.0981	9.35798	9.48403	9.21441	9.47019
ARF4	11.245	11.0689	11.1321	11.168	11.1968	11.0593	11.2878	11.0066	11.2382	10.996	11.0576	11.2647	11.0657	11.2253	11.2715	10.886	10.9701	11.2845	11.27	11.0944	11.2757	11.1064	11.1099	11.0399	11.0772	11.2819	11.3105	10.9765	11.1312	11.2721	11.1829	11.0665	11.0683	11.1619	10.9873	11.1926	11.0161	11.2381	11.0387	11.1212	11.2383	11.0523	11.1138	11.2138	11.0019	11.198	11.2389	11.0842	11.224
ARF5	10.0535	10.0067	9.92734	9.98514	10.362	10.0853	9.99304	9.77564	10.0416	9.82074	9.91544	9.91194	10.059	9.97726	9.86595	9.49452	9.45537	9.72958	9.93735	10.0445	9.98702	9.97532	10.0406	10.0575	9.95027	9.9189	9.98599	9.6751	9.87726	9.87191	10.0677	10.0446	9.47374	9.85403	10.0001	9.87944	9.83178	9.77042	9.93564	10.1084	9.88784	9.91504	10.1318	10.2444	9.92417	9.91601	9.8829	9.97566	9.89483
ARF6	5.54614	5.52302	5.56207	5.31351	5.68257	5.93569	5.24376	5.56193	5.57222	5.50412	5.91071	5.61519	5.6368	5.81849	5.666	5.71721	5.40603	5.77865	5.66431	5.25518	5.53465	5.56413	6.13384	6.12399	6.07403	5.63738	5.85488	5.52917	5.5984	6.05744	4.84071	6.07016	5.47714	5.42411	5.35381	5.41016	5.85337	5.61481	5.78851	5.70026	5.67018	5.48579	5.4043	5.8377	5.69096	4.82136	5.62292	5.58119	5.70064
ARFGAP1	7.95828	8.28863	7.78229	7.64739	8.25916	7.97084	8.04668	7.71424	7.78179	7.80704	8.05313	7.87641	7.76434	7.96019	7.8551	7.61571	7.95693	7.75034	7.86939	7.77003	7.76269	7.80373	8.1929	8.0938	7.8718	7.75374	7.80222	7.8541	7.66773	7.71872	7.8385	7.8396	7.75744	7.81142	7.8193	7.8657	7.77883	7.7283	8.27201	7.99746	7.92315	7.72519	7.87834	8.34124	7.88782	8.04052	8.006	7.99955	7.76226
ARFGAP2	8.77619	9.03388	8.7789	8.83816	9.09954	9.25412	8.61871	8.83816	8.5932	8.89952	8.94113	8.85391	8.69159	8.94879	8.66331	8.53339	8.5794	8.97854	8.54466	8.8366	8.67423	8.95262	9.19776	9.17114	8.81317	8.7789	8.77738	8.8406	8.93931	9.05905	8.82209	8.89815	8.44946	8.89623	8.87015	8.98428	8.74324	8.81469	9.15455	8.96519	8.97531	8.93297	8.73661	8.9459	8.78451	8.81402	8.84632	8.97531	8.73972
ARFGAP3	8.56017	8.70831	8.81182	8.6341	8.72252	8.42385	8.55172	8.61772	8.79628	8.6286	8.58751	8.7737	8.66507	8.86249	8.75811	8.23383	8.40237	8.73525	8.75899	8.52886	8.60843	8.55423	8.57933	8.45269	8.74489	8.74649	8.78347	8.64365	8.74715	8.71659	8.7445	8.68656	8.13803	8.54092	8.69277	8.65763	8.48138	8.67096	8.71876	8.58133	8.5078	8.62451	8.63544	8.73663	8.62464	8.71154	8.6321	8.65058	8.67454
ARFGEF1	9.23736	8.42052	8.96758	8.92077	8.56628	8.76463	8.78724	8.89525	9.02069	8.964	9.13474	9.08969	9.01298	9.23195	9.05126	8.89101	8.85956	8.91976	9.08274	9.06028	9.01376	9.07306	8.76746	8.76562	8.99777	9.06256	9.062	8.76523	9.03738	9.10384	8.98941	8.93792	8.74253	9.11993	9.09338	8.97697	8.6382	9.15104	8.49675	8.80136	8.87171	9.05293	8.99783	8.69014	8.87991	8.99788	8.81589	8.92497	9.16875
ARFGEF2	7.25967	8.76772	7.2588	7.37625	8.68303	8.54671	7.41679	7.10172	7.30542	7.47582	7.48299	7.14072	7.43957	7.54338	7.27886	7.6558	7.30449	7.39618	7.27105	7.49701	7.32112	7.51075	8.5123	8.72812	7.43879	7.26575	7.14884	7.29903	7.42816	7.6237	7.22734	7.3927	7.93599	6.96577	7.4045	7.36052	7.21558	7.50241	8.4651	8.64402	7.21821	7.50241	7.67758	8.56448	7.43607	7.03234	7.51463	7.46409	7.66506
ARFIP1	7.66562	7.17026	7.63074	7.61369	6.81259	7.1779	7.29007	7.8313	7.72946	7.84355	7.68158	7.51282	7.77417	7.79801	7.76316	7.73439	7.63293	7.53479	7.46206	7.69176	7.71228	7.67563	7.04153	7.31827	7.69216	7.70346	7.70538	7.6769	7.64544	7.74843	7.61341	7.69955	7.57695	7.62872	7.79179	7.53639	7.59918	7.81209	7.15029	7.32476	7.40203	7.62541	7.73134	7.00266	7.75033	7.31325	7.23395	7.67728	7.7345
ARFIP2	4.80472	5.03193	5.33032	5.42042	4.96475	5.27662	5.3707	5.09415	5.17455	5.15165	4.97822	5.2658	5.29558	4.98694	5.48376	5.09044	5.23447	4.54755	4.95261	5.31083	5.226	5.51534	4.97789	5.04549	5.18664	4.76588	5.16349	5.09124	5.01496	5.17322	4.66763	5.15807	5.19881	4.9096	5.06859	5.31909	5.08191	4.97974	5.86866	5.39869	5.44328	4.83881	5.00182	5.30807	5.16489	5.08848	5.14243	4.707	5.74278
ARFRP1	5.74832	5.52671	5.28044	4.89796	4.60876	5.34248	5.49416	5.52823	4.98215	5.29621	5.35028	5.51941	5.57428	4.99623	5.01356	5.34637	4.98633	5.17007	5.47334	5.24967	5.41663	5.33621	5.16667	5.42373	5.33763	5.22539	5.1893	4.98756	5.49431	4.96433	4.98303	5.27633	5.06457	5.58526	5.56747	5.13767	5.24397	5.20623	5.01737	5.59827	5.10025	5.13421	5.08943	5.50414	5.66413	5.72018	5.38529	5.13222	5.21853
ARG1	4.42412	4.42184	4.35447	4.5653	4.73777	4.05902	4.77446	4.59419	4.58553	4.20554	4.22378	4.19706	4.19951	4.38846	4.06987	4.36547	4.72534	3.91755	4.79392	4.18628	4.28602	4.75625	4.45964	4.57543	4.39101	4.71185	4.23232	4.44075	4.05412	4.67803	4.42505	4.66612	4.0975	4.5808	4.34749	4.10339	4.80013	4.53953	4.72777	4.83868	4.4592	3.92097	4.92795	4.18305	3.89101	4.35967	4.38191	4.06531	4.38895
ARG2	7.02948	7.40082	6.38157	6.85442	6.91566	6.4061	6.99657	6.74814	6.79139	7.14718	6.9426	6.82607	7.03699	7.10189	6.78409	8.19458	7.68546	6.54823	6.78311	6.91882	6.71455	7.07423	6.59661	6.57914	6.72644	6.20319	6.44173	7.02701	6.69534	7.04388	6.65295	6.71426	8.79114	6.43843	7.06778	6.58165	6.64153	7.1952	7.47327	6.3566	7.03427	7.12633	6.73114	6.93836	6.83897	7.21502	7.22657	7.27568	7.07681
ARG99	3.98144	4.32927	4.36353	3.89621	3.79645	4.0391	4.04349	4.04155	4.06706	4.01248	4.74202	4.32988	4.4657	4.53748	3.91731	3.90786	4.33597	4.23806	3.98492	3.85038	4.56438	4.32744	3.69458	4.06815	3.53096	3.97891	3.92894	4.60317	4.15008	4.15769	4.06442	4.3324	4.52881	4.15493	4.18022	4.51863	4.12557	4.31012	4.31785	3.0361	4.51148	4.69118	4.4525	4.20865	4.27758	4.07051	4.07025	4.27231	5.0051
ARGFX	4.15567	4.46862	3.89745	4.05308	4.28084	3.63521	3.86018	3.64048	4.28388	3.88015	4.14225	3.69825	3.96398	4.49863	3.581	4.28328	4.22272	3.56757	4.41539	4.55011	4.57441	3.37731	3.87908	3.35215	4.08721	4.01032	4.15778	4.13679	4.46152	4.37491	3.81366	3.80044	3.79951	3.9462	3.70623	4.17091	4.29821	4.10189	3.03504	4.39918	3.85827	4.22552	3.76265	4.37541	3.91092	3.90768	4.09305	3.90327	3.89839
ARGFXP2	4.74185	4.8982	4.72229	4.55236	3.63581	4.26697	4.59982	4.6315	4.19997	4.45306	4.23056	4.1293	4.41208	4.16941	4.36914	4.55584	4.30214	4.51613	4.56154	4.58896	4.14954	4.54235	4.4887	4.06126	4.62314	4.44664	4.43648	4.63664	4.5951	4.99264	4.63114	4.40616	4.18323	4.34867	4.00273	4.46846	4.43202	4.52953	3.89559	4.32879	4.77705	4.39952	4.62199	4.35727	4.7909	4.37013	4.36153	4.44563	4.17374
ARGLU1	10.6666	10.7791	11.0181	10.7535	11.1958	11.3259	10.7153	10.7737	10.7593	10.8608	10.8721	10.9208	10.534	10.6899	10.9591	10.6178	10.9204	10.8768	10.8473	10.9467	10.9417	10.8762	11.1997	10.9957	10.9117	10.8455	10.9532	10.8516	10.7737	10.6963	10.8126	10.7934	10.4181	10.9998	10.896	10.9031	10.8455	10.719	10.9976	11.2157	10.9101	10.7972	10.6926	10.8928	10.9295	10.5372	10.7906	10.7279	10.6579
ARHGAP1	9.00369	9.11341	8.74307	9.05408	9.49212	9.25465	8.86155	9.00547	9.04624	9.09499	8.95092	9.07402	9.12377	8.88389	8.83276	8.51494	8.72949	8.97719	8.94767	8.97076	8.72247	9.1089	9.35932	9.42205	9.07468	8.89281	8.97857	9.08201	8.96076	8.95149	8.92305	9.17172	8.46652	8.82176	9.08914	8.97494	8.98609	8.93351	9.19164	9.25795	8.84721	9.09464	9.08245	9.34607	9.15424	8.81133	8.90794	9.1334	8.91779
ARHGAP10	7.5754	7.45214	7.32959	7.35566	7.91306	8.06742	7.45602	7.83962	7.51115	7.54053	7.36877	7.36179	7.54672	7.52856	7.32228	7.52856	7.64827	7.38224	7.22886	7.39276	7.2837	7.48652	8.04288	8.01721	7.49186	7.53011	7.43073	7.79716	7.36491	7.45565	7.24684	7.48005	7.25008	7.46735	7.51744	7.67615	7.85135	7.51115	7.78197	7.99796	7.45975	7.5042	7.27319	7.98319	7.7681	7.65335	7.38539	7.50227	7.43929
ARHGAP11A	5.67471	5.44096	5.45728	5.67229	5.73176	5.72474	5.22101	5.75495	5.56912	5.82074	5.72458	5.25548	5.6666	5.49765	5.34248	5.62993	5.74136	5.49564	5.3187	5.74774	5.55617	5.79197	5.73482	5.75138	5.72316	5.43188	5.61226	5.58869	5.5414	5.58664	5.38662	5.63825	5.63385	5.47544	5.8124	5.57692	5.79282	5.56555	5.7187	5.80293	5.71469	5.5746	5.5979	5.42916	5.72247	5.35827	5.21249	5.56582	5.41324
ARHGAP11B	6.23124	6.30539	6.21766	5.80691	6.7512	6.62565	6.41862	6.27795	6.17171	6.13548	6.39123	6.08795	6.3901	6.44756	6.1553	6.06007	6.55941	6.12654	6.25815	6.08296	6.12961	5.98971	6.71145	6.22572	6.53218	6.40611	6.23882	6.23065	6.15793	5.97035	6.11278	6.3803	5.92525	5.59933	6.26156	5.9922	6.30173	6.02924	6.74926	7.05481	6.11751	6.07689	6.46628	6.73487	5.89196	6.35881	6.00082	6.10127	6.35351
ARHGAP12	7.50141	8.34669	7.53197	7.59009	7.89658	7.71404	7.87684	7.6635	7.71638	7.62198	7.73823	7.76647	7.75034	7.529	7.72346	8.46421	8.059	7.51708	7.78151	7.72618	7.79297	7.70742	7.70668	7.50702	7.53602	7.54722	7.5002	7.63166	7.61094	7.55713	7.65344	7.68077	8.49158	7.48673	7.63399	7.44149	7.69442	7.69575	8.17656	7.72322	7.99035	7.6064	7.66771	7.86001	7.52634	7.87529	7.85566	7.60123	7.74479
ARHGAP15	5.29835	4.80771	4.96228	5.3389	4.45309	5.05109	5.3904	5.05175	4.44731	5.06576	4.61879	5.04203	4.87517	5.27188	4.84534	4.74954	4.86403	4.82974	5.03658	4.61759	4.79199	5.6015	4.83256	4.35396	5.28499	5.03863	4.87486	5.36191	4.87861	5.00319	5.03269	5.48433	4.49056	5.0845	4.86725	4.8046	4.6951	5.47223	4.95071	4.8231	5.59732	4.72501	5.11542	3.9219	5.4445	5.63176	5.069	5.05343	4.87269
ARHGAP17	7.81555	8.0057	7.91936	7.9543	8.25486	8.31571	8.16355	8.17975	7.90987	8.04198	7.98336	8.01416	7.98923	7.83383	7.87636	8.2684	8.25036	8.06198	7.93034	7.93534	7.90677	8.01999	8.25178	8.35581	7.93113	7.90356	7.94451	8.19778	7.90394	7.84664	7.92593	7.9715	8.36641	7.93081	8.13998	8.07612	8.14287	7.87689	8.02545	8.3131	8.02115	8.09023	7.8903	8.24664	8.17734	8.05045	8.21896	8.0816	7.80635
ARHGAP18	5.85794	6.94316	5.69539	5.8065	5.84558	5.83704	5.56738	5.72172	5.81043	6.33898	5.9457	5.96429	5.88024	5.61927	5.70229	7.68459	6.73791	6.20629	6.02715	5.89319	5.76185	6.42684	5.63404	5.81438	5.75373	5.79739	5.70505	5.99867	5.35179	6.05647	5.75353	6.28556	7.85771	5.46076	6.06505	5.69395	6.07611	5.79479	6.73121	5.48266	5.5692	6.06532	5.85342	5.73788	6.07353	5.62214	5.75132	6.20644	5.59669
ARHGAP19	8.32616	9.04066	7.21062	8.18373	9.0939	9.18642	8.03903	8.5139	7.42992	8.03558	8.13244	7.50841	8.20866	7.95901	7.75475	8.03606	8.22095	7.18749	7.68918	8.0561	7.51397	7.99773	9.16696	9.23289	8.31161	7.28485	7.25606	8.55748	7.93769	7.81418	7.89508	8.06826	8.14945	7.24795	8.09579	7.38687	8.60199	7.91832	9.0897	9.27474	7.8805	7.89361	8.14688	9.39552	8.48827	7.7773	8.13693	8.16854	7.93043
ARHGAP20	4.13231	4.4429	4.93726	5.11398	5.00045	4.75009	4.27324	3.96804	4.58249	4.96723	4.71487	4.48756	4.59574	4.06647	4.82273	4.85752	4.55382	5.01908	4.7319	4.45684	4.66731	4.95073	4.34351	4.54032	4.68751	4.40636	4.86865	4.42245	4.99405	4.69986	4.83287	4.39581	4.97825	4.66513	4.5444	4.00669	4.32394	4.84531	4.50066	4.53069	4.71575	4.67967	4.53616	4.53516	4.57824	3.75104	4.49723	3.99304	3.98239
ARHGAP21	9.84708	10.5919	10.0705	10.0091	10.6143	10.8298	10.054	10.1945	10.131	10.013	10.0307	10.2809	9.98797	9.72257	9.96177	10.6796	10.4476	10.1916	9.97312	10.1051	10.1896	10.1139	10.824	10.6315	9.66628	10.2054	10.2185	10.1341	10.2265	9.98695	10.1054	10.1054	10.362	10.279	9.95595	10.0815	10.1263	9.95127	10.7059	10.5328	10.226	9.98835	9.82867	10.7111	10.2355	9.92418	10.0296	9.97977	9.91595
ARHGAP22	6.92914	8.08735	7.29252	7.1388	8.33324	8.7053	6.82657	7.63404	7.30245	6.82722	7.02379	7.16791	6.81123	7.19022	7.26852	7.4362	7.5184	6.90008	7.09749	6.97557	7.1514	7.09749	8.79424	8.76778	7.02969	7.16791	6.94686	7.78636	7.16726	7.28717	7.12163	7.05472	7.09243	7.07704	6.90979	7.3004	7.70937	7.30921	8.29815	8.52988	6.73223	6.76832	6.92809	8.37228	7.78613	6.81779	6.73748	6.9763	7.17994
ARHGAP23	9.19382	10.5052	8.91446	9.16792	10.1084	9.87763	9.26447	9.88013	9.15068	9.34176	9.40993	9.25782	9.2125	9.26449	9.06263	10.0465	10.0313	9.23588	9.2575	9.18353	9.05888	9.42588	9.98348	9.90144	9.21244	9.20234	9.03711	9.84095	9.15336	9.25273	9.22751	9.47521	10.0949	8.91987	9.35619	9.18224	9.87177	9.06447	10.2892	9.94628	9.28161	9.27869	9.35633	10.1847	9.88328	9.18926	9.29243	9.42507	9.19924
ARHGAP24	4.73572	4.73298	4.53187	4.39397	4.8169	5.01413	4.58028	4.39661	4.68205	4.60118	4.51348	4.55884	4.52838	4.54862	4.55676	4.82096	4.79579	4.67356	4.61925	4.41113	4.71538	4.5134	5.09846	5.01754	4.63828	4.94756	4.5134	4.72722	4.45856	4.61683	4.69423	4.06768	4.87321	4.37196	4.37046	4.8412	4.96444	4.53356	4.64351	4.82847	4.67504	4.53301	4.41884	4.79171	4.58854	4.6274	4.65896	4.60754	4.53607
ARHGAP25	4.83901	4.77712	5.01392	4.94386	4.40069	4.58867	4.84409	4.56826	4.86085	4.66637	5.22035	4.46416	4.95943	4.68657	4.86275	4.67473	4.75459	4.80639	4.80786	4.73568	4.93801	4.67009	4.71448	4.74783	4.90455	4.97188	4.40898	4.76035	4.4508	4.92056	4.67832	4.75863	4.75804	5.0227	4.86079	5.03569	4.6794	4.98742	4.83067	4.55524	4.84902	4.73234	4.84699	4.99181	4.37656	4.98303	4.39167	4.73699	4.96325
ARHGAP26	4.78917	4.11355	4.34964	4.64745	4.09363	4.14965	4.22331	4.6362	4.63923	4.45469	4.37641	3.7911	4.05918	4.12592	4.15873	4.33288	4.2083	4.23949	4.50904	4.30357	4.54638	4.29146	4.63896	4.18745	4.45635	4.06913	4.09713	4.57282	4.6159	4.34238	4.4852	4.23476	4.05337	4.02038	4.63917	4.6587	4.54507	4.01603	4.43657	4.20286	4.65637	4.31208	4.11558	4.02004	4.44852	4.2099	4.845	4.9935	4.54928
ARHGAP27	6.78489	6.84695	6.38958	6.66841	6.38977	6.5766	6.67825	6.46531	6.13543	6.30373	6.73811	6.77944	6.53613	6.76042	6.52377	6.34032	5.94299	6.4838	6.55614	6.51929	6.8318	6.38445	6.62168	6.67413	6.76637	6.59438	6.6433	6.07485	6.75955	6.49542	6.74823	6.34336	5.92195	6.55827	6.69052	6.74326	6.65002	6.57211	6.27266	6.6033	6.42147	6.64968	6.6952	6.69835	6.27919	6.74765	6.70902	6.47372	6.6778
ARHGAP28	4.91734	4.80128	4.54202	4.44457	5.03941	4.70129	4.44904	4.46822	4.39433	4.73802	4.39186	4.66499	4.60805	4.71115	4.29494	4.95306	4.67771	4.37949	4.49266	4.76286	4.25957	4.87085	4.70457	4.63145	4.77268	4.63421	4.50636	4.53601	4.4628	4.64203	4.50606	4.72157	4.5988	4.48594	4.73104	4.54315	4.72383	4.52372	4.8819	4.66276	4.13225	5.03285	4.67701	4.72107	4.39488	4.71691	4.6542	4.58308	4.40167
ARHGAP29	4.92127	6.02426	5.41535	5.2231	6.86091	6.43932	4.9453	5.19362	5.59477	5.23307	5.36708	5.34439	5.04725	5.04191	5.12358	5.61126	5.59569	5.44375	4.96497	4.82288	5.44348	5.35232	6.65394	6.75785	4.91852	5.35996	5.67062	5.67712	5.11714	5.16225	5.21011	5.08337	5.38732	5.2752	5.33511	5.34315	5.22444	5.19945	6.43219	6.42425	5.09224	5.28856	4.83563	6.30403	5.55129	5.46604	5.1093	4.90128	4.83653
ARHGAP30	4.81908	5.37204	4.77987	4.98447	5.6054	5.33182	5.06192	5.10339	5.29617	4.83327	5.07665	5.24624	4.83881	5.13911	5.10142	5.31328	5.32616	5.10734	5.02878	4.87639	5.17701	4.9705	5.38779	5.38031	5.41938	4.65784	5.1402	5.24374	5.24396	4.94781	5.11073	4.81068	5.22983	4.82416	4.86251	4.87732	5.19971	5.02363	5.21901	5.34967	4.88142	4.94177	5.11496	5.29069	5.43601	5.11023	4.85197	4.98078	5.14945
ARHGAP4	5.37663	5.31573	5.12306	5.46589	5.28966	5.56615	5.6657	5.3964	4.76636	4.98937	5.42605	5.49894	5.62239	5.23707	5.40434	5.294	5.13281	5.1015	5.05122	5.02354	5.27557	5.51943	6.14316	5.25403	5.31566	5.35597	4.96424	5.2537	5.03689	4.95934	5.44215	5.3306	5.42906	5.43999	5.54864	5.35786	5.16752	5.68045	5.58347	5.73768	5.50678	5.42936	5.02778	5.59888	5.17542	4.92822	4.85578	5.23034	5.08454
ARHGAP5	5.24255	5.33108	5.27308	5.46398	5.59166	5.33728	5.39138	4.77508	5.49975	5.3244	5.39095	5.37029	5.36856	5.31588	5.5717	5.81258	5.43908	5.20703	5.12044	5.31557	5.61467	5.66651	4.79135	5.31814	5.07181	5.03311	5.37785	5.81014	5.39441	5.31321	5.45288	5.70703	5.55817	5.22021	4.96018	5.04697	5.22874	5.19218	5.36988	5.60448	5.35377	5.18271	5.50834	4.93192	5.4633	5.31472	4.96282	5.22797	5.29967
ARHGAP6	4.5306	4.80413	4.58281	4.86762	4.84363	4.53598	4.48764	4.34231	4.3418	4.3262	4.31229	4.56706	4.44453	4.4167	4.42631	4.61645	4.26044	4.36945	4.74105	4.21284	4.67013	4.84137	4.57868	4.6817	4.50354	4.34217	4.46013	4.51856	4.42148	4.3557	4.48166	4.68708	4.58195	4.56636	4.45991	4.57738	4.56191	4.5698	4.67506	4.4602	4.46079	4.7026	4.39592	4.42119	4.25355	4.4768	4.47343	4.61837	4.51665
ARHGAP8	4.89357	4.89449	4.8691	5.04298	4.96865	4.63281	4.84928	4.83702	4.68631	4.56307	5.25065	4.93373	5.02593	4.8671	4.5333	5.00685	5.16228	4.73952	4.72559	4.51704	4.87317	4.84769	5.02449	4.68971	4.85391	4.71399	4.88575	4.75885	5.05439	4.81687	5.35572	4.94984	4.74045	5.02564	4.47016	4.77716	4.82516	4.86297	4.94398	4.76428	5.14041	4.70877	4.70003	4.96962	4.69641	5.05439	4.81042	4.66626	4.80795
ARHGAP9	4.72964	4.67976	4.62989	4.99465	4.31942	4.78621	4.74049	4.5424	4.8587	4.77275	4.76617	4.9549	4.84101	4.59832	4.90792	4.64956	4.68259	4.94094	4.92695	4.67704	5.03677	5.08223	4.31407	4.55605	4.75267	4.95894	4.30439	4.1968	5.01618	4.88074	4.85821	5.17496	4.32445	4.77779	4.78125	4.98578	4.48703	4.97279	4.52053	4.73851	4.93327	4.74609	4.35747	4.5412	4.26872	4.9167	4.76974	4.67697	4.79291
ARHGDIA	9.5082	9.88208	9.64615	9.67768	9.99918	10.0341	10.2177	9.99918	9.97128	9.67723	9.67026	10.0019	9.68269	10.0283	9.77991	9.52881	9.75593	9.94472	10.0958	9.63391	9.79677	9.72494	9.9995	10.0473	9.65811	9.94484	9.78347	9.77017	9.5414	9.91921	9.54093	9.90758	9.69507	9.86899	9.76603	10.1088	9.98107	9.85782	9.71166	10.0961	9.93063	9.6544	9.81999	9.99416	9.99108	10.0512	10.0692	9.79453	9.96745
ARHGDIB	10.0112	11.1651	10.2972	10.5607	11.3206	10.9673	10.4556	11.0432	10.7086	10.5626	10.5463	10.6212	10.4548	10.3456	10.2141	10.7642	10.9136	10.5355	10.5652	10.5515	10.4933	10.751	10.9457	10.8222	10.274	10.5486	10.5181	11.0065	10.55	10.4711	10.5859	10.6884	10.6469	10.2165	10.6249	10.6517	10.9414	10.4612	11.1935	10.9699	10.2942	10.5199	10.4033	11.1279	10.9327	10.4429	10.4474	10.6514	10.3777
ARHGDIG	4.749	4.92416	4.58057	4.49618	4.50913	4.43757	5.03416	4.74792	5.04775	4.27356	4.36241	4.47988	4.42374	4.67926	4.47989	4.74703	4.59604	4.32871	4.81004	4.52979	4.68804	4.57109	4.43752	5.09458	4.42458	4.59215	4.34391	4.74991	5.01319	4.74787	4.50022	4.44306	4.46531	4.59316	4.42407	4.18353	4.55972	4.8235	4.86921	5.00797	4.539	4.71101	4.45624	4.65797	4.4846	4.49878	4.80089	4.43444	4.74378
ARHGEF1	6.70446	6.34883	6.4902	6.48188	6.28255	6.01756	6.60489	6.53605	6.40393	6.74313	6.69362	6.46888	6.65498	6.65159	6.35356	6.3139	6.59487	6.37715	6.66966	6.60134	6.32819	6.71541	6.2133	6.21957	6.72436	6.53408	6.49923	6.2677	6.44275	6.42603	6.69804	6.54051	6.51374	6.65393	6.69785	6.46548	6.58421	6.50398	6.25807	6.24061	6.29081	6.33316	6.92402	6.38134	6.46904	6.5193	6.55464	6.62658	6.57659
ARHGEF10	9.22182	8.07448	9.23339	8.81104	7.96578	8.28715	8.79539	9.31219	9.00661	8.74924	9.16393	8.82084	8.96322	8.9879	9.05595	9.30106	9.35658	9.17839	8.93995	8.98473	8.98515	8.92478	8.1559	8.14855	9.08393	8.92157	8.95553	9.25943	9.17555	9.0115	9.11485	8.79806	9.4049	9.38809	8.76954	8.97214	9.29412	8.97925	8.12983	8.39786	8.99166	8.74375	9.04487	8.05287	9.19594	8.65424	8.82767	8.72908	9.17821
ARHGEF10L	5.65794	5.14385	5.1974	5.35741	5.41947	5.32032	5.17378	5.80984	4.99376	5.37514	5.18715	5.20602	5.537	5.36638	5.1948	5.32475	5.4355	5.05902	5.04252	5.47046	5.43017	5.0601	5.51673	5.54402	5.33745	5.33786	5.23151	5.13305	5.13481	5.46	5.51536	5.19376	5.444	5.39467	5.19341	5.49706	5.33854	5.3516	5.46585	5.65098	5.56392	5.32749	5.34733	5.34845	5.04286	5.29268	5.45931	5.27203	5.32622
ARHGEF11	4.98603	4.89747	5.03493	5.39165	5.15918	5.24616	4.90017	4.89483	5.0033	5.10562	5.40777	5.26661	4.95819	5.19794	5.18108	4.97714	5.19221	5.11708	5.0495	5.06286	5.1065	5.37015	5.18982	5.24118	5.13276	5.19883	5.21989	4.95017	5.22948	5.29457	5.12603	5.07037	4.8404	5.20762	5.29203	5.1202	4.60232	5.04319	4.70845	4.94827	5.21186	5.42409	5.01717	5.12249	5.06002	5.27751	5.417	5.15211	4.97725
ARHGEF12	6.24406	6.15745	5.94923	5.85771	6.20454	5.74714	5.6702	6.57108	6.09658	6.35194	5.90982	6.22189	6.1592	6.00393	5.84126	6.75031	6.96273	5.93569	6.25443	6.33851	5.87866	6.13627	5.97488	5.84471	5.98837	5.95464	6.18521	6.34579	6.26007	6.19111	5.99861	5.82049	6.71047	6.21801	6.2466	6.15717	6.38885	6.16781	6.01746	6.01527	6.18476	6.4648	6.18195	5.93624	6.26917	5.62275	5.8652	6.12952	6.22039
ARHGEF15	4.60907	4.04498	4.06594	3.65758	4.09572	4.16649	3.82413	4.22785	3.9739	4.11207	4.03701	3.86496	4.67029	4.17088	3.80446	4.45312	4.06171	4.38752	3.80599	3.45826	3.74032	3.3765	4.37166	4.16639	4.48687	3.89972	3.8337	4.29701	4.32474	4.31882	4.07577	2.87195	4.05561	3.99417	4.0643	4.11056	4.17368	3.98849	4.11312	4.10084	3.98032	4.50396	4.00555	4.72252	4.11233	4.08044	4.38216	3.83013	4.1904
ARHGEF16	8.69559	8.59933	8.61669	8.60047	8.59544	8.52269	8.53284	8.14661	8.55796	8.64931	8.65904	8.58574	8.77712	8.50872	8.62885	8.57678	8.29532	8.86927	8.42394	8.5564	8.71723	8.77226	8.26951	8.37078	8.55418	8.69989	8.73687	8.21146	8.72173	8.64438	8.7357	8.69212	8.43786	8.743	8.6799	8.69989	8.34249	8.7801	8.70235	8.21535	8.67191	8.75478	8.48067	8.38162	8.28558	8.31682	8.50604	8.62953	8.60542
ARHGEF17	6.99273	7.45441	6.70951	6.70831	7.53009	7.31505	6.84466	7.53457	6.74923	6.77711	7.06805	6.82847	7.0013	6.9883	6.42105	7.76123	7.88468	6.73018	6.56319	7.06683	6.70604	6.87661	7.41104	7.34842	6.98694	6.76245	6.54676	7.69427	6.7739	6.8705	6.64836	6.83022	7.75538	6.7795	7.01595	6.9193	7.5906	6.73992	7.36722	7.26049	6.89303	6.86465	7.12621	7.58852	7.76596	6.79883	6.7766	7.0782	6.87441
ARHGEF18	10.9074	11.7886	11.1116	11.0003	11.5095	11.2077	11.1828	11.1898	11.1335	11.0595	11.2458	11.0686	11.0259	11.0656	11.0361	11.783	11.6235	11.0628	11.037	11.0479	11.0826	11.1599	11.3557	11.2042	11.0474	11.1407	11.0081	11.3332	10.9534	10.9439	10.9606	11.0873	11.8343	11.1418	11.1185	11.0381	11.1948	11.0079	11.6984	11.1721	11.247	11.1665	11.1065	11.5043	11.2479	10.9273	11.2769	11.1185	10.9923
ARHGEF19	6.39038	6.986	6.59109	6.57154	6.85351	6.66301	6.50885	6.48595	6.43511	6.50614	6.66416	6.58821	6.38624	6.75468	6.58114	6.04827	6.21927	6.40995	6.50569	6.62606	6.47153	6.77473	6.30632	6.59109	6.42077	6.186	6.39749	6.45889	6.68324	6.70385	6.72004	6.70444	6.06741	6.67666	6.31273	6.72831	6.21674	6.55652	6.89619	6.68689	6.43567	6.5069	6.40483	6.96099	6.43453	6.84974	6.54381	6.4294	6.60137
ARHGEF2	10.5462	10.7752	10.9361	10.8074	10.8982	10.6968	11.0269	10.5257	11.0784	10.8103	10.8164	10.9541	10.6979	10.957	11.1023	10.7887	10.645	10.9329	11.0091	10.8374	11.0539	10.7854	10.6137	10.6881	10.608	10.8745	10.9244	10.6204	10.8499	11.0764	10.8523	10.6956	10.7428	10.8676	10.9071	11.0308	10.6544	10.9922	10.5753	10.7243	11.0596	10.8599	10.8319	10.6112	10.4987	10.9992	11.0424	10.8616	10.8989
ARHGEF3	9.40547	9.44406	9.67452	9.47237	9.30626	9.49054	9.60889	9.13215	9.51807	9.41674	9.59047	9.4728	9.32931	8.95784	9.34356	9.16035	9.37878	9.55109	9.47614	9.44822	9.53604	9.49867	9.45966	9.54711	9.42449	9.51089	9.65685	9.19412	9.56866	9.10191	9.51431	9.44027	8.99393	9.6091	9.40992	9.59568	9.00141	9.21483	9.57771	9.46379	9.7779	9.2908	9.32648	9.56505	8.92377	9.71985	9.58937	9.35002	9.25393
ARHGEF4	5.41686	4.98939	5.28388	5.29268	5.1183	5.15642	5.50093	4.99271	5.46967	5.65176	5.47723	5.31025	5.5051	5.21205	5.50548	4.52916	4.82516	5.39442	5.6228	5.35837	5.62585	5.42242	5.26474	4.78767	5.42905	5.38379	5.42864	5.03189	5.26441	5.25788	5.45664	5.4831	4.69628	5.25886	5.50097	5.44178	5.0544	5.33028	4.90516	5.00092	5.41619	5.45527	5.51881	5.33743	5.10261	5.30546	5.37561	5.44759	5.39259
ARHGEF5	9.14385	8.79902	8.9532	8.81937	8.77058	8.94175	8.86213	8.83302	8.89089	8.90728	8.71076	8.67784	8.93996	8.85339	8.86427	9.12972	9.13218	8.90789	8.84901	8.82615	8.75739	8.78139	8.94736	9.08079	8.70402	8.8142	8.91858	8.96235	8.65584	8.79854	8.94751	8.7325	9.27947	8.96795	8.96419	8.95545	8.89793	8.85294	8.79541	8.99717	8.88763	8.81515	8.86051	9.03866	8.9901	8.8325	8.92801	8.8745	9.04298
ARHGEF5L	9.73108	8.92585	10.0312	10.0024	9.46575	9.76152	9.79997	10.0805	9.61729	9.94172	9.86561	9.62511	9.74269	9.91341	9.61861	9.99425	9.99655	10.1084	9.37306	10.0019	9.58777	9.97296	9.70758	9.79337	9.88273	9.95494	9.9811	10.0265	9.95944	9.96977	9.89099	9.95237	9.85363	10.209	9.98169	10.151	10.0001	9.83717	9.11641	9.65733	9.82965	10.056	9.84289	9.33029	10.0415	9.80846	9.9052	9.95704	9.94444
ARHGEF6	5.8841	5.25881	5.92329	5.89967	5.51088	5.51794	5.82717	5.5294	5.59498	5.56148	5.59681	5.741	5.89147	6.05499	6.00474	5.03162	5.65765	6.06128	5.64559	5.51682	5.60025	5.67221	5.3193	5.49864	5.6926	5.68747	6.04686	5.749	5.94848	5.87428	5.32321	5.97617	5.28213	6.07417	5.74835	5.84815	5.85557	5.90844	4.73725	5.50532	6.19992	6.10913	5.60256	5.36407	5.67949	5.66737	5.84255	5.74246	5.87152
ARHGEF7	7.8336	8.47841	8.14454	8.18072	8.39288	8.1304	8.31995	8.19868	8.2587	8.13949	8.19543	8.34115	8.21745	8.10641	8.51445	8.2693	8.24424	8.07931	8.29574	8.2238	8.3091	8.07295	8.16854	8.05858	8.21615	8.13566	8.17493	7.90719	8.16549	8.11587	8.2588	8.07333	8.42435	8.17653	8.08673	8.15275	8.21291	8.14605	8.28847	8.23191	8.10277	8.09653	8.15514	8.46807	8.17449	8.15483	8.19652	8.02438	8.09036
ARHGEF9	5.36833	5.49554	5.56242	5.64881	5.15388	5.5243	5.1907	5.25136	5.29173	5.09399	5.63335	5.30159	5.97523	5.65184	5.2631	5.26842	4.97776	5.54499	5.23666	5.01533	5.03733	5.16571	5.26013	5.46841	4.7935	4.94071	5.50512	5.61832	5.4377	5.59765	5.77491	5.32235	4.9703	5.53083	5.40689	5.5027	5.2716	5.06496	5.92363	5.42681	5.23188	5.53617	5.34788	5.08596	5.61254	5.37357	5.28326	5.42438	5.61851
ARID1A	9.32584	9.08861	8.72133	9.04838	9.09223	8.92021	9.03218	9.00068	9.35528	9.30682	9.29344	9.25605	9.07326	8.43899	9.04858	9.2156	9.32604	9.04538	9.12457	9.20133	9.0757	9.29328	9.13092	9.09341	9.23359	9.09175	9.05774	9.22266	9.11264	8.39158	9.12879	9.26278	9.11321	8.89695	9.25408	8.92108	9.08659	8.44695	9.06406	8.97742	9.04878	9.27754	9.10106	9.1399	9.3354	8.90172	8.98627	9.21861	8.285
ARID1B	4.77712	4.43136	4.06086	4.66039	4.43919	4.60518	4.26027	4.78151	4.09912	4.46541	4.44703	4.64097	4.62282	4.30967	4.46654	4.47612	4.92784	4.54882	4.51254	4.42356	4.66426	4.70485	4.56137	4.29132	4.61499	4.76688	4.60357	4.26621	4.20277	4.50335	4.57198	4.62665	4.77014	4.31149	4.73775	4.13303	4.28787	4.48957	4.45186	4.66631	4.61685	4.61067	4.44378	4.44211	4.52302	4.48421	4.14918	4.5493	4.67134
ARID2	6.61152	6.72216	6.60512	6.7041	6.99299	7.20736	6.62341	6.83073	6.53809	6.5825	6.94713	6.69189	6.80913	6.26022	6.55345	7.33774	7.11388	6.82745	6.43172	6.68912	6.39381	6.97578	6.9662	7.0505	6.6137	6.64954	6.63666	7.04581	6.7015	6.54408	6.68004	6.91363	7.02749	6.74297	6.72583	6.83764	6.81069	6.38068	6.92047	7.04593	6.65681	6.82936	6.44347	6.92805	7.09358	6.53428	6.74696	6.64698	6.32084
ARID3A	7.73888	7.10497	8.0778	8.3357	7.30609	7.02568	7.68786	6.8301	8.45776	7.80546	7.63403	8.2712	7.40026	8.24647	8.58257	7.11738	7.31039	8.04946	8.24057	7.77107	8.00866	7.5926	7.43907	7.33397	7.69762	7.69114	8.05951	7.10487	8.21463	8.56337	8.06424	7.72828	7.09503	8.16975	7.6591	8.09464	6.94563	8.40057	7.15854	6.95247	7.9777	7.6897	7.57895	7.26767	7.06675	8.10677	8.10411	7.59342	8.36782
ARID3B	7.26262	7.23448	7.72929	7.61158	7.50425	7.59718	7.89727	7.03464	8.12321	7.16838	7.01327	8.02447	7.12421	7.44083	8.03222	7.49124	7.13023	7.7886	8.00087	7.30817	7.89572	7.21459	7.45988	7.6229	7.30968	7.68221	7.77893	7.12699	7.42432	7.46703	7.51092	7.24805	7.50383	7.66257	7.21393	7.87562	7.11008	7.32252	7.2649	7.26683	7.87365	7.36607	7.30602	7.40662	7.05476	7.86247	8.00346	7.41357	7.26945
ARID3C	4.82684	4.72027	4.23456	4.25416	4.22386	4.70692	4.11278	4.60841	5.05608	4.90139	4.7739	4.29689	4.36133	4.09914	4.20749	4.60025	5.29666	4.06391	4.59378	4.87181	4.30003	4.63183	4.7826	4.69494	4.70544	4.72171	4.18371	4.586	4.58754	4.44537	4.03244	4.28363	4.70166	4.66672	4.50073	4.31607	4.93837	4.57994	4.09384	4.87987	4.533	4.13177	4.47607	4.43196	4.96741	4.88189	4.55631	4.1592	4.57649
ARID4A	7.29184	7.55993	7.46927	7.29795	7.24492	7.12878	7.55759	6.96325	7.34866	7.17034	7.26875	7.33719	7.34069	7.37916	7.28148	7.72083	7.45936	7.3874	7.20894	7.38508	7.39871	7.33478	7.00478	7.08719	7.24155	7.41193	7.39945	7.13568	7.35284	7.30767	7.23896	7.27258	7.70717	7.39789	7.2207	7.33725	7.04577	7.30785	7.47992	7.16896	7.4707	7.33698	7.20964	7.25153	7.15281	7.4861	7.56545	7.24235	7.37703
ARID4B	7.78665	7.72759	7.91818	7.81168	7.55722	7.65	7.80839	7.83752	7.81088	7.8935	7.73803	7.61883	7.93413	7.90681	7.79178	8.42063	8.01913	7.8206	7.69553	7.8825	7.7624	7.66215	7.50644	7.31706	8.18868	7.75202	8.02724	8.07424	7.70338	7.80175	7.64911	7.79173	8.20417	7.58933	7.59061	7.72965	7.88947	7.87122	7.90178	7.60948	8.03906	7.81765	7.92601	7.53429	7.64369	7.90343	7.91579	7.62484	7.74841
ARID5A	4.61961	5.18093	4.75458	4.34575	4.98185	4.97705	4.59407	4.5536	4.91766	4.5513	4.79212	4.84627	4.68778	4.73555	4.78258	4.63451	4.70022	4.72837	4.64052	4.66739	4.33956	4.63952	5.33599	4.99072	4.51813	4.70764	4.67167	4.57781	4.78444	4.85408	4.71408	4.7181	4.43181	4.39073	4.80817	4.66078	4.6993	4.70848	4.89345	5.2553	4.73682	4.62874	4.40924	5.31554	4.42944	4.7738	4.93144	4.53478	4.72438
ARID5B	9.05254	11.1072	8.68754	8.93008	10.5834	9.74517	9.21687	9.64872	9.00045	9.54952	9.83292	8.97361	9.45905	8.64047	8.57581	11.2928	10.8766	8.88556	8.73251	9.34302	8.62814	9.72341	10.1252	9.8079	9.21704	8.76719	8.82578	9.97556	8.89538	8.68207	8.97014	9.59697	11.1715	8.77274	9.51118	8.83422	9.66276	8.76461	11.0481	9.88101	9.30502	9.43635	9.28831	10.5939	9.78911	9.07285	9.19109	9.59151	8.74581
ARIH1	8.22941	8.6521	8.48383	8.36827	8.76549	8.20129	8.40117	8.02657	8.26378	8.04002	8.32806	8.50591	8.27337	8.34254	8.43768	8.97378	8.50628	8.3048	8.34163	8.23556	8.3429	8.21314	8.38752	8.3044	8.25135	8.29663	8.26685	8.15173	8.28403	8.24872	8.16911	8.16423	9.00735	8.47824	8.13857	8.43729	8.1016	8.32956	8.60811	8.18827	8.56047	8.31087	8.28787	8.52978	8.12444	8.23833	8.45703	8.23953	8.40383
ARIH2	8.85472	9.08674	8.8273	8.78312	9.15119	9.21005	8.80469	9.30125	8.83425	8.79397	8.9367	8.91836	8.9048	8.78215	8.80394	8.82568	9.09071	8.90448	8.81941	9.01151	8.81222	8.89793	9.22046	9.12828	8.80621	8.89152	8.95522	9.13402	8.9217	8.88174	8.87069	8.921	8.92455	8.69504	8.94672	8.93373	9.0621	8.81624	9.11146	9.31186	8.83458	8.92083	8.85427	9.22851	9.08171	8.70665	8.82291	8.93312	8.64929
ARL1	8.55305	8.65566	8.54036	8.67934	8.68628	8.97684	8.8293	8.70133	8.94236	8.6132	8.55677	8.7685	8.78027	8.85981	8.78865	8.42963	8.49583	8.44069	8.77106	8.67493	8.78683	8.59503	8.78416	8.78758	8.72001	8.44771	8.46274	8.74787	8.54973	8.68432	8.66142	8.5427	8.35075	8.5076	8.6673	8.31642	8.52774	8.88392	8.81893	8.8835	8.96223	8.62553	8.68766	8.84419	8.56234	8.87116	8.84765	8.50103	8.73171
ARL10	5.1141	4.59329	4.93903	4.97724	3.5006	4.5064	5.26176	4.90623	5.21403	4.92398	5.00806	5.33171	4.94796	4.94031	5.07023	5.05448	4.64738	5.3109	4.99473	5.14764	5.09853	5.10158	4.47415	4.68709	4.9371	5.06328	4.93552	5.35372	4.96307	4.60822	4.96918	4.89041	5.3871	4.80578	4.98159	5.20464	5.31876	4.6447	4.76267	4.4875	5.20474	4.92473	4.87554	3.74502	5.17074	5.09616	4.9805	4.85174	4.70365
ARL11	3.94816	4.12899	4.2272	4.73689	4.29571	4.23998	4.12351	4.44776	4.32727	4.59246	4.52124	4.30692	4.33052	4.37652	4.70001	3.37834	4.85162	4.72264	4.30664	4.46344	4.06288	4.86853	3.91144	4.0095	4.27512	5.00884	4.19849	4.62851	4.20136	4.51941	4.83844	3.93971	4.32096	5.01134	4.59449	4.21867	4.36169	4.57564	4.58916	4.41385	4.64149	4.54431	4.11331	4.26329	3.27926	3.88203	4.18476	4.75275	4.22928
ARL13A	4.84352	3.2701	4.47977	4.33785	3.9544	4.16163	4.64273	5.00064	4.84409	4.70079	4.43066	3.87916	4.30352	4.59059	4.64665	4.14776	4.49206	4.30892	4.14175	4.28594	4.81392	5.10745	4.76665	4.38026	4.53962	4.52593	4.80056	4.48908	4.06875	4.53372	4.67951	4.29529	4.8415	4.1711	4.12394	4.36707	4.20045	4.94396	4.03871	4.44955	4.59959	4.34102	4.31138	4.64779	4.06003	4.43903	4.32596	4.54116	4.98517
ARL13B	7.62698	7.4979	8.05349	7.7357	7.70487	7.89778	7.20435	7.86043	7.99398	7.68068	7.59811	7.81459	7.79104	7.86572	7.91744	8.21183	8.06903	7.80434	7.79332	7.80063	7.84684	7.83989	7.65535	7.59832	7.61274	7.83599	7.98669	7.88494	7.71137	8.05252	7.79625	7.69037	7.99133	8.03052	7.82426	7.75764	7.64244	8.19378	7.65695	7.57629	7.56467	7.69022	7.67634	7.49837	7.81214	7.48541	7.20024	7.66526	7.90967
ARL14	6.1713	6.03027	6.30407	6.08003	6.77983	7.93727	6.52059	5.96046	6.41104	5.82727	6.32184	6.23741	5.89836	5.92497	6.26547	4.94901	4.71285	6.68607	6.58381	6.08317	6.66665	6.4395	7.55145	7.57115	5.81746	6.77615	6.63879	5.03911	6.72649	6.58607	5.92795	6.41744	4.70021	6.5031	6.15607	6.59383	5.91698	6.02726	6.07236	7.40653	6.94305	5.91031	5.7998	6.94958	6.03091	6.18125	6.55139	5.874	6.25417
ARL15	5.61357	6.32233	5.6268	5.89207	6.16548	5.608	6.06089	5.88746	6.04981	6.02584	6.3685	5.75833	5.88628	5.7122	5.70113	6.92986	6.39592	5.69501	5.66183	6.33166	5.74854	6.16134	5.93759	5.35977	5.64744	5.51028	5.27006	6.2089	6.02248	6.09623	5.87801	6.00439	6.74053	5.77907	6.05267	5.65045	6.02421	5.7253	6.1557	5.86211	5.91404	6.13823	5.94886	5.7975	6.18233	5.68807	6.07448	6.19546	5.76675
ARL16	11.037	10.3941	11.3705	10.8503	10.5543	10.7186	10.8582	10.7162	10.7629	10.7414	11.0135	10.8371	10.786	10.8195	11.129	10.8041	10.6563	10.9576	11.0468	10.7501	11.0629	10.8687	10.4963	10.3642	11.0913	10.8343	11.1732	10.6715	11.1599	10.6492	11.015	11.1572	10.689	10.964	10.46	10.8238	10.8793	10.5379	10.8799	10.7252	10.7087	10.7276	10.8848	10.3128	10.6117	10.8356	10.7763	10.5108	10.7597
ARL17B	5.5406	5.66597	5.48733	5.83459	5.6684	5.55603	5.75224	5.72063	5.7327	5.72532	5.70657	5.76899	5.66747	5.8372	5.8197	6.29305	5.8586	5.79333	5.87268	5.65662	5.69876	5.70979	5.58881	5.351	5.5189	5.64409	5.8021	5.847	5.55567	5.64546	5.64325	5.43418	6.81977	5.63209	5.74627	5.94248	5.7083	5.73039	5.5877	5.5031	5.78681	5.68496	5.56938	5.51946	5.88084	5.79759	5.91538	5.85846	5.84153
ARL17P1	6.41549	6.16291	6.77434	6.4117	6.65875	6.41392	6.69427	6.22336	6.52147	6.23241	6.50055	6.57398	6.26627	6.57189	6.80434	6.82468	6.62223	6.76403	6.52918	6.14252	6.6341	6.41397	6.35597	6.35096	6.31461	6.71686	6.77255	6.49343	6.59043	6.41787	6.43449	6.37048	7.00283	6.6825	6.23184	6.70137	6.49606	6.69087	6.46196	6.34881	6.56013	6.03973	6.20308	6.14515	6.58062	6.62837	6.69489	6.27539	6.51142
ARL2	10.0575	9.62062	10.7777	10.631	9.73868	9.72422	10.6663	10.3932	10.5526	10.71	10.5454	10.8409	10.5015	10.672	10.696	10.2743	10.3254	10.8011	10.672	10.5504	10.6811	10.6586	9.62066	9.5579	10.445	10.5194	10.6866	10.3889	10.6773	10.8214	10.5997	10.7162	10.1994	10.6789	10.6498	10.8579	10.4492	10.7691	9.65351	9.48971	10.6549	10.7481	10.4084	9.51731	10.2714	10.6296	10.6702	10.721	10.6231
ARL2BP	9.27586	9.86582	9.38566	9.35555	9.77582	10.1861	9.56188	9.56298	8.95354	9.15836	9.28828	9.10509	9.61122	9.4828	8.7943	8.85164	9.05256	9.41969	8.96629	9.37116	8.78564	9.36103	9.9561	10.1595	9.56678	9.56768	9.46127	9.42525	9.19876	9.26204	9.51227	9.34464	8.75995	9.21462	9.54859	9.53661	9.5126	9.42839	9.79986	10.1312	9.38184	9.34449	9.31933	9.99672	9.51148	9.41362	9.41704	9.51378	9.25819
ARL3	6.18348	6.31599	5.82356	6.32636	6.48696	6.22831	6.53997	6.43318	6.49998	6.12985	6.38809	6.44477	6.13293	6.56452	6.2958	6.58701	6.60164	6.36207	6.35998	6.22692	6.07311	6.3968	6.38911	6.17096	6.44619	6.25821	6.18767	6.41677	6.18789	6.28945	6.30325	6.08505	6.67752	6.15317	6.32491	6.44877	6.4483	6.25538	6.30129	6.48957	6.20278	6.0726	6.22748	6.73766	6.44666	6.41943	6.44743	6.26307	6.28739
ARL4A	5.20227	7.35537	5.3907	5.27612	7.8469	7.23794	5.52243	5.69293	5.45931	5.28345	5.59022	5.5454	5.30976	5.63652	5.25996	5.93271	6.04848	5.48735	5.17026	5.32825	5.48558	5.61918	7.33464	7.26891	5.19231	5.59335	5.35797	5.94089	5.41748	5.69976	5.36125	5.44132	5.90454	5.51843	5.4916	5.51379	5.76589	5.65036	7.58065	7.21414	5.31619	5.29052	5.35729	7.18341	6.07445	5.44177	5.43721	5.55396	5.4288
ARL4C	5.78484	6.71856	5.6687	6.04847	6.94897	7.18893	5.94004	5.79365	5.2975	5.38735	5.89212	5.59387	5.84663	5.95069	5.97408	6.51289	6.28627	5.96411	5.23634	5.84717	5.66478	5.82601	6.90014	6.80137	5.73108	5.75817	5.63005	6.30223	5.6365	5.47249	5.87555	5.75893	6.61634	5.80072	6.0455	5.82784	6.12915	6.35832	6.53699	6.90728	5.89945	5.68291	5.53223	6.80602	6.13383	5.84171	6.08788	5.72601	5.85696
ARL4D	5.45724	5.04585	5.5062	5.56985	4.85207	5.10919	5.7312	5.61253	5.67574	5.49667	5.12257	5.5721	5.61372	5.59845	5.28942	4.77931	5.40022	6.06213	5.71827	5.28203	5.25283	4.94535	4.96889	5.3201	5.19786	5.47009	5.61739	5.40478	5.5196	5.21578	6.00224	5.29816	5.47976	5.59199	5.4599	5.21509	5.71203	5.43082	4.97935	5.23071	5.37515	5.3825	5.40744	5.43258	5.0852	5.62278	5.61122	5.41994	5.29245
ARL5A	9.63329	9.90277	10.2635	9.94837	9.87047	10.3725	9.69648	9.99437	10.1418	9.94067	9.85937	10.1458	9.67146	9.9347	10.0625	10.3555	10.1881	10.2643	9.92309	9.88019	10.0285	9.83874	10.3286	10.1018	9.80847	10.0639	10.1084	10.2588	10.0675	10.2506	10.0184	9.77324	9.99512	10.0022	9.81559	10.1437	9.94997	10.019	10.304	10.1817	9.82527	9.86037	9.609	9.96436	9.92414	9.6309	9.9702	9.8478	9.95168
ARL5B	7.06766	6.6334	7.25666	7.11997	6.8019	7.98981	7.44317	6.87804	7.54507	7.02838	6.89849	7.27586	7.15484	6.84389	7.20263	6.76826	6.82215	7.30843	7.48572	7.27933	7.6156	6.76891	7.75393	7.76402	6.96908	7.37574	7.44373	6.49844	7.41643	7.01895	7.16953	6.89385	6.64631	7.13236	7.2179	7.01576	6.66148	7.17919	6.7552	7.69157	7.67801	6.96769	7.0004	6.93401	6.46567	7.39664	7.50372	7.16475	6.85875
ARL5C	4.28967	4.00032	5.09018	4.108	4.37017	4.54055	3.77846	4.39839	4.42087	3.91432	4.47128	4.0326	4.2069	4.94785	4.51163	4.7179	4.30972	4.5311	4.57568	3.85843	4.58637	4.29428	4.08063	3.89438	4.25492	4.81066	3.9708	4.65134	4.10271	4.87999	3.84554	4.65119	3.86912	4.3087	4.24547	4.36291	4.40995	4.68277	4.4492	4.57575	4.48496	3.7414	3.95022	3.92338	3.48968	3.97515	4.44793	4.35027	3.89268
ARL6	5.47758	4.8091	5.70371	5.77615	4.91867	5.08078	5.63221	5.41685	5.77703	5.54298	5.53781	5.78082	5.67757	5.80822	6.04424	5.30472	5.49364	5.39038	5.63661	5.63311	5.82776	5.6175	5.0653	5.07432	5.59534	5.51895	5.37802	5.33569	5.71114	5.83103	5.74758	5.43625	5.49826	5.6601	5.60753	5.54286	5.42611	6.02628	4.91181	4.98056	5.67765	5.56401	5.426	4.70463	5.63857	5.63508	5.77796	5.49309	5.96175
ARL6IP1	11.1661	11.034	11.2668	11.2218	11.2595	11.3239	11.2434	11.3936	11.3835	11.2715	11.298	11.2512	11.1999	11.3419	11.255	11.1427	11.2943	11.2427	11.2167	11.4485	11.3026	11.3432	11.4168	11.2962	11.3042	11.1007	11.1792	11.2223	11.2674	11.2307	11.2757	11.3167	11.2696	11.2903	11.375	11.258	11.2233	11.2286	11.0633	11.3999	11.2549	11.3693	11.2373	11.1112	11.3433	11.2844	11.2815	11.3312	11.1702
ARL6IP4	7.78925	7.46368	7.58074	7.63916	7.6108	7.69978	7.66959	8.04658	7.7228	7.73497	7.74333	7.70794	7.8189	7.76667	7.74818	7.19411	7.51831	7.54718	7.70274	7.7319	7.63869	7.68522	7.77318	7.80171	7.76542	7.76083	7.56316	7.79429	7.65301	7.54045	7.9068	7.72988	7.40749	7.63328	7.77741	7.6319	8.04027	7.57698	7.46819	7.71935	7.4861	7.78658	7.86688	7.75656	7.8471	7.79113	7.57253	7.73495	7.79002
ARL6IP5	10.8732	10.816	10.9118	10.9538	10.9167	10.4256	10.8304	10.3733	10.898	11.0964	11.1449	11.0399	10.8079	9.8685	10.7753	11.5194	11.1159	11.106	10.7591	11.0773	10.9752	11.094	10.4465	10.5139	10.7761	10.8407	10.9058	10.8566	10.8385	10.068	10.8162	10.95	11.4625	10.9714	11.0485	11.0179	10.4181	10.1353	10.8818	10.2405	11.0256	11.0851	10.7392	10.6793	10.7004	10.8222	11.1351	11.1421	9.87716
ARL6IP6	9.29662	8.84795	9.29049	9.18415	8.46274	9.3141	8.11353	8.87336	9.33661	9.20577	9.15046	9.28702	9.17436	9.23929	9.16032	8.97928	8.89403	9.01335	9.24824	9.25755	9.33834	9.26209	9.07228	9.37317	9.54092	8.94918	9.10282	8.83034	9.20567	9.19031	9.12073	9.01936	8.98891	9.13718	9.08376	9.04882	8.97855	9.17408	8.87001	9.01889	8.1464	9.16093	9.21231	9.02814	8.87222	8.15998	8.08822	9.0596	9.23001
ARL8A	5.45563	4.76485	5.07117	4.89876	4.87302	5.036	4.53839	4.59995	5.36952	4.98661	4.86239	5.02609	5.00748	5.05211	5.33044	4.77279	4.56215	4.77103	4.9527	5.0737	4.87089	5.05593	4.69859	5.1147	5.31498	4.80234	4.61543	4.89313	5.09228	5.18319	4.5682	5.17129	4.64773	4.74852	5.00759	5.17832	5.23142	4.62293	5.13805	4.98099	4.96985	4.9603	4.87441	4.99514	4.7532	4.8232	4.87769	4.87121	4.93242
ARL8B	10.4492	10.3791	10.3827	10.4335	10.4789	10.5824	10.4719	10.1986	10.4675	10.3168	10.1082	10.4004	10.4261	10.4827	10.4346	10.2387	10.1757	10.3563	10.3786	10.3447	10.3027	10.2761	10.5557	10.4883	10.2816	10.5355	10.2622	10.2059	10.3154	10.5565	10.3997	10.3837	10.0586	10.4776	10.3573	10.4256	10.2742	10.5542	10.4137	10.5019	10.5704	10.4014	10.2545	10.5401	10.282	10.4078	10.4116	10.3349	10.5495
ARL9	4.58045	5.35309	4.46231	4.94254	5.42407	5.10132	4.4905	4.81186	5.03791	4.62532	5.20725	4.94406	4.72151	4.51591	5.08331	4.60577	5.01504	4.71356	4.79629	4.54713	4.91086	4.66853	5.36776	5.15766	5.08489	4.80118	4.6281	4.69129	4.54181	4.12495	5.00344	5.17194	4.40704	4.9887	4.68557	5.22787	4.54644	4.52451	5.2226	4.98421	4.7534	4.87137	5.08303	5.14024	4.91237	4.14	4.69453	4.59579	4.50078
ARMC1	8.58725	8.72855	9.52297	8.88419	9.24635	9.49986	8.79169	9.15803	9.20887	9.33862	9.15831	9.16126	9.22202	9.02561	9.27248	9.0069	9.20087	9.3646	8.89143	9.36748	9.2372	9.0314	9.13111	9.11432	9.22099	9.10086	9.37198	9.1579	9.24013	9.23469	9.07426	9.28017	8.83133	9.14127	9.10708	9.27291	8.97986	9.2374	8.96182	9.07327	8.91156	9.33756	9.12662	8.91036	8.99641	8.92714	8.87132	9.25497	9.04208
ARMC10	9.1756	7.7216	8.6801	8.90849	7.67674	7.71907	9.07553	8.69561	8.9548	8.94654	8.8533	8.951	8.95393	9.08831	8.87652	8.42128	8.60258	8.82309	8.95303	8.88193	8.96098	8.80906	7.76504	7.79559	8.91466	8.85081	8.72788	8.67336	8.95775	8.94734	8.82919	8.82131	8.55126	8.91056	8.92287	8.95911	8.76739	8.89842	7.71204	7.68601	8.97163	8.91064	8.97499	7.82833	8.8073	9.10684	9.08272	8.95702	8.96517
ARMC2	4.29883	4.22129	4.43537	4.38065	4.41122	4.3665	4.31237	4.17484	4.92862	4.32714	4.03833	4.15975	3.844	4.05647	4.48709	4.63226	4.81476	4.44294	3.7869	4.4045	4.23808	4.71293	4.4923	4.4444	4.21295	4.54127	4.50521	4.59408	4.28127	3.92902	4.40302	4.49327	4.18728	4.11011	4.35941	4.74238	4.33639	4.11583	4.16584	4.32478	4.34896	4.23687	4.77778	4.39994	3.97793	4.04899	4.41669	4.17096	4.28112
ARMC3	4.011	3.45909	4.13674	4.20226	3.76671	4.08056	3.09304	3.55006	4.58651	4.4476	4.05625	3.7863	3.75383	4.29478	4.37758	3.63139	3.85482	4.07548	4.35152	4.12802	3.58494	3.7474	4.23988	4.23877	4.16495	3.65141	3.86386	4.14218	3.69599	3.90219	3.99791	4.43131	3.4548	3.88869	4.21883	4.0254	3.78068	4.29573	3.72305	3.50804	4.00095	4.29791	3.97381	3.38727	3.58551	4.11698	4.01059	4.07258	4.22244
ARMC4	4.27556	3.75169	3.58718	3.53197	4.27002	4.28825	3.65657	4.12567	4.24263	3.56413	4.4631	3.79025	4.65886	3.60986	4.02271	4.00417	3.20984	4.27621	4.21489	3.68354	3.51213	4.26548	3.97622	3.41199	3.36692	4.03216	3.84193	4.57917	3.56163	4.21943	4.0219	4.05304	4.02788	3.53355	3.94215	3.96947	4.09895	4.16156	4.0942	3.57281	3.00908	3.87952	3.89686	4.25399	3.86981	4.47828	3.89827	4.38666	3.95921
ARMC5	5.47539	5.87947	5.01271	5.3313	5.31937	6.30309	5.10057	5.49085	5.14038	5.3679	5.33751	5.27726	5.69764	5.19448	5.33228	5.66887	5.49731	5.31438	5.48393	5.52137	5.20447	5.49874	5.71887	5.67005	5.3992	5.58994	5.18931	5.26345	5.11495	5.25916	4.90477	5.66696	5.97991	5.29411	5.39372	5.35381	5.91358	5.00751	5.56988	5.82641	5.27198	5.43406	5.5999	5.67778	5.01901	5.17612	5.41729	5.38952	5.39307
ARMC6	5.77721	5.9942	5.8162	5.68327	6.06744	5.7025	5.90865	6.20781	5.87866	5.95991	5.94018	5.80185	6.02102	5.76339	5.77286	6.10685	6.13062	6.06243	5.35535	5.94106	5.55243	6.0558	6.19768	6.31646	5.65804	6.02832	5.70645	5.86576	5.68768	6.05571	5.8497	5.93686	6.36796	5.56911	6.09414	6.27187	6.20568	5.83273	6.14542	5.78382	5.70429	5.84281	6.03255	5.73108	6.13511	5.93875	6.16005	6.30478	5.93494
ARMC7	7.64631	7.79736	7.62355	7.54163	7.38551	7.02113	7.64776	7.65192	7.62013	7.7341	7.75045	7.60319	7.77904	7.64631	7.43471	8.14677	7.89757	7.61733	7.54883	7.76055	7.43693	7.62819	7.16574	7.17271	7.58738	7.56977	7.21211	7.92922	7.48012	7.52596	7.57719	7.67196	8.26079	7.63183	7.69252	7.6377	7.86037	7.47566	7.75307	7.15101	7.4819	7.78414	7.73513	7.31731	7.78993	7.75114	7.60547	7.77515	7.60994
ARMC8	7.04018	7.6732	7.1688	6.90856	7.65238	7.45147	6.95114	7.16874	6.96272	6.88712	6.80327	7.17835	6.92553	7.07045	7.08888	6.75401	6.93898	6.89677	7.31542	6.78907	7.09795	6.95842	7.49705	7.51036	7.06466	7.12313	7.0693	6.97206	6.787	6.97423	6.98543	7.03063	6.70626	6.964	6.86695	7.05127	7.0958	6.97573	7.57566	7.51254	6.92323	6.93799	6.94759	7.69055	6.99998	7.14931	6.9394	6.95869	7.00745
[truncated: 33,597 more rows]
[truncated: 11 more columns]
